# Supplementary material for: Converging mechanism of UM171 and KBTBD4 neomorphic cancer mutations
Source: Nature. Author manuscript; Available in PMC 2025 Mar 13. (PMC11882451; doi:10.1038/s41586-024-08533-3)
Supplement: Xie et al Supplementary Data 2 [file NIHMS2059354-supplement-Xie_et_al_Supplementary_Data_2.xlsx]

## Sheet: Supplementary Data 2
Supplementary Data 2 | KBTBD4 MUT vs WT PDX proteomics data
	logFC	AveExpr	t	P.Value	adj.P.Val	B
IGF2BP1	2.84987	16.784	9.09976	1.16001e-05	0.0896804	1.58387
FKBP10	1.96701	16.9102	7.32375	6.05683e-05	0.168529	0.841259
CDK6	-2.10082	20.8654	-7.24848	6.53974e-05	0.168529	0.802745
RCOR2	-1.57052	19.2418	-6.49593	0.000145714	0.232349	0.378921
TMCC2	1.93282	17.8698	6.46817	0.000150271	0.232349	0.361847
CD55	-2.65647	17.7617	-5.66654	0.000381199	0.408353	-0.18108
CNN2	2.10983	18.9313	5.61916	0.000403816	0.408353	-0.216375
DPF3	1.85876	16.2334	5.51543	0.000458608	0.408353	-0.294963
RCOR3	-1.96362	19.8393	-5.33685	0.000572904	0.408353	-0.434615
TACC2	1.83994	17.7525	5.32581	0.000580923	0.408353	-0.443431
RCOR1	-1.31209	19.5811	-5.32567	0.000581023	0.408353	-0.44354
MGAT5	1.57348	17.3221	5.13689	0.000738899	0.422586	-0.597688
KDM1A	-1.17092	20.2912	-5.12372	0.000751533	0.422586	-0.608681
LRRC4B	1.74284	16.8	5.10969	0.000765256	0.422586	-0.62043
CD47	-1.0941	19.6494	-4.96694	0.000921396	0.456679	-0.742014
AKAP12	2.84544	18.4339	4.94755	0.000945139	0.456679	-0.758817
MAPK4	-1.46855	16.6053	-4.81171	0.00113131	0.51448	-0.878536
PUDP	1.57033	17.0673	4.74975	0.00122909	0.527896	-0.9343
BOLA2	1.03397	20.7232	4.70139	0.00131176	0.533749	-0.978334
NPTX2	2.50253	17.4155	4.63964	0.00142615	0.539357	-1.0352
CORO6	1.05402	18.287	4.61195	0.0014809	0.539357	-1.06095
DGLUCY	-1.97862	18.8133	-4.58574	0.00153484	0.539357	-1.08545
SCRT1	-1.48607	15.7814	-4.52916	0.0016586	0.557506	-1.1388
UROS	-1.01834	16.7885	-4.39197	0.00200564	0.567581	-1.27072
ARMT1	0.921602	18.8738	4.3885	0.00201538	0.567581	-1.2741
TOR1AIP2	1.04679	19.1121	4.38814	0.00201637	0.567581	-1.27445
DCC	2.04081	17.1565	4.34009	0.00215658	0.567581	-1.32156
INSM2	1.26813	16.1739	4.29445	0.00229947	0.567581	-1.36671
N6AMT1	-0.951646	17.2634	-4.29275	0.00230499	0.567581	-1.3684
EDRF1	1.01586	16.2394	4.275	0.00236344	0.567581	-1.38608
CDKN2C	-1.48833	19.42	-4.27028	0.00237924	0.567581	-1.39079
FYTTD1	-1.43267	18.8445	-4.24235	0.00247515	0.567581	-1.41876
FHL1	2.10003	19.2287	4.23947	0.00248525	0.567581	-1.42164
OVCA2	1.38404	16.3097	4.23639	0.00249615	0.567581	-1.42475
MIER3	-1.01734	16.1152	-4.1977	0.00263716	0.569917	-1.46378
CENPC	-0.973663	17.5134	-4.18472	0.00268638	0.569917	-1.47694
ZNF385A	1.17508	16.3653	4.1621	0.00277448	0.569917	-1.49995
FYCO1	0.803648	17.5694	4.15092	0.00281918	0.569917	-1.51136
TXNDC12	0.849621	20.0381	4.13434	0.00288685	0.569917	-1.52832
HS2ST1	1.14909	17.8355	4.09498	0.00305463	0.569917	-1.56882
AK4	1.10763	18.8976	4.08565	0.00309591	0.569917	-1.57846
LUZP1	0.832281	16.8273	4.07467	0.00314525	0.569917	-1.58982
LIG3	-1.06225	21.0883	-4.05763	0.00322351	0.569917	-1.60751
SH3BP1	1.34406	16.9748	4.05333	0.00324361	0.569917	-1.61199
ZADH2	-2.11615	19.1501	-4.0375	0.00331864	0.570143	-1.62848
OSBPL10	1.24109	16.2853	3.94286	0.00380788	0.572651	-1.7281
NOS1AP	1.00377	16.3836	3.92575	0.00390426	0.572651	-1.74629
NDUFV3	-1.22896	18.8714	-3.90081	0.00404945	0.572651	-1.77291
APOE	1.91583	19.7821	3.89492	0.00408456	0.572651	-1.77921
CHGA	2.20239	19.8821	3.88982	0.00411525	0.572651	-1.78468
CTCFL	-0.986969	18.0508	-3.88329	0.00415486	0.572651	-1.79168
BTBD17	1.60525	16.9679	3.83122	0.00448576	0.572651	-1.84779
MACROH2A2	-1.67219	22.554	-3.8312	0.00448593	0.572651	-1.84782
IFT122	-0.94276	17.2324	-3.8124	0.00461219	0.572651	-1.8682
H1-5	-1.49075	26.4318	-3.81007	0.00462813	0.572651	-1.87074
KCTD5	0.870481	16.6627	3.78499	0.00480311	0.572651	-1.89805
PRAF2	1.19828	17.8973	3.78415	0.00480908	0.572651	-1.89896
ASAP1	1.23672	18.6491	3.77512	0.00487391	0.572651	-1.90883
STXBP2	1.01156	16.6742	3.76292	0.00496294	0.572651	-1.92217
H1-2	-1.4708	26.4774	-3.74225	0.00511778	0.572651	-1.94486
GAS7	1.37938	17.2889	3.72636	0.00524026	0.572651	-1.96234
CTCF	-0.813525	19.7598	-3.72567	0.00524567	0.572651	-1.96311
H1-3	-1.41045	26.4065	-3.69314	0.00550651	0.572651	-1.99905
DOCK11	1.31443	18.2216	3.69271	0.00551002	0.572651	-1.99952
CD151	-0.859888	19.0768	-3.69228	0.00551358	0.572651	-2
SHFL	1.51567	16.4292	3.68552	0.00556955	0.572651	-2.0075
PHIP	-0.900731	19.8611	-3.6752	0.00565619	0.572651	-2.01895
STK32C	-1.09335	16.2753	-3.66981	0.00570203	0.572651	-2.02495
BACH1	1.15161	16.788	3.66893	0.00570952	0.572651	-2.02593
WDR19	-0.934691	17.7623	-3.661	0.00577775	0.572651	-2.03475
H1-1	-1.3282	26.4127	-3.65348	0.00584326	0.572651	-2.04314
MDC1	-0.941766	20.1003	-3.64703	0.00590004	0.572651	-2.05033
ZNF608	-1.23102	16.5495	-3.63607	0.00599789	0.572651	-2.06258
IGFBP2	1.23557	16.0503	3.63115	0.00604238	0.572651	-2.06808
DAPK3	1.27357	16.5696	3.62671	0.00608279	0.572651	-2.07305
ITIH3	0.922027	18.6731	3.61868	0.00615667	0.572651	-2.08205
H1-4	-1.43515	26.4883	-3.6083	0.00625358	0.572651	-2.0937
ADGRL2	1.52446	16.0651	3.59571	0.00637329	0.572651	-2.10785
H1-6	-1.39172	25.863	-3.59253	0.00640397	0.572651	-2.11144
SUMO1	0.774671	19.9154	3.59114	0.0064174	0.572651	-2.113
NEIL2	-1.66219	18.371	-3.5766	0.00655965	0.572651	-2.12939
MYOC	-1.04232	18.5524	-3.56464	0.00667925	0.572651	-2.14291
PLD3	0.835921	19.1955	3.558	0.00674654	0.572651	-2.15041
UBTF	-0.759358	21.2692	-3.55764	0.00675023	0.572651	-2.15082
NME4	2.07616	16.4384	3.55586	0.00676848	0.572651	-2.15285
POGK	-0.807323	17.1314	-3.5384	0.00694965	0.572651	-2.17264
CREBZF	-0.773892	23.4579	-3.53306	0.00700611	0.572651	-2.17871
NLGN4X	1.71161	16.6409	3.52191	0.00712544	0.572651	-2.19138
TMC1	1.40685	18.7657	3.5212	0.00713311	0.572651	-2.19219
HSBP1	0.893697	19.3309	3.51511	0.00719936	0.572651	-2.19913
NME3	-1.66907	18.6995	-3.51214	0.00723187	0.572651	-2.20252
PLPPR3	1.92166	15.7796	3.50945	0.00726143	0.572651	-2.20558
EEFSEC	-0.762217	18.8367	-3.50508	0.00730975	0.572651	-2.21056
ANKRD12	-0.749501	16.9363	-3.50402	0.00732155	0.572651	-2.21178
ZBTB8OS	0.868179	16.8991	3.49605	0.00741075	0.572651	-2.22088
TXNRD3	-1.27051	16.3764	-3.49588	0.00741266	0.572651	-2.22107
NFKB2	0.896698	17.918	3.48401	0.00754764	0.572651	-2.23465
FSD1	2.22217	18.0128	3.47868	0.00760913	0.572651	-2.24076
MCAM	1.73224	18.6006	3.47806	0.00761628	0.572651	-2.24146
LYPLA2	0.750395	20.5511	3.46761	0.00773837	0.572651	-2.25344
GDAP1L1	1.07671	18.3359	3.46393	0.00778193	0.572651	-2.25767
BCKDHA	-0.953775	19.1228	-3.46362	0.00778561	0.572651	-2.25802
MATK	1.21585	16.569	3.46251	0.00779878	0.572651	-2.2593
PXMP2	-0.944083	16.78	-3.45937	0.00783612	0.572651	-2.2629
LIPA	-1.89267	15.7373	-3.43925	0.00808041	0.572651	-2.28605
MIF4GD	-0.747289	17.8126	-3.4205	0.00831521	0.572651	-2.30769
H2AC11	-0.776743	26.9169	-3.41757	0.00835249	0.572651	-2.31107
ALDH4A1	-1.50327	19.6428	-3.41353	0.00840425	0.572651	-2.31574
H2AC7	-0.774471	26.9257	-3.41216	0.00842194	0.572651	-2.31733
RBMS1	1.57712	17.1924	3.41041	0.00844447	0.572651	-2.31935
NOVA2	1.48752	21.4859	3.40678	0.00849157	0.572651	-2.32355
UBE2G1	0.982005	18.2038	3.40486	0.00851656	0.572651	-2.32578
AMOTL2	1.19392	16.1642	3.39813	0.00860469	0.572651	-2.33356
GYG2	0.928899	16.9384	3.39811	0.00860491	0.572651	-2.33358
ADARB1	-0.76558	17.5504	-3.38748	0.00874622	0.572651	-2.34591
CFAP410	-0.829251	16.1507	-3.38022	0.0088441	0.572651	-2.35434
HDAC2	-0.73539	21.6914	-3.37161	0.0089617	0.572651	-2.36435
M6PR	0.843211	19.0759	3.36869	0.00900206	0.572651	-2.36776
H2AX	-0.769142	26.9133	-3.35458	0.00919916	0.572651	-2.38419
BCKDHB	-1.32693	18.6556	-3.35113	0.00924812	0.572651	-2.38821
NLN	-0.856033	19.8647	-3.35049	0.00925716	0.572651	-2.38896
PYCR1	-0.934625	20.7468	-3.33667	0.009456	0.572651	-2.40509
GRIP1	2.27871	16.4622	3.33609	0.00946454	0.572651	-2.40578
DISC1	1.59483	17.1334	3.3338	0.00949794	0.572651	-2.40845
PTAR1	0.854199	15.9147	3.32797	0.0095835	0.572651	-2.41527
SH3GLB2	1.06216	21.0108	3.32739	0.00959213	0.572651	-2.41595
PACSIN3	1.4295	16.0924	3.32327	0.00965314	0.572651	-2.42077
TTC7B	0.697938	18.0169	3.31191	0.00982352	0.572651	-2.43407
SIPA1L1	1.22348	17.061	3.30786	0.00988517	0.572651	-2.43883
FARS2	-0.985665	17.5766	-3.30739	0.00989224	0.572651	-2.43938
H2AC12	-0.950936	23.9923	-3.30614	0.00991142	0.572651	-2.44085
PIEZO1	-1.20272	16.2653	-3.30581	0.00991638	0.572651	-2.44123
TSHZ1	-1.83851	16.5499	-3.29709	0.0100507	0.572651	-2.45147
MAZ	-0.738486	20.305	-3.2936	0.010105	0.572651	-2.45558
EFR3A	0.935254	17.143	3.2935	0.0101066	0.572651	-2.45569
ABL2	0.77295	17.5636	3.28759	0.0101992	0.572651	-2.46264
ARFIP2	0.701431	18.664	3.26914	0.0104941	0.572651	-2.48437
INPPL1	1.23727	16.7661	3.26906	0.0104954	0.572651	-2.48446
CEND1	1.06106	16.4194	3.26635	0.0105394	0.572651	-2.48766
ROBO1	2.05131	18.005	3.26356	0.0105851	0.572651	-2.49095
NAPRT	-1.60876	18.509	-3.2623	0.0106058	0.572651	-2.49244
ARPC5L	0.62974	20.5985	3.24628	0.0108719	0.572651	-2.51136
TSPAN31	1.18835	16.2483	3.24487	0.0108957	0.572651	-2.51302
KCNC1	1.77755	17.3034	3.24297	0.0109278	0.572651	-2.51527
CHMP2B	-0.636791	19.1195	-3.24275	0.0109316	0.572651	-2.51553
H3-3A	-1.07089	26.591	-3.24197	0.0109448	0.572651	-2.51646
HERC3	-0.903987	16.4958	-3.24132	0.0109558	0.572651	-2.51722
UBN1	-0.884118	17.1102	-3.23368	0.0110863	0.572651	-2.52627
MACROD1	-0.787648	19.5622	-3.23212	0.0111132	0.572651	-2.52812
H3C1	-1.06894	26.5949	-3.2258	0.0112227	0.572651	-2.53561
H3C15	-1.06958	26.594	-3.22046	0.0113159	0.572651	-2.54194
ZNF93	-0.824251	16.6804	-3.21956	0.0113318	0.572651	-2.54301
TERF2	-0.706568	18.314	-3.21541	0.011405	0.572651	-2.54793
CORO1A	0.991282	20.1258	3.21161	0.0114724	0.572651	-2.55244
DHX38	-0.616245	18.6169	-3.21112	0.0114812	0.572651	-2.55303
ZC3H11B	-0.712055	18.3022	-3.20205	0.0116441	0.574967	-2.56381
STX2	-1.18412	18.3596	-3.20026	0.0116764	0.574967	-2.56593
SLC9A7	0.906924	17.3149	3.19456	0.0117804	0.575358	-2.57272
H4C1	-1.07618	25.9917	-3.19168	0.0118331	0.575358	-2.57614
RREB1	-1.29308	17.8629	-3.1875	0.0119104	0.575495	-2.58112
RABEPK	0.763504	18.008	3.17419	0.0121595	0.578815	-2.59698
FMN2	1.56637	17.8626	3.17417	0.0121599	0.578815	-2.59701
MOCS2	-0.89927	17.38	-3.17186	0.0122037	0.578815	-2.59976
TRIM3	0.709166	19.2591	3.15405	0.0125469	0.585044	-2.62104
ZNF737	-1.07755	15.979	-3.14731	0.0126794	0.585044	-2.6291
AHSA1	0.760843	21.9869	3.14072	0.0128105	0.585044	-2.63699
UPF3A	-0.763835	17.275	-3.13383	0.0129488	0.585044	-2.64524
CAP1	0.782975	22.599	3.13334	0.0129588	0.585044	-2.64583
HAPLN4	1.12977	15.6684	3.12998	0.0130268	0.585044	-2.64985
STK3	1.01335	18.423	3.12742	0.013079	0.585044	-2.65292
ADA	1.29093	16.5134	3.12634	0.0131011	0.585044	-2.65422
CLSTN1	1.0716	19.3674	3.12493	0.0131299	0.585044	-2.65591
SDHAF4	-1.30224	17.3495	-3.12148	0.0132008	0.585044	-2.66005
MBD4	-0.832911	16.6275	-3.11613	0.0133116	0.585044	-2.66647
NSUN6	0.939263	18.1444	3.11474	0.0133407	0.585044	-2.66815
ITGAV	0.68994	17.5841	3.11318	0.0133731	0.585044	-2.67001
IDH2	-0.943718	22.2632	-3.10569	0.0135305	0.585044	-2.67901
CDC42EP4	1.06871	18.5012	3.1047	0.0135515	0.585044	-2.68021
RBMS2	1.56467	16.7604	3.10374	0.0135719	0.585044	-2.68136
GGT7	0.921177	17.4644	3.10141	0.0136215	0.585044	-2.68417
HK1	1.05459	21.7459	3.09713	0.0137128	0.585455	-2.68931
COQ8A	-0.938478	18.3234	-3.08666	0.0139393	0.585455	-2.70191
CNTN2	2.12218	17.6038	3.07853	0.014118	0.585455	-2.71172
CEP43	-0.817922	16.8024	-3.07739	0.0141432	0.585455	-2.71309
SCN3A	1.18523	15.5538	3.07343	0.014231	0.585455	-2.71786
MYT1	-0.833651	19.0885	-3.07327	0.0142347	0.585455	-2.71806
ZC3H11A	-0.675541	18.7091	-3.07196	0.014264	0.585455	-2.71964
SIX5	-0.759567	21.3763	-3.06771	0.0143592	0.585455	-2.72477
UBL7	0.622849	17.1037	3.06571	0.0144043	0.585455	-2.72719
BCHE	1.9012	16.4949	3.06534	0.0144126	0.585455	-2.72763
A2M	-0.666192	20.3858	-3.05637	0.0146165	0.585455	-2.73846
CAVIN1	-0.724847	17.3636	-3.056	0.0146251	0.585455	-2.73891
ZFP1	-0.715491	15.8958	-3.05123	0.0147349	0.585455	-2.74468
PARD6B	0.765051	16.7152	3.0486	0.0147959	0.585455	-2.74786
TPM2	1.00539	20.8463	3.04663	0.0148415	0.585455	-2.75024
CMC2	-0.61485	16.0933	-3.04539	0.0148706	0.585455	-2.75175
PMVK	-1.08153	18.9861	-3.04192	0.0149518	0.585455	-2.75595
PTPN13	1.34746	16.727	3.04011	0.0149942	0.585455	-2.75813
FBXO11	-0.676722	16.4513	-3.03045	0.0152233	0.588331	-2.76984
SLC12A4	1.14495	18.8512	3.0287	0.0152651	0.588331	-2.77195
DDX28	-0.851136	17.3167	-3.02618	0.0153257	0.588331	-2.77501
LTV1	0.9163	18.4891	3.0184	0.0155143	0.588331	-2.78445
MPI	-0.897812	19.2536	-3.01378	0.0156271	0.588331	-2.79004
RNASEL	-0.970549	16.1145	-3.0133	0.0156389	0.588331	-2.79063
ANK1	0.844646	18.9677	3.01313	0.0156431	0.588331	-2.79084
CAP2	1.19328	21.0388	3.01169	0.0156787	0.588331	-2.79259
TRIM2	0.810568	19.6972	3.00855	0.0157561	0.588331	-2.79639
PAGE5	2.53145	17.6055	3.00505	0.015843	0.588331	-2.80065
ZNF667	-1.25787	16.1294	-3.00156	0.0159302	0.588331	-2.80489
CTSC	1.60612	16.4328	2.99673	0.0160519	0.588331	-2.81077
KAT7	-0.625548	18.643	-2.99288	0.0161492	0.588331	-2.81544
DOCK6	0.765908	19.1307	2.99111	0.0161943	0.588331	-2.81759
H2BC19P	-0.654967	26.1722	-2.97895	0.0165072	0.588331	-2.83239
COL4A2	-0.856016	17.5697	-2.9701	0.016739	0.588331	-2.84318
CHMP4BP1	0.654871	16.9009	2.96968	0.0167502	0.588331	-2.84369
NEDD4L	1.82876	19.3386	2.96487	0.0168776	0.588331	-2.84956
ZNF512B	-1.09358	17.0347	-2.96365	0.01691	0.588331	-2.85104
NCS1	0.641882	18.6806	2.9604	0.0169969	0.588331	-2.85501
TOP2B	-0.714028	21.5904	-2.95833	0.0170523	0.588331	-2.85753
SIRT5	-0.974749	17.17	-2.95479	0.0171477	0.588331	-2.86185
SP2	-0.804933	16.8262	-2.95344	0.0171842	0.588331	-2.8635
SLC4A8	1.2224	16.0122	2.95144	0.0172387	0.588331	-2.86595
ACSF2	0.877453	16.2934	2.94423	0.0174356	0.588331	-2.87474
MYADM	1.88215	15.4255	2.944	0.017442	0.588331	-2.87503
CHN2	1.61948	17.1513	2.94206	0.0174956	0.588331	-2.8774
CBLN3	2.34048	15.6095	2.9385	0.017594	0.588331	-2.88175
TLN2	0.602834	21.3044	2.93024	0.0178249	0.588331	-2.89185
ZNF219	-0.822643	17.2483	-2.92599	0.0179448	0.588331	-2.89704
SACS	1.48129	18.382	2.92555	0.0179573	0.588331	-2.89758
CHTOP	-0.890649	19.6983	-2.92272	0.0180379	0.588331	-2.90106
H1-10	-1.29814	22.6479	-2.92256	0.0180423	0.588331	-2.90125
SDE2	-0.631626	18.1599	-2.91851	0.0181581	0.588331	-2.90621
PGM2	-0.817868	20.7349	-2.91723	0.018195	0.588331	-2.90778
BCAT2	0.894469	17.1691	2.91563	0.0182409	0.588331	-2.90973
ZNF664	-0.953176	16.492	-2.91235	0.0183356	0.588331	-2.91375
LIN28B	2.23823	16.1089	2.90793	0.0184641	0.588331	-2.91917
STK4	0.928556	18.6146	2.90053	0.0186815	0.588331	-2.92824
HMGB2	-0.941753	20.2333	-2.89731	0.0187768	0.588331	-2.93219
INPP5J	1.49604	16.4024	2.89164	0.0189458	0.588331	-2.93914
SLC12A6	1.13478	19.7519	2.88358	0.019189	0.588331	-2.94904
HOMER3	1.52419	18.0782	2.87569	0.01943	0.588331	-2.95873
CDC37	0.779725	22.2572	2.87467	0.0194614	0.588331	-2.95999
ZFP42	-0.640778	18.6979	-2.872	0.0195439	0.588331	-2.96327
CPNE2	0.813978	17.2087	2.86697	0.0196999	0.588331	-2.96944
DNAJB6	0.737912	20.1297	2.86099	0.0198876	0.588331	-2.97681
EP400P1	-0.863284	16.1108	-2.85958	0.0199319	0.588331	-2.97854
ZC3HAV1L	1.30987	17.2088	2.85946	0.0199356	0.588331	-2.97869
CSDC2	1.33821	16.3652	2.85711	0.0200101	0.588331	-2.98158
LGI2	1.82653	16.2363	2.85602	0.0200445	0.588331	-2.98292
CLCN4	0.620208	16.8059	2.85316	0.0201357	0.588331	-2.98644
SHOX2	1.04305	15.9835	2.85199	0.0201729	0.588331	-2.98788
KCNIP4	1.45357	15.8531	2.85089	0.0202082	0.588331	-2.98924
IFT140	-0.746916	17.2277	-2.84866	0.0202796	0.588331	-2.99198
MINPP1	0.666961	18.2232	2.84681	0.0203394	0.588331	-2.99427
TXNDC17	0.742643	19.9656	2.84361	0.0204428	0.588331	-2.99821
GUCY1A2	0.83425	15.8912	2.84355	0.0204445	0.588331	-2.99827
GSE1	-0.82114	18.31	-2.84221	0.020488	0.588331	-2.99992
CSRP2	0.990402	19.4284	2.83928	0.0205835	0.588331	-3.00354
KCNC3	2.38131	16.52	2.83448	0.0207406	0.588331	-3.00945
SUGCT	1.17218	16.0947	2.83444	0.0207419	0.588331	-3.0095
DPP6	1.33886	18.8548	2.83299	0.0207899	0.588331	-3.01129
TERF1	-0.755305	16.3254	-2.8329	0.0207927	0.588331	-3.0114
TMX3	0.600887	19.3736	2.83288	0.0207933	0.588331	-3.01142
SHANK1	1.41407	17.4136	2.82719	0.0209817	0.588331	-3.01844
RIMS4	1.24405	15.7294	2.8255	0.0210382	0.588331	-3.02053
DKC1	-0.751703	21.7628	-2.82509	0.0210517	0.588331	-3.02103
ANK3	1.22989	17.9937	2.82131	0.0211785	0.588331	-3.0257
DOCK3	0.943941	16.9844	2.81914	0.0212515	0.588331	-3.02838
GSKIP	0.951481	16.1337	2.81858	0.0212702	0.588331	-3.02906
SIN3A	-0.774476	20.2351	-2.8185	0.0212732	0.588331	-3.02917
MSRB2	-0.994026	17.3157	-2.81769	0.0213003	0.588331	-3.03016
RNF25	0.662037	17.7927	2.81551	0.021374	0.588331	-3.03285
CORO1C	1.11777	20.7141	2.81209	0.0214906	0.588331	-3.03708
SAT2	1.22802	18.4987	2.81183	0.0214995	0.588331	-3.0374
SST	-1.51453	15.589	-2.80932	0.0215852	0.588331	-3.0405
ZSCAN2	-0.818627	16.7226	-2.80696	0.021666	0.588331	-3.0434
SPTBN4	0.70229	20.1979	2.8038	0.0217753	0.588331	-3.04732
PLPPR4	1.58488	17.3531	2.80222	0.0218298	0.588331	-3.04926
CWC25	-0.621875	16.9411	-2.79772	0.0219865	0.588331	-3.05483
DPY19L3	-1.05113	17.2327	-2.79608	0.0220437	0.588331	-3.05685
VEZF1	-0.735134	18.9637	-2.78903	0.0222919	0.588331	-3.06557
PRKCD	0.833622	17.6266	2.78867	0.0223047	0.588331	-3.06602
CADPS2	1.19116	20.2326	2.78804	0.0223269	0.588331	-3.06679
HCFC2	-0.787419	18.5979	-2.78735	0.0223514	0.588331	-3.06765
PHF3	-0.616537	18.798	-2.78243	0.022527	0.588331	-3.07374
CD2BP2	0.594682	18.939	2.78147	0.022561	0.588331	-3.07491
CRK	0.642593	20.5772	2.77942	0.0226346	0.588331	-3.07745
SLC39A10	0.616994	19.6414	2.77938	0.0226361	0.588331	-3.0775
FAM3C	-0.630981	18.4272	-2.77807	0.0226835	0.588331	-3.07913
SCPEP1	1.07998	17.2652	2.7757	0.0227691	0.588331	-3.08206
PACSIN1	1.13978	21.0719	2.77153	0.0229205	0.588331	-3.08723
BRWD1	-1.028	16.8047	-2.77148	0.0229223	0.588331	-3.08729
DAGLA	1.51757	16.0132	2.77075	0.0229489	0.588331	-3.08819
XIRP1	-0.6718	20.4302	-2.76936	0.0229995	0.588331	-3.08991
APEX1	-0.67226	22.7329	-2.76865	0.0230255	0.588331	-3.09079
MGST3	-0.848169	21.0763	-2.7683	0.0230384	0.588331	-3.09122
SCN2A	1.29535	16.3887	2.7678	0.0230566	0.588331	-3.09184
ITGA4	1.38913	16.3096	2.76647	0.0231056	0.588331	-3.09349
RUFY3	0.769029	20.4072	2.75989	0.0233484	0.588331	-3.10164
ZC3H3	-0.832295	16.0327	-2.75696	0.0234575	0.588331	-3.10527
CACNA1A	1.27242	16.525	2.7568	0.0234634	0.588331	-3.10547
GPR89A	-0.854322	17.6263	-2.75627	0.0234834	0.588331	-3.10613
EXTL2	0.810774	16.085	2.75357	0.0235843	0.588331	-3.10947
PRDM15	-0.586328	16.0952	-2.75322	0.0235974	0.588331	-3.1099
ADAM11	1.08783	16.4877	2.75063	0.023695	0.588331	-3.11312
FUNDC2	-0.659786	18.2104	-2.74926	0.0237463	0.588331	-3.11481
NCAN	2.08452	18.8531	2.74637	0.0238558	0.588331	-3.11839
H2BC21	-0.569104	26.796	-2.74577	0.0238789	0.588331	-3.11915
H2BC11	-0.568715	26.7957	-2.74293	0.0239868	0.588331	-3.12266
RAVER2	0.621234	16.9701	2.74011	0.0240949	0.588331	-3.12616
TMX1	-0.663318	21.1451	-2.73962	0.0241136	0.588331	-3.12677
KYAT1	0.842376	17.7682	2.73354	0.0243481	0.588331	-3.13432
NPTX1	1.30313	18.5832	2.73232	0.0243954	0.588331	-3.13583
KIF13A	0.806318	16.4712	2.73215	0.0244019	0.588331	-3.13604
DCP2	-0.619902	17.6892	-2.73188	0.0244123	0.588331	-3.13637
MSL3	-0.729586	17.1999	-2.73168	0.0244202	0.588331	-3.13662
WDR35	-0.599769	17.1871	-2.73013	0.0244805	0.588331	-3.13854
H2BE1	-0.569537	26.269	-2.72733	0.02459	0.588331	-3.14202
H2BU1	-0.625565	24.6218	-2.72398	0.0247214	0.588331	-3.14618
RAPGEF4	1.10336	16.4338	2.7228	0.0247679	0.588331	-3.14765
PBRM1	-0.686863	19.6985	-2.72055	0.0248565	0.588331	-3.15043
CYTH1	0.889012	18.4186	2.71892	0.0249214	0.588331	-3.15247
TIMM10B	0.612627	16.4272	2.71788	0.0249627	0.588331	-3.15376
ADPGK	-0.622015	18.2555	-2.71761	0.0249735	0.588331	-3.15409
DPYD	0.993487	16.8285	2.71543	0.0250603	0.588331	-3.1568
KCNA1	1.35379	16.7048	2.71514	0.0250718	0.588331	-3.15716
SH3BP4	0.924578	17.377	2.71103	0.0252364	0.588331	-3.16226
ASTN2	0.738047	18.2421	2.70908	0.0253149	0.588331	-3.16469
NLGN2	1.10685	17.6041	2.70793	0.0253615	0.588331	-3.16612
HP1BP3	-1.35324	23.0071	-2.70644	0.0254217	0.588331	-3.16797
RASSF2	1.31238	15.8988	2.70504	0.0254783	0.588331	-3.16971
SCN2B	1.42151	16.9333	2.70278	0.0255701	0.588331	-3.17251
RPUSD4	-0.979154	17.1215	-2.70143	0.0256251	0.588331	-3.17419
ZNF704	-1.03044	16.0161	-2.70135	0.0256284	0.588331	-3.17429
CDYL	-0.730708	17.7508	-2.6992	0.0257166	0.588331	-3.17697
MPDZ	0.580175	18.0251	2.69894	0.0257272	0.588331	-3.17729
CDH12	1.93945	15.3166	2.69831	0.0257531	0.588331	-3.17808
HSPA12A	1.01218	19.355	2.6977	0.0257779	0.588331	-3.17883
HEXD	-0.824277	16.1647	-2.69721	0.025798	0.588331	-3.17944
S100B	1.45749	18.9503	2.69157	0.0260309	0.590646	-3.18645
SCO1	0.918924	17.759	2.69057	0.0260725	0.590646	-3.1877
NSD3	-0.617678	17.7754	-2.68799	0.0261798	0.590646	-3.1909
CNNM3	-0.524858	17.4828	-2.68739	0.0262051	0.590646	-3.19166
SLC2A1	0.732366	18.5726	2.68355	0.026366	0.59181	-3.19643
ZNF714	-0.707939	16.1095	-2.6825	0.0264098	0.59181	-3.19773
MIER1	-0.807323	16.8324	-2.67707	0.0266398	0.593252	-3.2045
CEP76	1.26473	16.9408	2.67685	0.0266489	0.593252	-3.20476
FXYD1	1.71839	17.399	2.67555	0.0267044	0.593252	-3.20639
PALM	1.29895	20.1963	2.6617	0.0273006	0.596667	-3.22363
FUBP3	0.559028	22.2936	2.66034	0.0273599	0.596667	-3.22532
PRPH	0.814528	21.7811	2.6599	0.027379	0.596667	-3.22587
ZNF320	-0.806225	16.2806	-2.65574	0.0275615	0.596667	-3.23106
TTC21B	-0.57868	17.0047	-2.65508	0.0275906	0.596667	-3.23188
SEPHS2	0.712906	17.3401	2.65325	0.0276709	0.596667	-3.23415
BRD1	-0.508364	17.9724	-2.65168	0.0277405	0.596667	-3.23611
IRF2BP2	-0.814986	18.3691	-2.65129	0.0277579	0.596667	-3.2366
KMT5C	-0.850865	16.2382	-2.65031	0.0278014	0.596667	-3.23783
H2BC5	-0.550528	26.7946	-2.64882	0.0278673	0.596667	-3.23968
SAP30	-0.657003	18.6323	-2.64823	0.0278937	0.596667	-3.24042
INSR	1.26089	17.3811	2.6456	0.0280108	0.596667	-3.24369
PTGFRN	1.00446	16.8926	2.64392	0.0280863	0.596667	-3.24579
NANS	-0.712153	20.6892	-2.6436	0.0281004	0.596667	-3.24618
ACAA2	-1.13194	20.8053	-2.64115	0.0282106	0.596667	-3.24924
H2AZ1	-0.812557	22.3853	-2.63926	0.0282957	0.596667	-3.25159
AMZ2	-0.644673	17.986	-2.63924	0.0282966	0.596667	-3.25162
HARS1	0.637402	20.96	2.63695	0.0284004	0.596667	-3.25448
YY2	-0.531881	18.8556	-2.6367	0.0284114	0.596667	-3.25478
KMT5B	-0.732965	16.2144	-2.62941	0.0287439	0.596667	-3.26387
BARHL1	-1.68739	16.1847	-2.62917	0.0287551	0.596667	-3.26418
PDS5A	-0.519646	20.1376	-2.62912	0.0287575	0.596667	-3.26424
EIF4EBP3	-1.47772	15.3967	-2.629	0.0287631	0.596667	-3.26439
ADSL	0.799671	20.3638	2.628	0.0288089	0.596667	-3.26564
GABBR1	1.1359	17.2574	2.62713	0.028849	0.596667	-3.26672
LRRC14	-1.05116	16.6408	-2.62678	0.0288648	0.596667	-3.26715
CADM4	1.16666	18.0328	2.62323	0.0290288	0.597081	-3.27158
LSS	-0.586931	19.5319	-2.62301	0.0290393	0.597081	-3.27186
TENM2	0.837217	16.0124	2.62079	0.0291424	0.597168	-3.27463
DNM1	0.906538	22.043	2.61873	0.0292383	0.597168	-3.2772
THOC2	-0.633174	19.8932	-2.61673	0.0293317	0.597168	-3.27969
PFN1	0.879957	23.3615	2.61607	0.0293626	0.597168	-3.28052
ETHE1	0.822583	18.1164	2.61459	0.0294322	0.597168	-3.28237
GRID2	1.98376	17.6456	2.61077	0.0296122	0.597168	-3.28713
MKRN2	-0.614577	18.0413	-2.60979	0.0296586	0.597168	-3.28835
ALPL	0.656997	16.5177	2.60826	0.0297313	0.597168	-3.29027
PFKFB2	-0.764365	16.811	-2.60617	0.0298308	0.597168	-3.29288
SPTB	0.703377	19.7738	2.60453	0.0299089	0.597168	-3.29492
PITPNA	0.764568	20.3182	2.60284	0.0299897	0.597168	-3.29703
EIF2AK3	1.09834	16.2017	2.60199	0.0300307	0.597168	-3.2981
BROX	-0.854933	20.272	-2.60163	0.0300477	0.597168	-3.29854
MMTAG2	-0.666142	17.92	-2.5988	0.0301837	0.598334	-3.30207
KANSL1	-0.595399	16.5265	-2.59595	0.0303217	0.599532	-3.30564
DCXR	-1.21073	19.9149	-2.59321	0.0304548	0.599562	-3.30906
RBKS	-2.13738	17.2967	-2.59272	0.0304783	0.599562	-3.30967
LGI3	1.41872	16.5484	2.58813	0.030703	0.60112	-3.31541
PELI2	0.995341	16.086	2.58792	0.030713	0.60112	-3.31566
IGF2BP2	1.86252	16.8766	2.58277	0.0309671	0.601477	-3.3221
DFFB	-0.951951	16.4445	-2.58143	0.0310334	0.601477	-3.32378
STX1B	1.47238	21.3912	2.57982	0.0311133	0.601477	-3.32579
TSEN2	-0.610695	16.7015	-2.57887	0.0311606	0.601477	-3.32698
PHF2	-0.785212	18.126	-2.57795	0.0312063	0.601477	-3.32812
LMF2	-1.08326	19.2707	-2.5769	0.0312586	0.601477	-3.32943
SLC8A2	0.841953	18.4016	2.57536	0.0313356	0.601477	-3.33135
CORO2A	0.946195	16.7094	2.57305	0.0314516	0.601477	-3.33424
ARHGEF26	1.17258	16.5451	2.57263	0.0314725	0.601477	-3.33476
COMMD3-BMI1	-0.579068	20.1278	-2.57072	0.0315691	0.601477	-3.33716
CMTR2	-0.651854	16.5578	-2.56874	0.0316687	0.601477	-3.33962
ULK3	-0.657187	17.0683	-2.56613	0.0318012	0.601477	-3.34289
CMSS1	-0.931619	18.8255	-2.56322	0.0319496	0.601477	-3.34653
MTIF3	-0.677412	16.6141	-2.56112	0.0320571	0.601477	-3.34916
CGGBP1	-0.554605	20.2641	-2.56053	0.0320874	0.601477	-3.3499
MTX2	0.526331	19.2918	2.56018	0.0321054	0.601477	-3.35033
ABLIM3	1.25574	15.493	2.55854	0.0321896	0.601477	-3.35238
PHF21B	-0.881202	16.4898	-2.55478	0.0323833	0.601477	-3.35708
TARS3	-0.828508	18.241	-2.55288	0.0324823	0.601477	-3.35946
RBM15	-0.505685	18.8235	-2.55245	0.0325043	0.601477	-3.35999
WDR1	0.675733	21.9359	2.54436	0.0329276	0.601477	-3.37011
ZBTB14	-0.568329	17.7323	-2.54044	0.0331348	0.601477	-3.37502
PACSIN2	0.633022	20.5699	2.54035	0.0331391	0.601477	-3.37512
LARS2	-0.679543	19.0766	-2.53647	0.0333453	0.601477	-3.37997
GABBR2	1.01512	17.321	2.53638	0.0333501	0.601477	-3.38009
GINS2	0.595021	16.2599	2.53438	0.0334574	0.601477	-3.3826
NOSIP	0.690751	18.489	2.53401	0.0334768	0.601477	-3.38305
RIOK2	0.80398	16.2387	2.53361	0.0334983	0.601477	-3.38355
TAGLN3	0.925642	21.6276	2.52968	0.0337094	0.601477	-3.38847
GPC2	0.887553	19.2252	2.52938	0.0337256	0.601477	-3.38884
YY1	-0.537027	19.8258	-2.52657	0.0338774	0.601477	-3.39236
CAVIN2	-0.514152	16.7429	-2.5219	0.0341314	0.601477	-3.3982
PRKRA	-0.694637	20.1458	-2.51943	0.0342668	0.601477	-3.4013
SYNJ2BP	1.07814	18.5888	2.51871	0.0343064	0.601477	-3.4022
CADM1	-0.607312	20.0192	-2.51771	0.0343609	0.601477	-3.40344
CSTB	-1.03696	19.6501	-2.51688	0.0344067	0.601477	-3.40449
ZC3HAV1	1.42203	17.5199	2.51521	0.0344989	0.601477	-3.40658
BRK1	0.552233	19.1817	2.51435	0.0345464	0.601477	-3.40766
CARMIL1	-0.875187	18.2578	-2.5128	0.0346318	0.601477	-3.40959
LAMA2	-1.02892	17.7385	-2.5114	0.0347096	0.601477	-3.41134
SLC4A10	1.18384	17.7728	2.50923	0.0348302	0.601477	-3.41406
POLK	-0.545685	17.2207	-2.5091	0.0348375	0.601477	-3.41422
PGM3	-0.612821	20.1692	-2.50809	0.0348937	0.601477	-3.41548
PCLO	0.755513	17.8229	2.50718	0.0349449	0.601477	-3.41663
EP400	-0.593223	18.4555	-2.50657	0.034979	0.601477	-3.41739
CD2AP	0.711286	17.6865	2.50546	0.0350411	0.601477	-3.41878
ITPKC	0.728682	15.9544	2.50458	0.0350902	0.601477	-3.41988
GEMIN7	0.649007	17.0945	2.50368	0.0351409	0.601477	-3.42101
ZNF146	-0.749406	16.3001	-2.50354	0.0351488	0.601477	-3.42118
TAP1	-1.35599	16.0294	-2.50278	0.0351916	0.601477	-3.42213
OGFOD3	-0.712424	16.428	-2.50187	0.0352429	0.601477	-3.42328
SHISA6	0.829297	16.4335	2.49997	0.0353501	0.601477	-3.42565
MRPL55	-0.612876	17.5888	-2.49929	0.0353888	0.601477	-3.42651
SLAIN1	-0.509751	17.2953	-2.49856	0.0354301	0.601477	-3.42742
HMGN3	-1.04961	19.4799	-2.49745	0.0354928	0.601477	-3.4288
ABI2	0.546677	18.2592	2.49271	0.0357632	0.601477	-3.43474
NVL	-0.496413	17.182	-2.4906	0.0358841	0.601477	-3.43738
SHOX	0.871638	15.9741	2.48852	0.0360034	0.601477	-3.43998
CPD	1.21754	19.7189	2.48818	0.0360229	0.601477	-3.44041
GEMIN6	0.671326	17.4598	2.48781	0.0360442	0.601477	-3.44087
CKAP4	0.883328	21.972	2.48659	0.0361149	0.601477	-3.4424
SCN1A	1.50499	17.0896	2.48276	0.0363369	0.601477	-3.4472
TMEM163	1.7044	16.1869	2.47979	0.0365102	0.601477	-3.45092
SLC12A5	1.21324	19.5008	2.47834	0.036595	0.601477	-3.45273
NR2C1	-0.580144	17.8035	-2.47688	0.0366805	0.601477	-3.45456
ERAP1	-1.01561	17.5843	-2.47546	0.0367637	0.601477	-3.45633
TTC1	0.879938	18.3294	2.47498	0.0367922	0.601477	-3.45694
CASP6	0.984143	17.5799	2.47438	0.0368274	0.601477	-3.45769
GPX1	0.599323	21.3559	2.47375	0.0368644	0.601477	-3.45847
SCN1B	1.48397	15.8862	2.47092	0.0370315	0.601477	-3.46201
C18orf21	-1.05814	16.5553	-2.4687	0.0371633	0.601477	-3.46479
SV2A	1.29985	20.4061	2.46828	0.0371887	0.601477	-3.46533
ADD3	0.777138	19.0401	2.46812	0.037198	0.601477	-3.46552
H2AZ2	-0.784598	20.9821	-2.46726	0.0372493	0.601477	-3.4666
PAK1	0.575453	20.7518	2.46598	0.0373255	0.601477	-3.4682
HAUS6	0.628608	17.5801	2.46539	0.0373608	0.601477	-3.46894
APOH	0.687351	16.2704	2.46496	0.0373867	0.601477	-3.46948
STT3A	-0.65634	20.9091	-2.46398	0.0374451	0.601477	-3.47071
PARP1	-0.826933	23.4208	-2.46338	0.0374815	0.601477	-3.47146
GMPR2	0.719722	19.8868	2.46229	0.0375465	0.601477	-3.47282
RBM7	-0.543634	17.7056	-2.46075	0.0376392	0.601477	-3.47475
PRKAB1	0.516351	16.2387	2.4598	0.0376966	0.601477	-3.47594
ZMAT2	-0.562221	19.908	-2.45865	0.0377662	0.601477	-3.47739
UPF2	-0.461456	19.1684	-2.4579	0.0378112	0.601477	-3.47832
MSL1	-0.593555	17.598	-2.45723	0.0378522	0.601477	-3.47917
CDK4	0.914403	16.4041	2.45667	0.0378856	0.601477	-3.47986
EFHD2	0.942312	20.3134	2.45541	0.0379621	0.601477	-3.48143
THY1	2.43251	16.115	2.45535	0.0379661	0.601477	-3.48152
PASK	-0.702744	16.2297	-2.45435	0.0380267	0.601477	-3.48277
POMP	-1.38706	18.6855	-2.45391	0.0380534	0.601477	-3.48332
SCAF4	-0.655217	20.0551	-2.45377	0.0380622	0.601477	-3.4835
ARHGEF33	1.75472	15.6673	2.4521	0.0381642	0.601477	-3.48559
CLSTN3	0.914861	16.0299	2.45173	0.0381863	0.601477	-3.48604
PCGF2	-0.667545	20.1403	-2.45109	0.0382259	0.601477	-3.48686
OTUB1	0.511589	21.5448	2.4474	0.0384518	0.601477	-3.49147
C1QBP	0.942484	19.3678	2.44654	0.0385048	0.601477	-3.49254
PLCB4	1.30791	18.0155	2.4449	0.0386061	0.601477	-3.4946
MACROH2A1	-0.914944	22.3118	-2.4449	0.0386062	0.601477	-3.4946
ACO1	-0.895374	20.9358	-2.44489	0.0386069	0.601477	-3.49462
ESYT2	-0.720691	18.4617	-2.44187	0.0387941	0.601477	-3.4984
STAG1	-0.596515	20.3373	-2.44183	0.0387962	0.601477	-3.49844
WWOX	-0.62287	16.4805	-2.44109	0.0388424	0.601477	-3.49937
TOP2A	-0.811823	21.0045	-2.43992	0.0389152	0.601477	-3.50084
LRCH2	1.10441	16.9954	2.43964	0.0389324	0.601477	-3.50119
PEBP1	-0.866132	23.9193	-2.43889	0.0389792	0.601477	-3.50213
BAG3	1.11995	17.6032	2.43838	0.0390109	0.601477	-3.50276
STXBP1	0.869969	22.0018	2.43625	0.0391443	0.601477	-3.50543
PRPF3	-0.750969	20.0311	-2.43343	0.0393212	0.601477	-3.50896
TBC1D24	-0.861832	19.3851	-2.43331	0.0393292	0.601477	-3.50912
EXOSC10	-0.684533	20.1014	-2.43317	0.0393377	0.601477	-3.50929
SEPTIN4	0.841142	22.1846	2.4327	0.0393672	0.601477	-3.50988
ZNF117	-0.63286	18.5774	-2.42658	0.039755	0.60243	-3.51755
ATP7A	0.645522	17.2496	2.4264	0.039766	0.60243	-3.51777
SLC1A5	0.835353	18.3795	2.42582	0.0398031	0.60243	-3.51849
USE1	-0.534084	17.8208	-2.42455	0.0398844	0.60243	-3.52009
ARHGAP1	0.525699	19.8975	2.42102	0.0401098	0.60243	-3.5245
RAB3B	0.978369	20.3441	2.4129	0.0406349	0.60243	-3.53468
NSG1	1.31747	15.7475	2.41128	0.04074	0.60243	-3.5367
SYT12	1.33137	16.8443	2.41097	0.0407603	0.60243	-3.53709
HMGN1	-0.869385	22.2831	-2.40947	0.0408582	0.60243	-3.53897
ZNF22	-0.765866	17.5137	-2.40889	0.0408964	0.60243	-3.5397
ASPSCR1	-0.58452	18.7844	-2.40887	0.0408974	0.60243	-3.53972
JAG2	-1.19299	15.8478	-2.40883	0.0409004	0.60243	-3.53978
ZNF627	-1.04007	16.0914	-2.40805	0.0409514	0.60243	-3.54075
LYN	0.696879	20.7346	2.40712	0.0410123	0.60243	-3.54192
HEPHL1	0.718781	19.2124	2.40708	0.0410149	0.60243	-3.54196
ITPKA	0.897296	15.7219	2.40673	0.0410381	0.60243	-3.54241
FAM171A2	-0.683433	18.1582	-2.40313	0.0412748	0.60243	-3.54691
DHRS7B	-0.794063	17.3946	-2.40301	0.0412831	0.60243	-3.54706
NEK1	-0.537424	17.2685	-2.40159	0.041377	0.60243	-3.54884
SCRN1	1.94875	20.2598	2.40114	0.041407	0.60243	-3.54941
RIOX1	-1.25502	18.1307	-2.40035	0.0414591	0.60243	-3.55039
HEPH	0.718357	19.2406	2.39736	0.0416576	0.60243	-3.55413
SRFBP1	-0.801372	17.9325	-2.39579	0.0417623	0.60243	-3.5561
ZKSCAN4	-0.618458	16.045	-2.39498	0.0418169	0.60243	-3.55712
TCF25	-0.679095	17.3207	-2.39352	0.0419143	0.60243	-3.55894
GDPGP1	-0.692527	16.5526	-2.39182	0.0420289	0.60243	-3.56107
GLS	0.965759	20.0241	2.3908	0.0420973	0.60243	-3.56235
KCND2	1.26495	16.9619	2.39048	0.0421188	0.60243	-3.56275
DLG2	1.01819	17.9133	2.39047	0.0421199	0.60243	-3.56277
UBASH3B	0.748214	17.6415	2.38982	0.0421633	0.60243	-3.56357
GRIA4	1.47427	18.9681	2.38924	0.0422029	0.60243	-3.56431
MTIF2	-0.507259	19.3324	-2.38717	0.0423429	0.60243	-3.5669
PPID	0.590405	21.8837	2.38616	0.0424111	0.60243	-3.56816
MYO1C	0.81647	18.0039	2.38593	0.0424265	0.60243	-3.56844
DHX35	-0.621856	17.0505	-2.38045	0.0428004	0.60243	-3.57531
ZNF770	-0.720569	16.5401	-2.37819	0.0429555	0.60243	-3.57814
PSPH	0.718312	18.2863	2.37745	0.0430067	0.60243	-3.57907
PHYHIP	1.1887	19.5554	2.37736	0.0430124	0.60243	-3.57917
SOD1	-0.746664	23.9803	-2.37715	0.0430274	0.60243	-3.57944
HIF1AN	0.63933	17.8128	2.37703	0.0430351	0.60243	-3.57958
INPP5A	1.35808	19.2056	2.37654	0.0430695	0.60243	-3.58021
GPR37L1	1.84414	17.3817	2.37469	0.0431969	0.60243	-3.58252
FAM76A	-0.624469	17.2847	-2.37398	0.043246	0.60243	-3.58341
ARHGAP26	1.34042	17.3491	2.37251	0.0433477	0.60243	-3.58525
DIRAS2	1.17453	17.8521	2.3721	0.0433765	0.60243	-3.58577
FABP3	1.02534	18.2844	2.3703	0.0435012	0.60243	-3.58801
GOLPH3L	-0.602674	17.408	-2.3699	0.0435294	0.60243	-3.58852
CLINT1	0.512115	20.4311	2.36911	0.0435844	0.60243	-3.58951
TMTC2	1.22575	16.6882	2.36898	0.0435934	0.60243	-3.58967
FBXO30	-0.525844	16.456	-2.36793	0.0436664	0.60243	-3.59098
UBXN1	0.599946	21.06	2.3671	0.0437243	0.60243	-3.59202
MAGI2	0.991333	16.7872	2.36601	0.0438008	0.60243	-3.59338
PATJ	1.51358	17.384	2.3628	0.0440268	0.60243	-3.59741
MPG	-0.694946	18.0729	-2.36225	0.0440654	0.60243	-3.59809
CCDC138	-0.808321	16.1569	-2.3618	0.044097	0.60243	-3.59865
GATB	-0.561493	17.2892	-2.36175	0.0441009	0.60243	-3.59872
CRELD2	-1.23506	17.7168	-2.36082	0.0441662	0.60243	-3.59988
MSL3P1	-0.647313	16.7991	-2.36011	0.0442165	0.60243	-3.60077
REEP1	1.35256	17.1892	2.35906	0.0442909	0.60243	-3.60209
PTS	-1.12417	16.5907	-2.35827	0.0443469	0.60243	-3.60308
CRIP2	-1.66791	19.4862	-2.3579	0.0443729	0.60243	-3.60353
STX7	-0.741161	19.7886	-2.35786	0.044376	0.60243	-3.60359
RAB3D	0.920272	21.1215	2.35742	0.0444073	0.60243	-3.60414
CRIP1	-1.35159	17.0642	-2.35729	0.0444167	0.60243	-3.60431
CA8	2.20921	16.8814	2.35605	0.0445049	0.602569	-3.60586
ZPR1	0.675008	19.3475	2.35243	0.0447633	0.60427	-3.61039
GNG13	1.99611	17.5048	2.35184	0.0448051	0.60427	-3.61112
PDLIM3	0.613432	16.1488	2.34869	0.0450315	0.60427	-3.61506
SH3BGRL2	0.603369	18.907	2.34597	0.0452279	0.60427	-3.61846
NEFL	2.05819	23.189	2.34594	0.0452306	0.60427	-3.61851
RABL3	-0.594951	19.888	-2.34538	0.0452709	0.60427	-3.61921
CACNA1B	0.579255	16.3786	2.34509	0.0452919	0.60427	-3.61957
CNTNAP1	1.05014	17.8192	2.34429	0.0453497	0.60427	-3.62057
VSNL1	1.41065	19.6262	2.33972	0.0456824	0.60427	-3.62628
ATP2B2	1.09991	21.0778	2.33932	0.0457121	0.60427	-3.62679
SMYD3	-0.594072	18.3478	-2.33875	0.0457536	0.60427	-3.6275
KMT2E	-0.694227	16.4404	-2.33767	0.045833	0.60427	-3.62886
PLEKHA1	0.520318	16.8185	2.33664	0.045908	0.60427	-3.63014
ITPK1	0.774107	17.6775	2.33603	0.0459528	0.60427	-3.6309
AUH	1.07366	19.6557	2.33403	0.0461001	0.60427	-3.6334
OTX2	-0.760277	19.8416	-2.33317	0.0461636	0.60427	-3.63448
PIR	-0.84468	17.1302	-2.33307	0.0461713	0.60427	-3.63461
PTPRE	0.655805	17.4552	2.33275	0.0461949	0.60427	-3.63501
ITIH2	0.658487	20.5209	2.33193	0.0462554	0.60427	-3.63603
CPLX2	1.37967	21.5456	2.33092	0.0463299	0.60427	-3.63729
TTC3	-0.453919	17.1171	-2.33075	0.0463426	0.60427	-3.63751
WDR6	0.757087	16.9418	2.32802	0.0465458	0.60427	-3.64093
SERPINC1	0.824357	20.1712	2.32662	0.0466497	0.60427	-3.64267
DSC2	-0.9389	19.5976	-2.32643	0.0466644	0.60427	-3.64292
GPSM2	0.699299	16.9068	2.32258	0.046952	0.60427	-3.64772
SEC23IP	0.510048	19.3786	2.31991	0.0471536	0.60427	-3.65107
WWC2	0.780908	17.9318	2.31973	0.0471668	0.60427	-3.65129
ACADM	-0.546112	21.8188	-2.31953	0.0471818	0.60427	-3.65154
TMED3	-0.554985	17.2839	-2.31725	0.0473544	0.60427	-3.6544
NDRG3	0.666787	19.673	2.31705	0.0473698	0.60427	-3.65465
INA	1.40682	23.959	2.31695	0.0473773	0.60427	-3.65477
DLG1	0.635746	20.3226	2.31679	0.047389	0.60427	-3.65497
POP1	-0.776384	19.0035	-2.31642	0.0474172	0.60427	-3.65543
IFT43	-0.667631	16.7506	-2.31524	0.0475065	0.60427	-3.6569
LSAMP	1.07321	18.8424	2.31478	0.0475419	0.60427	-3.65749
HMGB1	-0.633341	21.1752	-2.31331	0.0476536	0.60427	-3.65932
MEGF8	1.00558	16.2288	2.31286	0.0476882	0.60427	-3.65989
ANTXR2	0.67104	17.1488	2.31172	0.0477752	0.60427	-3.66131
FH	-0.590555	23.4523	-2.31108	0.047824	0.60427	-3.66211
CKS1B	0.564863	17.7768	2.30643	0.0481804	0.60427	-3.66792
DCAF11	-0.682198	17.6744	-2.30626	0.048194	0.60427	-3.66814
PARD6G	0.697593	16.0689	2.30604	0.0482111	0.60427	-3.66841
MKI67	-1.1618	19.9608	-2.30536	0.0482631	0.60427	-3.66926
FRMD4B	-1.27932	15.9998	-2.30274	0.0484657	0.60427	-3.67253
RELL1	-0.82658	16.0409	-2.30202	0.0485218	0.60427	-3.67344
KDM2B	-0.573565	17.5495	-2.30084	0.0486137	0.60427	-3.67492
ATP1B2	1.32725	19.4683	2.30071	0.0486238	0.60427	-3.67508
TSHZ3	-0.86753	17.5022	-2.29985	0.04869	0.60427	-3.67614
RPL7L1	-1.06596	19.5869	-2.29881	0.0487712	0.60427	-3.67744
NOP9	-0.600576	18.7019	-2.29793	0.0488404	0.60427	-3.67855
CP	0.76967	19.8768	2.29507	0.0490637	0.60427	-3.68212
POLDIP3	-0.517847	20.3592	-2.29439	0.0491171	0.60427	-3.68297
IAH1	-0.967286	19.4977	-2.2936	0.049179	0.60427	-3.68395
SYNCRIP	-0.476903	23.9468	-2.29272	0.0492489	0.60427	-3.68506
LBR	-0.716341	20.2353	-2.2918	0.0493209	0.60427	-3.6862
SUHW4	-0.504156	17.5561	-2.29163	0.0493345	0.60427	-3.68642
DDX52	-0.970076	18.6824	-2.29014	0.0494522	0.60427	-3.68828
MFSD10	-0.701503	17.9836	-2.28787	0.0496321	0.60427	-3.69112
SPTBN2	0.528121	22.3948	2.28765	0.0496497	0.60427	-3.6914
KCNA2	0.979296	16.2874	2.28727	0.0496799	0.60427	-3.69187
U2SURP	-0.505946	20.4157	-2.28724	0.049682	0.60427	-3.69191
RABGEF1	0.452569	18.1261	2.28701	0.0497001	0.60427	-3.69219
ZNF492	-0.561349	16.5288	-2.28672	0.0497233	0.60427	-3.69255
PRUNE2	1.06078	15.6527	2.28626	0.04976	0.60427	-3.69313
CLCN3	0.541699	18.9186	2.28453	0.0498977	0.60427	-3.69529
ECI1	-0.671148	19.7575	-2.2844	0.0499081	0.60427	-3.69545
RAB3A	1.02783	21.0404	2.28398	0.0499418	0.60427	-3.69598
GMPR	0.777575	19.3596	2.28393	0.0499454	0.60427	-3.69604
WWC1	1.15908	16.3264	2.28286	0.0500311	0.60436	-3.69738
C16orf70	-0.592592	16.7896	-2.28049	0.0502208	0.604415	-3.70034
NFASC	1.20675	19.3291	2.2779	0.050429	0.604415	-3.70357
ANKRD27	-0.753318	16.6915	-2.27758	0.0504547	0.604415	-3.70397
NOS3	0.816572	15.9737	2.27567	0.0506093	0.604415	-3.70636
FLVCR1	-0.821665	16.3478	-2.27408	0.0507383	0.604415	-3.70835
ISOC1	0.74624	21.3423	2.27392	0.050751	0.604415	-3.70854
ZNF292	-0.678504	17.8443	-2.27389	0.0507538	0.604415	-3.70859
AHCYL2	1.01928	19.9084	2.27365	0.0507725	0.604415	-3.70887
PHF21A	-0.634393	18.4286	-2.27348	0.0507867	0.604415	-3.70909
CHID1	-0.646477	19.4794	-2.27212	0.0508976	0.604415	-3.7108
GATAD2B	-0.460685	20.0079	-2.27202	0.0509056	0.604415	-3.71092
NOS1	1.32462	17.2284	2.27118	0.0509739	0.604415	-3.71197
CRX	-0.625915	17.1469	-2.2663	0.0513727	0.605645	-3.71806
NES	1.33692	18.0512	2.2654	0.0514469	0.605645	-3.71918
ABCC1	0.870672	17.6064	2.26407	0.0515565	0.605645	-3.72085
MCCC1	-0.651652	18.8688	-2.26384	0.0515748	0.605645	-3.72112
ALG9	-0.51943	17.4407	-2.26365	0.0515906	0.605645	-3.72136
OSTF1	-0.458338	16.6775	-2.26288	0.0516546	0.605645	-3.72233
ZNF460	-0.893573	16.3724	-2.2618	0.0517435	0.605645	-3.72367
TSR1	0.735794	18.8619	2.2616	0.0517599	0.605645	-3.72392
BCAP29	0.737936	17.8315	2.26051	0.0518505	0.605645	-3.72529
LCLAT1	-0.799549	18.8533	-2.26013	0.0518817	0.605645	-3.72576
PI4KA	0.4583	18.9754	2.25944	0.0519393	0.605645	-3.72662
GINS3	0.68317	18.5363	2.25675	0.0521624	0.606558	-3.72997
TRIM32	0.48465	16.5777	2.25661	0.0521745	0.606558	-3.73015
SLC4A4	1.62591	19.177	2.25533	0.0522816	0.60689	-3.73176
DIXDC1	0.637361	16.1087	2.2529	0.0524849	0.607109	-3.73479
FGF14	1.10679	17.0355	2.25114	0.0526321	0.607109	-3.73697
SEMA4D	0.932526	16.4885	2.24917	0.0527978	0.607109	-3.73943
PLAA	0.486238	20.1728	2.24795	0.052901	0.607109	-3.74095
DICER1	0.484386	17.244	2.24637	0.0530348	0.607109	-3.74293
KMT2A	-0.675467	18.0897	-2.24589	0.0530757	0.607109	-3.74353
NUMBL	0.520433	17.5338	2.24467	0.053179	0.607109	-3.74505
CNTNAP2	1.28215	17.2969	2.24453	0.0531912	0.607109	-3.74523
DNM1L	0.485461	21.3084	2.24433	0.0532076	0.607109	-3.74547
PITPNC1	0.718552	16.9661	2.24382	0.0532513	0.607109	-3.74611
SAP130	-0.580826	17.9485	-2.24328	0.0532969	0.607109	-3.74678
GNG12	0.600897	19.9063	2.24327	0.053298	0.607109	-3.74679
CLMN	1.44742	17.0418	2.24228	0.0533821	0.607109	-3.74803
MYO1D	0.825731	17.4727	2.24183	0.0534206	0.607109	-3.74859
DDHD1	0.531867	16.4337	2.24066	0.0535209	0.607109	-3.75005
PHC2	-0.497025	20.2954	-2.24022	0.0535581	0.607109	-3.7506
NRXN2	0.771016	16.7058	2.23916	0.0536494	0.607109	-3.75193
C1D	-0.732396	16.2863	-2.23794	0.0537534	0.607109	-3.75344
PAN2	-0.572096	17.5427	-2.23749	0.0537925	0.607109	-3.754
BRPF1	-0.55526	18.0691	-2.23487	0.0540177	0.608762	-3.75727
LAMA4	-0.663649	17.2739	-2.23222	0.0542471	0.610458	-3.76058
CARMIL2	1.03745	16.586	2.2293	0.0545005	0.612173	-3.76421
SMARCD3	-0.698897	19.8409	-2.22641	0.0547524	0.612173	-3.76781
TNKS1BP1	0.67076	19.1756	2.22521	0.0548572	0.612173	-3.76931
EIF6	0.522057	19.9694	2.22411	0.0549541	0.612173	-3.77068
PRKCI	0.557772	17.5753	2.22404	0.0549601	0.612173	-3.77077
COL4A1	-0.781711	17.8071	-2.22313	0.0550403	0.612173	-3.77191
EPN1	0.563701	19.3921	2.21849	0.0554493	0.612173	-3.77768
TMEM201	-0.659881	17.6508	-2.21714	0.055569	0.612173	-3.77937
GPRIN3	1.42287	17.9144	2.21601	0.055669	0.612173	-3.78077
GRN	-0.650322	16.0496	-2.21347	0.0558949	0.612173	-3.78393
COP1	-0.528644	16.2607	-2.2132	0.0559193	0.612173	-3.78427
SLC25A40	-0.641575	16.8376	-2.21299	0.0559377	0.612173	-3.78453
WDR45	0.472466	16.5371	2.21248	0.0559836	0.612173	-3.78517
BOLA1	-0.592648	17.7861	-2.21219	0.0560099	0.612173	-3.78554
CAV1	-1.05481	18.3787	-2.2118	0.056044	0.612173	-3.78601
FAM120A	-0.487502	19.3877	-2.21166	0.0560568	0.612173	-3.78619
CPLX1	1.00935	21.3842	2.21015	0.0561919	0.612173	-3.78807
CACNB2	0.713548	16.9859	2.2096	0.0562417	0.612173	-3.78876
PSD3	0.958064	18.0486	2.20912	0.0562843	0.612173	-3.78935
SHOC2	0.542419	17.4958	2.20754	0.0564268	0.612173	-3.79132
MAP2K6	0.843448	19.8692	2.20705	0.0564709	0.612173	-3.79193
EFHD1	0.843027	18.1788	2.20605	0.0565608	0.612173	-3.79317
PLEKHD1	1.31665	16.2375	2.20548	0.0566128	0.612173	-3.79389
SLC7A6OS	-0.531492	16.6599	-2.20496	0.0566597	0.612173	-3.79454
BRL	1.36631	21.2121	2.20324	0.0568153	0.612173	-3.79667
MTA1	-0.454706	21.3522	-2.20238	0.056893	0.612173	-3.79774
MRNIP	-0.652386	16.4533	-2.20224	0.0569055	0.612173	-3.79791
TOP1MT	-0.761954	20.0896	-2.20177	0.0569485	0.612173	-3.7985
BDH2	1.42494	17.3759	2.20161	0.0569635	0.612173	-3.79871
FKBP9	0.672897	19.9543	2.2014	0.0569818	0.612173	-3.79896
COL4A5	-0.557423	17.3985	-2.19815	0.0572784	0.612173	-3.80301
PLEKHO1	-0.663443	16.2244	-2.19747	0.057341	0.612173	-3.80386
TTC33	-0.669828	17.5684	-2.19615	0.0574617	0.612173	-3.8055
KIF5A	0.571037	20.3703	2.19594	0.0574806	0.612173	-3.80576
NUDT6	-0.596937	16.7594	-2.19215	0.0578295	0.612173	-3.81048
TOP1	-0.741587	21.7179	-2.19171	0.0578699	0.612173	-3.81102
HMGN5	-1.24736	21.6234	-2.19051	0.0579804	0.612173	-3.81251
BRF1	-0.473519	18.0878	-2.18889	0.0581308	0.612173	-3.81453
AFDN	-0.469724	20.2234	-2.18722	0.0582857	0.612173	-3.8166
HDAC5	-0.461497	17.5538	-2.18715	0.0582919	0.612173	-3.81669
ZMYND11	-0.607283	17.0506	-2.18587	0.0584118	0.612173	-3.81829
FBRSL1	-0.604603	16.9421	-2.18456	0.0585339	0.612173	-3.81992
STX4	0.569142	17.6446	2.18442	0.0585466	0.612173	-3.82009
EPHB4	0.686263	16.741	2.18397	0.0585887	0.612173	-3.82065
RPP38	-0.752824	17.3493	-2.18345	0.0586369	0.612173	-3.82129
HIRA	-0.500895	17.4672	-2.18213	0.0587609	0.612173	-3.82293
AJM1	0.82073	15.8648	2.18208	0.0587651	0.612173	-3.82299
AKAP10	0.611953	16.2847	2.18196	0.0587764	0.612173	-3.82314
DCUN1D3	0.604409	16.0093	2.17969	0.0589897	0.612173	-3.82597
OXCT1	-0.826245	20.888	-2.17871	0.0590818	0.612173	-3.82718
SUPV3L1	-0.576504	18.4452	-2.1786	0.0590921	0.612173	-3.82732
SH3GL2	1.08886	20.9732	2.17814	0.059136	0.612173	-3.8279
IPO13	-0.549673	16.9875	-2.1779	0.0591586	0.612173	-3.82819
CDCA2	-0.613057	16.2956	-2.17689	0.0592536	0.612173	-3.82944
SLC1A6	1.39632	18.1439	2.17667	0.0592742	0.612173	-3.82972
PRDM8	0.71391	16.2455	2.1764	0.0593004	0.612173	-3.83006
CNOT10	-0.428785	18.5731	-2.17542	0.0593929	0.612173	-3.83128
GPI	-0.566241	24.7472	-2.17539	0.0593953	0.612173	-3.83131
SOAT1	0.967106	16.5892	2.17261	0.0596595	0.612173	-3.83477
GLT8D1	-0.837847	16.6428	-2.17247	0.0596731	0.612173	-3.83494
TFAM	-0.49766	21.1195	-2.17161	0.059755	0.612173	-3.83601
ADAM23	0.650373	16.6634	2.17092	0.0598199	0.612173	-3.83686
ATP2B3	1.19358	19.9064	2.16991	0.0599169	0.612173	-3.83812
ZBTB33	-0.469976	17.0257	-2.16834	0.0600669	0.612173	-3.84007
NLGN3	0.929364	17.0708	2.1679	0.0601092	0.612173	-3.84062
GMDS	-0.921879	18.7591	-2.16778	0.0601209	0.612173	-3.84077
CYGB	0.724424	17.6718	2.16734	0.0601622	0.612173	-3.84131
CNTFR	1.28526	17.6903	2.16701	0.0601942	0.612173	-3.84172
RMDN3	-0.479911	19.5264	-2.16609	0.0602824	0.612173	-3.84286
KIF21B	-1.24356	18.9935	-2.16422	0.0604627	0.612173	-3.84519
GCLC	-0.570974	20.6858	-2.16098	0.0607758	0.612173	-3.84921
CACNG2	1.39828	16.4194	2.16087	0.0607858	0.612173	-3.84934
ELMO1	0.497345	18.227	2.1604	0.0608317	0.612173	-3.84993
ENGASE	-0.944461	17.6479	-2.16025	0.0608461	0.612173	-3.85011
ZDHHC5	0.462369	16.2437	2.1599	0.0608797	0.612173	-3.85054
PCCB	-0.757733	18.3187	-2.15872	0.0609942	0.612173	-3.85201
CLTA	0.460097	22.6237	2.15756	0.0611071	0.612173	-3.85345
DGKZ	0.635554	17.0634	2.15744	0.0611191	0.612173	-3.8536
SYT7	1.09696	16.2431	2.15634	0.0612262	0.612173	-3.85497
PRKACA	-0.664462	21.2559	-2.15479	0.0613774	0.612173	-3.85689
DOP1A	-0.544167	16.5788	-2.154	0.0614552	0.612173	-3.85787
CCDC59	-0.897979	16.7723	-2.15347	0.0615069	0.612173	-3.85853
ZNF512	-1.06086	20.0107	-2.15333	0.0615206	0.612173	-3.8587
ZEB2	-1.04946	17.4086	-2.15319	0.0615341	0.612173	-3.85887
TPRG1L	0.794901	16.2865	2.15118	0.0617319	0.612173	-3.86137
FOXO3	-0.641218	17.4763	-2.15097	0.0617519	0.612173	-3.86163
SCO2	-0.943948	17.0407	-2.15073	0.0617759	0.612173	-3.86193
KIAA1217	0.546165	16.0384	2.14966	0.0618818	0.612173	-3.86326
HADHA	-0.621735	22.45	-2.14866	0.0619795	0.612173	-3.86449
HSPA2	0.426167	25.9793	2.14811	0.0620345	0.612173	-3.86518
CMBL	0.8695	19.6357	2.14779	0.0620657	0.612173	-3.86557
DGKA	0.921817	15.8806	2.14727	0.0621176	0.612173	-3.86623
ZNF703	-1.13616	15.8389	-2.14709	0.0621354	0.612173	-3.86645
OMA1	-0.527872	16.5418	-2.14691	0.062153	0.612173	-3.86667
HADH	-0.732339	21.8563	-2.14671	0.0621725	0.612173	-3.86691
KBTBD2	0.573452	17.0517	2.14636	0.0622076	0.612173	-3.86735
GALNT7	1.06141	16.2492	2.14623	0.0622199	0.612173	-3.86751
RPS6KA3	0.550841	19.2213	2.14555	0.062288	0.612173	-3.86836
KMT2B	-0.508718	17.1634	-2.14545	0.0622972	0.612173	-3.86847
OSBPL9	0.454533	18.2391	2.14525	0.062318	0.612173	-3.86873
MTA2	-0.435282	21.7054	-2.14235	0.0626058	0.612473	-3.87232
EIF4G3	0.507989	21.1067	2.14205	0.0626359	0.612473	-3.8727
RSRC2	-0.565948	18.2246	-2.14181	0.0626601	0.612473	-3.873
PRKCG	1.22002	19.6455	2.14175	0.0626654	0.612473	-3.87306
RBM15B	-0.654981	18.1481	-2.13994	0.0628462	0.612791	-3.87531
NOP56	-0.668818	21.6116	-2.13984	0.0628564	0.612791	-3.87543
IDUA	-0.70828	16.4178	-2.13704	0.0631373	0.614754	-3.8789
CLNS1A	0.572459	20.2219	2.13532	0.0633106	0.615666	-3.88104
PCK2	-1.32216	19.5339	-2.13363	0.0634815	0.616375	-3.88314
MBTD1	-0.512139	17.7579	-2.13302	0.063543	0.616375	-3.88389
SH3D19	1.01654	16.0432	2.13175	0.0636711	0.616662	-3.88546
SYNPR	1.12482	17.0298	2.13115	0.0637321	0.616662	-3.8862
RNF169	-0.516637	17.325	-2.12829	0.0640233	0.617077	-3.88975
RAB8B	0.556464	21.9077	2.12704	0.0641509	0.617077	-3.8913
SLC16A7	-1.34242	15.9845	-2.12402	0.0644596	0.617077	-3.89504
PAK3	0.45686	20.4959	2.12395	0.0644663	0.617077	-3.89512
HAUS8	0.663552	16.8656	2.12354	0.0645091	0.617077	-3.89563
GLYR1	-0.641697	19.6609	-2.12331	0.0645321	0.617077	-3.89591
CNR1	1.35161	16.9628	2.12293	0.0645712	0.617077	-3.89638
EDC4	-0.468997	20.2284	-2.12281	0.0645839	0.617077	-3.89654
NR2C2	-0.57002	18.6359	-2.12178	0.0646891	0.617077	-3.8978
LDAH	-0.58616	17.9757	-2.12109	0.0647609	0.617077	-3.89866
NUDT16L1	-0.716304	18.0153	-2.12102	0.0647679	0.617077	-3.89875
STOML2	0.562382	20.7435	2.1209	0.0647799	0.617077	-3.89889
KIFBP	-0.492977	18.9062	-2.12059	0.0648126	0.617077	-3.89929
LGI1	1.14014	17.5241	2.11716	0.0651671	0.61742	-3.90353
MYO6	1.19678	20.3337	2.1166	0.0652248	0.61742	-3.90422
ZFP37	-0.738884	17.1181	-2.11562	0.0653269	0.61742	-3.90544
MSH3	-0.607556	18.6855	-2.11535	0.0653545	0.61742	-3.90576
ATP1A1	0.943125	24.1541	2.1151	0.0653811	0.61742	-3.90608
GPX5	0.938361	17.1646	2.11509	0.065382	0.61742	-3.90609
MYH14	0.844362	18.7292	2.11484	0.0654077	0.61742	-3.9064
SIRT6	0.554608	16.4805	2.114	0.0654946	0.617486	-3.90743
PRKAG1	0.493641	19.9012	2.11092	0.0658171	0.619028	-3.91125
CUTC	-0.569514	18.0474	-2.11091	0.0658183	0.619028	-3.91126
MPP5	0.471739	17.04	2.11002	0.0659111	0.619148	-3.91236
RASA4	0.884571	19.2343	2.1085	0.066071	0.619397	-3.91424
NDRG2	1.20071	19.3944	2.10824	0.0660978	0.619397	-3.91456
PDLIM1	1.64415	18.9648	2.10724	0.0662027	0.619515	-3.91579
AMPD3	0.662153	17.0956	2.1055	0.066386	0.619515	-3.91794
ZNF646	-0.475247	16.2285	-2.1052	0.0664175	0.619515	-3.91831
PURA	0.646026	21.4939	2.10508	0.066431	0.619515	-3.91847
STAMBP	0.439358	19.3372	2.10224	0.0667318	0.620504	-3.92198
HMGA2	1.42474	16.4744	2.10189	0.0667689	0.620504	-3.92242
SYT2	0.924771	20.1065	2.1018	0.0667778	0.620504	-3.92252
CELF5	0.531683	16.7333	2.10089	0.066875	0.620661	-3.92365
EPS15	0.655686	20.108	2.09944	0.0670294	0.621348	-3.92544
BPHL	-1.00981	19.3718	-2.09509	0.0674938	0.623847	-3.93081
RECQL5	-0.674292	17.7614	-2.09466	0.0675402	0.623847	-3.93134
ZNF136	-0.530318	16.0822	-2.09465	0.067541	0.623847	-3.93135
NKIRAS2	0.437834	17.8934	2.09303	0.0677157	0.624389	-3.93336
SELENBP1	0.783967	17.1225	2.09178	0.0678497	0.624389	-3.9349
UBAC1	0.446693	17.2121	2.09116	0.0679166	0.624389	-3.93566
RASA4B	0.890854	19.2362	2.09096	0.0679388	0.624389	-3.93592
TDRP	-1.03425	15.9984	-2.09036	0.0680035	0.624389	-3.93666
OXSR1	-0.504749	21.2785	-2.08956	0.0680896	0.624437	-3.93764
TCEA3	1.62812	16.1004	2.08878	0.068174	0.624471	-3.9386
QSOX2	0.760065	16.8436	2.08717	0.0683488	0.625331	-3.94059
PRKAA2	0.724742	18.5833	2.08519	0.0685637	0.626555	-3.94303
FHL3	0.439666	16.9025	2.08157	0.0689597	0.62943	-3.94751
ZNF316	-0.579818	17.7263	-2.0801	0.0691205	0.630154	-3.94932
TIMELESS	-0.624425	18.1535	-2.07769	0.069385	0.63182	-3.95228
OGDHL	0.788076	20.4947	2.07606	0.0695654	0.632718	-3.9543
PANK3	0.430158	16.4245	2.07518	0.0696627	0.632858	-3.95538
FGA	1.13859	16.7232	2.07271	0.069936	0.634193	-3.95843
NEK6	0.395189	17.2861	2.0689	0.070361	0.634193	-3.96313
CEP128	0.52858	16.8944	2.06875	0.0703777	0.634193	-3.96331
OTX1	-0.699152	17.068	-2.06814	0.0704456	0.634193	-3.96406
SHANK2	0.944183	16.3688	2.06668	0.0706091	0.634193	-3.96586
SMAD5	-0.519425	19.0772	-2.06666	0.0706108	0.634193	-3.96588
KAT8	-0.468807	18.5591	-2.06521	0.0707734	0.634193	-3.96767
XPC	-0.759779	18.9828	-2.06464	0.0708376	0.634193	-3.96837
IMMT	0.442596	23.5412	2.0642	0.0708875	0.634193	-3.96892
GAR1	-0.454807	20.5481	-2.06314	0.0710071	0.634193	-3.97023
GINS4	0.529334	16.9891	2.0624	0.0710896	0.634193	-3.97113
VTI1B	0.497267	18.324	2.06171	0.0711683	0.634193	-3.97199
TAX1BP3	0.413212	16.1273	2.06008	0.071352	0.634193	-3.97399
SPART	1.42058	18.3132	2.05991	0.0713717	0.634193	-3.9742
ZNF622	0.784986	18.2186	2.05988	0.0713751	0.634193	-3.97424
C12orf29	1.00405	17.573	2.05968	0.0713973	0.634193	-3.97448
APRT	-0.669453	21.918	-2.05845	0.0715365	0.634193	-3.97599
BAG5	-0.463857	19.2819	-2.05842	0.0715407	0.634193	-3.97604
JRK	-0.788392	17.0062	-2.05797	0.0715914	0.634193	-3.97659
PRKG2	-1.03979	16.9006	-2.05742	0.0716541	0.634193	-3.97727
TGFBR1	0.783855	16.8903	2.05686	0.0717179	0.634193	-3.97796
MIB1	0.398845	17.1921	2.05595	0.0718214	0.634193	-3.97908
WWP1	0.491284	17.0055	2.05585	0.0718328	0.634193	-3.9792
GOLGA7B	0.761439	16.6869	2.05552	0.0718706	0.634193	-3.97961
NFXL1	-0.615019	18.0414	-2.05476	0.0719569	0.634193	-3.98054
FGD1	0.627747	16.4167	2.0535	0.0721006	0.634193	-3.98209
SASS6	0.571531	17.4538	2.05318	0.0721379	0.634193	-3.98249
DDX54	-0.981061	18.7757	-2.05268	0.0721949	0.634193	-3.9831
MYO5A	0.737534	19.4159	2.05233	0.0722348	0.634193	-3.98353
AIMP1	0.631423	21.3694	2.05202	0.0722706	0.634193	-3.98391
GALK1	1.01644	18.3956	2.05076	0.0724152	0.634742	-3.98546
CKMT1A	0.837578	20.3063	2.04955	0.0725541	0.635239	-3.98695
HSPA12B	0.569586	17.573	2.04717	0.072828	0.635686	-3.98987
PUS3	0.647883	17.4905	2.04689	0.0728609	0.635686	-3.99022
GRB10	0.889829	16.1797	2.04524	0.0730513	0.635686	-3.99225
SYT5	1.04392	18.4242	2.04481	0.0731009	0.635686	-3.99277
PSMD5	-0.482719	19.612	-2.04466	0.0731181	0.635686	-3.99296
TMEM120A	-0.819343	16.6875	-2.04457	0.0731283	0.635686	-3.99306
GYG1	0.818924	18.617	2.04412	0.0731808	0.635686	-3.99362
ARID4B	-0.562589	18.4191	-2.03986	0.0736769	0.63885	-3.99886
WASL	0.507475	19.1093	2.03957	0.0737102	0.63885	-3.99921
ANTXR1	0.576135	16.5503	2.03769	0.0739308	0.640039	-4.00153
CALCOCO2	-0.638454	16.7866	-2.03699	0.0740131	0.640039	-4.00239
BSN	0.632675	19.8787	2.03617	0.0741087	0.640043	-4.00339
SCAPER	-0.515906	17.8307	-2.0346	0.0742936	0.640043	-4.00532
GNG3	1.1532	16.996	2.03442	0.074315	0.640043	-4.00554
CACNB3	0.618875	16.5725	2.03416	0.0743447	0.640043	-4.00585
ABCF3	-0.427767	18.8929	-2.02742	0.0751435	0.64485	-4.01414
TIMM8A	0.716863	20.5687	2.0272	0.0751697	0.64485	-4.01441
MTDH	-0.521001	21.3851	-2.02711	0.0751806	0.64485	-4.01452
DTNBP1	0.640552	16.626	2.02622	0.0752856	0.64485	-4.0156
SLC25A6	0.410131	24.3486	2.02593	0.0753201	0.64485	-4.01596
TRAPPC4	0.400388	18.3023	2.02476	0.0754599	0.645193	-4.01739
DPM3	0.672094	18.1239	2.02409	0.0755406	0.645193	-4.01822
SYAP1	0.633219	18.8998	2.0235	0.0756105	0.645193	-4.01894
CXXC5	-1.28701	18.1169	-2.02229	0.075756	0.645722	-4.02043
CHD2	-0.425745	18.8692	-2.02077	0.0759391	0.64589	-4.0223
PLEKHF1	-0.440979	16.3837	-2.02044	0.0759779	0.64589	-4.02269
RPAP1	0.439175	17.3956	2.02004	0.0760263	0.64589	-4.02319
POLR2H	0.414904	19.5937	2.01676	0.0764215	0.647689	-4.0272
EHD3	0.473361	20.1041	2.01604	0.0765088	0.647689	-4.02808
SERPIND1	0.64488	18.4465	2.01569	0.0765511	0.647689	-4.02851
KNG1	0.597129	17.0642	2.01507	0.0766264	0.647689	-4.02927
SLC2A3	0.788368	16.3976	2.01321	0.0768531	0.647689	-4.03156
FKBP14	0.915611	16.8986	2.0129	0.0768904	0.647689	-4.03194
GPBP1	-0.410844	17.1187	-2.01211	0.0769867	0.647689	-4.03291
TGIF2	0.665006	16.1494	2.01114	0.0771046	0.647689	-4.03409
ATP12A	0.96208	22.5472	2.01102	0.0771189	0.647689	-4.03423
ATP6V0A1	0.600096	21.0771	2.01094	0.0771297	0.647689	-4.03434
SELENON	0.490819	16.0102	2.01067	0.0771627	0.647689	-4.03467
ZCCHC17	-0.497773	16.3155	-2.00997	0.0772471	0.647689	-4.03552
COL4A6	-0.560316	16.5711	-2.00932	0.0773273	0.647689	-4.03632
AIFM3	0.883882	15.9468	2.00804	0.0774834	0.648295	-4.03789
RPN1	-0.456646	22.4358	-2.00638	0.0776873	0.648641	-4.03992
EPC1	-0.463847	16.9988	-2.00634	0.0776926	0.648641	-4.03997
COL11A1	-1.25019	18.0159	-2.00527	0.0778246	0.649042	-4.04129
ERCC6	-0.530423	16.3023	-2.00331	0.0780657	0.649858	-4.04368
DAXX	0.454276	18.051	2.00311	0.0780906	0.649858	-4.04393
RGS8	1.29617	15.6344	2.00176	0.0782566	0.650047	-4.04557
ZNF131	-0.47664	16.1649	-2.00156	0.0782819	0.650047	-4.04582
BICRAL	-0.546402	16.0588	-2.00075	0.0783823	0.650047	-4.04681
SLC25A22	-0.557989	21.5313	-1.99935	0.0785556	0.650047	-4.04852
RNF214	0.385638	18.5788	1.99885	0.0786186	0.650047	-4.04914
ANKRD11	-0.449667	17.0979	-1.99828	0.0786888	0.650047	-4.04983
CNPY2	-0.399576	19.8759	-1.99758	0.0787755	0.650047	-4.05068
PINX1	-0.938121	18.0573	-1.99552	0.0790331	0.650047	-4.05321
IFT27	-0.77422	19.1981	-1.99471	0.0791341	0.650047	-4.0542
TRMT61A	0.561863	18.3379	1.99464	0.079143	0.650047	-4.05428
PIGU	-0.580226	17.8709	-1.99459	0.0791493	0.650047	-4.05435
KAT6B	-0.407067	16.8535	-1.99254	0.0794058	0.650047	-4.05685
AAK1	0.476938	18.8032	1.99217	0.0794524	0.650047	-4.0573
PLEKHF2	-0.511373	16.4537	-1.992	0.0794745	0.650047	-4.05752
MED23	-0.479122	18.5066	-1.99158	0.0795263	0.650047	-4.05802
UBE4B	0.411386	19.2904	1.9915	0.0795373	0.650047	-4.05813
TUFM	0.587109	23.8944	1.99084	0.0796192	0.650047	-4.05892
TTR	-2.50554	14.9636	-1.99024	0.0796947	0.650047	-4.05966
FARP1	0.860154	18.7651	1.98955	0.0797825	0.650047	-4.06051
NMT2	0.435399	18.1412	1.98805	0.0799718	0.650047	-4.06234
PDS5B	-0.590949	20.5285	-1.98787	0.0799938	0.650047	-4.06255
PIWIL2	-1.08709	16.5718	-1.98773	0.0800124	0.650047	-4.06273
LHPP	-0.78441	16.4416	-1.98745	0.0800472	0.650047	-4.06307
REPIN1	-0.734738	16.9802	-1.98565	0.0802756	0.650776	-4.06527
ERLIN1	-0.749109	20.4978	-1.98508	0.0803477	0.650776	-4.06597
GPR158	1.0417	16.9153	1.98437	0.0804376	0.650776	-4.06683
SGIP1	0.906454	17.1578	1.98409	0.0804737	0.650776	-4.06718
TNR	0.886645	18.1454	1.98094	0.0808747	0.652306	-4.07102
CDCA7L	-1.04113	16.1289	-1.98055	0.0809246	0.652306	-4.0715
MPP3	0.803423	17.4105	1.98023	0.0809656	0.652306	-4.07189
SLC12A7	-1.06736	17.7106	-1.97996	0.0810004	0.652306	-4.07222
SLC25A5	0.384897	24.1865	1.97724	0.0813484	0.653941	-4.07553
SLC1A3	1.22601	18.7942	1.97649	0.0814453	0.653941	-4.07645
MYO5B	0.785364	17.5054	1.97639	0.0814571	0.653941	-4.07657
RBM17	-0.374502	20.8563	-1.97386	0.0817843	0.654809	-4.07966
GINS1	0.474496	16.7132	1.97147	0.0820934	0.654809	-4.08258
PREX2	0.899956	16.3157	1.96977	0.0823129	0.654809	-4.08464
PLIN3	1.24333	20.173	1.96964	0.0823299	0.654809	-4.0848
TBCEL	0.414502	17.0904	1.96859	0.0824668	0.654809	-4.08608
ABR	0.679043	17.8201	1.96782	0.0825673	0.654809	-4.08702
PDE1C	0.813868	17.461	1.96712	0.0826583	0.654809	-4.08787
PPP2R1B	0.4189	21.0587	1.96685	0.0826931	0.654809	-4.0882
ATP4A	0.958254	22.2796	1.9668	0.0827003	0.654809	-4.08827
C12orf43	-0.510259	16.5631	-1.96617	0.0827824	0.654809	-4.08903
RAP1GDS1	0.388482	21.2864	1.96562	0.0828544	0.654809	-4.0897
STXBP4	-0.511759	17.1507	-1.96561	0.082855	0.654809	-4.08971
IRS2	-0.696758	16.3124	-1.96549	0.0828716	0.654809	-4.08986
PSMG2	-0.657526	19.197	-1.96411	0.0830517	0.654809	-4.09154
RAB12	0.694361	17.9143	1.96374	0.0831004	0.654809	-4.09199
ATP1A2	0.990826	24.1146	1.96052	0.0835237	0.654809	-4.09591
CBL	0.558995	16.9979	1.96027	0.0835562	0.654809	-4.09621
MCRS1	-0.40531	17.8511	-1.95849	0.0837913	0.654809	-4.09838
AGPAT5	-1.10474	18.4669	-1.95613	0.084103	0.654809	-4.10125
PPIL4	-0.427536	19.1172	-1.95613	0.0841033	0.654809	-4.10125
GNG4	-1.26034	19.196	-1.95551	0.0841861	0.654809	-4.10201
ERF	0.673062	16.0697	1.95539	0.0842016	0.654809	-4.10215
RGP1	0.457673	16.6484	1.95404	0.0843813	0.654809	-4.1038
NFKBIB	0.610583	16.2429	1.95361	0.0844377	0.654809	-4.10431
SPARC	0.731293	17.1402	1.95271	0.0845582	0.654809	-4.10541
GRIA3	0.800557	19.4598	1.95246	0.0845916	0.654809	-4.10572
ABLIM2	1.11193	17.1694	1.9524	0.0845995	0.654809	-4.10579
EFCAB7	-0.439553	16.1924	-1.95223	0.0846223	0.654809	-4.106
KCTD3	-0.4263	17.597	-1.95212	0.0846362	0.654809	-4.10613
ATP1A4	0.961832	22.8619	1.95207	0.0846433	0.654809	-4.10619
GUF1	-0.677586	17.6514	-1.94974	0.0849547	0.654809	-4.10902
ABCA3	-0.745551	17.049	-1.94907	0.0850441	0.654809	-4.10983
SETMAR	-0.391294	18.2919	-1.94838	0.0851369	0.654809	-4.11068
CLIC4	0.839532	20.131	1.94809	0.0851765	0.654809	-4.11103
CHMP4B	0.402568	20.5394	1.948	0.0851874	0.654809	-4.11113
R3HCC1	-0.626655	17.4589	-1.94782	0.0852122	0.654809	-4.11136
CACHD1	0.698474	16.0547	1.94672	0.0853597	0.654809	-4.11269
SH3BGRL3	0.650612	22.0502	1.94664	0.0853712	0.654809	-4.1128
PMM2	0.651383	18.9761	1.94645	0.0853964	0.654809	-4.11302
C4A	0.426484	18.9095	1.94549	0.085525	0.654809	-4.11418
PRODH	0.597546	15.9198	1.94414	0.0857081	0.654809	-4.11583
SEC22A	-0.518346	16.1883	-1.9426	0.085916	0.654809	-4.1177
NCAPD3	-0.514184	18.3769	-1.94199	0.0859983	0.654809	-4.11844
PCMTD1	0.48395	16.4884	1.94083	0.0861562	0.654809	-4.11985
HPX	0.592841	19.8577	1.94078	0.0861624	0.654809	-4.11991
IQSEC1	0.461543	17.8696	1.94055	0.0861937	0.654809	-4.12019
MDP1	-0.439331	19.3176	-1.93976	0.0863013	0.654809	-4.12115
CPNE3	-0.557916	21.5179	-1.93966	0.0863146	0.654809	-4.12127
CBR1	0.53676	20.3496	1.93909	0.0863918	0.654809	-4.12196
VAC14	-0.466629	19.0564	-1.93878	0.0864344	0.654809	-4.12234
ACSF3	-0.752584	18.7284	-1.93852	0.0864698	0.654809	-4.12265
RPAP2	-0.587823	16.442	-1.93829	0.086501	0.654809	-4.12293
FGF12	0.997879	17.0463	1.93754	0.0866024	0.654809	-4.12384
DYSF	-0.503708	16.4926	-1.93723	0.0866453	0.654809	-4.12422
RBL2	-0.500666	16.2506	-1.937	0.0866764	0.654809	-4.12449
NPTN	0.592523	20.2295	1.93678	0.086707	0.654809	-4.12477
ARHGEF28	0.538422	17.2154	1.93638	0.0867614	0.654809	-4.12525
HLA-G	-1.74663	15.141	-1.93568	0.0868571	0.654809	-4.1261
ZBTB11	-0.480699	16.5116	-1.93525	0.0869158	0.654809	-4.12662
MTHFSD	-0.630772	17.5474	-1.93524	0.0869178	0.654809	-4.12664
GM2A	-0.615421	18.5649	-1.93404	0.0870814	0.654809	-4.12809
RCN3	1.08345	16.046	1.93388	0.087104	0.654809	-4.12829
SAAL1	0.55691	19.7046	1.93335	0.0871763	0.654809	-4.12893
ALDOC	0.944523	24.8998	1.93116	0.0874772	0.654809	-4.13158
SPPL2B	-0.551239	15.8572	-1.93085	0.0875204	0.654809	-4.13196
EPB41L1	0.629091	19.2295	1.93082	0.0875237	0.654809	-4.13199
TTC39C	1.12139	17.1405	1.92983	0.0876604	0.654809	-4.13319
KCTD1	0.526106	17.4241	1.92908	0.0877644	0.654809	-4.13411
ARL10	-0.526032	16.7254	-1.92815	0.0878918	0.654809	-4.13522
VAMP1	0.889355	19.5138	1.92769	0.0879565	0.654809	-4.13579
PSMG1	-0.65249	19.1593	-1.92713	0.0880335	0.654809	-4.13646
KLC2	0.464199	21.3155	1.92683	0.088075	0.654809	-4.13683
NDRG4	1.12117	17.2576	1.92656	0.088112	0.654809	-4.13715
UGGT1	0.425186	21.163	1.92652	0.0881187	0.654809	-4.13721
LENG8	-0.432689	17.7464	-1.92606	0.0881826	0.654809	-4.13777
ATL3	-0.649248	18.3466	-1.92586	0.0882092	0.654809	-4.138
DPF2	-0.3884	19.0327	-1.92578	0.0882206	0.654809	-4.1381
NRBF2	0.501752	16.2773	1.92506	0.088321	0.654809	-4.13898
SSRP1	0.389925	22.3032	1.92497	0.0883339	0.654809	-4.13909
AARS1	-0.585558	22.0594	-1.92398	0.0884703	0.654809	-4.14028
ZC3H18	-0.436312	20.3225	-1.92323	0.0885752	0.654809	-4.14119
C9orf78	0.404878	19.0384	1.92311	0.0885915	0.654809	-4.14133
GAN	-0.553649	17.2979	-1.92309	0.0885953	0.654809	-4.14136
IGFBP3	0.688159	15.8151	1.92197	0.0887506	0.654858	-4.14271
FSTL5	1.02377	18.3447	1.92182	0.0887713	0.654858	-4.14289
DBNL	0.509701	21.0915	1.92052	0.0889534	0.655575	-4.14447
RB1CC1	0.553061	17.4301	1.91668	0.089493	0.658924	-4.14913
NAPB	0.57193	20.4959	1.91506	0.0897211	0.65942	-4.15108
LGALSL	0.778552	19.2105	1.91294	0.0900195	0.65942	-4.15364
MSN	0.620755	22.343	1.91135	0.090245	0.65942	-4.15556
PHKA1	1.03703	16.1755	1.90894	0.0905876	0.65942	-4.15848
DLGAP1	0.564591	16.8595	1.9086	0.0906359	0.65942	-4.15889
SENP8	-0.743572	16.4795	-1.90821	0.0906909	0.65942	-4.15936
FIG4	-0.397989	16.3299	-1.908	0.0907211	0.65942	-4.15961
ITPR3	0.79168	17.3958	1.90596	0.0910129	0.65942	-4.16208
SEC23B	0.436531	19.4579	1.90586	0.091027	0.65942	-4.1622
TANC1	0.647328	16.8182	1.90542	0.0910896	0.65942	-4.16273
DHRS4	0.833802	17.498	1.90451	0.0912202	0.65942	-4.16383
SLC6A15	1.4403	16.5093	1.90447	0.0912256	0.65942	-4.16388
NUCKS1	-0.498816	22.5592	-1.90347	0.0913689	0.65942	-4.16509
PRKCZ	0.493769	16.7153	1.90318	0.0914102	0.65942	-4.16543
MYH16	-0.715524	18.5682	-1.90278	0.0914677	0.65942	-4.16592
NEFH	1.51974	22.7527	1.90276	0.0914716	0.65942	-4.16595
PPP5D1	0.51458	20.0325	1.90237	0.0915273	0.65942	-4.16642
PNPLA6	0.405635	17.057	1.90234	0.0915318	0.65942	-4.16646
ICE1	-0.386882	16.4095	-1.90149	0.0916542	0.65942	-4.16748
MLF2	0.55472	18.5786	1.90142	0.0916634	0.65942	-4.16756
EML2	0.553318	17.8658	1.90049	0.0917975	0.65942	-4.16868
MAP4	-0.425435	22.7898	-1.89962	0.0919228	0.65942	-4.16973
LRBA	0.554571	20.2241	1.89957	0.0919303	0.65942	-4.1698
HMGN2	-0.929836	22.8177	-1.89878	0.0920438	0.65942	-4.17074
TRAF3	0.437564	17.0754	1.89725	0.0922659	0.65942	-4.1726
CALR	-0.467719	24.888	-1.89664	0.0923538	0.65942	-4.17333
H1-0	-1.15981	23.5469	-1.8964	0.0923883	0.65942	-4.17362
GRM2	0.788199	16.7972	1.89586	0.0924671	0.65942	-4.17427
CBX2	-0.688303	18.9102	-1.89537	0.092538	0.65942	-4.17486
TMA16	-0.622834	20.6628	-1.89459	0.0926524	0.65942	-4.17581
AHDC1	-0.584986	17.8128	-1.89438	0.0926827	0.65942	-4.17606
RPH3A	1.03411	18.4291	1.8928	0.0929118	0.65942	-4.17796
DPP10	1.03375	16.7289	1.89266	0.0929324	0.65942	-4.17813
MAP3K5	0.485731	16.2973	1.89218	0.0930025	0.65942	-4.17871
ANKRD50	-0.711851	17.9304	-1.89083	0.0931994	0.65942	-4.18033
PPP3CC	0.700362	18.6773	1.89075	0.0932115	0.65942	-4.18043
RAVER1	-0.520221	20.3145	-1.89058	0.0932365	0.65942	-4.18064
AHCYL1	0.849655	20.8943	1.8899	0.0933366	0.65942	-4.18146
PRRC2B	0.477297	18.4129	1.8884	0.0935554	0.65942	-4.18326
PCYT1A	-0.396032	18.387	-1.88718	0.0937352	0.65942	-4.18474
SH2B1	0.497097	16.8128	1.88685	0.0937831	0.65942	-4.18513
ALDH6A1	-0.610438	20.4855	-1.88678	0.0937942	0.65942	-4.18522
REV3L	-0.394615	18.3232	-1.88651	0.0938337	0.65942	-4.18554
PIGT	-0.540461	18.6659	-1.88612	0.0938913	0.65942	-4.18601
TENM3	1.36988	17.1623	1.88593	0.0939189	0.65942	-4.18624
PPP1R10	-0.428532	19.5385	-1.88581	0.0939363	0.65942	-4.18638
ATP8	-0.379686	16.1311	-1.88558	0.0939705	0.65942	-4.18666
ADCY9	0.67308	15.9826	1.88557	0.0939715	0.65942	-4.18667
LRRC8A	0.457107	17.9016	1.88462	0.0941123	0.65942	-4.18782
NTM	0.945684	19.7959	1.88459	0.0941168	0.65942	-4.18786
LARP6	0.561507	15.9258	1.8845	0.0941297	0.65942	-4.18796
DHX40	-0.598812	17.8373	-1.88239	0.0944415	0.65942	-4.1905
EIF3I	0.444632	22.1934	1.88179	0.0945301	0.65942	-4.19122
THNSL1	-0.646494	19.7021	-1.88155	0.094566	0.65942	-4.19151
PHF6	-0.589978	20.5279	-1.88108	0.094636	0.65942	-4.19208
DPY19L1	-0.856537	18.3299	-1.88066	0.0946988	0.65942	-4.19259
MPHOSPH8	-0.505517	18.4599	-1.8804	0.0947365	0.65942	-4.1929
TRRAP	-0.456468	19.1772	-1.88032	0.0947485	0.65942	-4.19299
GNPTAB	0.570763	16.3144	1.87916	0.0949204	0.65942	-4.19438
IRF2	-0.505293	16.562	-1.87891	0.0949579	0.65942	-4.19469
TCP11L1	0.714468	16.1712	1.87887	0.0949644	0.65942	-4.19474
SLC8A1	1.16569	16.7071	1.87792	0.0951063	0.65942	-4.19589
MED12	-0.416508	17.782	-1.87767	0.0951431	0.65942	-4.19618
ECHS1	-0.521574	22.5792	-1.87736	0.0951894	0.65942	-4.19656
SLC17A7	0.966257	16.9395	1.87688	0.0952608	0.65942	-4.19713
ANPEP	-0.682735	16.4632	-1.8766	0.0953033	0.65942	-4.19747
SRCAP	-0.427223	18.3298	-1.87526	0.0955023	0.65942	-4.19907
MRFAP1	0.555971	16.6978	1.87459	0.0956025	0.65942	-4.19988
PCYT2	-0.488839	18.3143	-1.87426	0.0956525	0.65942	-4.20028
EIF1AD	0.413448	16.655	1.873	0.095842	0.65942	-4.2018
ZMYM3	-0.645714	18.831	-1.87288	0.0958598	0.65942	-4.20194
KLHL7	-0.452197	16.5762	-1.87227	0.0959506	0.65942	-4.20267
PITRM1	-0.436672	19.4589	-1.87162	0.0960489	0.65942	-4.20345
RAMAC	0.408019	18.944	1.87152	0.0960634	0.65942	-4.20357
PPP1R13L	0.947401	16.0546	1.87136	0.0960884	0.65942	-4.20377
RFT1	-0.425779	17.7896	-1.87129	0.0960982	0.65942	-4.20385
TGM1	0.768481	17.1325	1.87067	0.0961915	0.65942	-4.20459
ZFP91	-0.423401	17.64	-1.87053	0.0962133	0.65942	-4.20477
ATP1A3	0.865535	24.091	1.86797	0.0966003	0.659896	-4.20784
GAMT	1.07801	16.2375	1.86724	0.0967095	0.659896	-4.20871
EIF3F	0.437147	21.7164	1.86669	0.0967942	0.659896	-4.20938
TPD52L2	0.474518	20.8931	1.86667	0.0967972	0.659896	-4.20941
PRELP	-0.822612	16.0486	-1.86635	0.0968451	0.659896	-4.20979
NKX6-2	1.3007	16.5444	1.86633	0.0968481	0.659896	-4.20981
RBM34	-0.859598	19.4374	-1.86612	0.0968803	0.659896	-4.21006
EIF4ENIF1	-0.371039	18.588	-1.8634	0.0972935	0.660565	-4.21333
DNAJC21	-0.507409	16.521	-1.86286	0.097376	0.660565	-4.21398
RYR2	0.679786	16.162	1.86211	0.0974898	0.660565	-4.21487
INTS10	-0.379109	17.5284	-1.86157	0.0975725	0.660565	-4.21552
CARS1	0.524462	19.9644	1.86133	0.0976093	0.660565	-4.21581
MAGEA9	1.81839	17.6109	1.86017	0.097786	0.660565	-4.2172
PTPRZ1	0.991325	18.4009	1.85946	0.0978947	0.660565	-4.21805
SYN3	0.791382	18.6899	1.85946	0.0978956	0.660565	-4.21806
SYNE1	0.931708	18.2366	1.85941	0.0979022	0.660565	-4.21811
TRIR	-0.568877	21.0771	-1.85936	0.0979102	0.660565	-4.21817
TAX1BP1	0.916736	17.2915	1.85846	0.0980483	0.660565	-4.21925
TMEM65	0.701334	17.9684	1.85733	0.0982222	0.660565	-4.22061
RAB39B	0.605528	17.7469	1.8571	0.0982577	0.660565	-4.22089
PSIP1	-0.444989	22.6256	-1.85705	0.0982651	0.660565	-4.22094
MTSS1	-1.00107	18.5578	-1.85679	0.0983051	0.660565	-4.22126
MTERF4	0.497407	16.7843	1.85609	0.098413	0.660565	-4.2221
PARP14	0.752535	16.2774	1.85595	0.0984343	0.660565	-4.22226
VRK3	-0.553306	16.8624	-1.8551	0.0985647	0.660565	-4.22328
ZNF8	-0.592819	17.4323	-1.85486	0.0986019	0.660565	-4.22357
NEFM	1.75343	23.3212	1.85226	0.0990031	0.662544	-4.22668
CDC73	-0.388952	20.2508	-1.85164	0.0990991	0.662544	-4.22742
MAGEA1	1.96311	16.7575	1.85129	0.0991545	0.662544	-4.22785
HEPACAM	1.1849	16.8776	1.84925	0.0994704	0.664081	-4.23028
CKAP2L	-0.692849	16.1107	-1.84754	0.0997372	0.665287	-4.23233
MYO5C	0.6162	17.2251	1.84564	0.100033	0.665364	-4.2346
SUDS3	-0.475859	17.975	-1.84559	0.100041	0.665364	-4.23466
SLC25A29	-0.606137	17.106	-1.84439	0.100229	0.665364	-4.2361
NEBL	0.916416	18.4435	1.84359	0.100354	0.665364	-4.23705
TOMM6	0.489049	16.6348	1.84331	0.100398	0.665364	-4.23739
FAM98A	-0.396551	20.9323	-1.84289	0.100465	0.665364	-4.2379
EPHB2	0.756824	17.8172	1.84276	0.100484	0.665364	-4.23805
NOL3	-0.807895	17.5282	-1.84257	0.100515	0.665364	-4.23828
DHX15	-0.432473	22.1277	-1.84251	0.100523	0.665364	-4.23834
CWF19L1	-0.41366	18.904	-1.84049	0.100841	0.66544	-4.24076
THUMPD3	0.361365	19.6109	1.84031	0.100871	0.66544	-4.24098
AGL	0.674161	19.6333	1.83951	0.100996	0.66544	-4.24193
C1orf122	0.785765	16.9878	1.83911	0.101059	0.66544	-4.24241
GPD1	0.972675	20.0674	1.83898	0.101079	0.66544	-4.24257
ERCC1	0.415825	17.6286	1.83866	0.10113	0.66544	-4.24295
GRWD1	0.565259	20.6825	1.83861	0.101137	0.66544	-4.243
HACE1	0.425213	17.184	1.83806	0.101225	0.665449	-4.24366
GTF2IRD2	-0.505824	18.6804	-1.83727	0.10135	0.665708	-4.24461
KIAA1143	-0.386423	18.9207	-1.83557	0.10162	0.666911	-4.24664
BCAS1	0.884324	16.7476	1.83447	0.101794	0.66749	-4.24796
SPTLC2	0.699803	17.292	1.83391	0.101882	0.667501	-4.24862
NOVA1	0.79122	19.8409	1.83311	0.10201	0.667769	-4.24957
KANSL3	-0.420753	17.3165	-1.83106	0.102338	0.669285	-4.25203
VASP	0.570989	18.1641	1.83058	0.102414	0.669285	-4.2526
HEXB	0.543689	19.7566	1.8281	0.102811	0.671314	-4.25556
NOP58	-0.550072	20.8155	-1.82657	0.103057	0.672348	-4.25738
SYN1	0.867019	20.107	1.82476	0.103349	0.672719	-4.25954
AQP4	1.25065	17.9349	1.82401	0.103469	0.672719	-4.26044
MLLT6	-0.414534	16.7983	-1.82381	0.103502	0.672719	-4.26068
TSN	-0.440048	20.7345	-1.82376	0.103509	0.672719	-4.26073
CABIN1	-0.35561	16.7143	-1.82352	0.103549	0.672719	-4.26102
NUDCD1	0.930737	20.8634	1.82058	0.104023	0.675233	-4.26451
DERPC	-0.642389	16.6835	-1.81954	0.104192	0.675325	-4.26575
PAK5	0.688238	16.5925	1.81942	0.104212	0.675325	-4.2659
SNAP25	0.637482	19.9703	1.81856	0.104352	0.675397	-4.26692
AARSD1	-0.432441	20.4988	-1.81828	0.104398	0.675397	-4.26726
GABRA3	0.682314	16.3561	1.81736	0.104547	0.675795	-4.26835
UFL1	-0.43715	20.2868	-1.81585	0.104793	0.676447	-4.27015
KCNS2	0.527005	16.1429	1.81567	0.104823	0.676447	-4.27036
TRMT6	0.522124	20.0036	1.81392	0.105109	0.676875	-4.27245
QRSL1	-0.416384	17.9128	-1.81366	0.105151	0.676875	-4.27275
ARHGEF2	-0.453775	20.6239	-1.81366	0.105152	0.676875	-4.27275
FLNB	0.496303	21.1109	1.81213	0.105403	0.677926	-4.27457
SNCB	0.956478	20.4778	1.81122	0.105552	0.678325	-4.27566
HADHB	-0.557265	21.7995	-1.80987	0.105775	0.67919	-4.27726
C12orf57	0.421972	18.1917	1.80915	0.105893	0.679208	-4.27812
TMOD2	0.59615	18.8141	1.80789	0.106101	0.679208	-4.27961
MAP1A	0.866835	21.3125	1.80768	0.106136	0.679208	-4.27987
RARS1	0.57936	22.0226	1.80721	0.106214	0.679208	-4.28043
DTD1	0.750317	18.7688	1.80699	0.10625	0.679208	-4.28069
APBA1	0.711552	17.074	1.80652	0.106328	0.679208	-4.28124
CASP2	-0.47522	17.2254	-1.80595	0.106422	0.679208	-4.28192
ATIC	0.529343	22.8079	1.8056	0.10648	0.679208	-4.28234
COPRS	-0.507453	16.4081	-1.80502	0.106576	0.679255	-4.28302
CDH4	0.416285	16.1638	1.80446	0.10667	0.679294	-4.28369
ALYREF	-0.510611	22.516	-1.79974	0.107456	0.683337	-4.28929
SCAMP1	0.797017	19.9233	1.79959	0.107481	0.683337	-4.28947
DOCK1	0.866965	16.97	1.79766	0.107803	0.684221	-4.29175
GPS2	-0.421197	17.6191	-1.79736	0.107854	0.684221	-4.29211
CCDC167	-0.758743	18.9653	-1.79717	0.107886	0.684221	-4.29234
TBC1D23	0.692095	19.5764	1.79541	0.108182	0.685164	-4.29443
IGSF21	-0.632694	19.0902	-1.79523	0.108212	0.685164	-4.29464
ATP1B1	1.02192	21.8812	1.79366	0.108477	0.686047	-4.2965
CAMK1	0.46113	18.6789	1.79335	0.108529	0.686047	-4.29687
DDX55	-0.522353	18.5297	-1.79102	0.108922	0.687971	-4.29962
SMARCA2	-0.522752	20.0222	-1.78863	0.109328	0.689969	-4.30245
CADPS	1.03665	21.0433	1.78613	0.109754	0.69137	-4.30542
TMEM9B	0.472952	17.6836	1.78602	0.109772	0.69137	-4.30554
FUT11	-0.507778	16.2851	-1.78533	0.109891	0.69137	-4.30637
ELOVL2	0.803793	16.6596	1.78436	0.110057	0.69137	-4.30751
OLFM2	0.705985	18.1359	1.78419	0.110084	0.69137	-4.30771
DLG4	0.623146	19.9017	1.78353	0.110198	0.69137	-4.30849
PGP	0.455584	19.7361	1.78273	0.110335	0.69137	-4.30944
NTMT1	0.684904	18.4434	1.78217	0.110431	0.69137	-4.3101
ARHGAP18	-0.62826	17.5416	-1.78217	0.110431	0.69137	-4.3101
ZNF687	-0.482732	18.6192	-1.78209	0.110444	0.69137	-4.31019
FBXO4	-0.508172	16.8743	-1.78113	0.11061	0.691848	-4.31133
NIF3L1	0.410521	19.4131	1.7793	0.110923	0.692369	-4.31349
SLC4A7	0.733151	16.7849	1.77911	0.110958	0.692369	-4.31372
BAHD1	-0.577909	16.2635	-1.77894	0.110987	0.692369	-4.31392
UNC45A	-0.502607	19.2905	-1.7782	0.111113	0.692369	-4.31479
UTP11	-0.860717	18.2611	-1.77804	0.111141	0.692369	-4.31498
RAB10	-0.46394	22.2133	-1.77684	0.111349	0.692621	-4.3164
TMOD1	0.446311	18.7244	1.77677	0.11136	0.692621	-4.31648
TIMM8B	0.664847	19.4243	1.77473	0.111714	0.692993	-4.31889
FCSK	-0.452266	17.8519	-1.77453	0.111748	0.692993	-4.31912
DDT3	0.858297	20.7587	1.77446	0.111761	0.692993	-4.31921
SRGAP1	0.753091	17.4699	1.77435	0.111779	0.692993	-4.31933
TBPL2	-0.377941	17.6699	-1.77292	0.112028	0.693979	-4.32102
LRSAM1	0.453106	18.2072	1.7721	0.112171	0.694206	-4.32199
MSL2	-0.473447	16.6774	-1.77168	0.112244	0.694206	-4.32249
GAPVD1	0.462561	19.9322	1.76987	0.112559	0.695598	-4.32462
C7orf26	-0.36948	16.8987	-1.76862	0.112778	0.696395	-4.3261
ZNF521	0.559778	16.5798	1.76805	0.112878	0.696454	-4.32677
PLCB1	0.728175	17.8858	1.76661	0.11313	0.696885	-4.32847
GABRB2	0.728788	17.0305	1.76642	0.113164	0.696885	-4.32869
PLGRKT	-0.720753	18.5183	-1.76611	0.113218	0.696885	-4.32906
NDE1	0.575589	17.62	1.76391	0.113604	0.697667	-4.33165
APBB2	0.545788	16.57	1.76356	0.113666	0.697667	-4.33206
XRCC1	-0.39401	20.8748	-1.76327	0.113717	0.697667	-4.3324
HSD17B12	-0.412511	21.0654	-1.76298	0.113768	0.697667	-4.33274
ZNF318	-0.433959	17.8756	-1.76187	0.113965	0.697667	-4.33405
ATP6V1F	0.358806	19.6211	1.76182	0.113974	0.697667	-4.33411
ACTR3	0.345532	21.9877	1.7618	0.113977	0.697667	-4.33413
MTUS2	0.803184	17.029	1.76084	0.114147	0.698022	-4.33527
MYG1	0.60413	19.2777	1.76031	0.11424	0.698022	-4.33589
SEC24A	0.414841	19.3637	1.75994	0.114305	0.698022	-4.33632
RECQL	-0.520889	20.6143	-1.7589	0.11449	0.698143	-4.33755
SLITRK5	0.746349	15.792	1.75837	0.114584	0.698143	-4.33817
MOCS3	0.430159	17.2276	1.7571	0.114809	0.698143	-4.33966
ENPP4	0.644668	16.5282	1.75682	0.114859	0.698143	-4.33999
ACSBG1	1.03457	17.2911	1.75599	0.115008	0.698143	-4.34097
IRF2BPL	-0.550068	19.576	-1.75515	0.115157	0.698143	-4.34196
HCN1	0.909017	16.1912	1.75514	0.115158	0.698143	-4.34196
NKX6-1	1.32795	16.4828	1.75508	0.11517	0.698143	-4.34204
DKFZp762G2015	-0.345505	16.4471	-1.75479	0.11522	0.698143	-4.34238
USP22	-0.535945	19.4285	-1.75475	0.115228	0.698143	-4.34243
ARID4A	-0.555169	16.8271	-1.75342	0.115466	0.698614	-4.34399
PDIA6	-0.607363	23.1425	-1.75298	0.115545	0.698614	-4.34451
PRKAR2B	-0.781138	19.6069	-1.75234	0.115659	0.698614	-4.34526
MBD3	-0.3609	20.4957	-1.75141	0.115825	0.698614	-4.34635
TBC1D8B	0.356129	19.9999	1.75111	0.11588	0.698614	-4.34671
C17orf80	-0.541498	17.4929	-1.751	0.115898	0.698614	-4.34683
NAA11	0.488234	20.6033	1.75078	0.115939	0.698614	-4.34709
HSPBAP1	-0.397688	17.2706	-1.74862	0.116326	0.699019	-4.34963
SLC37A4	-0.388965	16.9503	-1.74789	0.116458	0.699019	-4.35048
CASK	0.365862	20.4146	1.74736	0.116554	0.699019	-4.35111
BLM	-0.459842	16.2661	-1.74727	0.11657	0.699019	-4.35122
ECHDC3	-1.30429	17.6265	-1.74725	0.116573	0.699019	-4.35123
RABEP1	0.529742	19.7997	1.74689	0.116638	0.699019	-4.35166
HMGN4	-0.462954	21.4047	-1.7465	0.116709	0.699019	-4.35212
KIAA0513	0.69803	17.8426	1.7457	0.116854	0.699019	-4.35306
RPL14	-0.950703	21.8762	-1.74539	0.11691	0.699019	-4.35342
TOR3A	0.73802	17.2275	1.74335	0.117279	0.699019	-4.35581
COTL1	0.6668	22.7979	1.74092	0.11772	0.699019	-4.35866
NIPSNAP3A	-0.758599	17.3036	-1.7408	0.117743	0.699019	-4.35881
AFF4	-0.43257	17.3905	-1.74072	0.117757	0.699019	-4.3589
PAXBP1	-0.406745	18.524	-1.74011	0.117867	0.699019	-4.35961
SMN1	0.516871	17.6718	1.74004	0.117882	0.699019	-4.3597
PATL1	-0.336681	18.5882	-1.73993	0.1179	0.699019	-4.35982
VPS26A	-0.397762	19.7017	-1.73931	0.118014	0.699019	-4.36055
XPNPEP3	0.443958	17.9548	1.73799	0.118254	0.699019	-4.36209
TRIM33	-0.386509	20.3541	-1.73776	0.118298	0.699019	-4.36237
KBTBD6	-0.598042	18.0944	-1.73682	0.118469	0.699019	-4.36347
GNB3	0.484082	21.8177	1.73651	0.118525	0.699019	-4.36383
ACTR2	0.332625	21.8424	1.73636	0.118553	0.699019	-4.36401
PTGES3L-AARSD1	-0.428164	20.4807	-1.73599	0.118621	0.699019	-4.36444
TRO	0.41452	17.6105	1.73568	0.118677	0.699019	-4.3648
ASMTL	1.14068	18.5767	1.73566	0.118682	0.699019	-4.36483
MRPS21	-0.52813	17.0856	-1.73431	0.118929	0.699019	-4.3664
IVD	-0.502276	20.0264	-1.73385	0.119014	0.699019	-4.36695
PCYT1B	-0.376052	17.413	-1.73378	0.119027	0.699019	-4.36703
ITPR1	1.33979	19.6276	1.73323	0.119128	0.699019	-4.36767
DNASE2	0.791246	16.9443	1.73149	0.11945	0.699019	-4.36971
ATAD2B	-0.665522	17.933	-1.73122	0.119498	0.699019	-4.37002
ZDHHC22	-1.25847	16.055	-1.73108	0.119524	0.699019	-4.37018
CCDC126	0.595848	15.7749	1.7308	0.119575	0.699019	-4.37051
PRMT2	-1.36664	16.5356	-1.73078	0.119579	0.699019	-4.37053
FBN1	-0.926503	18.4241	-1.73066	0.119601	0.699019	-4.37067
PCCA	-0.648497	19.0409	-1.73044	0.119642	0.699019	-4.37093
KCTD10	0.41117	17.3327	1.72991	0.119741	0.699019	-4.37155
TIPIN	-0.414436	17.7485	-1.72967	0.119785	0.699019	-4.37183
RPAIN	0.574357	17.8008	1.72773	0.120145	0.699019	-4.37411
UCK1	0.51547	16.8416	1.72713	0.120256	0.699019	-4.37481
RAB13	0.448219	21.4599	1.72656	0.120362	0.699019	-4.37547
KLC1	0.373484	21.3954	1.72473	0.120702	0.699019	-4.37761
NQO2	-0.734666	16.9837	-1.72428	0.120785	0.699019	-4.37813
IPO7	0.402383	21.3752	1.72364	0.120904	0.699019	-4.37888
NAT10	-0.521806	20.6772	-1.72326	0.120976	0.699019	-4.37932
DNAJC19	-0.49092	19.5393	-1.72304	0.121018	0.699019	-4.37958
PCARE	-1.76065	17.3215	-1.72302	0.12102	0.699019	-4.3796
CNTN4	0.853861	16.2609	1.72298	0.121028	0.699019	-4.37965
GPAA1	-0.664119	17.4924	-1.7229	0.121044	0.699019	-4.37975
SNAP91	0.648238	20.5533	1.72225	0.121165	0.699019	-4.3805
STX8	0.440065	18.1146	1.72183	0.121243	0.699019	-4.38099
ODF2	0.405269	16.9539	1.72158	0.121291	0.699019	-4.38129
ATL2	0.407017	18.3955	1.7212	0.121362	0.699019	-4.38173
INTS7	-0.328224	17.9891	-1.72107	0.121386	0.699019	-4.38189
RPS12	0.415608	23.5558	1.72055	0.121482	0.699019	-4.38248
PDE4DIP	-0.66449	16.9975	-1.72033	0.121524	0.699019	-4.38274
P3H4	0.634027	16.1499	1.71985	0.121614	0.699019	-4.3833
GABPA	-0.369782	19.4135	-1.71981	0.121621	0.699019	-4.38335
RXRB	-0.356504	18.4786	-1.71911	0.121754	0.699019	-4.38417
GSTM5	0.696751	21.098	1.71874	0.121822	0.699019	-4.3846
COL1A1	-1.77141	20.0277	-1.71852	0.121863	0.699019	-4.38485
TRMT1	-0.453277	19.9218	-1.71821	0.121921	0.699019	-4.38521
SPA17	-0.589527	16.5043	-1.7181	0.121942	0.699019	-4.38534
NRXN3	0.635369	18.5025	1.71761	0.122036	0.699019	-4.38592
TRIOBP	0.657099	16.5555	1.71757	0.122043	0.699019	-4.38597
HAUS7	0.454283	16.7691	1.717	0.12215	0.699019	-4.38663
ZFAND5	0.402937	16.5477	1.71679	0.12219	0.699019	-4.38688
CFB	0.489084	17.987	1.71663	0.12222	0.699019	-4.38706
C12orf10	0.615675	18.9452	1.7165	0.122245	0.699019	-4.38721
CKS2	0.583525	17.6799	1.71495	0.122536	0.699548	-4.38901
HDAC6	-0.640051	18.745	-1.71477	0.122571	0.699548	-4.38923
DHRS13	-0.621761	16.5722	-1.71431	0.122657	0.699548	-4.38976
THG1L	0.56517	17.4648	1.71277	0.122949	0.699548	-4.39156
PHC3	-0.413953	18.4237	-1.71276	0.122951	0.699548	-4.39157
SH3KBP1	0.540473	16.5076	1.71224	0.123049	0.699548	-4.39217
BICD1	0.468232	17.2769	1.71206	0.123083	0.699548	-4.39238
SETD6	-0.520986	16.2588	-1.7118	0.123134	0.699548	-4.39269
DNAJC9	-0.431155	20.5656	-1.71111	0.123264	0.699548	-4.39349
SNPH	0.761181	16.317	1.7109	0.123305	0.699548	-4.39374
QARS1	0.470112	20.3125	1.71075	0.123332	0.699548	-4.39391
TRAF5	0.757101	16.1265	1.70882	0.1237	0.700976	-4.39616
XKR7	0.503209	17.2881	1.70847	0.123766	0.700976	-4.39656
NACA	0.47437	21.2062	1.70644	0.124155	0.701211	-4.39893
DNAJC8	-0.37566	21.4848	-1.70632	0.124177	0.701211	-4.39907
PPAN	-0.828556	18.9104	-1.70355	0.124708	0.701211	-4.40229
BEND3	-0.368466	17.362	-1.70132	0.125135	0.701211	-4.40487
POLB	-0.798994	19.8544	-1.70013	0.125366	0.701211	-4.40626
SSR1	-0.43085	20.3987	-1.70004	0.125383	0.701211	-4.40636
CAMK2G	0.487188	20.3072	1.69991	0.125408	0.701211	-4.40652
VARS2	-0.382799	17.0108	-1.69974	0.125442	0.701211	-4.40672
TBP	-0.354703	17.6536	-1.6991	0.125565	0.701211	-4.40746
MEIS2	0.791845	15.8935	1.69746	0.125882	0.701211	-4.40936
ARPIN	-0.613258	19.0992	-1.69662	0.126045	0.701211	-4.41034
ADRM1	0.393479	20.0375	1.69644	0.126079	0.701211	-4.41054
POLD3	-0.600842	18.6222	-1.69642	0.126083	0.701211	-4.41056
HACL1	0.418281	17.8077	1.69631	0.126104	0.701211	-4.41069
CORO1B	0.447172	20.5118	1.69559	0.126245	0.701211	-4.41154
GNB4	0.519019	22.4817	1.69557	0.126248	0.701211	-4.41155
L3MBTL2	-0.378948	17.4747	-1.69502	0.126356	0.701211	-4.41219
SYP	0.55514	21.2314	1.69441	0.126474	0.701211	-4.4129
EXT2	0.375519	17.4503	1.69391	0.12657	0.701211	-4.41347
CUL4A	-0.429038	20.339	-1.69299	0.12675	0.701211	-4.41454
BAZ1B	-0.725798	22.1761	-1.69282	0.126784	0.701211	-4.41474
GTPBP1	-0.440404	20.4416	-1.69203	0.126938	0.701211	-4.41566
NAPG	0.614951	20.7684	1.69191	0.12696	0.701211	-4.41579
LIMK1	0.561782	16.5669	1.69181	0.12698	0.701211	-4.41591
CTTN	0.360258	21.244	1.69076	0.127185	0.701211	-4.41713
CETN2	-0.520426	19.5629	-1.69073	0.127191	0.701211	-4.41716
KXD1	0.468921	16.4468	1.6907	0.127197	0.701211	-4.4172
PDLIM4	0.994654	16.8078	1.69045	0.127247	0.701211	-4.41749
GRIA1	0.812036	19.5484	1.69043	0.12725	0.701211	-4.41752
THOC5	-0.362902	19.4199	-1.6904	0.127256	0.701211	-4.41755
LAMB2	-0.650447	17.6794	-1.69037	0.127263	0.701211	-4.41759
REEP5	-0.425045	18.5103	-1.68993	0.127348	0.701211	-4.41809
PIGK	-0.619496	17.2177	-1.68949	0.127435	0.701211	-4.41861
UNC119B	-0.587794	18.1382	-1.68921	0.127489	0.701211	-4.41893
FBXO10	0.613234	16.2705	1.6882	0.127687	0.701211	-4.4201
SAE1	0.454534	21.6519	1.68744	0.127836	0.701211	-4.42098
TIMM44	-0.533933	20.143	-1.68743	0.127838	0.701211	-4.42099
PLEKHO2	0.568267	17.0252	1.68672	0.127977	0.701211	-4.42181
FBXO41	0.420894	16.5699	1.68665	0.127991	0.701211	-4.42189
PAWR	1.51092	16.7131	1.68627	0.128067	0.701211	-4.42234
PTPA	0.385914	20.52	1.68543	0.128231	0.701211	-4.4233
SLC23A2	0.640759	16.317	1.68527	0.128264	0.701211	-4.42349
SRPRB	-0.643522	20.4732	-1.68511	0.128294	0.701211	-4.42367
ARPC1A	0.336544	21.4516	1.68476	0.128364	0.701211	-4.42408
AAMP	0.349174	18.658	1.68468	0.12838	0.701211	-4.42417
ING5	-0.395548	17.3242	-1.6839	0.128532	0.701211	-4.42507
HEATR3	-0.552999	17.8562	-1.68357	0.128597	0.701211	-4.42545
RIOK1	0.543967	17.9552	1.68344	0.128624	0.701211	-4.4256
SNCG	0.976708	17.223	1.68215	0.128879	0.701211	-4.4271
CXorf38	-0.60783	17.1794	-1.68191	0.128926	0.701211	-4.42737
NHP2	-0.414699	21.197	-1.68156	0.128995	0.701211	-4.42778
ZNF451	-0.367479	17.9543	-1.6812	0.129068	0.701211	-4.4282
ODF2L	0.395448	17.9577	1.68048	0.129209	0.701211	-4.42902
TOR1AIP1	-0.392274	19.8957	-1.68002	0.129301	0.701211	-4.42956
VARS1	-0.41578	21.9087	-1.67807	0.129688	0.701211	-4.43181
ARHGEF17	0.409621	16.4828	1.67804	0.129694	0.701211	-4.43185
SRBD1	-0.7443	17.8256	-1.67776	0.129751	0.701211	-4.43217
LRRTM2	0.979159	15.8684	1.67732	0.129838	0.701211	-4.43268
IQGAP1	-0.910185	20.315	-1.6773	0.129842	0.701211	-4.4327
SLC6A17	0.719747	15.9492	1.6754	0.130221	0.701211	-4.4349
CNOT1	-0.351307	20.319	-1.67537	0.130226	0.701211	-4.43493
FAM111B	-0.849929	16.6883	-1.67521	0.130258	0.701211	-4.43511
ZNF526	-0.338936	16.0167	-1.67493	0.130315	0.701211	-4.43544
USP30	-0.640297	17.2234	-1.67429	0.130442	0.701211	-4.43618
CHD9	-0.436723	18.4303	-1.67424	0.130452	0.701211	-4.43623
DNAJB14	0.480891	16.3679	1.67418	0.130465	0.701211	-4.43631
SPTAN1	0.42226	23.3391	1.67372	0.130557	0.701211	-4.43684
CCDC71L	0.79823	16.286	1.67331	0.13064	0.701211	-4.43732
SLC25A25	0.566014	18.7876	1.67329	0.130644	0.701211	-4.43734
SPG7	-0.483523	17.8157	-1.67216	0.130871	0.701211	-4.43864
LTBP3	-0.374746	16.2605	-1.67196	0.130911	0.701211	-4.43887
SURF1	0.703247	17.6377	1.67149	0.131004	0.701211	-4.43941
CPQ	-0.576252	16.863	-1.67046	0.131211	0.701211	-4.4406
TWNK	0.505738	18.073	1.66933	0.131439	0.701211	-4.4419
MT1G	-1.36032	19.3231	-1.66915	0.131475	0.701211	-4.44211
MT2A	-1.36032	19.3231	-1.66915	0.131475	0.701211	-4.44211
FKBP9P1	0.684869	19.8336	1.66903	0.1315	0.701211	-4.44225
VAMP2	0.460867	20.5871	1.66858	0.13159	0.701211	-4.44277
NDUFAF2	-0.616941	19.6711	-1.66795	0.131717	0.701211	-4.44349
MDN1	-0.616509	19.7456	-1.66774	0.131761	0.701211	-4.44374
AMOTL1	0.55542	17.0363	1.66741	0.131826	0.701211	-4.44411
GPR179	-0.919439	17.8627	-1.66727	0.131854	0.701211	-4.44427
ZNF706	-0.57465	18.3695	-1.66719	0.13187	0.701211	-4.44436
VPS41	0.383004	17.5846	1.66709	0.131891	0.701211	-4.44448
CNOT7	-0.379892	18.1026	-1.6664	0.132031	0.701211	-4.44528
SPON1	-1.09276	18.3902	-1.66586	0.13214	0.701211	-4.4459
PFN2	0.431427	21.7686	1.66565	0.132182	0.701211	-4.44614
UQCR10	-0.672289	16.6851	-1.66555	0.132202	0.701211	-4.44625
PTTG1IP	-0.833801	16.1812	-1.66502	0.132311	0.701211	-4.44687
TBC1D13	0.457625	19.2872	1.66493	0.132328	0.701211	-4.44697
ZKSCAN8	-0.403111	17.8552	-1.66492	0.132331	0.701211	-4.44698
AAR2	0.391449	18.0792	1.66449	0.132417	0.701211	-4.44748
RFC1	-0.697839	18.711	-1.66431	0.132454	0.701211	-4.44769
CEBPG	-0.491978	16.5729	-1.66317	0.132686	0.701211	-4.449
NLE1	-0.325391	18.1197	-1.66283	0.132754	0.701211	-4.44938
CLCN5	0.515611	16.9308	1.66271	0.132778	0.701211	-4.44952
MYD88	-0.436243	17.604	-1.66255	0.132812	0.701211	-4.44971
SLC38A10	0.693672	17.0333	1.66185	0.132954	0.701211	-4.45052
PPFIA4	0.441527	18.1886	1.6616	0.133006	0.701211	-4.45081
MON1B	-0.327423	16.7891	-1.66129	0.133067	0.701211	-4.45115
CAMKMT	-0.493405	16.6411	-1.66082	0.133163	0.701211	-4.4517
MOSPD2	-0.419692	16.9488	-1.66024	0.133283	0.701211	-4.45237
SCAF11	-0.519781	18.0911	-1.65974	0.133383	0.701211	-4.45294
PFKL	-0.627662	21.7858	-1.65973	0.133386	0.701211	-4.45295
HBS1L	-0.372071	20.5269	-1.65946	0.133441	0.701211	-4.45326
NUSAP1	-0.706588	18.4247	-1.65917	0.133501	0.701211	-4.4536
DIPK1A	0.526825	16.0881	1.65911	0.133512	0.701211	-4.45366
CCDC6	0.51021	20.216	1.65857	0.133624	0.701323	-4.45429
BBS2	-0.550717	17.0869	-1.65713	0.133918	0.701773	-4.45594
MCC	0.802717	19.3106	1.65622	0.134105	0.701773	-4.45699
C18orf25	0.412936	17.167	1.65612	0.134125	0.701773	-4.4571
ATP6V0D1	0.496092	19.7576	1.65556	0.134239	0.701773	-4.45774
DYRK2	-0.410439	18.6891	-1.65534	0.134286	0.701773	-4.458
ALKBH2	0.471476	16.7268	1.65505	0.134345	0.701773	-4.45833
SREK1	-0.36631	19.7238	-1.65505	0.134345	0.701773	-4.45833
FZD3	-0.539288	17.1318	-1.65302	0.134764	0.70303	-4.46067
ZNF92	-0.427192	16.172	-1.65278	0.134813	0.70303	-4.46094
ZNF787	-0.328186	18.0552	-1.65256	0.134859	0.70303	-4.4612
RABEP2	0.544971	17.6817	1.65136	0.135105	0.703116	-4.46257
ARHGAP42	0.839091	16.6011	1.65088	0.135204	0.703116	-4.46312
PARP2	-0.447435	18.4961	-1.65073	0.135236	0.703116	-4.46329
NEGR1	1.19666	19.1577	1.65036	0.135313	0.703116	-4.46372
ERN1	0.992558	15.6581	1.64986	0.135416	0.703116	-4.46429
IQSEC2	0.498398	17.2192	1.64889	0.135616	0.703116	-4.4654
SOX11	-0.339749	19.6996	-1.64882	0.135631	0.703116	-4.46548
EEF2	0.419582	24.8278	1.64851	0.135695	0.703116	-4.46584
STT3B	-0.446412	20.84	-1.64796	0.13581	0.703116	-4.46647
DDX51	-0.438894	17.3891	-1.64747	0.135912	0.703116	-4.46703
SLC25A12	0.481135	21.2054	1.64699	0.136012	0.703116	-4.46759
PARP16	-0.406977	16.3787	-1.64533	0.136356	0.703116	-4.46948
LAP3	-0.382227	21.8095	-1.64495	0.136437	0.703116	-4.46992
CPLX3	0.786468	19.2254	1.64444	0.136542	0.703116	-4.4705
MMS19	-0.354977	18.7853	-1.64348	0.136742	0.703116	-4.4716
GPSM1	0.499121	19.2476	1.64317	0.136807	0.703116	-4.47195
TRIM46	0.622018	16.1914	1.64316	0.136809	0.703116	-4.47197
SPEN	-0.311074	19.1632	-1.64267	0.136913	0.703116	-4.47253
FIZ1	-0.477793	16.7291	-1.6426	0.136928	0.703116	-4.47262
MRPL27	-0.493921	18.5117	-1.64257	0.136933	0.703116	-4.47265
POTEA	-0.755923	16.4786	-1.64255	0.136937	0.703116	-4.47267
YWHAE	0.34578	25.7437	1.64246	0.136957	0.703116	-4.47278
DAP	-0.609063	17.6584	-1.64241	0.136967	0.703116	-4.47283
AGAP3	-0.394949	19.5314	-1.64132	0.137194	0.703568	-4.47407
SEZ6L	0.8867	18.883	1.64104	0.137254	0.703568	-4.4744
OXSM	-0.590089	17.0458	-1.64068	0.137328	0.703568	-4.4748
ASH2L	-0.538802	20.0772	-1.63946	0.137585	0.703973	-4.4762
SYT1	0.678419	20.8015	1.63859	0.137768	0.703973	-4.4772
HTATSF1	-0.655502	20.1642	-1.63815	0.137861	0.703973	-4.4777
HDAC4	-0.453189	16.8252	-1.63679	0.138146	0.703973	-4.47925
NEDD4	0.545861	18.5871	1.63664	0.138178	0.703973	-4.47943
DMAP1	-0.40137	19.4535	-1.63641	0.138228	0.703973	-4.4797
GAA	-0.547491	18.9868	-1.63607	0.138298	0.703973	-4.48008
BIN1	0.66837	20.0878	1.63512	0.138499	0.703973	-4.48116
S100A13	0.851339	19.2527	1.63488	0.138549	0.703973	-4.48144
PARN	0.336035	18.7508	1.63439	0.138653	0.703973	-4.482
DPM1	0.564981	19.8025	1.63412	0.138711	0.703973	-4.48231
RPL24	-0.850056	24.3192	-1.63406	0.138723	0.703973	-4.48237
WARS2	-0.700279	18.6914	-1.63346	0.138851	0.703973	-4.48306
UHRF2	-0.312964	18.7045	-1.63305	0.138937	0.703973	-4.48353
RPS6KA2	0.503221	18.9948	1.63298	0.138952	0.703973	-4.48361
FRG1	-0.324168	19.3114	-1.63275	0.139001	0.703973	-4.48387
SCARB2	-0.481691	20.477	-1.63257	0.13904	0.703973	-4.48408
ARHGAP44	0.578412	16.7336	1.63254	0.139046	0.703973	-4.48412
GIPC1	0.454752	17.6548	1.63154	0.139259	0.704127	-4.48526
TMEM260	-0.504923	16.3178	-1.63154	0.139259	0.704127	-4.48526
GET1	-0.367992	18.7763	-1.63018	0.139548	0.704129	-4.48681
PHF8	-0.541954	17.3057	-1.63005	0.139575	0.704129	-4.48695
PALMD	2.22192	19.137	1.62957	0.139676	0.704129	-4.4875
RCN1	1.09993	21.1989	1.62946	0.1397	0.704129	-4.48763
CDR2L	0.442636	16.0102	1.62907	0.139784	0.704129	-4.48807
LARP4	0.744177	17.9731	1.62895	0.139809	0.704129	-4.48821
IMPG2	0.802532	17.0182	1.62854	0.139897	0.704129	-4.48868
MORF4L1	-0.375582	19.5625	-1.62741	0.140138	0.704882	-4.48997
STK33	0.620882	17.1512	1.62628	0.14038	0.705642	-4.49126
DDX24	-0.685219	19.5499	-1.62547	0.140552	0.70605	-4.49218
PAFAH1B1	0.435628	21.046	1.62494	0.140667	0.706166	-4.49278
CHAC2	0.542252	16.1626	1.62423	0.140819	0.706172	-4.49359
EEF1AKMT2	-0.4304	16.245	-1.6233	0.141019	0.706172	-4.49465
USP11	0.827047	19.8883	1.62296	0.141091	0.706172	-4.49504
TOR1B	0.466677	16.6269	1.6219	0.141318	0.706172	-4.49624
TENT4A	-0.384287	17.2058	-1.62182	0.141336	0.706172	-4.49633
AP1S1	-0.385377	17.0583	-1.62165	0.141372	0.706172	-4.49652
ALKBH1	0.482431	16.2513	1.62154	0.141397	0.706172	-4.49666
CUL9	-0.500933	17.4997	-1.62112	0.141488	0.706172	-4.49713
SFXN5	0.820789	18.4808	1.62036	0.14165	0.706172	-4.49799
DDX17	-0.339801	23.1349	-1.61978	0.141777	0.706172	-4.49866
RPL7A	-0.777722	22.692	-1.61972	0.141789	0.706172	-4.49872
KDM1B	-0.381786	17.965	-1.61956	0.141825	0.706172	-4.49891
ZNF638	-0.465896	20.1087	-1.61764	0.14224	0.706172	-4.5011
THUMPD1	-0.435398	20.1439	-1.61742	0.142287	0.706172	-4.50134
MTMR10	0.37666	16.2463	1.617	0.142378	0.706172	-4.50182
POP4	-0.5829	16.4636	-1.61683	0.142414	0.706172	-4.50201
CHEK2	0.438123	18.8696	1.61678	0.142425	0.706172	-4.50207
WDR73	0.396789	16.7318	1.61666	0.142452	0.706172	-4.50221
PLXDC2	0.546631	16.3026	1.6163	0.142531	0.706172	-4.50262
OBSL1	0.540062	17.5842	1.61526	0.142755	0.706172	-4.5038
BMPR2	0.447498	16.3864	1.61522	0.142764	0.706172	-4.50384
SMCR8	0.478069	17.573	1.61459	0.142901	0.706172	-4.50456
ANXA6	-0.568695	22.2773	-1.61453	0.142914	0.706172	-4.50463
SRP14	-0.445603	23.377	-1.61442	0.142938	0.706172	-4.50475
FAM177A1	0.41676	18.058	1.61436	0.142952	0.706172	-4.50482
ANKLE2	-0.407961	18.2474	-1.61365	0.143106	0.706231	-4.50563
NISCH	0.51355	18.3233	1.61332	0.143178	0.706231	-4.506
SS18	0.329121	18.361	1.61264	0.143326	0.706231	-4.50678
MED1	-0.353152	18.5886	-1.61247	0.143363	0.706231	-4.50697
CYB5B	-0.477949	18.2543	-1.6114	0.143596	0.706231	-4.50818
PSEN1	0.389349	18.5025	1.6109	0.143706	0.706231	-4.50875
THRAP3	-0.32112	22.0548	-1.61088	0.143711	0.706231	-4.50878
ARPC2	0.311126	20.9155	1.61042	0.143809	0.706231	-4.50929
UPF3B	-0.456216	18.1967	-1.61039	0.143817	0.706231	-4.50933
ZNF462	-0.505491	19.1586	-1.61007	0.143886	0.706231	-4.50969
PRKAA1	0.40134	18.8645	1.60936	0.144043	0.706231	-4.5105
CCNT2	-0.491227	17.3454	-1.60842	0.144249	0.706231	-4.51157
FBXL17	0.40477	16.6526	1.6081	0.144319	0.706231	-4.51193
FLNC	0.838885	21.232	1.60772	0.144401	0.706231	-4.51236
SEMA6D	0.546423	16.6735	1.60742	0.144469	0.706231	-4.5127
SYPL1	0.471894	16.3582	1.60733	0.144488	0.706231	-4.5128
TXNDC5	-0.439239	21.0358	-1.60682	0.144599	0.706231	-4.51338
ETFB	-0.429346	20.6986	-1.60678	0.144608	0.706231	-4.51342
NUP88	0.329187	19.1495	1.60587	0.144809	0.706432	-4.51446
KDM5D	0.453671	17.6359	1.60528	0.144938	0.706432	-4.51512
IBA57	-0.41552	16.7094	-1.60509	0.14498	0.706432	-4.51534
RBBP5	-0.394817	19.949	-1.60452	0.145105	0.706432	-4.51598
JAK1	-0.332935	16.3735	-1.60419	0.145179	0.706432	-4.51636
PPP1R12A	0.388676	19.3192	1.60405	0.14521	0.706432	-4.51652
HSPA8	0.304579	26.0107	1.60369	0.145289	0.706432	-4.51692
HAUS2	0.407446	17.1844	1.60214	0.145632	0.707135	-4.51868
CYTH3	0.340342	17.7726	1.60177	0.145715	0.707135	-4.51911
RAN	-0.483194	23.0095	-1.60048	0.145999	0.707135	-4.52056
CDKN2AIPNL	0.53069	18.494	1.60007	0.146089	0.707135	-4.52102
EIF3K	0.384426	19.7037	1.59885	0.14636	0.707135	-4.5224
MID1	-0.874457	16.4063	-1.59838	0.146465	0.707135	-4.52293
ESRRG	0.872739	16.7426	1.59804	0.146542	0.707135	-4.52333
ALDH16A1	0.449541	20.0058	1.59782	0.14659	0.707135	-4.52357
SHPRH	-0.359762	17.6533	-1.59707	0.146758	0.707135	-4.52442
HIP1	0.874011	19.7048	1.59681	0.146814	0.707135	-4.52471
DR1	0.513695	20.4985	1.5968	0.146816	0.707135	-4.52472
CASKIN1	0.528864	18.2765	1.5966	0.146862	0.707135	-4.52495
CBX8	-0.500818	19.3082	-1.59629	0.146932	0.707135	-4.5253
ATP6V1G2	0.678346	18.0303	1.59561	0.147083	0.707135	-4.52607
RPL7	-0.794663	23.2263	-1.59559	0.147087	0.707135	-4.52609
EAPP	0.404726	18.2432	1.59554	0.147098	0.707135	-4.52615
PRRT3	0.709546	15.7133	1.59457	0.147315	0.707135	-4.52725
NEK7	0.571623	17.4167	1.5939	0.147465	0.707135	-4.528
AGO4	-0.512322	18.1699	-1.59345	0.147565	0.707135	-4.52851
SLC25A4	0.309537	23.8752	1.59288	0.147694	0.707135	-4.52916
C7orf50	-0.617057	18.1645	-1.59244	0.147792	0.707135	-4.52965
DPYSL4	-0.64152	20.407	-1.59239	0.147802	0.707135	-4.5297
HNRNPU	-0.34869	25.1281	-1.59153	0.147996	0.707135	-4.53068
LPCAT3	-0.586669	16.9456	-1.59134	0.148038	0.707135	-4.53089
NAA10	0.420925	20.6371	1.59102	0.148111	0.707135	-4.53126
ZNF629	-0.398033	17.2625	-1.591	0.148115	0.707135	-4.53128
OGA	-0.404495	20.763	-1.59072	0.148179	0.707135	-4.5316
MSANTD4	0.77278	16.3452	1.59005	0.148329	0.707135	-4.53235
GRM1	1.42809	17.7147	1.58943	0.148469	0.707135	-4.53305
PPFIA2	0.442159	18.0726	1.58916	0.148528	0.707135	-4.53335
RPRD2	-0.42104	18.8317	-1.58887	0.148594	0.707135	-4.53368
SDHC	-0.383818	16.4811	-1.58883	0.148604	0.707135	-4.53373
FN3K	-0.765019	19.5216	-1.58881	0.148608	0.707135	-4.53375
LRRC42	0.464314	16.5592	1.58791	0.14881	0.707135	-4.53476
TNXB	-0.761438	15.8887	-1.5878	0.148834	0.707135	-4.53488
NUDCD3	0.370149	18.7793	1.58755	0.148892	0.707135	-4.53517
TRIP13	0.536359	19.6584	1.58751	0.148901	0.707135	-4.53521
CDK3	0.594194	18.6457	1.58747	0.148909	0.707135	-4.53526
EIF4A1	0.432873	23.3131	1.58506	0.149454	0.709288	-4.53797
ABLIM1	0.876442	17.5122	1.5842	0.14965	0.709722	-4.53895
ITCH	0.450116	17.5503	1.58385	0.149729	0.709722	-4.53934
IKBKB	-0.481882	17.5518	-1.58283	0.149961	0.710125	-4.54049
CANX	-0.458666	22.9258	-1.58256	0.150021	0.710125	-4.54079
GPT2	-0.521273	16.5466	-1.58208	0.150132	0.710125	-4.54134
DPF1	0.453125	16.2237	1.58186	0.150182	0.710125	-4.54158
RUNDC3B	-0.529551	16.5596	-1.57924	0.150777	0.712506	-4.54453
GPX3	0.705863	19.1971	1.57875	0.15089	0.712601	-4.54508
MAPK10	0.650511	18.119	1.57755	0.151165	0.713173	-4.54643
ZFYVE9	0.463638	16.6878	1.57741	0.151195	0.713173	-4.54658
EIF3H	0.38101	20.2967	1.57526	0.151688	0.715042	-4.549
VCL	0.582236	20.8333	1.5745	0.151862	0.715042	-4.54985
GOPC	0.39725	19.0052	1.57442	0.151882	0.715042	-4.54995
FMR1	-0.378393	20.6869	-1.57358	0.152075	0.715042	-4.55089
GABRA1	0.936171	18.0791	1.57294	0.152222	0.715042	-4.55161
HBA1	-0.406433	24.3194	-1.57294	0.152223	0.715042	-4.55161
PDE3B	0.393336	16.7444	1.5724	0.152347	0.715042	-4.55222
ADI1	0.525368	17.2887	1.57214	0.152407	0.715042	-4.55251
ARRB2	0.519389	18.5382	1.57113	0.152639	0.715042	-4.55364
RAB7A	0.33549	22.6817	1.57089	0.152695	0.715042	-4.55391
APC	-0.30039	17.7851	-1.57036	0.152816	0.715042	-4.5545
PLCB3	0.430033	18.6284	1.57015	0.152867	0.715042	-4.55474
LSM4	-0.427282	21.1665	-1.56983	0.152941	0.715042	-4.5551
POGLUT3	0.395999	17.9371	1.56974	0.152961	0.715042	-4.5552
CHD7	-0.399718	19.6203	-1.56958	0.152998	0.715042	-4.55538
ADH7	0.67336	16.1265	1.56884	0.153169	0.715042	-4.55621
IL1RAP	0.474512	18.4868	1.56847	0.153255	0.715042	-4.55663
ETFA	-0.555767	22.2307	-1.56803	0.153357	0.715042	-4.55712
SDAD1	-0.530163	18.7093	-1.5677	0.153432	0.715042	-4.55748
ALDH1L1	1.04859	19.7404	1.56745	0.153492	0.715042	-4.55777
AADAT	0.768967	16.8181	1.5667	0.153665	0.715042	-4.55861
TFB1M	0.481108	17.5276	1.56637	0.153742	0.715042	-4.55898
SH2B2	0.474322	17.2968	1.56631	0.153755	0.715042	-4.55904
DHRS4L2	0.6637	16.6648	1.56607	0.153811	0.715042	-4.55931
CAPG	0.649019	16.1176	1.56503	0.154052	0.715586	-4.56048
FOXG1	0.630972	16.3706	1.56438	0.154204	0.715586	-4.5612
NOL9	-0.410308	19.2625	-1.56437	0.154206	0.715586	-4.56121
NBDY	0.932239	16.5078	1.56392	0.154312	0.715649	-4.56173
GAPDHS	0.414929	23.4342	1.56304	0.154517	0.716169	-4.56271
HYPK	0.362081	19.7524	1.56244	0.154658	0.716393	-4.56338
JMY	-0.530184	18.8453	-1.56149	0.154879	0.716562	-4.56444
CCNY	0.340367	17.5961	1.5606	0.155086	0.716562	-4.56543
CNDP2	-0.380549	21.3851	-1.5603	0.155156	0.716562	-4.56577
NELL1	-0.724284	16.3429	-1.55985	0.155263	0.716562	-4.56628
COIL	-0.567717	19.1185	-1.55944	0.155358	0.716562	-4.56673
DCN	0.929867	18.8231	1.55934	0.155382	0.716562	-4.56684
KDM5A	-0.379514	17.4118	-1.55933	0.155385	0.716562	-4.56686
FAM98C	-0.820079	16.1475	-1.55833	0.155619	0.716562	-4.56798
TAPT1	-0.338812	16.7824	-1.55787	0.155728	0.716562	-4.56849
CAMK2B	0.638595	20.2929	1.55723	0.155878	0.716562	-4.56921
PLEKHA6	0.823125	16.9292	1.55713	0.155902	0.716562	-4.56932
NOB1	0.605677	19.3803	1.55708	0.155914	0.716562	-4.56938
RPL18	-0.76959	22.0557	-1.5568	0.155978	0.716562	-4.56968
TNIK	-0.572559	19.0879	-1.55674	0.155992	0.716562	-4.56975
RBM23	-0.298142	17.579	-1.55595	0.15618	0.716983	-4.57064
RAI14	1.00644	19.4157	1.5555	0.156285	0.716983	-4.57114
PPIB	-0.436011	23.0937	-1.55518	0.156362	0.716983	-4.5715
CTSB	-0.731756	21.2073	-1.55463	0.156489	0.717142	-4.5721
ABCB10	-0.655458	17.4055	-1.55305	0.156863	0.718427	-4.57387
NPEPPS	-0.387587	22.6969	-1.55209	0.157092	0.718656	-4.57495
ZFR	-0.342529	20.1654	-1.55206	0.157099	0.718656	-4.57498
KIAA0100	-0.421561	16.4869	-1.55133	0.157271	0.718882	-4.57579
OPCML	0.78487	19.0034	1.55106	0.157334	0.718882	-4.57609
CHD4	-0.394804	22.0909	-1.55019	0.157541	0.719405	-4.57706
GNA13	-0.440285	20.37	-1.54914	0.157791	0.720119	-4.57823
SUB1	-0.572126	22.0958	-1.54798	0.158067	0.72051	-4.57953
TONSL	-0.357664	17.395	-1.54795	0.158074	0.72051	-4.57956
PPP1R7	0.300986	20.8981	1.54747	0.158188	0.72051	-4.58009
FIGNL1	0.505188	18.6235	1.54705	0.158288	0.72051	-4.58056
ADSS1	0.382029	17.7165	1.5464	0.158444	0.72051	-4.58129
ICA1	0.546192	16.3139	1.54614	0.158506	0.72051	-4.58158
PREB	-0.49811	18.4146	-1.54567	0.158619	0.72051	-4.5821
RSAD1	-0.320691	16.4302	-1.54565	0.158624	0.72051	-4.58213
DHCR7	-0.42818	19.2361	-1.54526	0.158715	0.72051	-4.58255
PPP3R1	0.882099	19.0094	1.54484	0.158816	0.720542	-4.58302
COA1	0.686039	16.7745	1.54414	0.158985	0.720678	-4.58381
IST1	-0.369091	20.4779	-1.5439	0.159042	0.720678	-4.58408
KAT5	-0.366547	17.4908	-1.54355	0.159125	0.720678	-4.58446
ZNF428	0.464639	19.2687	1.54275	0.159318	0.721127	-4.58535
GJA1	0.800423	17.1501	1.54122	0.159685	0.722064	-4.58706
INPP5K	0.360118	16.6562	1.54111	0.159711	0.722064	-4.58718
SEC14L2	1.22811	16.7483	1.54039	0.159884	0.722422	-4.58798
PYCR2	-0.498202	19.8592	-1.53909	0.160198	0.722862	-4.58942
JADE1	-0.404883	16.8941	-1.53885	0.160255	0.722862	-4.58969
TRAPPC3	0.33162	19.5979	1.53819	0.160414	0.722862	-4.59042
MAG	0.814199	17.125	1.53813	0.160428	0.722862	-4.59048
DPH2	0.718653	17.7985	1.53775	0.160519	0.722862	-4.5909
CDC123	0.493458	16.0384	1.53766	0.160543	0.722862	-4.59101
INTS8	-0.321591	17.2474	-1.53703	0.160694	0.722912	-4.59171
WWC3	-0.479806	16.9926	-1.53684	0.160741	0.722912	-4.59192
PRKD2	0.499965	16.4256	1.53354	0.161539	0.723705	-4.59558
PIP4K2A	-0.522703	20.762	-1.53279	0.161723	0.723705	-4.59642
MTFP1	0.760458	17.2485	1.53159	0.162013	0.723705	-4.59774
RPL6	-0.779349	23.6635	-1.53143	0.162053	0.723705	-4.59792
CREBBP	-0.355562	18.8155	-1.53128	0.16209	0.723705	-4.59809
STXBP5L	0.535076	16.6006	1.53081	0.162204	0.723705	-4.59861
HEXIM2	-0.486507	16.3015	-1.53024	0.162343	0.723705	-4.59924
CHD6	-0.424382	17.8399	-1.53019	0.162354	0.723705	-4.59929
CCDC18	-0.532284	17.7717	-1.52998	0.162406	0.723705	-4.59953
UNCX	-0.904585	17.9055	-1.52992	0.162422	0.723705	-4.5996
KBTBD7	-0.425118	17.7819	-1.52953	0.162517	0.723705	-4.60003
PATZ1	-0.311516	17.32	-1.52918	0.162601	0.723705	-4.60041
EAF1	0.296006	17.6983	1.52861	0.162741	0.723705	-4.60105
SECISBP2	-0.4041	16.6307	-1.52786	0.162925	0.723705	-4.60188
ZNHIT2	0.569091	17.9723	1.52761	0.162986	0.723705	-4.60215
ECD	0.442858	16.3268	1.52729	0.163065	0.723705	-4.60251
C3	0.411753	22.2062	1.52711	0.163108	0.723705	-4.60271
PRORP	0.416478	17.8378	1.5268	0.163183	0.723705	-4.60305
EIF3M	0.339855	18.7568	1.52674	0.1632	0.723705	-4.60312
GNAO1	0.694825	22.2776	1.52651	0.163255	0.723705	-4.60337
CC2D1A	0.484875	17.5681	1.52606	0.163365	0.723705	-4.60387
ELMO2	0.640211	18.8425	1.52602	0.163376	0.723705	-4.60392
GPATCH1	-0.506206	17.2625	-1.52483	0.163666	0.723705	-4.60522
ERG28	-0.529257	16.501	-1.52481	0.163673	0.723705	-4.60525
GTPBP4	-0.668838	20.8562	-1.52465	0.16371	0.723705	-4.60542
UBL5	0.364161	20.2899	1.52419	0.163825	0.723705	-4.60594
NEB	0.636435	16.4082	1.52352	0.163989	0.723705	-4.60667
H2AC21	-0.471766	22.9297	-1.52329	0.164046	0.723705	-4.60693
NRDE2	-0.335315	17.4416	-1.52315	0.164081	0.723705	-4.60709
ZFP62	-0.555205	16.987	-1.52252	0.164236	0.723705	-4.60778
SMAD1	-0.470803	18.951	-1.52152	0.164483	0.723705	-4.60889
SARAF	-0.539267	17.3104	-1.52142	0.164508	0.723705	-4.609
MRPS15	-0.71297	18.3514	-1.5212	0.16456	0.723705	-4.60924
CDK1	0.52213	19.9432	1.52075	0.164673	0.723705	-4.60974
ACYP1	0.528589	20.3921	1.52071	0.164683	0.723705	-4.60979
SAMM50	0.325332	20.6373	1.52058	0.164715	0.723705	-4.60993
ACOT1	0.585771	20.2665	1.52053	0.164727	0.723705	-4.60998
IQCB1	-0.466556	16.957	-1.51898	0.16511	0.723705	-4.61169
DEAF1	-0.340039	16.6464	-1.51888	0.165134	0.723705	-4.6118
SMC3	-0.299756	21.8719	-1.51847	0.165235	0.723705	-4.61225
LRRN1	-0.621657	16.7062	-1.5183	0.165278	0.723705	-4.61244
WFS1	0.510629	17.8456	1.51821	0.1653	0.723705	-4.61254
ITIH4	0.61368	18.3346	1.51794	0.165368	0.723705	-4.61284
EIF3G	0.40242	21.756	1.51766	0.165436	0.723705	-4.61315
ARHGEF1	0.516333	18.3423	1.51726	0.165536	0.723705	-4.61359
USO1	-0.303693	21.8065	-1.51722	0.165545	0.723705	-4.61363
GUK1	-1.07565	18.9252	-1.51707	0.165584	0.723705	-4.6138
TARS2	-0.612981	19.6394	-1.51664	0.165691	0.723705	-4.61428
DPP8	0.388885	16.9262	1.51623	0.165791	0.723705	-4.61472
MAGED2	0.76402	20.805	1.51621	0.165796	0.723705	-4.61474
SNCA	0.830834	20.6171	1.51618	0.165806	0.723705	-4.61479
SAP30L	-0.606172	17.895	-1.51578	0.165903	0.723705	-4.61522
DOCK10	0.419643	16.1398	1.51569	0.165927	0.723705	-4.61533
MBOAT7	0.448316	17.1997	1.51551	0.165972	0.723705	-4.61552
ZNF326	0.349288	20.3203	1.51339	0.1665	0.725107	-4.61786
MLEC	-0.511333	20.3556	-1.51324	0.166537	0.725107	-4.61802
ERLIN2	-0.733562	20.9029	-1.51283	0.166638	0.725107	-4.61847
MAP9	-0.688177	17.814	-1.51271	0.166669	0.725107	-4.61861
C9orf72	0.436028	16.814	1.51173	0.166913	0.725458	-4.61968
LIN7A	0.761707	19.9839	1.51164	0.166937	0.725458	-4.61979
RBMX	-0.323305	24.4061	-1.51081	0.167143	0.725565	-4.6207
GAD1	0.860548	16.5317	1.51052	0.167216	0.725565	-4.62102
CYLD	-0.421477	16.8875	-1.51041	0.167243	0.725565	-4.62114
CEP350	-0.387093	16.2173	-1.50931	0.167519	0.726356	-4.62235
SNRPA1	-0.300411	20.5953	-1.5084	0.167748	0.726694	-4.62335
CMC1	-0.447801	17.2015	-1.50744	0.167989	0.726694	-4.62441
NEDD1	0.456895	17.6569	1.50734	0.168015	0.726694	-4.62452
TRAPPC6B	0.287819	18.1286	1.50728	0.168029	0.726694	-4.62458
RO60	-0.341423	22.0802	-1.50705	0.168087	0.726694	-4.62483
VPS53	0.316777	18.5494	1.50676	0.168161	0.726694	-4.62516
RBBP9	0.499189	18.4359	1.50622	0.168297	0.726875	-4.62575
CHL1	0.401418	16.4017	1.50524	0.168544	0.727532	-4.62683
DTD2	0.32286	16.0074	1.50414	0.16882	0.728319	-4.62803
DHX33	-0.552764	17.5548	-1.5033	0.169033	0.728542	-4.62896
PLS3	0.420492	19.8799	1.50318	0.169064	0.728542	-4.62909
FZD1	-1.32742	17.6998	-1.50184	0.169404	0.728542	-4.63056
CISD3	-0.662363	16.7668	-1.50172	0.169433	0.728542	-4.63069
ZNF143	-0.346809	17.8968	-1.50155	0.169477	0.728542	-4.63088
GCDH	-0.529367	21.1322	-1.50079	0.169669	0.728542	-4.63172
STRN3	0.330858	19.4234	1.50054	0.169733	0.728542	-4.63199
TANGO6	-0.416675	17.8912	-1.50053	0.169734	0.728542	-4.63199
DNM3	0.615787	19.0197	1.5004	0.169769	0.728542	-4.63215
PPP3CA	0.573163	21.3342	1.49971	0.169942	0.728542	-4.6329
GABPB1	-0.317078	19.153	-1.49959	0.169973	0.728542	-4.63303
ABRAXAS1	-0.480744	18.0118	-1.49948	0.170003	0.728542	-4.63316
FN3KRP	-0.451187	19.5226	-1.49873	0.170193	0.728586	-4.63398
ROCK1	0.399146	21.6371	1.49785	0.170417	0.728586	-4.63494
MED13	-0.354968	16.4074	-1.49769	0.170458	0.728586	-4.63512
ISL2	1.55692	16.1841	1.49763	0.170473	0.728586	-4.63518
IFIT5	-0.861477	16.8686	-1.49758	0.170484	0.728586	-4.63523
PRKACB	-0.478479	21.2838	-1.49708	0.170612	0.728652	-4.63578
ACVR1	-0.683156	16.8289	-1.49618	0.170842	0.728652	-4.63677
PLIN2	0.986935	18.7005	1.49539	0.171045	0.728652	-4.63764
CWC22	0.308049	18.4167	1.49512	0.171113	0.728652	-4.63793
LIG4	0.614257	17.1468	1.49509	0.171119	0.728652	-4.63796
GRM4	1.03005	15.6709	1.49509	0.171122	0.728652	-4.63797
ACTR3B	0.278721	20.8259	1.49481	0.171193	0.728652	-4.63827
SEPSECS	-0.419703	17.2076	-1.49455	0.171258	0.728652	-4.63855
CHD3	-0.393322	21.121	-1.49417	0.171355	0.728652	-4.63897
CALU	0.375866	21.3667	1.49358	0.171507	0.728652	-4.63962
THSD7A	-0.795958	16.651	-1.49346	0.171536	0.728652	-4.63974
PDGFRB	-0.45446	17.4174	-1.49228	0.171839	0.728849	-4.64103
MED12L	-0.354518	17.2152	-1.4922	0.17186	0.728849	-4.64112
GABRA2	0.669742	17.4556	1.49218	0.171866	0.728849	-4.64115
SCYL2	0.357482	19.5205	1.49105	0.172156	0.729681	-4.64239
LIN7B	0.506347	17.6974	1.48956	0.172538	0.730899	-4.64401
PSMB8	-0.749495	16.7672	-1.48917	0.172638	0.730923	-4.64443
LMNA	-0.706509	23.0135	-1.48816	0.172899	0.731584	-4.64554
CCDC25	0.669081	19.8922	1.4874	0.173095	0.731584	-4.64637
ZNF827	-0.40734	16.3035	-1.48738	0.1731	0.731584	-4.64639
PPOX	-0.483803	17.9968	-1.48687	0.173232	0.731584	-4.64695
DENND2A	-0.884257	16.5244	-1.4861	0.173432	0.731584	-4.64779
URB2	-0.381368	17.7658	-1.48601	0.173456	0.731584	-4.6479
HDGF	-0.789928	23.8299	-1.48599	0.173461	0.731584	-4.64791
PRPF38B	-0.367258	18.9968	-1.48489	0.173744	0.731584	-4.64911
GOLM1	-0.511494	20.006	-1.48458	0.173825	0.731584	-4.64945
RPL19	-0.64283	21.9623	-1.48429	0.173901	0.731584	-4.64977
NUCB1	0.319135	20.7614	1.4841	0.17395	0.731584	-4.64998
NDUFA7	-0.508888	20.1069	-1.48402	0.17397	0.731584	-4.65006
MAB21L1	-1.02885	19.7681	-1.48309	0.174213	0.731584	-4.65108
ANKRD40	0.313938	16.5993	1.48303	0.174228	0.731584	-4.65114
MACIR	-0.416088	16.0742	-1.48289	0.174264	0.731584	-4.6513
SYN2	0.732574	19.4899	1.48272	0.174308	0.731584	-4.65148
CLVS1	0.881108	18.1244	1.48225	0.174431	0.731669	-4.652
ADAM22	0.748802	17.4116	1.48191	0.174518	0.731669	-4.65236
POM121C	-0.434452	17.157	-1.48102	0.17475	0.731817	-4.65333
SUGP2	-0.518201	20.9383	-1.48074	0.174824	0.731817	-4.65364
TSSC4	0.328721	17.2084	1.48069	0.174837	0.731817	-4.6537
MAP7D3	0.656215	16.6858	1.48022	0.174959	0.73193	-4.65421
RACK1	0.391013	22.8482	1.47947	0.175153	0.732064	-4.65502
NUDT2	0.482361	17.7472	1.47937	0.17518	0.732064	-4.65513
TFCP2	-0.824575	17.8567	-1.47784	0.17558	0.733221	-4.6568
MYCBP2	-0.403962	18.861	-1.47758	0.175647	0.733221	-4.65708
SORL1	0.424242	16.1276	1.47711	0.17577	0.733338	-4.65759
RABGAP1	0.426396	19.7095	1.47623	0.176001	0.733907	-4.65855
PCP4	1.07458	18.753	1.47546	0.176203	0.733965	-4.65939
ARFGAP1	0.348109	19.34	1.47507	0.176306	0.733965	-4.65981
EIF2AK4	0.360855	17.2783	1.47457	0.176436	0.733965	-4.66035
RNF175	0.397356	16.4167	1.47409	0.176562	0.733965	-4.66088
TECR	-0.457601	20.6078	-1.47394	0.176604	0.733965	-4.66105
CNTNAP5	1.28256	16.2104	1.47381	0.176637	0.733965	-4.66118
TMEM214	-0.385364	18.4672	-1.47365	0.17668	0.733965	-4.66136
ANXA4	0.542265	18.3662	1.47234	0.177023	0.734199	-4.66278
RFX1	-0.417425	17.4074	-1.47203	0.177104	0.734199	-4.66311
AGPAT1	-0.395518	19.0197	-1.47175	0.17718	0.734199	-4.66342
KCTD15	-0.623277	19.0921	-1.47144	0.177261	0.734199	-4.66376
NDUFAB1	0.346048	19.9116	1.47134	0.177287	0.734199	-4.66387
SMAD2	-0.301445	19.6944	-1.4705	0.17751	0.734199	-4.66478
AGO2	-0.465204	19.0739	-1.47043	0.177527	0.734199	-4.66486
DCLK2	-0.681447	20.1348	-1.47037	0.177543	0.734199	-4.66492
TGS1	0.525942	17.1071	1.47019	0.17759	0.734199	-4.66512
RDH12	-0.337356	16.9005	-1.46927	0.177834	0.734814	-4.66612
SARNP	-0.360166	22.0777	-1.46875	0.177972	0.73499	-4.66668
TUBGCP5	-0.345075	17.6063	-1.46743	0.17832	0.735569	-4.66811
RBM28	-0.720297	20.0494	-1.4666	0.178539	0.735569	-4.66901
RBFOX2	0.367734	20.2432	1.46612	0.178669	0.735569	-4.66953
C1orf174	-0.441044	17.7576	-1.46602	0.178694	0.735569	-4.66964
MAP11	0.396134	16.6577	1.4659	0.178727	0.735569	-4.66977
ABCD1	-0.780232	16.3726	-1.46576	0.178762	0.735569	-4.66992
CNOT6	-0.338067	16.8626	-1.46565	0.178793	0.735569	-4.67004
SERPINB8	-0.638164	16.7916	-1.46525	0.178898	0.735569	-4.67047
LRIF1	0.32839	16.9921	1.46487	0.179	0.735569	-4.67089
MAT1A	0.44809	18.7566	1.46452	0.179093	0.735569	-4.67126
CHCHD3	0.336549	21.0492	1.46427	0.179159	0.735569	-4.67153
SLK	0.348939	19.9976	1.46222	0.179707	0.736764	-4.67376
BDH1	-0.517153	18.948	-1.46171	0.179842	0.736764	-4.67431
CXXC1	-0.33145	17.4853	-1.46169	0.179847	0.736764	-4.67433
DPP9	0.335937	17.4699	1.46151	0.179897	0.736764	-4.67453
RPLP2	0.378687	22.9727	1.46088	0.180063	0.736764	-4.6752
PTRH2	0.361804	18.9342	1.46078	0.180092	0.736764	-4.67532
DIP2B	0.371882	19.1536	1.46068	0.180117	0.736764	-4.67542
TMCC1	0.504276	17.5653	1.45966	0.180392	0.737498	-4.67653
AMPH	0.790558	19.6974	1.4593	0.180488	0.737502	-4.67692
DCAF12	-0.396648	16.957	-1.45818	0.180788	0.738336	-4.67813
FAM160B2	-0.557153	16.1036	-1.45646	0.181248	0.738611	-4.67998
HAPLN1	1.01684	16.7965	1.45589	0.181402	0.738611	-4.6806
DNAJC5	0.421069	18.2736	1.45579	0.18143	0.738611	-4.68071
DPH1	0.623144	18.3005	1.45574	0.181442	0.738611	-4.68076
NUDT15	0.437274	18.1451	1.45517	0.181595	0.738611	-4.68137
CIRBP	-0.666081	22.0499	-1.45516	0.181598	0.738611	-4.68138
NIPBL	-0.301067	19.5899	-1.45479	0.181698	0.738611	-4.68179
INSM1	-0.761377	17.5701	-1.45478	0.181701	0.738611	-4.6818
PPP2R5E	0.335001	19.2699	1.45465	0.181735	0.738611	-4.68193
PRKACG	-0.524051	17.6989	-1.45438	0.18181	0.738611	-4.68224
GRIN1	0.512135	17.0274	1.45367	0.182001	0.738717	-4.683
SUCLG2	-0.452093	20.4838	-1.45249	0.182319	0.738717	-4.68427
DKFZp547H1810	-0.315453	18.2059	-1.45222	0.182394	0.738717	-4.68457
EFEMP1	-0.505889	16.237	-1.4517	0.182534	0.738717	-4.68513
TTC37	-0.324038	19.5246	-1.45156	0.182571	0.738717	-4.68527
DEK	-0.380344	22.8464	-1.45138	0.182619	0.738717	-4.68546
MTMR14	0.373188	16.6506	1.45089	0.182753	0.738717	-4.686
ALDH1A1	0.479634	19.8845	1.4508	0.182776	0.738717	-4.68609
PIK3C3	0.305149	18.2123	1.45054	0.182848	0.738717	-4.68638
MRE11	-0.476132	20.9616	-1.45033	0.182903	0.738717	-4.6866
MTX1	0.413831	18.96	1.45004	0.182982	0.738717	-4.68691
API5	-0.370748	21.6654	-1.45004	0.182983	0.738717	-4.68691
F13A1	-0.496527	16.8054	-1.44931	0.183182	0.739134	-4.6877
DTNA	0.721915	17.1101	1.44832	0.18345	0.739828	-4.68877
DDX10	-0.558792	18.9474	-1.4477	0.183617	0.740116	-4.68943
GRSF1	0.384806	19.5067	1.44724	0.183742	0.740138	-4.68993
STXBP3	0.355817	18.1095	1.44677	0.183872	0.740138	-4.69044
MAST2	-0.40585	16.8337	-1.44657	0.183925	0.740138	-4.69065
BANP	-0.307146	17.4684	-1.44628	0.184005	0.740138	-4.69096
LIMCH1	0.688349	17.6049	1.44575	0.184149	0.740331	-4.69153
NIBAN1	-0.650023	16.613	-1.44453	0.184483	0.741288	-4.69285
MCU	0.408287	18.3926	1.44307	0.184881	0.742083	-4.69441
TATDN2	-0.322185	16.132	-1.44224	0.18511	0.742083	-4.69531
AHCTF1	-0.383544	18.657	-1.44192	0.185195	0.742083	-4.69565
NCOA7	0.919539	17.1131	1.44039	0.185616	0.742083	-4.6973
YKT6	0.412912	20.8878	1.43931	0.185913	0.742083	-4.69846
TOX2	-0.404866	19.0608	-1.43861	0.186106	0.742083	-4.69921
BBS7	-0.525395	16.7785	-1.43836	0.186173	0.742083	-4.69947
PTPN1	0.424114	19.7092	1.43813	0.186236	0.742083	-4.69972
HOXC9	-0.670871	16.9331	-1.43731	0.186463	0.742083	-4.7006
HMGCL	-0.601438	18.5061	-1.43724	0.186482	0.742083	-4.70067
ANK2	0.632026	20.5033	1.43718	0.186499	0.742083	-4.70074
PHPT1	-0.393372	21.236	-1.43695	0.186561	0.742083	-4.70098
HOXD9	-0.495845	16.7567	-1.43629	0.186746	0.742083	-4.7017
MTARC2	-0.697756	18.6817	-1.43491	0.187127	0.742083	-4.70318
HKDC1	0.62605	16.1215	1.43459	0.187215	0.742083	-4.70352
GSK3A	0.29468	20.3976	1.43406	0.187362	0.742083	-4.70409
ACAD9	-0.437984	19.4948	-1.43389	0.187408	0.742083	-4.70427
PLPP3	0.604538	18.1867	1.43387	0.187414	0.742083	-4.70429
PIGS	-0.478626	18.6253	-1.43373	0.187453	0.742083	-4.70444
RPF2	-1.01708	18.944	-1.43371	0.187458	0.742083	-4.70446
PRTFDC1	0.401049	20.8377	1.43347	0.187525	0.742083	-4.70472
RANBP10	0.311305	16.4023	1.43326	0.187581	0.742083	-4.70494
TXLNA	0.537591	20.1381	1.43307	0.187635	0.742083	-4.70515
RNF5	-0.55989	16.9678	-1.43283	0.187703	0.742083	-4.70541
RUVBL2	0.347214	22.2326	1.43229	0.18785	0.742083	-4.70598
MAPK9	0.458334	18.1561	1.43223	0.187869	0.742083	-4.70605
CEP131	-0.464814	18.2676	-1.43176	0.188	0.742083	-4.70655
BTAF1	-0.3259	18.2729	-1.43107	0.18819	0.742083	-4.70728
SLC25A24	-0.87292	19.9636	-1.43076	0.188277	0.742083	-4.70762
SCAMP5	0.56465	18.0664	1.43021	0.188429	0.742083	-4.70821
AKR1B10	0.771856	16.2357	1.43006	0.18847	0.742083	-4.70836
NOCT	0.396141	16.6958	1.42898	0.188772	0.742083	-4.70952
SRP54	0.414985	20.5699	1.42865	0.188864	0.742083	-4.70987
ATP5MG	-0.416622	21.3537	-1.4283	0.188961	0.742083	-4.71025
DKFZp686M24218	-0.335631	16.5909	-1.42824	0.188978	0.742083	-4.71031
ZFHX3	0.875487	16.3798	1.42818	0.188994	0.742083	-4.71038
UBE2I	-0.373951	22.1655	-1.42796	0.189057	0.742083	-4.71061
MT1E	-0.941608	19.8069	-1.42735	0.189227	0.742083	-4.71127
NUMB	0.27416	17.0939	1.42683	0.189372	0.742083	-4.71182
GPCPD1	0.500254	16.4758	1.42672	0.189404	0.742083	-4.71194
C19orf25	0.309418	18.436	1.42665	0.189423	0.742083	-4.71202
TOMM22	0.402801	19.267	1.42651	0.189462	0.742083	-4.71217
BECN1	0.281195	17.5464	1.42635	0.189505	0.742083	-4.71233
COX20	-0.389363	16.3948	-1.42582	0.189653	0.742083	-4.7129
CACTIN	-0.365048	16.8126	-1.42574	0.189675	0.742083	-4.71298
TALDO1	-0.439615	23.0638	-1.42554	0.189732	0.742083	-4.7132
LDHB	0.482118	24.7216	1.42532	0.189793	0.742083	-4.71343
PMPCB	0.331591	20.9667	1.42508	0.189861	0.742083	-4.71369
WIPI2	0.47682	17.6555	1.42481	0.189936	0.742083	-4.71397
INO80C	-0.278351	16.2923	-1.42423	0.1901	0.742083	-4.7146
EMSY	-0.342639	17.9025	-1.42401	0.190161	0.742083	-4.71483
WDSUB1	0.316413	17.061	1.42382	0.190215	0.742083	-4.71504
ABAT	0.774159	20.2121	1.4238	0.19022	0.742083	-4.71506
CAMKK1	0.494786	17.9975	1.42365	0.190263	0.742083	-4.71522
HECA	-0.790564	16.6582	-1.42361	0.190274	0.742083	-4.71526
VAMP4	-0.314146	16.875	-1.42355	0.19029	0.742083	-4.71532
RCN2	-0.548588	21.0765	-1.42343	0.190324	0.742083	-4.71545
ADGRV1	-0.646988	15.962	-1.42337	0.19034	0.742083	-4.71551
SCD	0.478231	17.026	1.42336	0.190344	0.742083	-4.71553
KDM5C	0.422094	17.8602	1.42288	0.190477	0.742226	-4.71603
MPST	0.402972	19.4441	1.42249	0.190587	0.742283	-4.71645
KCNAB1	0.546845	17.1056	1.42197	0.190735	0.742358	-4.71701
ELAVL4	0.641406	21.7623	1.42174	0.190799	0.742358	-4.71725
STARD3NL	0.475199	17.2477	1.42109	0.190982	0.74249	-4.71795
GCC2	0.39528	18.0838	1.42081	0.19106	0.74249	-4.71825
DCAF5	-0.682623	15.9594	-1.42	0.191287	0.74249	-4.7191
CCNYL1	0.286687	17.3845	1.41996	0.191298	0.74249	-4.71915
SMC1A	-0.354884	21.8296	-1.41926	0.191496	0.74249	-4.71989
KDM3B	-0.352687	19.7978	-1.41848	0.191718	0.74249	-4.72073
AP3S2	0.434746	17.2591	1.41822	0.19179	0.74249	-4.721
NIT2	0.409059	21.0443	1.41807	0.191832	0.74249	-4.72116
NUTF2	-0.44653	21.2854	-1.41799	0.191857	0.74249	-4.72125
CHM	0.369937	17.4531	1.4176	0.191966	0.74249	-4.72166
RASA2	-0.420029	17.3896	-1.41755	0.19198	0.74249	-4.72172
[truncated: 5,733 more rows]
