# Supplementary material for: Converging mechanism of UM171 and KBTBD4 neomorphic cancer mutations
Source: Nature. Author manuscript; Available in PMC 2025 Mar 13. (PMC11882451; doi:10.1038/s41586-024-08533-3)
Supplement: Xie et al Supplementary Data 3 [file NIHMS2059354-supplement-Xie_et_al_Supplementary_Data_3.xlsx]

## Sheet: Supplementary Data 3
Supplementary Data 3 | DMS library sequences
ID	Amino_acid_Sequence	Full sequence
WT	GGSIPRR	ACCGATGTTGACtgcaagcatggtggagacttgtatgtggtgGGAGGGTCCATCCCACGGCGCatgtggaagtgcaacaatgccaccgttgacCTCGTAATAGC
1aa_del_1	GSIPRR	CGGGTTCCGTtgcaagcatggtggagacttgtatgtggtgGGATCCATCCCACGGCGCatgtggaagtgcaacaatgccaccgttgacGCTTAGAATAGAA
1aa_del_2	GGIPRR	CGGGTTCCGTtgcaagcatggtggagacttgtatgtggtgGGAGGGATCCCACGGCGCatgtggaagtgcaacaatgccaccgttgacGCTTAGAATAGAA
1aa_del_3	GGSPRR	CGGGTTCCGTtgcaagcatggtggagacttgtatgtggtgGGAGGGTCCCCACGGCGCatgtggaagtgcaacaatgccaccgttgacGCTTAGAATAGAA
1aa_del_4	GGSIRR	CGGGTTCCGTtgcaagcatggtggagacttgtatgtggtgGGAGGGTCCATCCGGCGCatgtggaagtgcaacaatgccaccgttgacGCTTAGAATAGAA
1aa_del_5	GGSIPR	CGGGTTCCGTtgcaagcatggtggagacttgtatgtggtgGGAGGGTCCATCCCACGGatgtggaagtgcaacaatgccaccgttgacGCTTAGAATAGAA
2aa_del_1	SIPRR	tgcaagcatggtggagacttgtatgtggtgTCCATCCCACGGCGCatgtggaagtgcaacaatgccaccgttgac
2aa_del_2	GIPRR	tgcaagcatggtggagacttgtatgtggtgGGAATCCCACGGCGCatgtggaagtgcaacaatgccaccgttgac
2aa_del_3	GGPRR	tgcaagcatggtggagacttgtatgtggtgGGAGGGCCACGGCGCatgtggaagtgcaacaatgccaccgttgac
2aa_del_4	GGSRR	tgcaagcatggtggagacttgtatgtggtgGGAGGGTCCCGGCGCatgtggaagtgcaacaatgccaccgttgac
2aa_del_5	GGSIR	tgcaagcatggtggagacttgtatgtggtgGGAGGGTCCATCCGGatgtggaagtgcaacaatgccaccgttgac
2aa_del_6	GGSIP	tgcaagcatggtggagacttgtatgtggtgGGAGGGTCCATCCCAatgtggaagtgcaacaatgccaccgttgac
3aa_del_1	IPRR	tgcaagcatggtggagacttgtatgtggtgATCCCACGGCGCatgtggaagtgcaacaatgccaccgttgac
3aa_del_2	GPRR	tgcaagcatggtggagacttgtatgtggtgGGACCACGGCGCatgtggaagtgcaacaatgccaccgttgac
3aa_del_3	GGRR	tgcaagcatggtggagacttgtatgtggtgGGAGGGCGGCGCatgtggaagtgcaacaatgccaccgttgac
3aa_del_4	GGSR	tgcaagcatggtggagacttgtatgtggtgGGAGGGTCCCGGatgtggaagtgcaacaatgccaccgttgac
3aa_del_5	GGSI	tgcaagcatggtggagacttgtatgtggtgGGAGGGTCCATCatgtggaagtgcaacaatgccaccgttgac
4aa_del_1	PRR	tgcaagcatggtggagacttgtatgtggtgCCACGGCGCatgtggaagtgcaacaatgccaccgttgac
4aa_del_2	GRR	tgcaagcatggtggagacttgtatgtggtgGGACGGCGCatgtggaagtgcaacaatgccaccgttgac
4aa_del_3	GGR	tgcaagcatggtggagacttgtatgtggtgGGAGGGCGGatgtggaagtgcaacaatgccaccgttgac
4aa_del_4	GGS	tgcaagcatggtggagacttgtatgtggtgGGAGGGTCCatgtggaagtgcaacaatgccaccgttgac
5aa_del_1	RR	tgcaagcatggtggagacttgtatgtggtgCGGCGCatgtggaagtgcaacaatgccaccgttgac
5aa_del_2	GR	tgcaagcatggtggagacttgtatgtggtgGGACGGatgtggaagtgcaacaatgccaccgttgac
5aa_del_3	GG	tgcaagcatggtggagacttgtatgtggtgGGAGGGatgtggaagtgcaacaatgccaccgttgac
6aa_del_1	R	tgcaagcatggtggagacttgtatgtggtgCGGatgtggaagtgcaacaatgccaccgttgac
6aa_del_2	G	tgcaagcatggtggagacttgtatgtggtgGGAatgtggaagtgcaacaatgccaccgttgac
can_mut_1	GGGGSIPRR	TATCCCGTGAAGCTtgcaagcatggtggagacttgtatgtggtgGGAGGGGGAGGATCCATCCCACGGCGCatgtggaagtgcaacaatgccaccgttgacTTCGGTTAA
can_mut_2	GGFIPRR	ACCGATGTTGACtgcaagcatggtggagacttgtatgtggtgGGAGGGTTCATCCCACGGCGCatgtggaagtgcaacaatgccaccgttgacCTCGTAATAGC
can_mut_3	GGSFPRR	ACCGATGTTGACtgcaagcatggtggagacttgtatgtggtgGGAGGGTCCTTCCCACGGCGCatgtggaagtgcaacaatgccaccgttgacCTCGTAATAGC
can_mut_4	GGSTTYMLR	TATCCCGTGAAGCTtgcaagcatggtggagacttgtatgtggtgGGAGGGTCCACCACCTACATGCTGCGGatgtggaagtgcaacaatgccaccgttgacTTCGGTTAA
can_mut_5	GGSIPPHVR	TATCCCGTGAAGCTtgcaagcatggtggagacttgtatgtggtgGGAGGGTCCATCCCACCTCACGTGCGGatgtggaagtgcaacaatgccaccgttgacTTCGGTTAA
can_mut_6	GGSIPPRR	GAGGTCTTTCATGCtgcaagcatggtggagacttgtatgtggtgGGAGGGTCCATCCCACCTCGGCGCatgtggaagtgcaacaatgccaccgttgacCACAACATA
can_mut_7	GGSIPRGR	GAGGTCTTTCATGCtgcaagcatggtggagacttgtatgtggtgGGAGGGTCCATCCCACGGGGACGCatgtggaagtgcaacaatgccaccgttgacCACAACATA
can_mut_8	GGSIPRPRR	TATCCCGTGAAGCTtgcaagcatggtggagacttgtatgtggtgGGAGGGTCCATCCCACGGCCTCGCCGGatgtggaagtgcaacaatgccaccgttgacTTCGGTTAA
Mutant_1A	AGSIPRR	ACCGATGTTGACtgcaagcatggtggagacttgtatgtggtgGCCGGATCCATCCCACGGCGCatgtggaagtgcaacaatgccaccgttgacCTCGTAATAGC
Mutant_1C	CGSIPRR	ACCGATGTTGACtgcaagcatggtggagacttgtatgtggtgTGCGGATCCATCCCACGGCGCatgtggaagtgcaacaatgccaccgttgacCTCGTAATAGC
Mutant_1D	DGSIPRR	ACCGATGTTGACtgcaagcatggtggagacttgtatgtggtgGACGGATCCATCCCACGGCGCatgtggaagtgcaacaatgccaccgttgacCTCGTAATAGC
Mutant_1E	EGSIPRR	ACCGATGTTGACtgcaagcatggtggagacttgtatgtggtgGAGGGATCCATCCCACGGCGCatgtggaagtgcaacaatgccaccgttgacCTCGTAATAGC
Mutant_1F	FGSIPRR	ACCGATGTTGACtgcaagcatggtggagacttgtatgtggtgTTCGGATCCATCCCACGGCGCatgtggaagtgcaacaatgccaccgttgacCTCGTAATAGC
Mutant_1H	HGSIPRR	ACCGATGTTGACtgcaagcatggtggagacttgtatgtggtgCACGGATCCATCCCACGGCGCatgtggaagtgcaacaatgccaccgttgacCTCGTAATAGC
Mutant_1I	IGSIPRR	ACCGATGTTGACtgcaagcatggtggagacttgtatgtggtgATCGGATCCATTCCACGGCGCatgtggaagtgcaacaatgccaccgttgacCTCGTAATAGC
Mutant_1K	KGSIPRR	ACCGATGTTGACtgcaagcatggtggagacttgtatgtggtgAAGGGATCCATCCCACGGCGCatgtggaagtgcaacaatgccaccgttgacCTCGTAATAGC
Mutant_1L	LGSIPRR	ACCGATGTTGACtgcaagcatggtggagacttgtatgtggtgCTGGGATCCATCCCACGGCGCatgtggaagtgcaacaatgccaccgttgacCTCGTAATAGC
Mutant_1M	MGSIPRR	ACCGATGTTGACtgcaagcatggtggagacttgtatgtggtgATGGGATCCATCCCACGGCGCatgtggaagtgcaacaatgccaccgttgacCTCGTAATAGC
Mutant_1N	NGSIPRR	ACCGATGTTGACtgcaagcatggtggagacttgtatgtggtgAACGGATCCATCCCACGGCGCatgtggaagtgcaacaatgccaccgttgacCTCGTAATAGC
Mutant_1P	PGSIPRR	ACCGATGTTGACtgcaagcatggtggagacttgtatgtggtgCCAGGATCCATCCCTCGGCGCatgtggaagtgcaacaatgccaccgttgacCTCGTAATAGC
Mutant_1Q	QGSIPRR	ACCGATGTTGACtgcaagcatggtggagacttgtatgtggtgCAGGGATCCATCCCACGGCGCatgtggaagtgcaacaatgccaccgttgacCTCGTAATAGC
Mutant_1R	RGSIPRR	ACCGATGTTGACtgcaagcatggtggagacttgtatgtggtgCGGGGATCCATCCCACGCCGGatgtggaagtgcaacaatgccaccgttgacCTCGTAATAGC
Mutant_1S	SGSIPRR	ACCGATGTTGACtgcaagcatggtggagacttgtatgtggtgTCCGGAAGCATCCCACGGCGCatgtggaagtgcaacaatgccaccgttgacCTCGTAATAGC
Mutant_1T	TGSIPRR	ACCGATGTTGACtgcaagcatggtggagacttgtatgtggtgACCGGATCCATCCCACGGCGCatgtggaagtgcaacaatgccaccgttgacCTCGTAATAGC
Mutant_1V	VGSIPRR	ACCGATGTTGACtgcaagcatggtggagacttgtatgtggtgGTGGGATCCATCCCACGGCGCatgtggaagtgcaacaatgccaccgttgacCTCGTAATAGC
Mutant_1W	WGSIPRR	ACCGATGTTGACtgcaagcatggtggagacttgtatgtggtgTGGGGATCCATCCCACGGCGCatgtggaagtgcaacaatgccaccgttgacCTCGTAATAGC
Mutant_1Y	YGSIPRR	ACCGATGTTGACtgcaagcatggtggagacttgtatgtggtgTACGGATCCATCCCACGGCGCatgtggaagtgcaacaatgccaccgttgacCTCGTAATAGC
Mutant_2A	GASIPRR	ACCGATGTTGACtgcaagcatggtggagacttgtatgtggtgGGAGCCTCCATCCCACGGCGCatgtggaagtgcaacaatgccaccgttgacCTCGTAATAGC
Mutant_2C	GCSIPRR	ACCGATGTTGACtgcaagcatggtggagacttgtatgtggtgGGATGCTCCATCCCACGGCGCatgtggaagtgcaacaatgccaccgttgacCTCGTAATAGC
Mutant_2D	GDSIPRR	ACCGATGTTGACtgcaagcatggtggagacttgtatgtggtgGGAGACTCCATCCCACGGCGCatgtggaagtgcaacaatgccaccgttgacCTCGTAATAGC
Mutant_2E	GESIPRR	ACCGATGTTGACtgcaagcatggtggagacttgtatgtggtgGGAGAGTCCATCCCACGGCGCatgtggaagtgcaacaatgccaccgttgacCTCGTAATAGC
Mutant_2F	GFSIPRR	ACCGATGTTGACtgcaagcatggtggagacttgtatgtggtgGGATTCTCCATCCCACGGCGCatgtggaagtgcaacaatgccaccgttgacCTCGTAATAGC
Mutant_2H	GHSIPRR	ACCGATGTTGACtgcaagcatggtggagacttgtatgtggtgGGACACTCCATCCCACGGCGCatgtggaagtgcaacaatgccaccgttgacCTCGTAATAGC
Mutant_2I	GISIPRR	ACCGATGTTGACtgcaagcatggtggagacttgtatgtggtgGGAATCTCCATTCCACGGCGCatgtggaagtgcaacaatgccaccgttgacCTCGTAATAGC
Mutant_2K	GKSIPRR	ACCGATGTTGACtgcaagcatggtggagacttgtatgtggtgGGAAAGTCCATCCCACGGCGCatgtggaagtgcaacaatgccaccgttgacCTCGTAATAGC
Mutant_2L	GLSIPRR	ACCGATGTTGACtgcaagcatggtggagacttgtatgtggtgGGACTGTCCATCCCACGGCGCatgtggaagtgcaacaatgccaccgttgacCTCGTAATAGC
Mutant_2M	GMSIPRR	ACCGATGTTGACtgcaagcatggtggagacttgtatgtggtgGGAATGTCCATCCCACGGCGCatgtggaagtgcaacaatgccaccgttgacCTCGTAATAGC
Mutant_2N	GNSIPRR	ACCGATGTTGACtgcaagcatggtggagacttgtatgtggtgGGAAACTCCATCCCACGGCGCatgtggaagtgcaacaatgccaccgttgacCTCGTAATAGC
Mutant_2P	GPSIPRR	ACCGATGTTGACtgcaagcatggtggagacttgtatgtggtgGGACCATCCATCCCTCGGCGCatgtggaagtgcaacaatgccaccgttgacCTCGTAATAGC
Mutant_2Q	GQSIPRR	ACCGATGTTGACtgcaagcatggtggagacttgtatgtggtgGGACAGTCCATCCCACGGCGCatgtggaagtgcaacaatgccaccgttgacCTCGTAATAGC
Mutant_2R	GRSIPRR	ACCGATGTTGACtgcaagcatggtggagacttgtatgtggtgGGACGGTCCATCCCACGCCGGatgtggaagtgcaacaatgccaccgttgacCTCGTAATAGC
Mutant_2S	GSSIPRR	ACCGATGTTGACtgcaagcatggtggagacttgtatgtggtgGGATCCAGCATCCCACGGCGCatgtggaagtgcaacaatgccaccgttgacCTCGTAATAGC
Mutant_2T	GTSIPRR	ACCGATGTTGACtgcaagcatggtggagacttgtatgtggtgGGAACCTCCATCCCACGGCGCatgtggaagtgcaacaatgccaccgttgacCTCGTAATAGC
Mutant_2V	GVSIPRR	ACCGATGTTGACtgcaagcatggtggagacttgtatgtggtgGGAGTGTCCATCCCACGGCGCatgtggaagtgcaacaatgccaccgttgacCTCGTAATAGC
Mutant_2W	GWSIPRR	ACCGATGTTGACtgcaagcatggtggagacttgtatgtggtgGGATGGTCCATCCCACGGCGCatgtggaagtgcaacaatgccaccgttgacCTCGTAATAGC
Mutant_2Y	GYSIPRR	ACCGATGTTGACtgcaagcatggtggagacttgtatgtggtgGGATACTCCATCCCACGGCGCatgtggaagtgcaacaatgccaccgttgacCTCGTAATAGC
Mutant_3A	GGAIPRR	ACCGATGTTGACtgcaagcatggtggagacttgtatgtggtgGGAGGGGCCATCCCACGGCGCatgtggaagtgcaacaatgccaccgttgacCTCGTAATAGC
Mutant_3C	GGCIPRR	ACCGATGTTGACtgcaagcatggtggagacttgtatgtggtgGGAGGGTGCATCCCACGGCGCatgtggaagtgcaacaatgccaccgttgacCTCGTAATAGC
Mutant_3D	GGDIPRR	ACCGATGTTGACtgcaagcatggtggagacttgtatgtggtgGGAGGGGACATCCCACGGCGCatgtggaagtgcaacaatgccaccgttgacCTCGTAATAGC
Mutant_3E	GGEIPRR	ACCGATGTTGACtgcaagcatggtggagacttgtatgtggtgGGAGGGGAGATCCCACGGCGCatgtggaagtgcaacaatgccaccgttgacCTCGTAATAGC
Mutant_3G	GGGIPRR	ACCGATGTTGACtgcaagcatggtggagacttgtatgtggtgGGAGGGGGAATCCCACGGCGCatgtggaagtgcaacaatgccaccgttgacCTCGTAATAGC
Mutant_3H	GGHIPRR	ACCGATGTTGACtgcaagcatggtggagacttgtatgtggtgGGAGGGCACATCCCACGGCGCatgtggaagtgcaacaatgccaccgttgacCTCGTAATAGC
Mutant_3I	GGIIPRR	ACCGATGTTGACtgcaagcatggtggagacttgtatgtggtgGGAGGGATCATTCCACGGCGCatgtggaagtgcaacaatgccaccgttgacCTCGTAATAGC
Mutant_3K	GGKIPRR	ACCGATGTTGACtgcaagcatggtggagacttgtatgtggtgGGAGGGAAGATCCCACGGCGCatgtggaagtgcaacaatgccaccgttgacCTCGTAATAGC
Mutant_3L	GGLIPRR	ACCGATGTTGACtgcaagcatggtggagacttgtatgtggtgGGAGGGCTGATCCCACGGCGCatgtggaagtgcaacaatgccaccgttgacCTCGTAATAGC
Mutant_3M	GGMIPRR	ACCGATGTTGACtgcaagcatggtggagacttgtatgtggtgGGAGGGATGATCCCACGGCGCatgtggaagtgcaacaatgccaccgttgacCTCGTAATAGC
Mutant_3N	GGNIPRR	ACCGATGTTGACtgcaagcatggtggagacttgtatgtggtgGGAGGGAACATCCCACGGCGCatgtggaagtgcaacaatgccaccgttgacCTCGTAATAGC
Mutant_3P	GGPIPRR	ACCGATGTTGACtgcaagcatggtggagacttgtatgtggtgGGAGGGCCAATCCCTCGGCGCatgtggaagtgcaacaatgccaccgttgacCTCGTAATAGC
Mutant_3Q	GGQIPRR	ACCGATGTTGACtgcaagcatggtggagacttgtatgtggtgGGAGGGCAGATCCCACGGCGCatgtggaagtgcaacaatgccaccgttgacCTCGTAATAGC
Mutant_3R	GGRIPRR	ACCGATGTTGACtgcaagcatggtggagacttgtatgtggtgGGAGGGCGGATCCCACGCCGGatgtggaagtgcaacaatgccaccgttgacCTCGTAATAGC
Mutant_3T	GGTIPRR	ACCGATGTTGACtgcaagcatggtggagacttgtatgtggtgGGAGGGACCATCCCACGGCGCatgtggaagtgcaacaatgccaccgttgacCTCGTAATAGC
Mutant_3V	GGVIPRR	ACCGATGTTGACtgcaagcatggtggagacttgtatgtggtgGGAGGGGTGATCCCACGGCGCatgtggaagtgcaacaatgccaccgttgacCTCGTAATAGC
Mutant_3W	GGWIPRR	ACCGATGTTGACtgcaagcatggtggagacttgtatgtggtgGGAGGGTGGATCCCACGGCGCatgtggaagtgcaacaatgccaccgttgacCTCGTAATAGC
Mutant_3Y	GGYIPRR	ACCGATGTTGACtgcaagcatggtggagacttgtatgtggtgGGAGGGTACATCCCACGGCGCatgtggaagtgcaacaatgccaccgttgacCTCGTAATAGC
Mutant_4A	GGSAPRR	ACCGATGTTGACtgcaagcatggtggagacttgtatgtggtgGGAGGGTCCGCCCCACGGCGCatgtggaagtgcaacaatgccaccgttgacCTCGTAATAGC
Mutant_4C	GGSCPRR	ACCGATGTTGACtgcaagcatggtggagacttgtatgtggtgGGAGGGTCCTGCCCACGGCGCatgtggaagtgcaacaatgccaccgttgacCTCGTAATAGC
Mutant_4D	GGSDPRR	ACCGATGTTGACtgcaagcatggtggagacttgtatgtggtgGGAGGGTCCGACCCACGGCGCatgtggaagtgcaacaatgccaccgttgacCTCGTAATAGC
Mutant_4E	GGSEPRR	ACCGATGTTGACtgcaagcatggtggagacttgtatgtggtgGGAGGGTCCGAGCCACGGCGCatgtggaagtgcaacaatgccaccgttgacCTCGTAATAGC
Mutant_4G	GGSGPRR	ACCGATGTTGACtgcaagcatggtggagacttgtatgtggtgGGAGGGTCCGGACCACGGCGCatgtggaagtgcaacaatgccaccgttgacCTCGTAATAGC
Mutant_4H	GGSHPRR	ACCGATGTTGACtgcaagcatggtggagacttgtatgtggtgGGAGGGTCCCACCCACGGCGCatgtggaagtgcaacaatgccaccgttgacCTCGTAATAGC
Mutant_4K	GGSKPRR	ACCGATGTTGACtgcaagcatggtggagacttgtatgtggtgGGAGGGTCCAAGCCACGGCGCatgtggaagtgcaacaatgccaccgttgacCTCGTAATAGC
Mutant_4L	GGSLPRR	ACCGATGTTGACtgcaagcatggtggagacttgtatgtggtgGGAGGGTCCCTGCCACGGCGCatgtggaagtgcaacaatgccaccgttgacCTCGTAATAGC
Mutant_4M	GGSMPRR	ACCGATGTTGACtgcaagcatggtggagacttgtatgtggtgGGAGGGTCCATGCCACGGCGCatgtggaagtgcaacaatgccaccgttgacCTCGTAATAGC
Mutant_4N	GGSNPRR	ACCGATGTTGACtgcaagcatggtggagacttgtatgtggtgGGAGGGTCCAACCCACGGCGCatgtggaagtgcaacaatgccaccgttgacCTCGTAATAGC
Mutant_4P	GGSPPRR	ACCGATGTTGACtgcaagcatggtggagacttgtatgtggtgGGAGGGTCCCCACCTCGGCGCatgtggaagtgcaacaatgccaccgttgacCTCGTAATAGC
Mutant_4Q	GGSQPRR	ACCGATGTTGACtgcaagcatggtggagacttgtatgtggtgGGAGGGTCCCAGCCACGGCGCatgtggaagtgcaacaatgccaccgttgacCTCGTAATAGC
Mutant_4R	GGSRPRR	ACCGATGTTGACtgcaagcatggtggagacttgtatgtggtgGGAGGGTCCCGGCCACGCCGGatgtggaagtgcaacaatgccaccgttgacCTCGTAATAGC
Mutant_4S	GGSSPRR	ACCGATGTTGACtgcaagcatggtggagacttgtatgtggtgGGAGGGTCCAGCCCACGGCGCatgtggaagtgcaacaatgccaccgttgacCTCGTAATAGC
Mutant_4T	GGSTPRR	ACCGATGTTGACtgcaagcatggtggagacttgtatgtggtgGGAGGGTCCACCCCACGGCGCatgtggaagtgcaacaatgccaccgttgacCTCGTAATAGC
Mutant_4V	GGSVPRR	ACCGATGTTGACtgcaagcatggtggagacttgtatgtggtgGGAGGGTCCGTGCCACGGCGCatgtggaagtgcaacaatgccaccgttgacCTCGTAATAGC
Mutant_4W	GGSWPRR	ACCGATGTTGACtgcaagcatggtggagacttgtatgtggtgGGAGGGTCCTGGCCACGGCGCatgtggaagtgcaacaatgccaccgttgacCTCGTAATAGC
Mutant_4Y	GGSYPRR	ACCGATGTTGACtgcaagcatggtggagacttgtatgtggtgGGAGGGTCCTACCCACGGCGCatgtggaagtgcaacaatgccaccgttgacCTCGTAATAGC
Mutant_5A	GGSIARR	ACCGATGTTGACtgcaagcatggtggagacttgtatgtggtgGGAGGGTCCATCGCCCGGCGCatgtggaagtgcaacaatgccaccgttgacCTCGTAATAGC
Mutant_5C	GGSICRR	ACCGATGTTGACtgcaagcatggtggagacttgtatgtggtgGGAGGGTCCATCTGCCGGCGCatgtggaagtgcaacaatgccaccgttgacCTCGTAATAGC
Mutant_5D	GGSIDRR	ACCGATGTTGACtgcaagcatggtggagacttgtatgtggtgGGAGGGTCCATCGACCGGCGCatgtggaagtgcaacaatgccaccgttgacCTCGTAATAGC
Mutant_5E	GGSIERR	ACCGATGTTGACtgcaagcatggtggagacttgtatgtggtgGGAGGGTCCATCGAGCGGCGCatgtggaagtgcaacaatgccaccgttgacCTCGTAATAGC
Mutant_5F	GGSIFRR	ACCGATGTTGACtgcaagcatggtggagacttgtatgtggtgGGAGGGTCCATCTTCCGGCGCatgtggaagtgcaacaatgccaccgttgacCTCGTAATAGC
Mutant_5G	GGSIGRR	ACCGATGTTGACtgcaagcatggtggagacttgtatgtggtgGGAGGGTCCATCGGACGGCGCatgtggaagtgcaacaatgccaccgttgacCTCGTAATAGC
Mutant_5H	GGSIHRR	ACCGATGTTGACtgcaagcatggtggagacttgtatgtggtgGGAGGGTCCATCCACCGGCGCatgtggaagtgcaacaatgccaccgttgacCTCGTAATAGC
Mutant_5I	GGSIIRR	ACCGATGTTGACtgcaagcatggtggagacttgtatgtggtgGGAGGGTCCATCATTCGGCGCatgtggaagtgcaacaatgccaccgttgacCTCGTAATAGC
Mutant_5K	GGSIKRR	ACCGATGTTGACtgcaagcatggtggagacttgtatgtggtgGGAGGGTCCATCAAGCGGCGCatgtggaagtgcaacaatgccaccgttgacCTCGTAATAGC
Mutant_5L	GGSILRR	ACCGATGTTGACtgcaagcatggtggagacttgtatgtggtgGGAGGGTCCATCCTGCGGCGCatgtggaagtgcaacaatgccaccgttgacCTCGTAATAGC
Mutant_5M	GGSIMRR	ACCGATGTTGACtgcaagcatggtggagacttgtatgtggtgGGAGGGTCCATCATGCGGCGCatgtggaagtgcaacaatgccaccgttgacCTCGTAATAGC
Mutant_5N	GGSINRR	ACCGATGTTGACtgcaagcatggtggagacttgtatgtggtgGGAGGGTCCATCAACCGGCGCatgtggaagtgcaacaatgccaccgttgacCTCGTAATAGC
Mutant_5Q	GGSIQRR	ACCGATGTTGACtgcaagcatggtggagacttgtatgtggtgGGAGGGTCCATCCAGCGGCGCatgtggaagtgcaacaatgccaccgttgacCTCGTAATAGC
Mutant_5R	GGSIRRR	ACCGATGTTGACtgcaagcatggtggagacttgtatgtggtgGGAGGGTCCATCCGGCGCCGGatgtggaagtgcaacaatgccaccgttgacCTCGTAATAGC
Mutant_5S	GGSISRR	ACCGATGTTGACtgcaagcatggtggagacttgtatgtggtgGGAGGGTCCATCAGCCGGCGCatgtggaagtgcaacaatgccaccgttgacCTCGTAATAGC
Mutant_5T	GGSITRR	ACCGATGTTGACtgcaagcatggtggagacttgtatgtggtgGGAGGGTCCATCACCCGGCGCatgtggaagtgcaacaatgccaccgttgacCTCGTAATAGC
Mutant_5V	GGSIVRR	ACCGATGTTGACtgcaagcatggtggagacttgtatgtggtgGGAGGGTCCATCGTGCGGCGCatgtggaagtgcaacaatgccaccgttgacCTCGTAATAGC
Mutant_5W	GGSIWRR	ACCGATGTTGACtgcaagcatggtggagacttgtatgtggtgGGAGGGTCCATCTGGCGGCGCatgtggaagtgcaacaatgccaccgttgacCTCGTAATAGC
Mutant_5Y	GGSIYRR	ACCGATGTTGACtgcaagcatggtggagacttgtatgtggtgGGAGGGTCCATCTACCGGCGCatgtggaagtgcaacaatgccaccgttgacCTCGTAATAGC
Mutant_6A	GGSIPAR	ACCGATGTTGACtgcaagcatggtggagacttgtatgtggtgGGAGGGTCCATCCCAGCCCGGatgtggaagtgcaacaatgccaccgttgacCTCGTAATAGC
Mutant_6C	GGSIPCR	ACCGATGTTGACtgcaagcatggtggagacttgtatgtggtgGGAGGGTCCATCCCATGCCGGatgtggaagtgcaacaatgccaccgttgacCTCGTAATAGC
Mutant_6D	GGSIPDR	ACCGATGTTGACtgcaagcatggtggagacttgtatgtggtgGGAGGGTCCATCCCAGACCGGatgtggaagtgcaacaatgccaccgttgacCTCGTAATAGC
Mutant_6E	GGSIPER	ACCGATGTTGACtgcaagcatggtggagacttgtatgtggtgGGAGGGTCCATCCCAGAGCGGatgtggaagtgcaacaatgccaccgttgacCTCGTAATAGC
Mutant_6F	GGSIPFR	ACCGATGTTGACtgcaagcatggtggagacttgtatgtggtgGGAGGGTCCATCCCATTCCGGatgtggaagtgcaacaatgccaccgttgacCTCGTAATAGC
Mutant_6G	GGSIPGR	ACCGATGTTGACtgcaagcatggtggagacttgtatgtggtgGGAGGGTCCATCCCAGGACGGatgtggaagtgcaacaatgccaccgttgacCTCGTAATAGC
Mutant_6H	GGSIPHR	ACCGATGTTGACtgcaagcatggtggagacttgtatgtggtgGGAGGGTCCATCCCACACCGGatgtggaagtgcaacaatgccaccgttgacCTCGTAATAGC
Mutant_6I	GGSIPIR	ACCGATGTTGACtgcaagcatggtggagacttgtatgtggtgGGAGGGTCCATCCCAATTCGGatgtggaagtgcaacaatgccaccgttgacCTCGTAATAGC
Mutant_6K	GGSIPKR	ACCGATGTTGACtgcaagcatggtggagacttgtatgtggtgGGAGGGTCCATCCCAAAGCGGatgtggaagtgcaacaatgccaccgttgacCTCGTAATAGC
Mutant_6L	GGSIPLR	ACCGATGTTGACtgcaagcatggtggagacttgtatgtggtgGGAGGGTCCATCCCACTGCGGatgtggaagtgcaacaatgccaccgttgacCTCGTAATAGC
Mutant_6M	GGSIPMR	ACCGATGTTGACtgcaagcatggtggagacttgtatgtggtgGGAGGGTCCATCCCAATGCGGatgtggaagtgcaacaatgccaccgttgacCTCGTAATAGC
Mutant_6N	GGSIPNR	ACCGATGTTGACtgcaagcatggtggagacttgtatgtggtgGGAGGGTCCATCCCAAACCGGatgtggaagtgcaacaatgccaccgttgacCTCGTAATAGC
Mutant_6P	GGSIPPR	ACCGATGTTGACtgcaagcatggtggagacttgtatgtggtgGGAGGGTCCATCCCACCTCGGatgtggaagtgcaacaatgccaccgttgacCTCGTAATAGC
Mutant_6Q	GGSIPQR	ACCGATGTTGACtgcaagcatggtggagacttgtatgtggtgGGAGGGTCCATCCCACAGCGGatgtggaagtgcaacaatgccaccgttgacCTCGTAATAGC
Mutant_6S	GGSIPSR	ACCGATGTTGACtgcaagcatggtggagacttgtatgtggtgGGAGGGTCCATCCCAAGCCGGatgtggaagtgcaacaatgccaccgttgacCTCGTAATAGC
Mutant_6T	GGSIPTR	ACCGATGTTGACtgcaagcatggtggagacttgtatgtggtgGGAGGGTCCATCCCAACCCGGatgtggaagtgcaacaatgccaccgttgacCTCGTAATAGC
Mutant_6V	GGSIPVR	ACCGATGTTGACtgcaagcatggtggagacttgtatgtggtgGGAGGGTCCATCCCAGTGCGGatgtggaagtgcaacaatgccaccgttgacCTCGTAATAGC
Mutant_6W	GGSIPWR	ACCGATGTTGACtgcaagcatggtggagacttgtatgtggtgGGAGGGTCCATCCCATGGCGGatgtggaagtgcaacaatgccaccgttgacCTCGTAATAGC
Mutant_6Y	GGSIPYR	ACCGATGTTGACtgcaagcatggtggagacttgtatgtggtgGGAGGGTCCATCCCATACCGGatgtggaagtgcaacaatgccaccgttgacCTCGTAATAGC
Mutant_7A	GGSIPRA	ACCGATGTTGACtgcaagcatggtggagacttgtatgtggtgGGAGGGTCCATCCCACGGGCCatgtggaagtgcaacaatgccaccgttgacCTCGTAATAGC
Mutant_7C	GGSIPRC	ACCGATGTTGACtgcaagcatggtggagacttgtatgtggtgGGAGGGTCCATCCCACGGTGCatgtggaagtgcaacaatgccaccgttgacCTCGTAATAGC
Mutant_7D	GGSIPRD	ACCGATGTTGACtgcaagcatggtggagacttgtatgtggtgGGAGGGTCCATCCCACGGGACatgtggaagtgcaacaatgccaccgttgacCTCGTAATAGC
Mutant_7E	GGSIPRE	ACCGATGTTGACtgcaagcatggtggagacttgtatgtggtgGGAGGGTCCATCCCACGGGAGatgtggaagtgcaacaatgccaccgttgacCTCGTAATAGC
Mutant_7F	GGSIPRF	ACCGATGTTGACtgcaagcatggtggagacttgtatgtggtgGGAGGGTCCATCCCACGGTTCatgtggaagtgcaacaatgccaccgttgacCTCGTAATAGC
Mutant_7G	GGSIPRG	ACCGATGTTGACtgcaagcatggtggagacttgtatgtggtgGGAGGGTCCATCCCACGGGGAatgtggaagtgcaacaatgccaccgttgacCTCGTAATAGC
Mutant_7H	GGSIPRH	ACCGATGTTGACtgcaagcatggtggagacttgtatgtggtgGGAGGGTCCATCCCACGGCACatgtggaagtgcaacaatgccaccgttgacCTCGTAATAGC
Mutant_7I	GGSIPRI	ACCGATGTTGACtgcaagcatggtggagacttgtatgtggtgGGAGGGTCCATCCCACGGATTatgtggaagtgcaacaatgccaccgttgacCTCGTAATAGC
Mutant_7K	GGSIPRK	ACCGATGTTGACtgcaagcatggtggagacttgtatgtggtgGGAGGGTCCATCCCACGGAAGatgtggaagtgcaacaatgccaccgttgacCTCGTAATAGC
Mutant_7L	GGSIPRL	ACCGATGTTGACtgcaagcatggtggagacttgtatgtggtgGGAGGGTCCATCCCACGGCTGatgtggaagtgcaacaatgccaccgttgacCTCGTAATAGC
Mutant_7M	GGSIPRM	ACCGATGTTGACtgcaagcatggtggagacttgtatgtggtgGGAGGGTCCATCCCACGGATGatgtggaagtgcaacaatgccaccgttgacCTCGTAATAGC
Mutant_7N	GGSIPRN	ACCGATGTTGACtgcaagcatggtggagacttgtatgtggtgGGAGGGTCCATCCCACGGAACatgtggaagtgcaacaatgccaccgttgacCTCGTAATAGC
Mutant_7P	GGSIPRP	ACCGATGTTGACtgcaagcatggtggagacttgtatgtggtgGGAGGGTCCATCCCACGGCCTatgtggaagtgcaacaatgccaccgttgacCTCGTAATAGC
Mutant_7Q	GGSIPRQ	ACCGATGTTGACtgcaagcatggtggagacttgtatgtggtgGGAGGGTCCATCCCACGGCAGatgtggaagtgcaacaatgccaccgttgacCTCGTAATAGC
Mutant_7S	GGSIPRS	ACCGATGTTGACtgcaagcatggtggagacttgtatgtggtgGGAGGGTCCATCCCACGGAGCatgtggaagtgcaacaatgccaccgttgacCTCGTAATAGC
Mutant_7T	GGSIPRT	ACCGATGTTGACtgcaagcatggtggagacttgtatgtggtgGGAGGGTCCATCCCACGGACCatgtggaagtgcaacaatgccaccgttgacCTCGTAATAGC
Mutant_7V	GGSIPRV	ACCGATGTTGACtgcaagcatggtggagacttgtatgtggtgGGAGGGTCCATCCCACGGGTGatgtggaagtgcaacaatgccaccgttgacCTCGTAATAGC
Mutant_7W	GGSIPRW	ACCGATGTTGACtgcaagcatggtggagacttgtatgtggtgGGAGGGTCCATCCCACGGTGGatgtggaagtgcaacaatgccaccgttgacCTCGTAATAGC
Mutant_7Y	GGSIPRY	ACCGATGTTGACtgcaagcatggtggagacttgtatgtggtgGGAGGGTCCATCCCACGGTACatgtggaagtgcaacaatgccaccgttgacCTCGTAATAGC
Mutant_12AA	AASIPRR	GTTTATCGGGCtgcaagcatggtggagacttgtatgtggtgGCCGCCTCCATCCCACGGCGCatgtggaagtgcaacaatgccaccgttgacACTTACTGTACC
Mutant_12AC	ACSIPRR	GTTTATCGGGCtgcaagcatggtggagacttgtatgtggtgGCCTGCTCCATCCCACGGCGCatgtggaagtgcaacaatgccaccgttgacACTTACTGTACC
Mutant_12AD	ADSIPRR	GTTTATCGGGCtgcaagcatggtggagacttgtatgtggtgGCCGACTCCATCCCACGGCGCatgtggaagtgcaacaatgccaccgttgacACTTACTGTACC
Mutant_12AE	AESIPRR	GTTTATCGGGCtgcaagcatggtggagacttgtatgtggtgGCCGAGTCCATCCCACGGCGCatgtggaagtgcaacaatgccaccgttgacACTTACTGTACC
Mutant_12AF	AFSIPRR	GTTTATCGGGCtgcaagcatggtggagacttgtatgtggtgGCCTTCTCCATCCCACGGCGCatgtggaagtgcaacaatgccaccgttgacACTTACTGTACC
Mutant_12AH	AHSIPRR	GTTTATCGGGCtgcaagcatggtggagacttgtatgtggtgGCCCACTCCATCCCACGGCGCatgtggaagtgcaacaatgccaccgttgacACTTACTGTACC
Mutant_12AI	AISIPRR	GTTTATCGGGCtgcaagcatggtggagacttgtatgtggtgGCCATCTCCATTCCACGGCGCatgtggaagtgcaacaatgccaccgttgacACTTACTGTACC
Mutant_12AK	AKSIPRR	GTTTATCGGGCtgcaagcatggtggagacttgtatgtggtgGCCAAGTCCATCCCACGGCGCatgtggaagtgcaacaatgccaccgttgacACTTACTGTACC
Mutant_12AL	ALSIPRR	GTTTATCGGGCtgcaagcatggtggagacttgtatgtggtgGCCCTGTCCATCCCACGGCGCatgtggaagtgcaacaatgccaccgttgacACTTACTGTACC
Mutant_12AM	AMSIPRR	GTTTATCGGGCtgcaagcatggtggagacttgtatgtggtgGCCATGTCCATCCCACGGCGCatgtggaagtgcaacaatgccaccgttgacACTTACTGTACC
Mutant_12AN	ANSIPRR	GTTTATCGGGCtgcaagcatggtggagacttgtatgtggtgGCCAACTCCATCCCACGGCGCatgtggaagtgcaacaatgccaccgttgacACTTACTGTACC
Mutant_12AP	APSIPRR	GTTTATCGGGCtgcaagcatggtggagacttgtatgtggtgGCCCCATCCATCCCTCGGCGCatgtggaagtgcaacaatgccaccgttgacACTTACTGTACC
Mutant_12AQ	AQSIPRR	GTTTATCGGGCtgcaagcatggtggagacttgtatgtggtgGCCCAGTCCATCCCACGGCGCatgtggaagtgcaacaatgccaccgttgacACTTACTGTACC
Mutant_12AR	ARSIPRR	GTTTATCGGGCtgcaagcatggtggagacttgtatgtggtgGCCCGGTCCATCCCACGCCGGatgtggaagtgcaacaatgccaccgttgacACTTACTGTACC
Mutant_12AS	ASSIPRR	GTTTATCGGGCtgcaagcatggtggagacttgtatgtggtgGCCTCCAGCATCCCACGGCGCatgtggaagtgcaacaatgccaccgttgacACTTACTGTACC
Mutant_12AT	ATSIPRR	GTTTATCGGGCtgcaagcatggtggagacttgtatgtggtgGCCACCTCCATCCCACGGCGCatgtggaagtgcaacaatgccaccgttgacACTTACTGTACC
Mutant_12AV	AVSIPRR	GTTTATCGGGCtgcaagcatggtggagacttgtatgtggtgGCCGTGTCCATCCCACGGCGCatgtggaagtgcaacaatgccaccgttgacACTTACTGTACC
Mutant_12AW	AWSIPRR	GTTTATCGGGCtgcaagcatggtggagacttgtatgtggtgGCCTGGTCCATCCCACGGCGCatgtggaagtgcaacaatgccaccgttgacACTTACTGTACC
Mutant_12AY	AYSIPRR	GTTTATCGGGCtgcaagcatggtggagacttgtatgtggtgGCCTACTCCATCCCACGGCGCatgtggaagtgcaacaatgccaccgttgacACTTACTGTACC
Mutant_12CA	CASIPRR	GTTTATCGGGCtgcaagcatggtggagacttgtatgtggtgTGCGCCTCCATCCCACGGCGCatgtggaagtgcaacaatgccaccgttgacACTTACTGTACC
Mutant_12CC	CCSIPRR	GTTTATCGGGCtgcaagcatggtggagacttgtatgtggtgTGCTGCTCCATCCCACGGCGCatgtggaagtgcaacaatgccaccgttgacACTTACTGTACC
Mutant_12CD	CDSIPRR	GTTTATCGGGCtgcaagcatggtggagacttgtatgtggtgTGCGACTCCATCCCACGGCGCatgtggaagtgcaacaatgccaccgttgacACTTACTGTACC
Mutant_12CE	CESIPRR	GTTTATCGGGCtgcaagcatggtggagacttgtatgtggtgTGCGAGTCCATCCCACGGCGCatgtggaagtgcaacaatgccaccgttgacACTTACTGTACC
Mutant_12CF	CFSIPRR	GTTTATCGGGCtgcaagcatggtggagacttgtatgtggtgTGCTTCTCCATCCCACGGCGCatgtggaagtgcaacaatgccaccgttgacACTTACTGTACC
Mutant_12CH	CHSIPRR	GTTTATCGGGCtgcaagcatggtggagacttgtatgtggtgTGCCACTCCATCCCACGGCGCatgtggaagtgcaacaatgccaccgttgacACTTACTGTACC
Mutant_12CI	CISIPRR	GTTTATCGGGCtgcaagcatggtggagacttgtatgtggtgTGCATCTCCATTCCACGGCGCatgtggaagtgcaacaatgccaccgttgacACTTACTGTACC
Mutant_12CK	CKSIPRR	GTTTATCGGGCtgcaagcatggtggagacttgtatgtggtgTGCAAGTCCATCCCACGGCGCatgtggaagtgcaacaatgccaccgttgacACTTACTGTACC
Mutant_12CL	CLSIPRR	GTTTATCGGGCtgcaagcatggtggagacttgtatgtggtgTGCCTGTCCATCCCACGGCGCatgtggaagtgcaacaatgccaccgttgacACTTACTGTACC
Mutant_12CM	CMSIPRR	GTTTATCGGGCtgcaagcatggtggagacttgtatgtggtgTGCATGTCCATCCCACGGCGCatgtggaagtgcaacaatgccaccgttgacACTTACTGTACC
Mutant_12CN	CNSIPRR	GTTTATCGGGCtgcaagcatggtggagacttgtatgtggtgTGCAACTCCATCCCACGGCGCatgtggaagtgcaacaatgccaccgttgacACTTACTGTACC
Mutant_12CP	CPSIPRR	GTTTATCGGGCtgcaagcatggtggagacttgtatgtggtgTGCCCATCCATCCCTCGGCGCatgtggaagtgcaacaatgccaccgttgacACTTACTGTACC
Mutant_12CQ	CQSIPRR	GTTTATCGGGCtgcaagcatggtggagacttgtatgtggtgTGCCAGTCCATCCCACGGCGCatgtggaagtgcaacaatgccaccgttgacACTTACTGTACC
Mutant_12CR	CRSIPRR	GTTTATCGGGCtgcaagcatggtggagacttgtatgtggtgTGCCGGTCCATCCCACGCCGGatgtggaagtgcaacaatgccaccgttgacACTTACTGTACC
Mutant_12CS	CSSIPRR	GTTTATCGGGCtgcaagcatggtggagacttgtatgtggtgTGCTCCAGCATCCCACGGCGCatgtggaagtgcaacaatgccaccgttgacACTTACTGTACC
Mutant_12CT	CTSIPRR	GTTTATCGGGCtgcaagcatggtggagacttgtatgtggtgTGCACCTCCATCCCACGGCGCatgtggaagtgcaacaatgccaccgttgacACTTACTGTACC
Mutant_12CV	CVSIPRR	GTTTATCGGGCtgcaagcatggtggagacttgtatgtggtgTGCGTGTCCATCCCACGGCGCatgtggaagtgcaacaatgccaccgttgacACTTACTGTACC
Mutant_12CW	CWSIPRR	GTTTATCGGGCtgcaagcatggtggagacttgtatgtggtgTGCTGGTCCATCCCACGGCGCatgtggaagtgcaacaatgccaccgttgacACTTACTGTACC
Mutant_12CY	CYSIPRR	GTTTATCGGGCtgcaagcatggtggagacttgtatgtggtgTGCTACTCCATCCCACGGCGCatgtggaagtgcaacaatgccaccgttgacACTTACTGTACC
Mutant_12DA	DASIPRR	GTTTATCGGGCtgcaagcatggtggagacttgtatgtggtgGACGCCTCCATCCCACGGCGCatgtggaagtgcaacaatgccaccgttgacACTTACTGTACC
Mutant_12DC	DCSIPRR	GTTTATCGGGCtgcaagcatggtggagacttgtatgtggtgGACTGCTCCATCCCACGGCGCatgtggaagtgcaacaatgccaccgttgacACTTACTGTACC
Mutant_12DD	DDSIPRR	GTTTATCGGGCtgcaagcatggtggagacttgtatgtggtgGACGACTCCATCCCACGGCGCatgtggaagtgcaacaatgccaccgttgacACTTACTGTACC
Mutant_12DE	DESIPRR	GTTTATCGGGCtgcaagcatggtggagacttgtatgtggtgGACGAGTCCATCCCACGGCGCatgtggaagtgcaacaatgccaccgttgacACTTACTGTACC
Mutant_12DF	DFSIPRR	GTTTATCGGGCtgcaagcatggtggagacttgtatgtggtgGACTTCTCCATCCCACGGCGCatgtggaagtgcaacaatgccaccgttgacACTTACTGTACC
Mutant_12DH	DHSIPRR	GTTTATCGGGCtgcaagcatggtggagacttgtatgtggtgGACCACTCCATCCCACGGCGCatgtggaagtgcaacaatgccaccgttgacACTTACTGTACC
Mutant_12DI	DISIPRR	GTTTATCGGGCtgcaagcatggtggagacttgtatgtggtgGACATCTCCATTCCACGGCGCatgtggaagtgcaacaatgccaccgttgacACTTACTGTACC
Mutant_12DK	DKSIPRR	GTTTATCGGGCtgcaagcatggtggagacttgtatgtggtgGACAAGTCCATCCCACGGCGCatgtggaagtgcaacaatgccaccgttgacACTTACTGTACC
Mutant_12DL	DLSIPRR	GTTTATCGGGCtgcaagcatggtggagacttgtatgtggtgGACCTGTCCATCCCACGGCGCatgtggaagtgcaacaatgccaccgttgacACTTACTGTACC
Mutant_12DM	DMSIPRR	GTTTATCGGGCtgcaagcatggtggagacttgtatgtggtgGACATGTCCATCCCACGGCGCatgtggaagtgcaacaatgccaccgttgacACTTACTGTACC
Mutant_12DN	DNSIPRR	GTTTATCGGGCtgcaagcatggtggagacttgtatgtggtgGACAACTCCATCCCACGGCGCatgtggaagtgcaacaatgccaccgttgacACTTACTGTACC
Mutant_12DP	DPSIPRR	GTTTATCGGGCtgcaagcatggtggagacttgtatgtggtgGACCCATCCATCCCTCGGCGCatgtggaagtgcaacaatgccaccgttgacACTTACTGTACC
Mutant_12DQ	DQSIPRR	GTTTATCGGGCtgcaagcatggtggagacttgtatgtggtgGACCAGTCCATCCCACGGCGCatgtggaagtgcaacaatgccaccgttgacACTTACTGTACC
Mutant_12DR	DRSIPRR	GTTTATCGGGCtgcaagcatggtggagacttgtatgtggtgGACCGGTCCATCCCACGCCGGatgtggaagtgcaacaatgccaccgttgacACTTACTGTACC
Mutant_12DS	DSSIPRR	GTTTATCGGGCtgcaagcatggtggagacttgtatgtggtgGACTCCAGCATCCCACGGCGCatgtggaagtgcaacaatgccaccgttgacACTTACTGTACC
Mutant_12DT	DTSIPRR	GTTTATCGGGCtgcaagcatggtggagacttgtatgtggtgGACACCTCCATCCCACGGCGCatgtggaagtgcaacaatgccaccgttgacACTTACTGTACC
Mutant_12DV	DVSIPRR	GTTTATCGGGCtgcaagcatggtggagacttgtatgtggtgGACGTGTCCATCCCACGGCGCatgtggaagtgcaacaatgccaccgttgacACTTACTGTACC
Mutant_12DW	DWSIPRR	GTTTATCGGGCtgcaagcatggtggagacttgtatgtggtgGACTGGTCCATCCCACGGCGCatgtggaagtgcaacaatgccaccgttgacACTTACTGTACC
Mutant_12DY	DYSIPRR	GTTTATCGGGCtgcaagcatggtggagacttgtatgtggtgGACTACTCCATCCCACGGCGCatgtggaagtgcaacaatgccaccgttgacACTTACTGTACC
Mutant_12EA	EASIPRR	GTTTATCGGGCtgcaagcatggtggagacttgtatgtggtgGAGGCCTCCATCCCACGGCGCatgtggaagtgcaacaatgccaccgttgacACTTACTGTACC
Mutant_12EC	ECSIPRR	GTTTATCGGGCtgcaagcatggtggagacttgtatgtggtgGAGTGCTCCATCCCACGGCGCatgtggaagtgcaacaatgccaccgttgacACTTACTGTACC
Mutant_12ED	EDSIPRR	GTTTATCGGGCtgcaagcatggtggagacttgtatgtggtgGAGGACTCCATCCCACGGCGCatgtggaagtgcaacaatgccaccgttgacACTTACTGTACC
Mutant_12EE	EESIPRR	GTTTATCGGGCtgcaagcatggtggagacttgtatgtggtgGAGGAGTCCATCCCACGGCGCatgtggaagtgcaacaatgccaccgttgacACTTACTGTACC
Mutant_12EF	EFSIPRR	GTTTATCGGGCtgcaagcatggtggagacttgtatgtggtgGAGTTCTCCATCCCACGGCGCatgtggaagtgcaacaatgccaccgttgacACTTACTGTACC
Mutant_12EH	EHSIPRR	GTTTATCGGGCtgcaagcatggtggagacttgtatgtggtgGAGCACTCCATCCCACGGCGCatgtggaagtgcaacaatgccaccgttgacACTTACTGTACC
Mutant_12EI	EISIPRR	GTTTATCGGGCtgcaagcatggtggagacttgtatgtggtgGAGATCTCCATTCCACGGCGCatgtggaagtgcaacaatgccaccgttgacACTTACTGTACC
Mutant_12EK	EKSIPRR	GTTTATCGGGCtgcaagcatggtggagacttgtatgtggtgGAGAAGTCCATCCCACGGCGCatgtggaagtgcaacaatgccaccgttgacACTTACTGTACC
Mutant_12EL	ELSIPRR	GTTTATCGGGCtgcaagcatggtggagacttgtatgtggtgGAGCTGTCCATCCCACGGCGCatgtggaagtgcaacaatgccaccgttgacACTTACTGTACC
Mutant_12EM	EMSIPRR	GTTTATCGGGCtgcaagcatggtggagacttgtatgtggtgGAGATGTCCATCCCACGGCGCatgtggaagtgcaacaatgccaccgttgacACTTACTGTACC
Mutant_12EN	ENSIPRR	GTTTATCGGGCtgcaagcatggtggagacttgtatgtggtgGAGAACTCCATCCCACGGCGCatgtggaagtgcaacaatgccaccgttgacACTTACTGTACC
Mutant_12EP	EPSIPRR	GTTTATCGGGCtgcaagcatggtggagacttgtatgtggtgGAGCCATCCATCCCTCGGCGCatgtggaagtgcaacaatgccaccgttgacACTTACTGTACC
Mutant_12EQ	EQSIPRR	GTTTATCGGGCtgcaagcatggtggagacttgtatgtggtgGAGCAGTCCATCCCACGGCGCatgtggaagtgcaacaatgccaccgttgacACTTACTGTACC
Mutant_12ER	ERSIPRR	GTTTATCGGGCtgcaagcatggtggagacttgtatgtggtgGAGCGGTCCATCCCACGCCGGatgtggaagtgcaacaatgccaccgttgacACTTACTGTACC
Mutant_12ES	ESSIPRR	GTTTATCGGGCtgcaagcatggtggagacttgtatgtggtgGAGTCCAGCATCCCACGGCGCatgtggaagtgcaacaatgccaccgttgacACTTACTGTACC
Mutant_12ET	ETSIPRR	GTTTATCGGGCtgcaagcatggtggagacttgtatgtggtgGAGACCTCCATCCCACGGCGCatgtggaagtgcaacaatgccaccgttgacACTTACTGTACC
Mutant_12EV	EVSIPRR	GTTTATCGGGCtgcaagcatggtggagacttgtatgtggtgGAGGTGTCCATCCCACGGCGCatgtggaagtgcaacaatgccaccgttgacACTTACTGTACC
Mutant_12EW	EWSIPRR	GTTTATCGGGCtgcaagcatggtggagacttgtatgtggtgGAGTGGTCCATCCCACGGCGCatgtggaagtgcaacaatgccaccgttgacACTTACTGTACC
Mutant_12EY	EYSIPRR	GTTTATCGGGCtgcaagcatggtggagacttgtatgtggtgGAGTACTCCATCCCACGGCGCatgtggaagtgcaacaatgccaccgttgacACTTACTGTACC
Mutant_12FA	FASIPRR	GTTTATCGGGCtgcaagcatggtggagacttgtatgtggtgTTCGCCTCCATCCCACGGCGCatgtggaagtgcaacaatgccaccgttgacACTTACTGTACC
Mutant_12FC	FCSIPRR	GTTTATCGGGCtgcaagcatggtggagacttgtatgtggtgTTCTGCTCCATCCCACGGCGCatgtggaagtgcaacaatgccaccgttgacACTTACTGTACC
Mutant_12FD	FDSIPRR	GTTTATCGGGCtgcaagcatggtggagacttgtatgtggtgTTCGACTCCATCCCACGGCGCatgtggaagtgcaacaatgccaccgttgacACTTACTGTACC
Mutant_12FE	FESIPRR	GTTTATCGGGCtgcaagcatggtggagacttgtatgtggtgTTCGAGTCCATCCCACGGCGCatgtggaagtgcaacaatgccaccgttgacACTTACTGTACC
Mutant_12FF	FFSIPRR	GTTTATCGGGCtgcaagcatggtggagacttgtatgtggtgTTCTTCTCCATCCCACGGCGCatgtggaagtgcaacaatgccaccgttgacACTTACTGTACC
Mutant_12FH	FHSIPRR	GTTTATCGGGCtgcaagcatggtggagacttgtatgtggtgTTCCACTCCATCCCACGGCGCatgtggaagtgcaacaatgccaccgttgacACTTACTGTACC
Mutant_12FI	FISIPRR	GTTTATCGGGCtgcaagcatggtggagacttgtatgtggtgTTCATCTCCATTCCACGGCGCatgtggaagtgcaacaatgccaccgttgacACTTACTGTACC
Mutant_12FK	FKSIPRR	GTTTATCGGGCtgcaagcatggtggagacttgtatgtggtgTTCAAGTCCATCCCACGGCGCatgtggaagtgcaacaatgccaccgttgacACTTACTGTACC
Mutant_12FL	FLSIPRR	GTTTATCGGGCtgcaagcatggtggagacttgtatgtggtgTTCCTGTCCATCCCACGGCGCatgtggaagtgcaacaatgccaccgttgacACTTACTGTACC
Mutant_12FM	FMSIPRR	GTTTATCGGGCtgcaagcatggtggagacttgtatgtggtgTTCATGTCCATCCCACGGCGCatgtggaagtgcaacaatgccaccgttgacACTTACTGTACC
Mutant_12FN	FNSIPRR	GTTTATCGGGCtgcaagcatggtggagacttgtatgtggtgTTCAACTCCATCCCACGGCGCatgtggaagtgcaacaatgccaccgttgacACTTACTGTACC
Mutant_12FP	FPSIPRR	GTTTATCGGGCtgcaagcatggtggagacttgtatgtggtgTTCCCATCCATCCCTCGGCGCatgtggaagtgcaacaatgccaccgttgacACTTACTGTACC
Mutant_12FQ	FQSIPRR	GTTTATCGGGCtgcaagcatggtggagacttgtatgtggtgTTCCAGTCCATCCCACGGCGCatgtggaagtgcaacaatgccaccgttgacACTTACTGTACC
Mutant_12FR	FRSIPRR	GTTTATCGGGCtgcaagcatggtggagacttgtatgtggtgTTCCGGTCCATCCCACGCCGGatgtggaagtgcaacaatgccaccgttgacACTTACTGTACC
Mutant_12FS	FSSIPRR	GTTTATCGGGCtgcaagcatggtggagacttgtatgtggtgTTCTCCAGCATCCCACGGCGCatgtggaagtgcaacaatgccaccgttgacACTTACTGTACC
Mutant_12FT	FTSIPRR	GTTTATCGGGCtgcaagcatggtggagacttgtatgtggtgTTCACCTCCATCCCACGGCGCatgtggaagtgcaacaatgccaccgttgacACTTACTGTACC
Mutant_12FV	FVSIPRR	GTTTATCGGGCtgcaagcatggtggagacttgtatgtggtgTTCGTGTCCATCCCACGGCGCatgtggaagtgcaacaatgccaccgttgacACTTACTGTACC
Mutant_12FW	FWSIPRR	GTTTATCGGGCtgcaagcatggtggagacttgtatgtggtgTTCTGGTCCATCCCACGGCGCatgtggaagtgcaacaatgccaccgttgacACTTACTGTACC
Mutant_12FY	FYSIPRR	GTTTATCGGGCtgcaagcatggtggagacttgtatgtggtgTTCTACTCCATCCCACGGCGCatgtggaagtgcaacaatgccaccgttgacACTTACTGTACC
Mutant_12HA	HASIPRR	GTTTATCGGGCtgcaagcatggtggagacttgtatgtggtgCACGCCTCCATCCCACGGCGCatgtggaagtgcaacaatgccaccgttgacACTTACTGTACC
Mutant_12HC	HCSIPRR	GTTTATCGGGCtgcaagcatggtggagacttgtatgtggtgCACTGCTCCATCCCACGGCGCatgtggaagtgcaacaatgccaccgttgacACTTACTGTACC
Mutant_12HD	HDSIPRR	GTTTATCGGGCtgcaagcatggtggagacttgtatgtggtgCACGACTCCATCCCACGGCGCatgtggaagtgcaacaatgccaccgttgacACTTACTGTACC
Mutant_12HE	HESIPRR	GTTTATCGGGCtgcaagcatggtggagacttgtatgtggtgCACGAGTCCATCCCACGGCGCatgtggaagtgcaacaatgccaccgttgacACTTACTGTACC
Mutant_12HF	HFSIPRR	GTTTATCGGGCtgcaagcatggtggagacttgtatgtggtgCACTTCTCCATCCCACGGCGCatgtggaagtgcaacaatgccaccgttgacACTTACTGTACC
Mutant_12HH	HHSIPRR	GTTTATCGGGCtgcaagcatggtggagacttgtatgtggtgCACCACTCCATCCCACGGCGCatgtggaagtgcaacaatgccaccgttgacACTTACTGTACC
Mutant_12HI	HISIPRR	GTTTATCGGGCtgcaagcatggtggagacttgtatgtggtgCACATCTCCATTCCACGGCGCatgtggaagtgcaacaatgccaccgttgacACTTACTGTACC
Mutant_12HK	HKSIPRR	GTTTATCGGGCtgcaagcatggtggagacttgtatgtggtgCACAAGTCCATCCCACGGCGCatgtggaagtgcaacaatgccaccgttgacACTTACTGTACC
Mutant_12HL	HLSIPRR	GTTTATCGGGCtgcaagcatggtggagacttgtatgtggtgCACCTGTCCATCCCACGGCGCatgtggaagtgcaacaatgccaccgttgacACTTACTGTACC
Mutant_12HM	HMSIPRR	GTTTATCGGGCtgcaagcatggtggagacttgtatgtggtgCACATGTCCATCCCACGGCGCatgtggaagtgcaacaatgccaccgttgacACTTACTGTACC
Mutant_12HN	HNSIPRR	GTTTATCGGGCtgcaagcatggtggagacttgtatgtggtgCACAACTCCATCCCACGGCGCatgtggaagtgcaacaatgccaccgttgacACTTACTGTACC
Mutant_12HP	HPSIPRR	GTTTATCGGGCtgcaagcatggtggagacttgtatgtggtgCACCCATCCATCCCTCGGCGCatgtggaagtgcaacaatgccaccgttgacACTTACTGTACC
Mutant_12HQ	HQSIPRR	GTTTATCGGGCtgcaagcatggtggagacttgtatgtggtgCACCAGTCCATCCCACGGCGCatgtggaagtgcaacaatgccaccgttgacACTTACTGTACC
Mutant_12HR	HRSIPRR	GTTTATCGGGCtgcaagcatggtggagacttgtatgtggtgCACCGGTCCATCCCACGCCGGatgtggaagtgcaacaatgccaccgttgacACTTACTGTACC
Mutant_12HS	HSSIPRR	GTTTATCGGGCtgcaagcatggtggagacttgtatgtggtgCACTCCAGCATCCCACGGCGCatgtggaagtgcaacaatgccaccgttgacACTTACTGTACC
Mutant_12HT	HTSIPRR	GTTTATCGGGCtgcaagcatggtggagacttgtatgtggtgCACACCTCCATCCCACGGCGCatgtggaagtgcaacaatgccaccgttgacACTTACTGTACC
Mutant_12HV	HVSIPRR	GTTTATCGGGCtgcaagcatggtggagacttgtatgtggtgCACGTGTCCATCCCACGGCGCatgtggaagtgcaacaatgccaccgttgacACTTACTGTACC
Mutant_12HW	HWSIPRR	GTTTATCGGGCtgcaagcatggtggagacttgtatgtggtgCACTGGTCCATCCCACGGCGCatgtggaagtgcaacaatgccaccgttgacACTTACTGTACC
Mutant_12HY	HYSIPRR	GTTTATCGGGCtgcaagcatggtggagacttgtatgtggtgCACTACTCCATCCCACGGCGCatgtggaagtgcaacaatgccaccgttgacACTTACTGTACC
Mutant_12IA	IASIPRR	GTTTATCGGGCtgcaagcatggtggagacttgtatgtggtgATCGCCTCCATTCCACGGCGCatgtggaagtgcaacaatgccaccgttgacACTTACTGTACC
Mutant_12IC	ICSIPRR	GTTTATCGGGCtgcaagcatggtggagacttgtatgtggtgATCTGCTCCATTCCACGGCGCatgtggaagtgcaacaatgccaccgttgacACTTACTGTACC
Mutant_12ID	IDSIPRR	GTTTATCGGGCtgcaagcatggtggagacttgtatgtggtgATCGACTCCATTCCACGGCGCatgtggaagtgcaacaatgccaccgttgacACTTACTGTACC
Mutant_12IE	IESIPRR	GTTTATCGGGCtgcaagcatggtggagacttgtatgtggtgATCGAGTCCATTCCACGGCGCatgtggaagtgcaacaatgccaccgttgacACTTACTGTACC
Mutant_12IF	IFSIPRR	GTTTATCGGGCtgcaagcatggtggagacttgtatgtggtgATCTTCTCCATTCCACGGCGCatgtggaagtgcaacaatgccaccgttgacACTTACTGTACC
Mutant_12IH	IHSIPRR	GTTTATCGGGCtgcaagcatggtggagacttgtatgtggtgATCCACTCCATTCCACGGCGCatgtggaagtgcaacaatgccaccgttgacACTTACTGTACC
Mutant_12II	IISIPRR	GTTTATCGGGCtgcaagcatggtggagacttgtatgtggtgATCATTTCCATTCCACGGCGCatgtggaagtgcaacaatgccaccgttgacACTTACTGTACC
Mutant_12IK	IKSIPRR	GTTTATCGGGCtgcaagcatggtggagacttgtatgtggtgATCAAGTCCATTCCACGGCGCatgtggaagtgcaacaatgccaccgttgacACTTACTGTACC
Mutant_12IL	ILSIPRR	GTTTATCGGGCtgcaagcatggtggagacttgtatgtggtgATCCTGTCCATTCCACGGCGCatgtggaagtgcaacaatgccaccgttgacACTTACTGTACC
Mutant_12IM	IMSIPRR	GTTTATCGGGCtgcaagcatggtggagacttgtatgtggtgATCATGTCCATTCCACGGCGCatgtggaagtgcaacaatgccaccgttgacACTTACTGTACC
Mutant_12IN	INSIPRR	GTTTATCGGGCtgcaagcatggtggagacttgtatgtggtgATCAACTCCATTCCACGGCGCatgtggaagtgcaacaatgccaccgttgacACTTACTGTACC
Mutant_12IP	IPSIPRR	GTTTATCGGGCtgcaagcatggtggagacttgtatgtggtgATCCCATCCATTCCTCGGCGCatgtggaagtgcaacaatgccaccgttgacACTTACTGTACC
Mutant_12IQ	IQSIPRR	GTTTATCGGGCtgcaagcatggtggagacttgtatgtggtgATCCAGTCCATTCCACGGCGCatgtggaagtgcaacaatgccaccgttgacACTTACTGTACC
Mutant_12IR	IRSIPRR	GTTTATCGGGCtgcaagcatggtggagacttgtatgtggtgATCCGGTCCATTCCACGCCGGatgtggaagtgcaacaatgccaccgttgacACTTACTGTACC
Mutant_12IS	ISSIPRR	GTTTATCGGGCtgcaagcatggtggagacttgtatgtggtgATCTCCAGCATTCCACGGCGCatgtggaagtgcaacaatgccaccgttgacACTTACTGTACC
Mutant_12IT	ITSIPRR	GTTTATCGGGCtgcaagcatggtggagacttgtatgtggtgATCACCTCCATTCCACGGCGCatgtggaagtgcaacaatgccaccgttgacACTTACTGTACC
Mutant_12IV	IVSIPRR	GTTTATCGGGCtgcaagcatggtggagacttgtatgtggtgATCGTGTCCATTCCACGGCGCatgtggaagtgcaacaatgccaccgttgacACTTACTGTACC
Mutant_12IW	IWSIPRR	GTTTATCGGGCtgcaagcatggtggagacttgtatgtggtgATCTGGTCCATTCCACGGCGCatgtggaagtgcaacaatgccaccgttgacACTTACTGTACC
Mutant_12IY	IYSIPRR	GTTTATCGGGCtgcaagcatggtggagacttgtatgtggtgATCTACTCCATTCCACGGCGCatgtggaagtgcaacaatgccaccgttgacACTTACTGTACC
Mutant_12KA	KASIPRR	GTTTATCGGGCtgcaagcatggtggagacttgtatgtggtgAAGGCCTCCATCCCACGGCGCatgtggaagtgcaacaatgccaccgttgacACTTACTGTACC
Mutant_12KC	KCSIPRR	GTTTATCGGGCtgcaagcatggtggagacttgtatgtggtgAAGTGCTCCATCCCACGGCGCatgtggaagtgcaacaatgccaccgttgacACTTACTGTACC
Mutant_12KD	KDSIPRR	GTTTATCGGGCtgcaagcatggtggagacttgtatgtggtgAAGGACTCCATCCCACGGCGCatgtggaagtgcaacaatgccaccgttgacACTTACTGTACC
Mutant_12KE	KESIPRR	GTTTATCGGGCtgcaagcatggtggagacttgtatgtggtgAAGGAGTCCATCCCACGGCGCatgtggaagtgcaacaatgccaccgttgacACTTACTGTACC
Mutant_12KF	KFSIPRR	GTTTATCGGGCtgcaagcatggtggagacttgtatgtggtgAAGTTCTCCATCCCACGGCGCatgtggaagtgcaacaatgccaccgttgacACTTACTGTACC
Mutant_12KH	KHSIPRR	GTTTATCGGGCtgcaagcatggtggagacttgtatgtggtgAAGCACTCCATCCCACGGCGCatgtggaagtgcaacaatgccaccgttgacACTTACTGTACC
Mutant_12KI	KISIPRR	GTTTATCGGGCtgcaagcatggtggagacttgtatgtggtgAAGATCTCCATTCCACGGCGCatgtggaagtgcaacaatgccaccgttgacACTTACTGTACC
Mutant_12KK	KKSIPRR	GTTTATCGGGCtgcaagcatggtggagacttgtatgtggtgAAGAAGTCCATCCCACGGCGCatgtggaagtgcaacaatgccaccgttgacACTTACTGTACC
Mutant_12KL	KLSIPRR	GTTTATCGGGCtgcaagcatggtggagacttgtatgtggtgAAGCTGTCCATCCCACGGCGCatgtggaagtgcaacaatgccaccgttgacACTTACTGTACC
Mutant_12KM	KMSIPRR	GTTTATCGGGCtgcaagcatggtggagacttgtatgtggtgAAGATGTCCATCCCACGGCGCatgtggaagtgcaacaatgccaccgttgacACTTACTGTACC
Mutant_12KN	KNSIPRR	GTTTATCGGGCtgcaagcatggtggagacttgtatgtggtgAAGAACTCCATCCCACGGCGCatgtggaagtgcaacaatgccaccgttgacACTTACTGTACC
Mutant_12KP	KPSIPRR	GTTTATCGGGCtgcaagcatggtggagacttgtatgtggtgAAGCCATCCATCCCTCGGCGCatgtggaagtgcaacaatgccaccgttgacACTTACTGTACC
Mutant_12KQ	KQSIPRR	GTTTATCGGGCtgcaagcatggtggagacttgtatgtggtgAAGCAGTCCATCCCACGGCGCatgtggaagtgcaacaatgccaccgttgacACTTACTGTACC
Mutant_12KR	KRSIPRR	GTTTATCGGGCtgcaagcatggtggagacttgtatgtggtgAAGCGGTCCATCCCACGCCGGatgtggaagtgcaacaatgccaccgttgacACTTACTGTACC
Mutant_12KS	KSSIPRR	GTTTATCGGGCtgcaagcatggtggagacttgtatgtggtgAAGTCCAGCATCCCACGGCGCatgtggaagtgcaacaatgccaccgttgacACTTACTGTACC
Mutant_12KT	KTSIPRR	GTTTATCGGGCtgcaagcatggtggagacttgtatgtggtgAAGACCTCCATCCCACGGCGCatgtggaagtgcaacaatgccaccgttgacACTTACTGTACC
Mutant_12KV	KVSIPRR	GTTTATCGGGCtgcaagcatggtggagacttgtatgtggtgAAGGTGTCCATCCCACGGCGCatgtggaagtgcaacaatgccaccgttgacACTTACTGTACC
Mutant_12KW	KWSIPRR	GTTTATCGGGCtgcaagcatggtggagacttgtatgtggtgAAGTGGTCCATCCCACGGCGCatgtggaagtgcaacaatgccaccgttgacACTTACTGTACC
Mutant_12KY	KYSIPRR	GTTTATCGGGCtgcaagcatggtggagacttgtatgtggtgAAGTACTCCATCCCACGGCGCatgtggaagtgcaacaatgccaccgttgacACTTACTGTACC
Mutant_12LA	LASIPRR	GTTTATCGGGCtgcaagcatggtggagacttgtatgtggtgCTGGCCTCCATCCCACGGCGCatgtggaagtgcaacaatgccaccgttgacACTTACTGTACC
Mutant_12LC	LCSIPRR	GTTTATCGGGCtgcaagcatggtggagacttgtatgtggtgCTGTGCTCCATCCCACGGCGCatgtggaagtgcaacaatgccaccgttgacACTTACTGTACC
Mutant_12LD	LDSIPRR	GTTTATCGGGCtgcaagcatggtggagacttgtatgtggtgCTGGACTCCATCCCACGGCGCatgtggaagtgcaacaatgccaccgttgacACTTACTGTACC
Mutant_12LE	LESIPRR	GTTTATCGGGCtgcaagcatggtggagacttgtatgtggtgCTGGAGTCCATCCCACGGCGCatgtggaagtgcaacaatgccaccgttgacACTTACTGTACC
Mutant_12LF	LFSIPRR	GTTTATCGGGCtgcaagcatggtggagacttgtatgtggtgCTGTTCTCCATCCCACGGCGCatgtggaagtgcaacaatgccaccgttgacACTTACTGTACC
Mutant_12LH	LHSIPRR	GTTTATCGGGCtgcaagcatggtggagacttgtatgtggtgCTGCACTCCATCCCACGGCGCatgtggaagtgcaacaatgccaccgttgacACTTACTGTACC
Mutant_12LI	LISIPRR	GTTTATCGGGCtgcaagcatggtggagacttgtatgtggtgCTGATCTCCATTCCACGGCGCatgtggaagtgcaacaatgccaccgttgacACTTACTGTACC
Mutant_12LK	LKSIPRR	GTTTATCGGGCtgcaagcatggtggagacttgtatgtggtgCTGAAGTCCATCCCACGGCGCatgtggaagtgcaacaatgccaccgttgacACTTACTGTACC
Mutant_12LL	LLSIPRR	GTTTATCGGGCtgcaagcatggtggagacttgtatgtggtgCTGCTGTCCATCCCACGGCGCatgtggaagtgcaacaatgccaccgttgacACTTACTGTACC
Mutant_12LM	LMSIPRR	GTTTATCGGGCtgcaagcatggtggagacttgtatgtggtgCTGATGTCCATCCCACGGCGCatgtggaagtgcaacaatgccaccgttgacACTTACTGTACC
Mutant_12LN	LNSIPRR	GTTTATCGGGCtgcaagcatggtggagacttgtatgtggtgCTGAACTCCATCCCACGGCGCatgtggaagtgcaacaatgccaccgttgacACTTACTGTACC
Mutant_12LP	LPSIPRR	GTTTATCGGGCtgcaagcatggtggagacttgtatgtggtgCTGCCATCCATCCCTCGGCGCatgtggaagtgcaacaatgccaccgttgacACTTACTGTACC
Mutant_12LQ	LQSIPRR	GTTTATCGGGCtgcaagcatggtggagacttgtatgtggtgCTGCAGTCCATCCCACGGCGCatgtggaagtgcaacaatgccaccgttgacACTTACTGTACC
Mutant_12LR	LRSIPRR	GTTTATCGGGCtgcaagcatggtggagacttgtatgtggtgCTGCGGTCCATCCCACGCCGGatgtggaagtgcaacaatgccaccgttgacACTTACTGTACC
Mutant_12LS	LSSIPRR	GTTTATCGGGCtgcaagcatggtggagacttgtatgtggtgCTGTCCAGCATCCCACGGCGCatgtggaagtgcaacaatgccaccgttgacACTTACTGTACC
Mutant_12LT	LTSIPRR	GTTTATCGGGCtgcaagcatggtggagacttgtatgtggtgCTGACCTCCATCCCACGGCGCatgtggaagtgcaacaatgccaccgttgacACTTACTGTACC
Mutant_12LV	LVSIPRR	GTTTATCGGGCtgcaagcatggtggagacttgtatgtggtgCTGGTGTCCATCCCACGGCGCatgtggaagtgcaacaatgccaccgttgacACTTACTGTACC
Mutant_12LW	LWSIPRR	GTTTATCGGGCtgcaagcatggtggagacttgtatgtggtgCTGTGGTCCATCCCACGGCGCatgtggaagtgcaacaatgccaccgttgacACTTACTGTACC
Mutant_12LY	LYSIPRR	GTTTATCGGGCtgcaagcatggtggagacttgtatgtggtgCTGTACTCCATCCCACGGCGCatgtggaagtgcaacaatgccaccgttgacACTTACTGTACC
Mutant_12MA	MASIPRR	GTTTATCGGGCtgcaagcatggtggagacttgtatgtggtgATGGCCTCCATCCCACGGCGCatgtggaagtgcaacaatgccaccgttgacACTTACTGTACC
Mutant_12MC	MCSIPRR	GTTTATCGGGCtgcaagcatggtggagacttgtatgtggtgATGTGCTCCATCCCACGGCGCatgtggaagtgcaacaatgccaccgttgacACTTACTGTACC
Mutant_12MD	MDSIPRR	GTTTATCGGGCtgcaagcatggtggagacttgtatgtggtgATGGACTCCATCCCACGGCGCatgtggaagtgcaacaatgccaccgttgacACTTACTGTACC
Mutant_12ME	MESIPRR	GTTTATCGGGCtgcaagcatggtggagacttgtatgtggtgATGGAGTCCATCCCACGGCGCatgtggaagtgcaacaatgccaccgttgacACTTACTGTACC
Mutant_12MF	MFSIPRR	GTTTATCGGGCtgcaagcatggtggagacttgtatgtggtgATGTTCTCCATCCCACGGCGCatgtggaagtgcaacaatgccaccgttgacACTTACTGTACC
Mutant_12MH	MHSIPRR	GTTTATCGGGCtgcaagcatggtggagacttgtatgtggtgATGCACTCCATCCCACGGCGCatgtggaagtgcaacaatgccaccgttgacACTTACTGTACC
Mutant_12MI	MISIPRR	GTTTATCGGGCtgcaagcatggtggagacttgtatgtggtgATGATCTCCATTCCACGGCGCatgtggaagtgcaacaatgccaccgttgacACTTACTGTACC
Mutant_12MK	MKSIPRR	GTTTATCGGGCtgcaagcatggtggagacttgtatgtggtgATGAAGTCCATCCCACGGCGCatgtggaagtgcaacaatgccaccgttgacACTTACTGTACC
Mutant_12ML	MLSIPRR	GTTTATCGGGCtgcaagcatggtggagacttgtatgtggtgATGCTGTCCATCCCACGGCGCatgtggaagtgcaacaatgccaccgttgacACTTACTGTACC
Mutant_12MM	MMSIPRR	GTTTATCGGGCtgcaagcatggtggagacttgtatgtggtgATGATGTCCATCCCACGGCGCatgtggaagtgcaacaatgccaccgttgacACTTACTGTACC
Mutant_12MN	MNSIPRR	GTTTATCGGGCtgcaagcatggtggagacttgtatgtggtgATGAACTCCATCCCACGGCGCatgtggaagtgcaacaatgccaccgttgacACTTACTGTACC
Mutant_12MP	MPSIPRR	GTTTATCGGGCtgcaagcatggtggagacttgtatgtggtgATGCCATCCATCCCTCGGCGCatgtggaagtgcaacaatgccaccgttgacACTTACTGTACC
Mutant_12MQ	MQSIPRR	GTTTATCGGGCtgcaagcatggtggagacttgtatgtggtgATGCAGTCCATCCCACGGCGCatgtggaagtgcaacaatgccaccgttgacACTTACTGTACC
Mutant_12MR	MRSIPRR	GTTTATCGGGCtgcaagcatggtggagacttgtatgtggtgATGCGGTCCATCCCACGCCGGatgtggaagtgcaacaatgccaccgttgacACTTACTGTACC
Mutant_12MS	MSSIPRR	GTTTATCGGGCtgcaagcatggtggagacttgtatgtggtgATGTCCAGCATCCCACGGCGCatgtggaagtgcaacaatgccaccgttgacACTTACTGTACC
Mutant_12MT	MTSIPRR	GTTTATCGGGCtgcaagcatggtggagacttgtatgtggtgATGACCTCCATCCCACGGCGCatgtggaagtgcaacaatgccaccgttgacACTTACTGTACC
Mutant_12MV	MVSIPRR	GTTTATCGGGCtgcaagcatggtggagacttgtatgtggtgATGGTGTCCATCCCACGGCGCatgtggaagtgcaacaatgccaccgttgacACTTACTGTACC
Mutant_12MW	MWSIPRR	GTTTATCGGGCtgcaagcatggtggagacttgtatgtggtgATGTGGTCCATCCCACGGCGCatgtggaagtgcaacaatgccaccgttgacACTTACTGTACC
Mutant_12MY	MYSIPRR	GTTTATCGGGCtgcaagcatggtggagacttgtatgtggtgATGTACTCCATCCCACGGCGCatgtggaagtgcaacaatgccaccgttgacACTTACTGTACC
Mutant_12NA	NASIPRR	GTTTATCGGGCtgcaagcatggtggagacttgtatgtggtgAACGCCTCCATCCCACGGCGCatgtggaagtgcaacaatgccaccgttgacACTTACTGTACC
Mutant_12NC	NCSIPRR	GTTTATCGGGCtgcaagcatggtggagacttgtatgtggtgAACTGCTCCATCCCACGGCGCatgtggaagtgcaacaatgccaccgttgacACTTACTGTACC
Mutant_12ND	NDSIPRR	GTTTATCGGGCtgcaagcatggtggagacttgtatgtggtgAACGACTCCATCCCACGGCGCatgtggaagtgcaacaatgccaccgttgacACTTACTGTACC
Mutant_12NE	NESIPRR	GTTTATCGGGCtgcaagcatggtggagacttgtatgtggtgAACGAGTCCATCCCACGGCGCatgtggaagtgcaacaatgccaccgttgacACTTACTGTACC
Mutant_12NF	NFSIPRR	GTTTATCGGGCtgcaagcatggtggagacttgtatgtggtgAACTTCTCCATCCCACGGCGCatgtggaagtgcaacaatgccaccgttgacACTTACTGTACC
Mutant_12NH	NHSIPRR	GTTTATCGGGCtgcaagcatggtggagacttgtatgtggtgAACCACTCCATCCCACGGCGCatgtggaagtgcaacaatgccaccgttgacACTTACTGTACC
Mutant_12NI	NISIPRR	GTTTATCGGGCtgcaagcatggtggagacttgtatgtggtgAACATCTCCATTCCACGGCGCatgtggaagtgcaacaatgccaccgttgacACTTACTGTACC
Mutant_12NK	NKSIPRR	GTTTATCGGGCtgcaagcatggtggagacttgtatgtggtgAACAAGTCCATCCCACGGCGCatgtggaagtgcaacaatgccaccgttgacACTTACTGTACC
Mutant_12NL	NLSIPRR	GTTTATCGGGCtgcaagcatggtggagacttgtatgtggtgAACCTGTCCATCCCACGGCGCatgtggaagtgcaacaatgccaccgttgacACTTACTGTACC
Mutant_12NM	NMSIPRR	GTTTATCGGGCtgcaagcatggtggagacttgtatgtggtgAACATGTCCATCCCACGGCGCatgtggaagtgcaacaatgccaccgttgacACTTACTGTACC
Mutant_12NN	NNSIPRR	GTTTATCGGGCtgcaagcatggtggagacttgtatgtggtgAACAACTCCATCCCACGGCGCatgtggaagtgcaacaatgccaccgttgacACTTACTGTACC
Mutant_12NP	NPSIPRR	GTTTATCGGGCtgcaagcatggtggagacttgtatgtggtgAACCCATCCATCCCTCGGCGCatgtggaagtgcaacaatgccaccgttgacACTTACTGTACC
Mutant_12NQ	NQSIPRR	GTTTATCGGGCtgcaagcatggtggagacttgtatgtggtgAACCAGTCCATCCCACGGCGCatgtggaagtgcaacaatgccaccgttgacACTTACTGTACC
Mutant_12NR	NRSIPRR	GTTTATCGGGCtgcaagcatggtggagacttgtatgtggtgAACCGGTCCATCCCACGCCGGatgtggaagtgcaacaatgccaccgttgacACTTACTGTACC
Mutant_12NS	NSSIPRR	GTTTATCGGGCtgcaagcatggtggagacttgtatgtggtgAACTCCAGCATCCCACGGCGCatgtggaagtgcaacaatgccaccgttgacACTTACTGTACC
Mutant_12NT	NTSIPRR	GTTTATCGGGCtgcaagcatggtggagacttgtatgtggtgAACACCTCCATCCCACGGCGCatgtggaagtgcaacaatgccaccgttgacACTTACTGTACC
Mutant_12NV	NVSIPRR	GTTTATCGGGCtgcaagcatggtggagacttgtatgtggtgAACGTGTCCATCCCACGGCGCatgtggaagtgcaacaatgccaccgttgacACTTACTGTACC
Mutant_12NW	NWSIPRR	GTTTATCGGGCtgcaagcatggtggagacttgtatgtggtgAACTGGTCCATCCCACGGCGCatgtggaagtgcaacaatgccaccgttgacACTTACTGTACC
Mutant_12NY	NYSIPRR	GTTTATCGGGCtgcaagcatggtggagacttgtatgtggtgAACTACTCCATCCCACGGCGCatgtggaagtgcaacaatgccaccgttgacACTTACTGTACC
Mutant_12PA	PASIPRR	GTTTATCGGGCtgcaagcatggtggagacttgtatgtggtgCCAGCCTCCATCCCTCGGCGCatgtggaagtgcaacaatgccaccgttgacACTTACTGTACC
Mutant_12PC	PCSIPRR	GTTTATCGGGCtgcaagcatggtggagacttgtatgtggtgCCATGCTCCATCCCTCGGCGCatgtggaagtgcaacaatgccaccgttgacACTTACTGTACC
Mutant_12PD	PDSIPRR	GTTTATCGGGCtgcaagcatggtggagacttgtatgtggtgCCAGACTCCATCCCTCGGCGCatgtggaagtgcaacaatgccaccgttgacACTTACTGTACC
Mutant_12PE	PESIPRR	GTTTATCGGGCtgcaagcatggtggagacttgtatgtggtgCCAGAGTCCATCCCTCGGCGCatgtggaagtgcaacaatgccaccgttgacACTTACTGTACC
Mutant_12PF	PFSIPRR	GTTTATCGGGCtgcaagcatggtggagacttgtatgtggtgCCATTCTCCATCCCTCGGCGCatgtggaagtgcaacaatgccaccgttgacACTTACTGTACC
Mutant_12PH	PHSIPRR	GTTTATCGGGCtgcaagcatggtggagacttgtatgtggtgCCACACTCCATCCCTCGGCGCatgtggaagtgcaacaatgccaccgttgacACTTACTGTACC
Mutant_12PI	PISIPRR	GTTTATCGGGCtgcaagcatggtggagacttgtatgtggtgCCAATCTCCATTCCTCGGCGCatgtggaagtgcaacaatgccaccgttgacACTTACTGTACC
Mutant_12PK	PKSIPRR	GTTTATCGGGCtgcaagcatggtggagacttgtatgtggtgCCAAAGTCCATCCCTCGGCGCatgtggaagtgcaacaatgccaccgttgacACTTACTGTACC
Mutant_12PL	PLSIPRR	GTTTATCGGGCtgcaagcatggtggagacttgtatgtggtgCCACTGTCCATCCCTCGGCGCatgtggaagtgcaacaatgccaccgttgacACTTACTGTACC
Mutant_12PM	PMSIPRR	GTTTATCGGGCtgcaagcatggtggagacttgtatgtggtgCCAATGTCCATCCCTCGGCGCatgtggaagtgcaacaatgccaccgttgacACTTACTGTACC
Mutant_12PN	PNSIPRR	GTTTATCGGGCtgcaagcatggtggagacttgtatgtggtgCCAAACTCCATCCCTCGGCGCatgtggaagtgcaacaatgccaccgttgacACTTACTGTACC
Mutant_12PP	PPSIPRR	GTTTATCGGGCtgcaagcatggtggagacttgtatgtggtgCCACCTTCCATCCCTCGGCGCatgtggaagtgcaacaatgccaccgttgacACTTACTGTACC
Mutant_12PQ	PQSIPRR	GTTTATCGGGCtgcaagcatggtggagacttgtatgtggtgCCACAGTCCATCCCTCGGCGCatgtggaagtgcaacaatgccaccgttgacACTTACTGTACC
Mutant_12PR	PRSIPRR	GTTTATCGGGCtgcaagcatggtggagacttgtatgtggtgCCACGGTCCATCCCTCGCCGGatgtggaagtgcaacaatgccaccgttgacACTTACTGTACC
Mutant_12PS	PSSIPRR	GTTTATCGGGCtgcaagcatggtggagacttgtatgtggtgCCATCCAGCATCCCTCGGCGCatgtggaagtgcaacaatgccaccgttgacACTTACTGTACC
Mutant_12PT	PTSIPRR	GTTTATCGGGCtgcaagcatggtggagacttgtatgtggtgCCAACCTCCATCCCTCGGCGCatgtggaagtgcaacaatgccaccgttgacACTTACTGTACC
Mutant_12PV	PVSIPRR	GTTTATCGGGCtgcaagcatggtggagacttgtatgtggtgCCAGTGTCCATCCCTCGGCGCatgtggaagtgcaacaatgccaccgttgacACTTACTGTACC
Mutant_12PW	PWSIPRR	GTTTATCGGGCtgcaagcatggtggagacttgtatgtggtgCCATGGTCCATCCCTCGGCGCatgtggaagtgcaacaatgccaccgttgacACTTACTGTACC
Mutant_12PY	PYSIPRR	GTTTATCGGGCtgcaagcatggtggagacttgtatgtggtgCCATACTCCATCCCTCGGCGCatgtggaagtgcaacaatgccaccgttgacACTTACTGTACC
Mutant_12QA	QASIPRR	GTTTATCGGGCtgcaagcatggtggagacttgtatgtggtgCAGGCCTCCATCCCACGGCGCatgtggaagtgcaacaatgccaccgttgacACTTACTGTACC
Mutant_12QC	QCSIPRR	GTTTATCGGGCtgcaagcatggtggagacttgtatgtggtgCAGTGCTCCATCCCACGGCGCatgtggaagtgcaacaatgccaccgttgacACTTACTGTACC
Mutant_12QD	QDSIPRR	GTTTATCGGGCtgcaagcatggtggagacttgtatgtggtgCAGGACTCCATCCCACGGCGCatgtggaagtgcaacaatgccaccgttgacACTTACTGTACC
Mutant_12QE	QESIPRR	GTTTATCGGGCtgcaagcatggtggagacttgtatgtggtgCAGGAGTCCATCCCACGGCGCatgtggaagtgcaacaatgccaccgttgacACTTACTGTACC
Mutant_12QF	QFSIPRR	GTTTATCGGGCtgcaagcatggtggagacttgtatgtggtgCAGTTCTCCATCCCACGGCGCatgtggaagtgcaacaatgccaccgttgacACTTACTGTACC
Mutant_12QH	QHSIPRR	GTTTATCGGGCtgcaagcatggtggagacttgtatgtggtgCAGCACTCCATCCCACGGCGCatgtggaagtgcaacaatgccaccgttgacACTTACTGTACC
Mutant_12QI	QISIPRR	GTTTATCGGGCtgcaagcatggtggagacttgtatgtggtgCAGATCTCCATTCCACGGCGCatgtggaagtgcaacaatgccaccgttgacACTTACTGTACC
Mutant_12QK	QKSIPRR	GTTTATCGGGCtgcaagcatggtggagacttgtatgtggtgCAGAAGTCCATCCCACGGCGCatgtggaagtgcaacaatgccaccgttgacACTTACTGTACC
Mutant_12QL	QLSIPRR	GTTTATCGGGCtgcaagcatggtggagacttgtatgtggtgCAGCTGTCCATCCCACGGCGCatgtggaagtgcaacaatgccaccgttgacACTTACTGTACC
Mutant_12QM	QMSIPRR	GTTTATCGGGCtgcaagcatggtggagacttgtatgtggtgCAGATGTCCATCCCACGGCGCatgtggaagtgcaacaatgccaccgttgacACTTACTGTACC
Mutant_12QN	QNSIPRR	GTTTATCGGGCtgcaagcatggtggagacttgtatgtggtgCAGAACTCCATCCCACGGCGCatgtggaagtgcaacaatgccaccgttgacACTTACTGTACC
Mutant_12QP	QPSIPRR	GTTTATCGGGCtgcaagcatggtggagacttgtatgtggtgCAGCCATCCATCCCTCGGCGCatgtggaagtgcaacaatgccaccgttgacACTTACTGTACC
Mutant_12QQ	QQSIPRR	GTTTATCGGGCtgcaagcatggtggagacttgtatgtggtgCAGCAGTCCATCCCACGGCGCatgtggaagtgcaacaatgccaccgttgacACTTACTGTACC
Mutant_12QR	QRSIPRR	GTTTATCGGGCtgcaagcatggtggagacttgtatgtggtgCAGCGGTCCATCCCACGCCGGatgtggaagtgcaacaatgccaccgttgacACTTACTGTACC
Mutant_12QS	QSSIPRR	GTTTATCGGGCtgcaagcatggtggagacttgtatgtggtgCAGTCCAGCATCCCACGGCGCatgtggaagtgcaacaatgccaccgttgacACTTACTGTACC
Mutant_12QT	QTSIPRR	GTTTATCGGGCtgcaagcatggtggagacttgtatgtggtgCAGACCTCCATCCCACGGCGCatgtggaagtgcaacaatgccaccgttgacACTTACTGTACC
Mutant_12QV	QVSIPRR	GTTTATCGGGCtgcaagcatggtggagacttgtatgtggtgCAGGTGTCCATCCCACGGCGCatgtggaagtgcaacaatgccaccgttgacACTTACTGTACC
Mutant_12QW	QWSIPRR	GTTTATCGGGCtgcaagcatggtggagacttgtatgtggtgCAGTGGTCCATCCCACGGCGCatgtggaagtgcaacaatgccaccgttgacACTTACTGTACC
Mutant_12QY	QYSIPRR	GTTTATCGGGCtgcaagcatggtggagacttgtatgtggtgCAGTACTCCATCCCACGGCGCatgtggaagtgcaacaatgccaccgttgacACTTACTGTACC
Mutant_12RA	RASIPRR	GTTTATCGGGCtgcaagcatggtggagacttgtatgtggtgCGGGCCTCCATCCCACGCCGGatgtggaagtgcaacaatgccaccgttgacACTTACTGTACC
Mutant_12RC	RCSIPRR	GTTTATCGGGCtgcaagcatggtggagacttgtatgtggtgCGGTGCTCCATCCCACGCCGGatgtggaagtgcaacaatgccaccgttgacACTTACTGTACC
Mutant_12RD	RDSIPRR	GTTTATCGGGCtgcaagcatggtggagacttgtatgtggtgCGGGACTCCATCCCACGCCGGatgtggaagtgcaacaatgccaccgttgacACTTACTGTACC
Mutant_12RE	RESIPRR	GTTTATCGGGCtgcaagcatggtggagacttgtatgtggtgCGGGAGTCCATCCCACGCCGGatgtggaagtgcaacaatgccaccgttgacACTTACTGTACC
Mutant_12RF	RFSIPRR	GTTTATCGGGCtgcaagcatggtggagacttgtatgtggtgCGGTTCTCCATCCCACGCCGGatgtggaagtgcaacaatgccaccgttgacACTTACTGTACC
Mutant_12RH	RHSIPRR	GTTTATCGGGCtgcaagcatggtggagacttgtatgtggtgCGGCACTCCATCCCACGCCGGatgtggaagtgcaacaatgccaccgttgacACTTACTGTACC
Mutant_12RI	RISIPRR	GTTTATCGGGCtgcaagcatggtggagacttgtatgtggtgCGGATCTCCATTCCACGCCGGatgtggaagtgcaacaatgccaccgttgacACTTACTGTACC
Mutant_12RK	RKSIPRR	GTTTATCGGGCtgcaagcatggtggagacttgtatgtggtgCGGAAGTCCATCCCACGCCGGatgtggaagtgcaacaatgccaccgttgacACTTACTGTACC
Mutant_12RL	RLSIPRR	GTTTATCGGGCtgcaagcatggtggagacttgtatgtggtgCGGCTGTCCATCCCACGCCGGatgtggaagtgcaacaatgccaccgttgacACTTACTGTACC
Mutant_12RM	RMSIPRR	GTTTATCGGGCtgcaagcatggtggagacttgtatgtggtgCGGATGTCCATCCCACGCCGGatgtggaagtgcaacaatgccaccgttgacACTTACTGTACC
Mutant_12RN	RNSIPRR	GTTTATCGGGCtgcaagcatggtggagacttgtatgtggtgCGGAACTCCATCCCACGCCGGatgtggaagtgcaacaatgccaccgttgacACTTACTGTACC
Mutant_12RP	RPSIPRR	GTTTATCGGGCtgcaagcatggtggagacttgtatgtggtgCGGCCATCCATCCCTCGCCGGatgtggaagtgcaacaatgccaccgttgacACTTACTGTACC
Mutant_12RQ	RQSIPRR	GTTTATCGGGCtgcaagcatggtggagacttgtatgtggtgCGGCAGTCCATCCCACGCCGGatgtggaagtgcaacaatgccaccgttgacACTTACTGTACC
Mutant_12RR	RRSIPRR	GTTTATCGGGCtgcaagcatggtggagacttgtatgtggtgCGGCGCTCCATCCCACGGCGGatgtggaagtgcaacaatgccaccgttgacACTTACTGTACC
Mutant_12RS	RSSIPRR	GTTTATCGGGCtgcaagcatggtggagacttgtatgtggtgCGGTCCAGCATCCCACGCCGGatgtggaagtgcaacaatgccaccgttgacACTTACTGTACC
Mutant_12RT	RTSIPRR	GTTTATCGGGCtgcaagcatggtggagacttgtatgtggtgCGGACCTCCATCCCACGCCGGatgtggaagtgcaacaatgccaccgttgacACTTACTGTACC
Mutant_12RV	RVSIPRR	GTTTATCGGGCtgcaagcatggtggagacttgtatgtggtgCGGGTGTCCATCCCACGCCGGatgtggaagtgcaacaatgccaccgttgacACTTACTGTACC
Mutant_12RW	RWSIPRR	GTTTATCGGGCtgcaagcatggtggagacttgtatgtggtgCGGTGGTCCATCCCACGCCGGatgtggaagtgcaacaatgccaccgttgacACTTACTGTACC
Mutant_12RY	RYSIPRR	GTTTATCGGGCtgcaagcatggtggagacttgtatgtggtgCGGTACTCCATCCCACGCCGGatgtggaagtgcaacaatgccaccgttgacACTTACTGTACC
Mutant_12SA	SASIPRR	GTTTATCGGGCtgcaagcatggtggagacttgtatgtggtgTCCGCCAGCATCCCACGGCGCatgtggaagtgcaacaatgccaccgttgacACTTACTGTACC
Mutant_12SC	SCSIPRR	GTTTATCGGGCtgcaagcatggtggagacttgtatgtggtgTCCTGCAGCATCCCACGGCGCatgtggaagtgcaacaatgccaccgttgacACTTACTGTACC
Mutant_12SD	SDSIPRR	GTTTATCGGGCtgcaagcatggtggagacttgtatgtggtgTCCGACAGCATCCCACGGCGCatgtggaagtgcaacaatgccaccgttgacACTTACTGTACC
Mutant_12SE	SESIPRR	GTTTATCGGGCtgcaagcatggtggagacttgtatgtggtgTCCGAGAGCATCCCACGGCGCatgtggaagtgcaacaatgccaccgttgacACTTACTGTACC
Mutant_12SF	SFSIPRR	GTTTATCGGGCtgcaagcatggtggagacttgtatgtggtgTCCTTCAGCATCCCACGGCGCatgtggaagtgcaacaatgccaccgttgacACTTACTGTACC
Mutant_12SH	SHSIPRR	GTTTATCGGGCtgcaagcatggtggagacttgtatgtggtgTCCCACAGCATCCCACGGCGCatgtggaagtgcaacaatgccaccgttgacACTTACTGTACC
Mutant_12SI	SISIPRR	GTTTATCGGGCtgcaagcatggtggagacttgtatgtggtgTCCATCAGCATTCCACGGCGCatgtggaagtgcaacaatgccaccgttgacACTTACTGTACC
Mutant_12SK	SKSIPRR	GTTTATCGGGCtgcaagcatggtggagacttgtatgtggtgTCCAAGAGCATCCCACGGCGCatgtggaagtgcaacaatgccaccgttgacACTTACTGTACC
Mutant_12SL	SLSIPRR	GTTTATCGGGCtgcaagcatggtggagacttgtatgtggtgTCCCTGAGCATCCCACGGCGCatgtggaagtgcaacaatgccaccgttgacACTTACTGTACC
Mutant_12SM	SMSIPRR	GTTTATCGGGCtgcaagcatggtggagacttgtatgtggtgTCCATGAGCATCCCACGGCGCatgtggaagtgcaacaatgccaccgttgacACTTACTGTACC
Mutant_12SN	SNSIPRR	GTTTATCGGGCtgcaagcatggtggagacttgtatgtggtgTCCAACAGCATCCCACGGCGCatgtggaagtgcaacaatgccaccgttgacACTTACTGTACC
Mutant_12SP	SPSIPRR	GTTTATCGGGCtgcaagcatggtggagacttgtatgtggtgTCCCCAAGCATCCCTCGGCGCatgtggaagtgcaacaatgccaccgttgacACTTACTGTACC
Mutant_12SQ	SQSIPRR	GTTTATCGGGCtgcaagcatggtggagacttgtatgtggtgTCCCAGAGCATCCCACGGCGCatgtggaagtgcaacaatgccaccgttgacACTTACTGTACC
Mutant_12SR	SRSIPRR	GTTTATCGGGCtgcaagcatggtggagacttgtatgtggtgTCCCGGAGCATCCCACGCCGGatgtggaagtgcaacaatgccaccgttgacACTTACTGTACC
Mutant_12SS	SSSIPRR	GTTTATCGGGCtgcaagcatggtggagacttgtatgtggtgTCCAGCAGCATCCCACGGCGCatgtggaagtgcaacaatgccaccgttgacACTTACTGTACC
Mutant_12ST	STSIPRR	GTTTATCGGGCtgcaagcatggtggagacttgtatgtggtgTCCACCAGCATCCCACGGCGCatgtggaagtgcaacaatgccaccgttgacACTTACTGTACC
Mutant_12SV	SVSIPRR	GTTTATCGGGCtgcaagcatggtggagacttgtatgtggtgTCCGTGAGCATCCCACGGCGCatgtggaagtgcaacaatgccaccgttgacACTTACTGTACC
Mutant_12SW	SWSIPRR	GTTTATCGGGCtgcaagcatggtggagacttgtatgtggtgTCCTGGAGCATCCCACGGCGCatgtggaagtgcaacaatgccaccgttgacACTTACTGTACC
Mutant_12SY	SYSIPRR	GTTTATCGGGCtgcaagcatggtggagacttgtatgtggtgTCCTACAGCATCCCACGGCGCatgtggaagtgcaacaatgccaccgttgacACTTACTGTACC
Mutant_12TA	TASIPRR	GTTTATCGGGCtgcaagcatggtggagacttgtatgtggtgACCGCCTCCATCCCACGGCGCatgtggaagtgcaacaatgccaccgttgacACTTACTGTACC
Mutant_12TC	TCSIPRR	GTTTATCGGGCtgcaagcatggtggagacttgtatgtggtgACCTGCTCCATCCCACGGCGCatgtggaagtgcaacaatgccaccgttgacACTTACTGTACC
Mutant_12TD	TDSIPRR	GTTTATCGGGCtgcaagcatggtggagacttgtatgtggtgACCGACTCCATCCCACGGCGCatgtggaagtgcaacaatgccaccgttgacACTTACTGTACC
Mutant_12TE	TESIPRR	GTTTATCGGGCtgcaagcatggtggagacttgtatgtggtgACCGAGTCCATCCCACGGCGCatgtggaagtgcaacaatgccaccgttgacACTTACTGTACC
Mutant_12TF	TFSIPRR	GTTTATCGGGCtgcaagcatggtggagacttgtatgtggtgACCTTCTCCATCCCACGGCGCatgtggaagtgcaacaatgccaccgttgacACTTACTGTACC
Mutant_12TH	THSIPRR	GTTTATCGGGCtgcaagcatggtggagacttgtatgtggtgACCCACTCCATCCCACGGCGCatgtggaagtgcaacaatgccaccgttgacACTTACTGTACC
Mutant_12TI	TISIPRR	GTTTATCGGGCtgcaagcatggtggagacttgtatgtggtgACCATCTCCATTCCACGGCGCatgtggaagtgcaacaatgccaccgttgacACTTACTGTACC
Mutant_12TK	TKSIPRR	GTTTATCGGGCtgcaagcatggtggagacttgtatgtggtgACCAAGTCCATCCCACGGCGCatgtggaagtgcaacaatgccaccgttgacACTTACTGTACC
Mutant_12TL	TLSIPRR	GTTTATCGGGCtgcaagcatggtggagacttgtatgtggtgACCCTGTCCATCCCACGGCGCatgtggaagtgcaacaatgccaccgttgacACTTACTGTACC
Mutant_12TM	TMSIPRR	GTTTATCGGGCtgcaagcatggtggagacttgtatgtggtgACCATGTCCATCCCACGGCGCatgtggaagtgcaacaatgccaccgttgacACTTACTGTACC
Mutant_12TN	TNSIPRR	GTTTATCGGGCtgcaagcatggtggagacttgtatgtggtgACCAACTCCATCCCACGGCGCatgtggaagtgcaacaatgccaccgttgacACTTACTGTACC
Mutant_12TP	TPSIPRR	GTTTATCGGGCtgcaagcatggtggagacttgtatgtggtgACCCCATCCATCCCTCGGCGCatgtggaagtgcaacaatgccaccgttgacACTTACTGTACC
Mutant_12TQ	TQSIPRR	GTTTATCGGGCtgcaagcatggtggagacttgtatgtggtgACCCAGTCCATCCCACGGCGCatgtggaagtgcaacaatgccaccgttgacACTTACTGTACC
Mutant_12TR	TRSIPRR	GTTTATCGGGCtgcaagcatggtggagacttgtatgtggtgACCCGGTCCATCCCACGCCGGatgtggaagtgcaacaatgccaccgttgacACTTACTGTACC
Mutant_12TS	TSSIPRR	GTTTATCGGGCtgcaagcatggtggagacttgtatgtggtgACCTCCAGCATCCCACGGCGCatgtggaagtgcaacaatgccaccgttgacACTTACTGTACC
Mutant_12TT	TTSIPRR	GTTTATCGGGCtgcaagcatggtggagacttgtatgtggtgACCACCTCCATCCCACGGCGCatgtggaagtgcaacaatgccaccgttgacACTTACTGTACC
Mutant_12TV	TVSIPRR	GTTTATCGGGCtgcaagcatggtggagacttgtatgtggtgACCGTGTCCATCCCACGGCGCatgtggaagtgcaacaatgccaccgttgacACTTACTGTACC
Mutant_12TW	TWSIPRR	GTTTATCGGGCtgcaagcatggtggagacttgtatgtggtgACCTGGTCCATCCCACGGCGCatgtggaagtgcaacaatgccaccgttgacACTTACTGTACC
Mutant_12TY	TYSIPRR	GTTTATCGGGCtgcaagcatggtggagacttgtatgtggtgACCTACTCCATCCCACGGCGCatgtggaagtgcaacaatgccaccgttgacACTTACTGTACC
Mutant_12VA	VASIPRR	GTTTATCGGGCtgcaagcatggtggagacttgtatgtggtgGTGGCCTCCATCCCACGGCGCatgtggaagtgcaacaatgccaccgttgacACTTACTGTACC
Mutant_12VC	VCSIPRR	GTTTATCGGGCtgcaagcatggtggagacttgtatgtggtgGTGTGCTCCATCCCACGGCGCatgtggaagtgcaacaatgccaccgttgacACTTACTGTACC
Mutant_12VD	VDSIPRR	GTTTATCGGGCtgcaagcatggtggagacttgtatgtggtgGTGGACTCCATCCCACGGCGCatgtggaagtgcaacaatgccaccgttgacACTTACTGTACC
Mutant_12VE	VESIPRR	GTTTATCGGGCtgcaagcatggtggagacttgtatgtggtgGTGGAGTCCATCCCACGGCGCatgtggaagtgcaacaatgccaccgttgacACTTACTGTACC
Mutant_12VF	VFSIPRR	GTTTATCGGGCtgcaagcatggtggagacttgtatgtggtgGTGTTCTCCATCCCACGGCGCatgtggaagtgcaacaatgccaccgttgacACTTACTGTACC
Mutant_12VH	VHSIPRR	GTTTATCGGGCtgcaagcatggtggagacttgtatgtggtgGTGCACTCCATCCCACGGCGCatgtggaagtgcaacaatgccaccgttgacACTTACTGTACC
Mutant_12VI	VISIPRR	GTTTATCGGGCtgcaagcatggtggagacttgtatgtggtgGTGATCTCCATTCCACGGCGCatgtggaagtgcaacaatgccaccgttgacACTTACTGTACC
Mutant_12VK	VKSIPRR	GTTTATCGGGCtgcaagcatggtggagacttgtatgtggtgGTGAAGTCCATCCCACGGCGCatgtggaagtgcaacaatgccaccgttgacACTTACTGTACC
Mutant_12VL	VLSIPRR	GTTTATCGGGCtgcaagcatggtggagacttgtatgtggtgGTGCTGTCCATCCCACGGCGCatgtggaagtgcaacaatgccaccgttgacACTTACTGTACC
Mutant_12VM	VMSIPRR	GTTTATCGGGCtgcaagcatggtggagacttgtatgtggtgGTGATGTCCATCCCACGGCGCatgtggaagtgcaacaatgccaccgttgacACTTACTGTACC
Mutant_12VN	VNSIPRR	GTTTATCGGGCtgcaagcatggtggagacttgtatgtggtgGTGAACTCCATCCCACGGCGCatgtggaagtgcaacaatgccaccgttgacACTTACTGTACC
Mutant_12VP	VPSIPRR	GTTTATCGGGCtgcaagcatggtggagacttgtatgtggtgGTGCCATCCATCCCTCGGCGCatgtggaagtgcaacaatgccaccgttgacACTTACTGTACC
Mutant_12VQ	VQSIPRR	GTTTATCGGGCtgcaagcatggtggagacttgtatgtggtgGTGCAGTCCATCCCACGGCGCatgtggaagtgcaacaatgccaccgttgacACTTACTGTACC
Mutant_12VR	VRSIPRR	GTTTATCGGGCtgcaagcatggtggagacttgtatgtggtgGTGCGGTCCATCCCACGCCGGatgtggaagtgcaacaatgccaccgttgacACTTACTGTACC
Mutant_12VS	VSSIPRR	GTTTATCGGGCtgcaagcatggtggagacttgtatgtggtgGTGTCCAGCATCCCACGGCGCatgtggaagtgcaacaatgccaccgttgacACTTACTGTACC
Mutant_12VT	VTSIPRR	GTTTATCGGGCtgcaagcatggtggagacttgtatgtggtgGTGACCTCCATCCCACGGCGCatgtggaagtgcaacaatgccaccgttgacACTTACTGTACC
Mutant_12VV	VVSIPRR	GTTTATCGGGCtgcaagcatggtggagacttgtatgtggtgGTGGTGTCCATCCCACGGCGCatgtggaagtgcaacaatgccaccgttgacACTTACTGTACC
Mutant_12VW	VWSIPRR	GTTTATCGGGCtgcaagcatggtggagacttgtatgtggtgGTGTGGTCCATCCCACGGCGCatgtggaagtgcaacaatgccaccgttgacACTTACTGTACC
Mutant_12VY	VYSIPRR	GTTTATCGGGCtgcaagcatggtggagacttgtatgtggtgGTGTACTCCATCCCACGGCGCatgtggaagtgcaacaatgccaccgttgacACTTACTGTACC
Mutant_12WA	WASIPRR	GTTTATCGGGCtgcaagcatggtggagacttgtatgtggtgTGGGCCTCCATCCCACGGCGCatgtggaagtgcaacaatgccaccgttgacACTTACTGTACC
Mutant_12WC	WCSIPRR	GTTTATCGGGCtgcaagcatggtggagacttgtatgtggtgTGGTGCTCCATCCCACGGCGCatgtggaagtgcaacaatgccaccgttgacACTTACTGTACC
Mutant_12WD	WDSIPRR	GTTTATCGGGCtgcaagcatggtggagacttgtatgtggtgTGGGACTCCATCCCACGGCGCatgtggaagtgcaacaatgccaccgttgacACTTACTGTACC
Mutant_12WE	WESIPRR	GTTTATCGGGCtgcaagcatggtggagacttgtatgtggtgTGGGAGTCCATCCCACGGCGCatgtggaagtgcaacaatgccaccgttgacACTTACTGTACC
Mutant_12WF	WFSIPRR	GTTTATCGGGCtgcaagcatggtggagacttgtatgtggtgTGGTTCTCCATCCCACGGCGCatgtggaagtgcaacaatgccaccgttgacACTTACTGTACC
Mutant_12WH	WHSIPRR	GTTTATCGGGCtgcaagcatggtggagacttgtatgtggtgTGGCACTCCATCCCACGGCGCatgtggaagtgcaacaatgccaccgttgacACTTACTGTACC
Mutant_12WI	WISIPRR	GTTTATCGGGCtgcaagcatggtggagacttgtatgtggtgTGGATCTCCATTCCACGGCGCatgtggaagtgcaacaatgccaccgttgacACTTACTGTACC
Mutant_12WK	WKSIPRR	GTTTATCGGGCtgcaagcatggtggagacttgtatgtggtgTGGAAGTCCATCCCACGGCGCatgtggaagtgcaacaatgccaccgttgacACTTACTGTACC
Mutant_12WL	WLSIPRR	GTTTATCGGGCtgcaagcatggtggagacttgtatgtggtgTGGCTGTCCATCCCACGGCGCatgtggaagtgcaacaatgccaccgttgacACTTACTGTACC
Mutant_12WM	WMSIPRR	GTTTATCGGGCtgcaagcatggtggagacttgtatgtggtgTGGATGTCCATCCCACGGCGCatgtggaagtgcaacaatgccaccgttgacACTTACTGTACC
Mutant_12WN	WNSIPRR	GTTTATCGGGCtgcaagcatggtggagacttgtatgtggtgTGGAACTCCATCCCACGGCGCatgtggaagtgcaacaatgccaccgttgacACTTACTGTACC
Mutant_12WP	WPSIPRR	GTTTATCGGGCtgcaagcatggtggagacttgtatgtggtgTGGCCATCCATCCCTCGGCGCatgtggaagtgcaacaatgccaccgttgacACTTACTGTACC
Mutant_12WQ	WQSIPRR	GTTTATCGGGCtgcaagcatggtggagacttgtatgtggtgTGGCAGTCCATCCCACGGCGCatgtggaagtgcaacaatgccaccgttgacACTTACTGTACC
Mutant_12WR	WRSIPRR	GTTTATCGGGCtgcaagcatggtggagacttgtatgtggtgTGGCGGTCCATCCCACGCCGGatgtggaagtgcaacaatgccaccgttgacACTTACTGTACC
Mutant_12WS	WSSIPRR	GTTTATCGGGCtgcaagcatggtggagacttgtatgtggtgTGGTCCAGCATCCCACGGCGCatgtggaagtgcaacaatgccaccgttgacACTTACTGTACC
Mutant_12WT	WTSIPRR	GTTTATCGGGCtgcaagcatggtggagacttgtatgtggtgTGGACCTCCATCCCACGGCGCatgtggaagtgcaacaatgccaccgttgacACTTACTGTACC
Mutant_12WV	WVSIPRR	GTTTATCGGGCtgcaagcatggtggagacttgtatgtggtgTGGGTGTCCATCCCACGGCGCatgtggaagtgcaacaatgccaccgttgacACTTACTGTACC
Mutant_12WW	WWSIPRR	GTTTATCGGGCtgcaagcatggtggagacttgtatgtggtgTGGTGGTCCATCCCACGGCGCatgtggaagtgcaacaatgccaccgttgacACTTACTGTACC
Mutant_12WY	WYSIPRR	GTTTATCGGGCtgcaagcatggtggagacttgtatgtggtgTGGTACTCCATCCCACGGCGCatgtggaagtgcaacaatgccaccgttgacACTTACTGTACC
Mutant_12YA	YASIPRR	GTTTATCGGGCtgcaagcatggtggagacttgtatgtggtgTACGCCTCCATCCCACGGCGCatgtggaagtgcaacaatgccaccgttgacACTTACTGTACC
Mutant_12YC	YCSIPRR	GTTTATCGGGCtgcaagcatggtggagacttgtatgtggtgTACTGCTCCATCCCACGGCGCatgtggaagtgcaacaatgccaccgttgacACTTACTGTACC
Mutant_12YD	YDSIPRR	GTTTATCGGGCtgcaagcatggtggagacttgtatgtggtgTACGACTCCATCCCACGGCGCatgtggaagtgcaacaatgccaccgttgacACTTACTGTACC
Mutant_12YE	YESIPRR	GTTTATCGGGCtgcaagcatggtggagacttgtatgtggtgTACGAGTCCATCCCACGGCGCatgtggaagtgcaacaatgccaccgttgacACTTACTGTACC
Mutant_12YF	YFSIPRR	GTTTATCGGGCtgcaagcatggtggagacttgtatgtggtgTACTTCTCCATCCCACGGCGCatgtggaagtgcaacaatgccaccgttgacACTTACTGTACC
Mutant_12YH	YHSIPRR	GTTTATCGGGCtgcaagcatggtggagacttgtatgtggtgTACCACTCCATCCCACGGCGCatgtggaagtgcaacaatgccaccgttgacACTTACTGTACC
Mutant_12YI	YISIPRR	GTTTATCGGGCtgcaagcatggtggagacttgtatgtggtgTACATCTCCATTCCACGGCGCatgtggaagtgcaacaatgccaccgttgacACTTACTGTACC
Mutant_12YK	YKSIPRR	GTTTATCGGGCtgcaagcatggtggagacttgtatgtggtgTACAAGTCCATCCCACGGCGCatgtggaagtgcaacaatgccaccgttgacACTTACTGTACC
Mutant_12YL	YLSIPRR	GTTTATCGGGCtgcaagcatggtggagacttgtatgtggtgTACCTGTCCATCCCACGGCGCatgtggaagtgcaacaatgccaccgttgacACTTACTGTACC
Mutant_12YM	YMSIPRR	GTTTATCGGGCtgcaagcatggtggagacttgtatgtggtgTACATGTCCATCCCACGGCGCatgtggaagtgcaacaatgccaccgttgacACTTACTGTACC
Mutant_12YN	YNSIPRR	GTTTATCGGGCtgcaagcatggtggagacttgtatgtggtgTACAACTCCATCCCACGGCGCatgtggaagtgcaacaatgccaccgttgacACTTACTGTACC
Mutant_12YP	YPSIPRR	GTTTATCGGGCtgcaagcatggtggagacttgtatgtggtgTACCCATCCATCCCTCGGCGCatgtggaagtgcaacaatgccaccgttgacACTTACTGTACC
Mutant_12YQ	YQSIPRR	GTTTATCGGGCtgcaagcatggtggagacttgtatgtggtgTACCAGTCCATCCCACGGCGCatgtggaagtgcaacaatgccaccgttgacACTTACTGTACC
Mutant_12YR	YRSIPRR	GTTTATCGGGCtgcaagcatggtggagacttgtatgtggtgTACCGGTCCATCCCACGCCGGatgtggaagtgcaacaatgccaccgttgacACTTACTGTACC
Mutant_12YS	YSSIPRR	GTTTATCGGGCtgcaagcatggtggagacttgtatgtggtgTACTCCAGCATCCCACGGCGCatgtggaagtgcaacaatgccaccgttgacACTTACTGTACC
Mutant_12YT	YTSIPRR	GTTTATCGGGCtgcaagcatggtggagacttgtatgtggtgTACACCTCCATCCCACGGCGCatgtggaagtgcaacaatgccaccgttgacACTTACTGTACC
Mutant_12YV	YVSIPRR	GTTTATCGGGCtgcaagcatggtggagacttgtatgtggtgTACGTGTCCATCCCACGGCGCatgtggaagtgcaacaatgccaccgttgacACTTACTGTACC
Mutant_12YW	YWSIPRR	GTTTATCGGGCtgcaagcatggtggagacttgtatgtggtgTACTGGTCCATCCCACGGCGCatgtggaagtgcaacaatgccaccgttgacACTTACTGTACC
Mutant_12YY	YYSIPRR	GTTTATCGGGCtgcaagcatggtggagacttgtatgtggtgTACTACTCCATCCCACGGCGCatgtggaagtgcaacaatgccaccgttgacACTTACTGTACC
Mutant_23AA	GAAIPRR	GTTTATCGGGCtgcaagcatggtggagacttgtatgtggtgGGAGCCGCCATCCCACGGCGCatgtggaagtgcaacaatgccaccgttgacACTTACTGTACC
Mutant_23AC	GACIPRR	GTTTATCGGGCtgcaagcatggtggagacttgtatgtggtgGGAGCCTGCATCCCACGGCGCatgtggaagtgcaacaatgccaccgttgacACTTACTGTACC
Mutant_23AD	GADIPRR	GTTTATCGGGCtgcaagcatggtggagacttgtatgtggtgGGAGCCGACATCCCACGGCGCatgtggaagtgcaacaatgccaccgttgacACTTACTGTACC
Mutant_23AE	GAEIPRR	GTTTATCGGGCtgcaagcatggtggagacttgtatgtggtgGGAGCCGAGATCCCACGGCGCatgtggaagtgcaacaatgccaccgttgacACTTACTGTACC
Mutant_23AF	GAFIPRR	GTTTATCGGGCtgcaagcatggtggagacttgtatgtggtgGGAGCCTTCATCCCACGGCGCatgtggaagtgcaacaatgccaccgttgacACTTACTGTACC
Mutant_23AG	GAGIPRR	GTTTATCGGGCtgcaagcatggtggagacttgtatgtggtgGGAGCCGGGATCCCACGGCGCatgtggaagtgcaacaatgccaccgttgacACTTACTGTACC
Mutant_23AH	GAHIPRR	GTTTATCGGGCtgcaagcatggtggagacttgtatgtggtgGGAGCCCACATCCCACGGCGCatgtggaagtgcaacaatgccaccgttgacACTTACTGTACC
Mutant_23AI	GAIIPRR	GTTTATCGGGCtgcaagcatggtggagacttgtatgtggtgGGAGCCATCATTCCACGGCGCatgtggaagtgcaacaatgccaccgttgacACTTACTGTACC
Mutant_23AK	GAKIPRR	GTTTATCGGGCtgcaagcatggtggagacttgtatgtggtgGGAGCCAAGATCCCACGGCGCatgtggaagtgcaacaatgccaccgttgacACTTACTGTACC
Mutant_23AL	GALIPRR	GTTTATCGGGCtgcaagcatggtggagacttgtatgtggtgGGAGCCCTGATCCCACGGCGCatgtggaagtgcaacaatgccaccgttgacACTTACTGTACC
Mutant_23AM	GAMIPRR	GTTTATCGGGCtgcaagcatggtggagacttgtatgtggtgGGAGCCATGATCCCACGGCGCatgtggaagtgcaacaatgccaccgttgacACTTACTGTACC
Mutant_23AN	GANIPRR	GTTTATCGGGCtgcaagcatggtggagacttgtatgtggtgGGAGCCAACATCCCACGGCGCatgtggaagtgcaacaatgccaccgttgacACTTACTGTACC
Mutant_23AP	GAPIPRR	GTTTATCGGGCtgcaagcatggtggagacttgtatgtggtgGGAGCCCCAATCCCTCGGCGCatgtggaagtgcaacaatgccaccgttgacACTTACTGTACC
Mutant_23AQ	GAQIPRR	GTTTATCGGGCtgcaagcatggtggagacttgtatgtggtgGGAGCCCAGATCCCACGGCGCatgtggaagtgcaacaatgccaccgttgacACTTACTGTACC
Mutant_23AR	GARIPRR	GTTTATCGGGCtgcaagcatggtggagacttgtatgtggtgGGAGCCCGGATCCCACGCCGGatgtggaagtgcaacaatgccaccgttgacACTTACTGTACC
Mutant_23AT	GATIPRR	GTTTATCGGGCtgcaagcatggtggagacttgtatgtggtgGGAGCCACCATCCCACGGCGCatgtggaagtgcaacaatgccaccgttgacACTTACTGTACC
Mutant_23AV	GAVIPRR	GTTTATCGGGCtgcaagcatggtggagacttgtatgtggtgGGAGCCGTGATCCCACGGCGCatgtggaagtgcaacaatgccaccgttgacACTTACTGTACC
Mutant_23AW	GAWIPRR	GTTTATCGGGCtgcaagcatggtggagacttgtatgtggtgGGAGCCTGGATCCCACGGCGCatgtggaagtgcaacaatgccaccgttgacACTTACTGTACC
Mutant_23AY	GAYIPRR	GTTTATCGGGCtgcaagcatggtggagacttgtatgtggtgGGAGCCTACATCCCACGGCGCatgtggaagtgcaacaatgccaccgttgacACTTACTGTACC
Mutant_23CA	GCAIPRR	GTTTATCGGGCtgcaagcatggtggagacttgtatgtggtgGGATGCGCCATCCCACGGCGCatgtggaagtgcaacaatgccaccgttgacACTTACTGTACC
Mutant_23CC	GCCIPRR	GTTTATCGGGCtgcaagcatggtggagacttgtatgtggtgGGATGCTGCATCCCACGGCGCatgtggaagtgcaacaatgccaccgttgacACTTACTGTACC
Mutant_23CD	GCDIPRR	GTTTATCGGGCtgcaagcatggtggagacttgtatgtggtgGGATGCGACATCCCACGGCGCatgtggaagtgcaacaatgccaccgttgacACTTACTGTACC
Mutant_23CE	GCEIPRR	GTTTATCGGGCtgcaagcatggtggagacttgtatgtggtgGGATGCGAGATCCCACGGCGCatgtggaagtgcaacaatgccaccgttgacACTTACTGTACC
Mutant_23CF	GCFIPRR	GTTTATCGGGCtgcaagcatggtggagacttgtatgtggtgGGATGCTTCATCCCACGGCGCatgtggaagtgcaacaatgccaccgttgacACTTACTGTACC
Mutant_23CG	GCGIPRR	GTTTATCGGGCtgcaagcatggtggagacttgtatgtggtgGGATGCGGGATCCCACGGCGCatgtggaagtgcaacaatgccaccgttgacACTTACTGTACC
Mutant_23CH	GCHIPRR	GTTTATCGGGCtgcaagcatggtggagacttgtatgtggtgGGATGCCACATCCCACGGCGCatgtggaagtgcaacaatgccaccgttgacACTTACTGTACC
Mutant_23CI	GCIIPRR	GTTTATCGGGCtgcaagcatggtggagacttgtatgtggtgGGATGCATCATTCCACGGCGCatgtggaagtgcaacaatgccaccgttgacACTTACTGTACC
Mutant_23CK	GCKIPRR	GTTTATCGGGCtgcaagcatggtggagacttgtatgtggtgGGATGCAAGATCCCACGGCGCatgtggaagtgcaacaatgccaccgttgacACTTACTGTACC
Mutant_23CL	GCLIPRR	GTTTATCGGGCtgcaagcatggtggagacttgtatgtggtgGGATGCCTGATCCCACGGCGCatgtggaagtgcaacaatgccaccgttgacACTTACTGTACC
Mutant_23CM	GCMIPRR	GTTTATCGGGCtgcaagcatggtggagacttgtatgtggtgGGATGCATGATCCCACGGCGCatgtggaagtgcaacaatgccaccgttgacACTTACTGTACC
Mutant_23CN	GCNIPRR	GTTTATCGGGCtgcaagcatggtggagacttgtatgtggtgGGATGCAACATCCCACGGCGCatgtggaagtgcaacaatgccaccgttgacACTTACTGTACC
Mutant_23CP	GCPIPRR	GTTTATCGGGCtgcaagcatggtggagacttgtatgtggtgGGATGCCCAATCCCTCGGCGCatgtggaagtgcaacaatgccaccgttgacACTTACTGTACC
Mutant_23CQ	GCQIPRR	GTTTATCGGGCtgcaagcatggtggagacttgtatgtggtgGGATGCCAGATCCCACGGCGCatgtggaagtgcaacaatgccaccgttgacACTTACTGTACC
Mutant_23CR	GCRIPRR	GTTTATCGGGCtgcaagcatggtggagacttgtatgtggtgGGATGCCGGATCCCACGCCGGatgtggaagtgcaacaatgccaccgttgacACTTACTGTACC
Mutant_23CT	GCTIPRR	GTTTATCGGGCtgcaagcatggtggagacttgtatgtggtgGGATGCACCATCCCACGGCGCatgtggaagtgcaacaatgccaccgttgacACTTACTGTACC
Mutant_23CV	GCVIPRR	GTTTATCGGGCtgcaagcatggtggagacttgtatgtggtgGGATGCGTGATCCCACGGCGCatgtggaagtgcaacaatgccaccgttgacACTTACTGTACC
Mutant_23CW	GCWIPRR	GTTTATCGGGCtgcaagcatggtggagacttgtatgtggtgGGATGCTGGATCCCACGGCGCatgtggaagtgcaacaatgccaccgttgacACTTACTGTACC
Mutant_23CY	GCYIPRR	GTTTATCGGGCtgcaagcatggtggagacttgtatgtggtgGGATGCTACATCCCACGGCGCatgtggaagtgcaacaatgccaccgttgacACTTACTGTACC
Mutant_23DA	GDAIPRR	GTTTATCGGGCtgcaagcatggtggagacttgtatgtggtgGGAGACGCCATCCCACGGCGCatgtggaagtgcaacaatgccaccgttgacACTTACTGTACC
Mutant_23DC	GDCIPRR	GTTTATCGGGCtgcaagcatggtggagacttgtatgtggtgGGAGACTGCATCCCACGGCGCatgtggaagtgcaacaatgccaccgttgacACTTACTGTACC
Mutant_23DD	GDDIPRR	GTTTATCGGGCtgcaagcatggtggagacttgtatgtggtgGGAGACGACATCCCACGGCGCatgtggaagtgcaacaatgccaccgttgacACTTACTGTACC
Mutant_23DE	GDEIPRR	GTTTATCGGGCtgcaagcatggtggagacttgtatgtggtgGGAGACGAGATCCCACGGCGCatgtggaagtgcaacaatgccaccgttgacACTTACTGTACC
Mutant_23DF	GDFIPRR	GTTTATCGGGCtgcaagcatggtggagacttgtatgtggtgGGAGACTTCATCCCACGGCGCatgtggaagtgcaacaatgccaccgttgacACTTACTGTACC
Mutant_23DG	GDGIPRR	GTTTATCGGGCtgcaagcatggtggagacttgtatgtggtgGGAGACGGGATCCCACGGCGCatgtggaagtgcaacaatgccaccgttgacACTTACTGTACC
Mutant_23DH	GDHIPRR	GTTTATCGGGCtgcaagcatggtggagacttgtatgtggtgGGAGACCACATCCCACGGCGCatgtggaagtgcaacaatgccaccgttgacACTTACTGTACC
Mutant_23DI	GDIIPRR	GTTTATCGGGCtgcaagcatggtggagacttgtatgtggtgGGAGACATCATTCCACGGCGCatgtggaagtgcaacaatgccaccgttgacACTTACTGTACC
Mutant_23DK	GDKIPRR	GTTTATCGGGCtgcaagcatggtggagacttgtatgtggtgGGAGACAAGATCCCACGGCGCatgtggaagtgcaacaatgccaccgttgacACTTACTGTACC
Mutant_23DL	GDLIPRR	GTTTATCGGGCtgcaagcatggtggagacttgtatgtggtgGGAGACCTGATCCCACGGCGCatgtggaagtgcaacaatgccaccgttgacACTTACTGTACC
Mutant_23DM	GDMIPRR	GTTTATCGGGCtgcaagcatggtggagacttgtatgtggtgGGAGACATGATCCCACGGCGCatgtggaagtgcaacaatgccaccgttgacACTTACTGTACC
Mutant_23DN	GDNIPRR	GTTTATCGGGCtgcaagcatggtggagacttgtatgtggtgGGAGACAACATCCCACGGCGCatgtggaagtgcaacaatgccaccgttgacACTTACTGTACC
Mutant_23DP	GDPIPRR	GTTTATCGGGCtgcaagcatggtggagacttgtatgtggtgGGAGACCCAATCCCTCGGCGCatgtggaagtgcaacaatgccaccgttgacACTTACTGTACC
Mutant_23DQ	GDQIPRR	GTTTATCGGGCtgcaagcatggtggagacttgtatgtggtgGGAGACCAGATCCCACGGCGCatgtggaagtgcaacaatgccaccgttgacACTTACTGTACC
Mutant_23DR	GDRIPRR	GTTTATCGGGCtgcaagcatggtggagacttgtatgtggtgGGAGACCGGATCCCACGCCGGatgtggaagtgcaacaatgccaccgttgacACTTACTGTACC
Mutant_23DT	GDTIPRR	GTTTATCGGGCtgcaagcatggtggagacttgtatgtggtgGGAGACACCATCCCACGGCGCatgtggaagtgcaacaatgccaccgttgacACTTACTGTACC
Mutant_23DV	GDVIPRR	GTTTATCGGGCtgcaagcatggtggagacttgtatgtggtgGGAGACGTGATCCCACGGCGCatgtggaagtgcaacaatgccaccgttgacACTTACTGTACC
Mutant_23DW	GDWIPRR	GTTTATCGGGCtgcaagcatggtggagacttgtatgtggtgGGAGACTGGATCCCACGGCGCatgtggaagtgcaacaatgccaccgttgacACTTACTGTACC
Mutant_23DY	GDYIPRR	GTTTATCGGGCtgcaagcatggtggagacttgtatgtggtgGGAGACTACATCCCACGGCGCatgtggaagtgcaacaatgccaccgttgacACTTACTGTACC
Mutant_23EA	GEAIPRR	GTTTATCGGGCtgcaagcatggtggagacttgtatgtggtgGGAGAGGCCATCCCACGGCGCatgtggaagtgcaacaatgccaccgttgacACTTACTGTACC
Mutant_23EC	GECIPRR	GTTTATCGGGCtgcaagcatggtggagacttgtatgtggtgGGAGAGTGCATCCCACGGCGCatgtggaagtgcaacaatgccaccgttgacACTTACTGTACC
Mutant_23ED	GEDIPRR	GTTTATCGGGCtgcaagcatggtggagacttgtatgtggtgGGAGAGGACATCCCACGGCGCatgtggaagtgcaacaatgccaccgttgacACTTACTGTACC
Mutant_23EE	GEEIPRR	GTTTATCGGGCtgcaagcatggtggagacttgtatgtggtgGGAGAGGAGATCCCACGGCGCatgtggaagtgcaacaatgccaccgttgacACTTACTGTACC
Mutant_23EF	GEFIPRR	GTTTATCGGGCtgcaagcatggtggagacttgtatgtggtgGGAGAGTTCATCCCACGGCGCatgtggaagtgcaacaatgccaccgttgacACTTACTGTACC
Mutant_23EG	GEGIPRR	GTTTATCGGGCtgcaagcatggtggagacttgtatgtggtgGGAGAGGGGATCCCACGGCGCatgtggaagtgcaacaatgccaccgttgacACTTACTGTACC
Mutant_23EH	GEHIPRR	GTTTATCGGGCtgcaagcatggtggagacttgtatgtggtgGGAGAGCACATCCCACGGCGCatgtggaagtgcaacaatgccaccgttgacACTTACTGTACC
Mutant_23EI	GEIIPRR	GTTTATCGGGCtgcaagcatggtggagacttgtatgtggtgGGAGAGATCATTCCACGGCGCatgtggaagtgcaacaatgccaccgttgacACTTACTGTACC
Mutant_23EK	GEKIPRR	GTTTATCGGGCtgcaagcatggtggagacttgtatgtggtgGGAGAGAAGATCCCACGGCGCatgtggaagtgcaacaatgccaccgttgacACTTACTGTACC
Mutant_23EL	GELIPRR	GTTTATCGGGCtgcaagcatggtggagacttgtatgtggtgGGAGAGCTGATCCCACGGCGCatgtggaagtgcaacaatgccaccgttgacACTTACTGTACC
Mutant_23EM	GEMIPRR	GTTTATCGGGCtgcaagcatggtggagacttgtatgtggtgGGAGAGATGATCCCACGGCGCatgtggaagtgcaacaatgccaccgttgacACTTACTGTACC
Mutant_23EN	GENIPRR	GTTTATCGGGCtgcaagcatggtggagacttgtatgtggtgGGAGAGAACATCCCACGGCGCatgtggaagtgcaacaatgccaccgttgacACTTACTGTACC
Mutant_23EP	GEPIPRR	GTTTATCGGGCtgcaagcatggtggagacttgtatgtggtgGGAGAGCCAATCCCTCGGCGCatgtggaagtgcaacaatgccaccgttgacACTTACTGTACC
Mutant_23EQ	GEQIPRR	GTTTATCGGGCtgcaagcatggtggagacttgtatgtggtgGGAGAGCAGATCCCACGGCGCatgtggaagtgcaacaatgccaccgttgacACTTACTGTACC
Mutant_23ER	GERIPRR	GTTTATCGGGCtgcaagcatggtggagacttgtatgtggtgGGAGAGCGGATCCCACGCCGGatgtggaagtgcaacaatgccaccgttgacACTTACTGTACC
Mutant_23ET	GETIPRR	GTTTATCGGGCtgcaagcatggtggagacttgtatgtggtgGGAGAGACCATCCCACGGCGCatgtggaagtgcaacaatgccaccgttgacACTTACTGTACC
Mutant_23EV	GEVIPRR	GTTTATCGGGCtgcaagcatggtggagacttgtatgtggtgGGAGAGGTGATCCCACGGCGCatgtggaagtgcaacaatgccaccgttgacACTTACTGTACC
Mutant_23EW	GEWIPRR	GTTTATCGGGCtgcaagcatggtggagacttgtatgtggtgGGAGAGTGGATCCCACGGCGCatgtggaagtgcaacaatgccaccgttgacACTTACTGTACC
Mutant_23EY	GEYIPRR	GTTTATCGGGCtgcaagcatggtggagacttgtatgtggtgGGAGAGTACATCCCACGGCGCatgtggaagtgcaacaatgccaccgttgacACTTACTGTACC
Mutant_23FA	GFAIPRR	GTTTATCGGGCtgcaagcatggtggagacttgtatgtggtgGGATTCGCCATCCCACGGCGCatgtggaagtgcaacaatgccaccgttgacACTTACTGTACC
Mutant_23FC	GFCIPRR	GTTTATCGGGCtgcaagcatggtggagacttgtatgtggtgGGATTCTGCATCCCACGGCGCatgtggaagtgcaacaatgccaccgttgacACTTACTGTACC
Mutant_23FD	GFDIPRR	GTTTATCGGGCtgcaagcatggtggagacttgtatgtggtgGGATTCGACATCCCACGGCGCatgtggaagtgcaacaatgccaccgttgacACTTACTGTACC
Mutant_23FE	GFEIPRR	GTTTATCGGGCtgcaagcatggtggagacttgtatgtggtgGGATTCGAGATCCCACGGCGCatgtggaagtgcaacaatgccaccgttgacACTTACTGTACC
Mutant_23FF	GFFIPRR	GTTTATCGGGCtgcaagcatggtggagacttgtatgtggtgGGATTCTTCATCCCACGGCGCatgtggaagtgcaacaatgccaccgttgacACTTACTGTACC
Mutant_23FG	GFGIPRR	GTTTATCGGGCtgcaagcatggtggagacttgtatgtggtgGGATTCGGGATCCCACGGCGCatgtggaagtgcaacaatgccaccgttgacACTTACTGTACC
Mutant_23FH	GFHIPRR	GTTTATCGGGCtgcaagcatggtggagacttgtatgtggtgGGATTCCACATCCCACGGCGCatgtggaagtgcaacaatgccaccgttgacACTTACTGTACC
Mutant_23FI	GFIIPRR	GTTTATCGGGCtgcaagcatggtggagacttgtatgtggtgGGATTCATCATTCCACGGCGCatgtggaagtgcaacaatgccaccgttgacACTTACTGTACC
Mutant_23FK	GFKIPRR	GTTTATCGGGCtgcaagcatggtggagacttgtatgtggtgGGATTCAAGATCCCACGGCGCatgtggaagtgcaacaatgccaccgttgacACTTACTGTACC
Mutant_23FL	GFLIPRR	GTTTATCGGGCtgcaagcatggtggagacttgtatgtggtgGGATTCCTGATCCCACGGCGCatgtggaagtgcaacaatgccaccgttgacACTTACTGTACC
Mutant_23FM	GFMIPRR	GTTTATCGGGCtgcaagcatggtggagacttgtatgtggtgGGATTCATGATCCCACGGCGCatgtggaagtgcaacaatgccaccgttgacACTTACTGTACC
Mutant_23FN	GFNIPRR	GTTTATCGGGCtgcaagcatggtggagacttgtatgtggtgGGATTCAACATCCCACGGCGCatgtggaagtgcaacaatgccaccgttgacACTTACTGTACC
Mutant_23FP	GFPIPRR	GTTTATCGGGCtgcaagcatggtggagacttgtatgtggtgGGATTCCCAATCCCTCGGCGCatgtggaagtgcaacaatgccaccgttgacACTTACTGTACC
Mutant_23FQ	GFQIPRR	GTTTATCGGGCtgcaagcatggtggagacttgtatgtggtgGGATTCCAGATCCCACGGCGCatgtggaagtgcaacaatgccaccgttgacACTTACTGTACC
Mutant_23FR	GFRIPRR	GTTTATCGGGCtgcaagcatggtggagacttgtatgtggtgGGATTCCGGATCCCACGCCGGatgtggaagtgcaacaatgccaccgttgacACTTACTGTACC
Mutant_23FT	GFTIPRR	GTTTATCGGGCtgcaagcatggtggagacttgtatgtggtgGGATTCACCATCCCACGGCGCatgtggaagtgcaacaatgccaccgttgacACTTACTGTACC
Mutant_23FV	GFVIPRR	GTTTATCGGGCtgcaagcatggtggagacttgtatgtggtgGGATTCGTGATCCCACGGCGCatgtggaagtgcaacaatgccaccgttgacACTTACTGTACC
Mutant_23FW	GFWIPRR	GTTTATCGGGCtgcaagcatggtggagacttgtatgtggtgGGATTCTGGATCCCACGGCGCatgtggaagtgcaacaatgccaccgttgacACTTACTGTACC
Mutant_23FY	GFYIPRR	GTTTATCGGGCtgcaagcatggtggagacttgtatgtggtgGGATTCTACATCCCACGGCGCatgtggaagtgcaacaatgccaccgttgacACTTACTGTACC
Mutant_23HA	GHAIPRR	GTTTATCGGGCtgcaagcatggtggagacttgtatgtggtgGGACACGCCATCCCACGGCGCatgtggaagtgcaacaatgccaccgttgacACTTACTGTACC
Mutant_23HC	GHCIPRR	GTTTATCGGGCtgcaagcatggtggagacttgtatgtggtgGGACACTGCATCCCACGGCGCatgtggaagtgcaacaatgccaccgttgacACTTACTGTACC
Mutant_23HD	GHDIPRR	GTTTATCGGGCtgcaagcatggtggagacttgtatgtggtgGGACACGACATCCCACGGCGCatgtggaagtgcaacaatgccaccgttgacACTTACTGTACC
Mutant_23HE	GHEIPRR	GTTTATCGGGCtgcaagcatggtggagacttgtatgtggtgGGACACGAGATCCCACGGCGCatgtggaagtgcaacaatgccaccgttgacACTTACTGTACC
Mutant_23HF	GHFIPRR	GTTTATCGGGCtgcaagcatggtggagacttgtatgtggtgGGACACTTCATCCCACGGCGCatgtggaagtgcaacaatgccaccgttgacACTTACTGTACC
Mutant_23HG	GHGIPRR	GTTTATCGGGCtgcaagcatggtggagacttgtatgtggtgGGACACGGGATCCCACGGCGCatgtggaagtgcaacaatgccaccgttgacACTTACTGTACC
Mutant_23HH	GHHIPRR	GTTTATCGGGCtgcaagcatggtggagacttgtatgtggtgGGACACCACATCCCACGGCGCatgtggaagtgcaacaatgccaccgttgacACTTACTGTACC
Mutant_23HI	GHIIPRR	GTTTATCGGGCtgcaagcatggtggagacttgtatgtggtgGGACACATCATTCCACGGCGCatgtggaagtgcaacaatgccaccgttgacACTTACTGTACC
Mutant_23HK	GHKIPRR	GTTTATCGGGCtgcaagcatggtggagacttgtatgtggtgGGACACAAGATCCCACGGCGCatgtggaagtgcaacaatgccaccgttgacACTTACTGTACC
Mutant_23HL	GHLIPRR	GTTTATCGGGCtgcaagcatggtggagacttgtatgtggtgGGACACCTGATCCCACGGCGCatgtggaagtgcaacaatgccaccgttgacACTTACTGTACC
Mutant_23HM	GHMIPRR	GTTTATCGGGCtgcaagcatggtggagacttgtatgtggtgGGACACATGATCCCACGGCGCatgtggaagtgcaacaatgccaccgttgacACTTACTGTACC
Mutant_23HN	GHNIPRR	GTTTATCGGGCtgcaagcatggtggagacttgtatgtggtgGGACACAACATCCCACGGCGCatgtggaagtgcaacaatgccaccgttgacACTTACTGTACC
Mutant_23HP	GHPIPRR	GTTTATCGGGCtgcaagcatggtggagacttgtatgtggtgGGACACCCAATCCCTCGGCGCatgtggaagtgcaacaatgccaccgttgacACTTACTGTACC
Mutant_23HQ	GHQIPRR	GTTTATCGGGCtgcaagcatggtggagacttgtatgtggtgGGACACCAGATCCCACGGCGCatgtggaagtgcaacaatgccaccgttgacACTTACTGTACC
Mutant_23HR	GHRIPRR	GTTTATCGGGCtgcaagcatggtggagacttgtatgtggtgGGACACCGGATCCCACGCCGGatgtggaagtgcaacaatgccaccgttgacACTTACTGTACC
Mutant_23HT	GHTIPRR	GTTTATCGGGCtgcaagcatggtggagacttgtatgtggtgGGACACACCATCCCACGGCGCatgtggaagtgcaacaatgccaccgttgacACTTACTGTACC
Mutant_23HV	GHVIPRR	GTTTATCGGGCtgcaagcatggtggagacttgtatgtggtgGGACACGTGATCCCACGGCGCatgtggaagtgcaacaatgccaccgttgacACTTACTGTACC
Mutant_23HW	GHWIPRR	GTTTATCGGGCtgcaagcatggtggagacttgtatgtggtgGGACACTGGATCCCACGGCGCatgtggaagtgcaacaatgccaccgttgacACTTACTGTACC
Mutant_23HY	GHYIPRR	GTTTATCGGGCtgcaagcatggtggagacttgtatgtggtgGGACACTACATCCCACGGCGCatgtggaagtgcaacaatgccaccgttgacACTTACTGTACC
Mutant_23IA	GIAIPRR	GTTTATCGGGCtgcaagcatggtggagacttgtatgtggtgGGAATCGCCATTCCACGGCGCatgtggaagtgcaacaatgccaccgttgacACTTACTGTACC
Mutant_23IC	GICIPRR	GTTTATCGGGCtgcaagcatggtggagacttgtatgtggtgGGAATCTGCATTCCACGGCGCatgtggaagtgcaacaatgccaccgttgacACTTACTGTACC
Mutant_23ID	GIDIPRR	GTTTATCGGGCtgcaagcatggtggagacttgtatgtggtgGGAATCGACATTCCACGGCGCatgtggaagtgcaacaatgccaccgttgacACTTACTGTACC
Mutant_23IE	GIEIPRR	GTTTATCGGGCtgcaagcatggtggagacttgtatgtggtgGGAATCGAGATTCCACGGCGCatgtggaagtgcaacaatgccaccgttgacACTTACTGTACC
Mutant_23IF	GIFIPRR	GTTTATCGGGCtgcaagcatggtggagacttgtatgtggtgGGAATCTTCATTCCACGGCGCatgtggaagtgcaacaatgccaccgttgacACTTACTGTACC
Mutant_23IG	GIGIPRR	GTTTATCGGGCtgcaagcatggtggagacttgtatgtggtgGGAATCGGGATTCCACGGCGCatgtggaagtgcaacaatgccaccgttgacACTTACTGTACC
Mutant_23IH	GIHIPRR	GTTTATCGGGCtgcaagcatggtggagacttgtatgtggtgGGAATCCACATTCCACGGCGCatgtggaagtgcaacaatgccaccgttgacACTTACTGTACC
Mutant_23II	GIIIPRR	GTTTATCGGGCtgcaagcatggtggagacttgtatgtggtgGGAATCATTATTCCACGGCGCatgtggaagtgcaacaatgccaccgttgacACTTACTGTACC
Mutant_23IK	GIKIPRR	GTTTATCGGGCtgcaagcatggtggagacttgtatgtggtgGGAATCAAGATTCCACGGCGCatgtggaagtgcaacaatgccaccgttgacACTTACTGTACC
Mutant_23IL	GILIPRR	GTTTATCGGGCtgcaagcatggtggagacttgtatgtggtgGGAATCCTGATTCCACGGCGCatgtggaagtgcaacaatgccaccgttgacACTTACTGTACC
Mutant_23IM	GIMIPRR	GTTTATCGGGCtgcaagcatggtggagacttgtatgtggtgGGAATCATGATTCCACGGCGCatgtggaagtgcaacaatgccaccgttgacACTTACTGTACC
Mutant_23IN	GINIPRR	GTTTATCGGGCtgcaagcatggtggagacttgtatgtggtgGGAATCAACATTCCACGGCGCatgtggaagtgcaacaatgccaccgttgacACTTACTGTACC
Mutant_23IP	GIPIPRR	GTTTATCGGGCtgcaagcatggtggagacttgtatgtggtgGGAATCCCAATTCCTCGGCGCatgtggaagtgcaacaatgccaccgttgacACTTACTGTACC
Mutant_23IQ	GIQIPRR	GTTTATCGGGCtgcaagcatggtggagacttgtatgtggtgGGAATCCAGATTCCACGGCGCatgtggaagtgcaacaatgccaccgttgacACTTACTGTACC
Mutant_23IR	GIRIPRR	GTTTATCGGGCtgcaagcatggtggagacttgtatgtggtgGGAATCCGGATTCCACGCCGGatgtggaagtgcaacaatgccaccgttgacACTTACTGTACC
Mutant_23IT	GITIPRR	GTTTATCGGGCtgcaagcatggtggagacttgtatgtggtgGGAATCACCATTCCACGGCGCatgtggaagtgcaacaatgccaccgttgacACTTACTGTACC
Mutant_23IV	GIVIPRR	GTTTATCGGGCtgcaagcatggtggagacttgtatgtggtgGGAATCGTGATTCCACGGCGCatgtggaagtgcaacaatgccaccgttgacACTTACTGTACC
Mutant_23IW	GIWIPRR	GTTTATCGGGCtgcaagcatggtggagacttgtatgtggtgGGAATCTGGATTCCACGGCGCatgtggaagtgcaacaatgccaccgttgacACTTACTGTACC
Mutant_23IY	GIYIPRR	GTTTATCGGGCtgcaagcatggtggagacttgtatgtggtgGGAATCTACATTCCACGGCGCatgtggaagtgcaacaatgccaccgttgacACTTACTGTACC
Mutant_23KA	GKAIPRR	GTTTATCGGGCtgcaagcatggtggagacttgtatgtggtgGGAAAGGCCATCCCACGGCGCatgtggaagtgcaacaatgccaccgttgacACTTACTGTACC
Mutant_23KC	GKCIPRR	GTTTATCGGGCtgcaagcatggtggagacttgtatgtggtgGGAAAGTGCATCCCACGGCGCatgtggaagtgcaacaatgccaccgttgacACTTACTGTACC
Mutant_23KD	GKDIPRR	GTTTATCGGGCtgcaagcatggtggagacttgtatgtggtgGGAAAGGACATCCCACGGCGCatgtggaagtgcaacaatgccaccgttgacACTTACTGTACC
Mutant_23KE	GKEIPRR	GTTTATCGGGCtgcaagcatggtggagacttgtatgtggtgGGAAAGGAGATCCCACGGCGCatgtggaagtgcaacaatgccaccgttgacACTTACTGTACC
Mutant_23KF	GKFIPRR	GTTTATCGGGCtgcaagcatggtggagacttgtatgtggtgGGAAAGTTCATCCCACGGCGCatgtggaagtgcaacaatgccaccgttgacACTTACTGTACC
Mutant_23KG	GKGIPRR	GTTTATCGGGCtgcaagcatggtggagacttgtatgtggtgGGAAAGGGGATCCCACGGCGCatgtggaagtgcaacaatgccaccgttgacACTTACTGTACC
Mutant_23KH	GKHIPRR	GTTTATCGGGCtgcaagcatggtggagacttgtatgtggtgGGAAAGCACATCCCACGGCGCatgtggaagtgcaacaatgccaccgttgacACTTACTGTACC
Mutant_23KI	GKIIPRR	GTTTATCGGGCtgcaagcatggtggagacttgtatgtggtgGGAAAGATCATTCCACGGCGCatgtggaagtgcaacaatgccaccgttgacACTTACTGTACC
Mutant_23KK	GKKIPRR	GTTTATCGGGCtgcaagcatggtggagacttgtatgtggtgGGAAAGAAGATCCCACGGCGCatgtggaagtgcaacaatgccaccgttgacACTTACTGTACC
Mutant_23KL	GKLIPRR	GTTTATCGGGCtgcaagcatggtggagacttgtatgtggtgGGAAAGCTGATCCCACGGCGCatgtggaagtgcaacaatgccaccgttgacACTTACTGTACC
Mutant_23KM	GKMIPRR	GTTTATCGGGCtgcaagcatggtggagacttgtatgtggtgGGAAAGATGATCCCACGGCGCatgtggaagtgcaacaatgccaccgttgacACTTACTGTACC
Mutant_23KN	GKNIPRR	GTTTATCGGGCtgcaagcatggtggagacttgtatgtggtgGGAAAGAACATCCCACGGCGCatgtggaagtgcaacaatgccaccgttgacACTTACTGTACC
Mutant_23KP	GKPIPRR	GTTTATCGGGCtgcaagcatggtggagacttgtatgtggtgGGAAAGCCAATCCCTCGGCGCatgtggaagtgcaacaatgccaccgttgacACTTACTGTACC
Mutant_23KQ	GKQIPRR	GTTTATCGGGCtgcaagcatggtggagacttgtatgtggtgGGAAAGCAGATCCCACGGCGCatgtggaagtgcaacaatgccaccgttgacACTTACTGTACC
Mutant_23KR	GKRIPRR	GTTTATCGGGCtgcaagcatggtggagacttgtatgtggtgGGAAAGCGGATCCCACGCCGGatgtggaagtgcaacaatgccaccgttgacACTTACTGTACC
Mutant_23KT	GKTIPRR	GTTTATCGGGCtgcaagcatggtggagacttgtatgtggtgGGAAAGACCATCCCACGGCGCatgtggaagtgcaacaatgccaccgttgacACTTACTGTACC
Mutant_23KV	GKVIPRR	GTTTATCGGGCtgcaagcatggtggagacttgtatgtggtgGGAAAGGTGATCCCACGGCGCatgtggaagtgcaacaatgccaccgttgacACTTACTGTACC
Mutant_23KW	GKWIPRR	GTTTATCGGGCtgcaagcatggtggagacttgtatgtggtgGGAAAGTGGATCCCACGGCGCatgtggaagtgcaacaatgccaccgttgacACTTACTGTACC
Mutant_23KY	GKYIPRR	GTTTATCGGGCtgcaagcatggtggagacttgtatgtggtgGGAAAGTACATCCCACGGCGCatgtggaagtgcaacaatgccaccgttgacACTTACTGTACC
Mutant_23LA	GLAIPRR	GTTTATCGGGCtgcaagcatggtggagacttgtatgtggtgGGACTGGCCATCCCACGGCGCatgtggaagtgcaacaatgccaccgttgacACTTACTGTACC
Mutant_23LC	GLCIPRR	GTTTATCGGGCtgcaagcatggtggagacttgtatgtggtgGGACTGTGCATCCCACGGCGCatgtggaagtgcaacaatgccaccgttgacACTTACTGTACC
Mutant_23LD	GLDIPRR	GTTTATCGGGCtgcaagcatggtggagacttgtatgtggtgGGACTGGACATCCCACGGCGCatgtggaagtgcaacaatgccaccgttgacACTTACTGTACC
Mutant_23LE	GLEIPRR	GTTTATCGGGCtgcaagcatggtggagacttgtatgtggtgGGACTGGAGATCCCACGGCGCatgtggaagtgcaacaatgccaccgttgacACTTACTGTACC
Mutant_23LF	GLFIPRR	GTTTATCGGGCtgcaagcatggtggagacttgtatgtggtgGGACTGTTCATCCCACGGCGCatgtggaagtgcaacaatgccaccgttgacACTTACTGTACC
Mutant_23LG	GLGIPRR	GTTTATCGGGCtgcaagcatggtggagacttgtatgtggtgGGACTGGGGATCCCACGGCGCatgtggaagtgcaacaatgccaccgttgacACTTACTGTACC
Mutant_23LH	GLHIPRR	GTTTATCGGGCtgcaagcatggtggagacttgtatgtggtgGGACTGCACATCCCACGGCGCatgtggaagtgcaacaatgccaccgttgacACTTACTGTACC
Mutant_23LI	GLIIPRR	GTTTATCGGGCtgcaagcatggtggagacttgtatgtggtgGGACTGATCATTCCACGGCGCatgtggaagtgcaacaatgccaccgttgacACTTACTGTACC
Mutant_23LK	GLKIPRR	GTTTATCGGGCtgcaagcatggtggagacttgtatgtggtgGGACTGAAGATCCCACGGCGCatgtggaagtgcaacaatgccaccgttgacACTTACTGTACC
Mutant_23LL	GLLIPRR	GTTTATCGGGCtgcaagcatggtggagacttgtatgtggtgGGACTGCTGATCCCACGGCGCatgtggaagtgcaacaatgccaccgttgacACTTACTGTACC
Mutant_23LM	GLMIPRR	GTTTATCGGGCtgcaagcatggtggagacttgtatgtggtgGGACTGATGATCCCACGGCGCatgtggaagtgcaacaatgccaccgttgacACTTACTGTACC
Mutant_23LN	GLNIPRR	GTTTATCGGGCtgcaagcatggtggagacttgtatgtggtgGGACTGAACATCCCACGGCGCatgtggaagtgcaacaatgccaccgttgacACTTACTGTACC
Mutant_23LP	GLPIPRR	GTTTATCGGGCtgcaagcatggtggagacttgtatgtggtgGGACTGCCAATCCCTCGGCGCatgtggaagtgcaacaatgccaccgttgacACTTACTGTACC
Mutant_23LQ	GLQIPRR	GTTTATCGGGCtgcaagcatggtggagacttgtatgtggtgGGACTGCAGATCCCACGGCGCatgtggaagtgcaacaatgccaccgttgacACTTACTGTACC
Mutant_23LR	GLRIPRR	GTTTATCGGGCtgcaagcatggtggagacttgtatgtggtgGGACTGCGGATCCCACGCCGGatgtggaagtgcaacaatgccaccgttgacACTTACTGTACC
Mutant_23LT	GLTIPRR	GTTTATCGGGCtgcaagcatggtggagacttgtatgtggtgGGACTGACCATCCCACGGCGCatgtggaagtgcaacaatgccaccgttgacACTTACTGTACC
Mutant_23LV	GLVIPRR	GTTTATCGGGCtgcaagcatggtggagacttgtatgtggtgGGACTGGTGATCCCACGGCGCatgtggaagtgcaacaatgccaccgttgacACTTACTGTACC
Mutant_23LW	GLWIPRR	GTTTATCGGGCtgcaagcatggtggagacttgtatgtggtgGGACTGTGGATCCCACGGCGCatgtggaagtgcaacaatgccaccgttgacACTTACTGTACC
Mutant_23LY	GLYIPRR	GTTTATCGGGCtgcaagcatggtggagacttgtatgtggtgGGACTGTACATCCCACGGCGCatgtggaagtgcaacaatgccaccgttgacACTTACTGTACC
Mutant_23MA	GMAIPRR	GTTTATCGGGCtgcaagcatggtggagacttgtatgtggtgGGAATGGCCATCCCACGGCGCatgtggaagtgcaacaatgccaccgttgacACTTACTGTACC
Mutant_23MC	GMCIPRR	GTTTATCGGGCtgcaagcatggtggagacttgtatgtggtgGGAATGTGCATCCCACGGCGCatgtggaagtgcaacaatgccaccgttgacACTTACTGTACC
Mutant_23MD	GMDIPRR	GTTTATCGGGCtgcaagcatggtggagacttgtatgtggtgGGAATGGACATCCCACGGCGCatgtggaagtgcaacaatgccaccgttgacACTTACTGTACC
Mutant_23ME	GMEIPRR	GTTTATCGGGCtgcaagcatggtggagacttgtatgtggtgGGAATGGAGATCCCACGGCGCatgtggaagtgcaacaatgccaccgttgacACTTACTGTACC
Mutant_23MF	GMFIPRR	GTTTATCGGGCtgcaagcatggtggagacttgtatgtggtgGGAATGTTCATCCCACGGCGCatgtggaagtgcaacaatgccaccgttgacACTTACTGTACC
Mutant_23MG	GMGIPRR	GTTTATCGGGCtgcaagcatggtggagacttgtatgtggtgGGAATGGGGATCCCACGGCGCatgtggaagtgcaacaatgccaccgttgacACTTACTGTACC
Mutant_23MH	GMHIPRR	GTTTATCGGGCtgcaagcatggtggagacttgtatgtggtgGGAATGCACATCCCACGGCGCatgtggaagtgcaacaatgccaccgttgacACTTACTGTACC
Mutant_23MI	GMIIPRR	GTTTATCGGGCtgcaagcatggtggagacttgtatgtggtgGGAATGATCATTCCACGGCGCatgtggaagtgcaacaatgccaccgttgacACTTACTGTACC
Mutant_23MK	GMKIPRR	GTTTATCGGGCtgcaagcatggtggagacttgtatgtggtgGGAATGAAGATCCCACGGCGCatgtggaagtgcaacaatgccaccgttgacACTTACTGTACC
Mutant_23ML	GMLIPRR	GTTTATCGGGCtgcaagcatggtggagacttgtatgtggtgGGAATGCTGATCCCACGGCGCatgtggaagtgcaacaatgccaccgttgacACTTACTGTACC
Mutant_23MM	GMMIPRR	GTTTATCGGGCtgcaagcatggtggagacttgtatgtggtgGGAATGATGATCCCACGGCGCatgtggaagtgcaacaatgccaccgttgacACTTACTGTACC
Mutant_23MN	GMNIPRR	GTTTATCGGGCtgcaagcatggtggagacttgtatgtggtgGGAATGAACATCCCACGGCGCatgtggaagtgcaacaatgccaccgttgacACTTACTGTACC
Mutant_23MP	GMPIPRR	GTTTATCGGGCtgcaagcatggtggagacttgtatgtggtgGGAATGCCAATCCCTCGGCGCatgtggaagtgcaacaatgccaccgttgacACTTACTGTACC
Mutant_23MQ	GMQIPRR	GTTTATCGGGCtgcaagcatggtggagacttgtatgtggtgGGAATGCAGATCCCACGGCGCatgtggaagtgcaacaatgccaccgttgacACTTACTGTACC
Mutant_23MR	GMRIPRR	GTTTATCGGGCtgcaagcatggtggagacttgtatgtggtgGGAATGCGGATCCCACGCCGGatgtggaagtgcaacaatgccaccgttgacACTTACTGTACC
Mutant_23MT	GMTIPRR	GTTTATCGGGCtgcaagcatggtggagacttgtatgtggtgGGAATGACCATCCCACGGCGCatgtggaagtgcaacaatgccaccgttgacACTTACTGTACC
Mutant_23MV	GMVIPRR	GTTTATCGGGCtgcaagcatggtggagacttgtatgtggtgGGAATGGTGATCCCACGGCGCatgtggaagtgcaacaatgccaccgttgacACTTACTGTACC
Mutant_23MW	GMWIPRR	GTTTATCGGGCtgcaagcatggtggagacttgtatgtggtgGGAATGTGGATCCCACGGCGCatgtggaagtgcaacaatgccaccgttgacACTTACTGTACC
Mutant_23MY	GMYIPRR	GTTTATCGGGCtgcaagcatggtggagacttgtatgtggtgGGAATGTACATCCCACGGCGCatgtggaagtgcaacaatgccaccgttgacACTTACTGTACC
Mutant_23NA	GNAIPRR	GTTTATCGGGCtgcaagcatggtggagacttgtatgtggtgGGAAACGCCATCCCACGGCGCatgtggaagtgcaacaatgccaccgttgacACTTACTGTACC
Mutant_23NC	GNCIPRR	GTTTATCGGGCtgcaagcatggtggagacttgtatgtggtgGGAAACTGCATCCCACGGCGCatgtggaagtgcaacaatgccaccgttgacACTTACTGTACC
Mutant_23ND	GNDIPRR	GTTTATCGGGCtgcaagcatggtggagacttgtatgtggtgGGAAACGACATCCCACGGCGCatgtggaagtgcaacaatgccaccgttgacACTTACTGTACC
Mutant_23NE	GNEIPRR	GTTTATCGGGCtgcaagcatggtggagacttgtatgtggtgGGAAACGAGATCCCACGGCGCatgtggaagtgcaacaatgccaccgttgacACTTACTGTACC
Mutant_23NF	GNFIPRR	GTTTATCGGGCtgcaagcatggtggagacttgtatgtggtgGGAAACTTCATCCCACGGCGCatgtggaagtgcaacaatgccaccgttgacACTTACTGTACC
Mutant_23NG	GNGIPRR	GTTTATCGGGCtgcaagcatggtggagacttgtatgtggtgGGAAACGGGATCCCACGGCGCatgtggaagtgcaacaatgccaccgttgacACTTACTGTACC
Mutant_23NH	GNHIPRR	GTTTATCGGGCtgcaagcatggtggagacttgtatgtggtgGGAAACCACATCCCACGGCGCatgtggaagtgcaacaatgccaccgttgacACTTACTGTACC
Mutant_23NI	GNIIPRR	GTTTATCGGGCtgcaagcatggtggagacttgtatgtggtgGGAAACATCATTCCACGGCGCatgtggaagtgcaacaatgccaccgttgacACTTACTGTACC
Mutant_23NK	GNKIPRR	GTTTATCGGGCtgcaagcatggtggagacttgtatgtggtgGGAAACAAGATCCCACGGCGCatgtggaagtgcaacaatgccaccgttgacACTTACTGTACC
Mutant_23NL	GNLIPRR	GTTTATCGGGCtgcaagcatggtggagacttgtatgtggtgGGAAACCTGATCCCACGGCGCatgtggaagtgcaacaatgccaccgttgacACTTACTGTACC
Mutant_23NM	GNMIPRR	GTTTATCGGGCtgcaagcatggtggagacttgtatgtggtgGGAAACATGATCCCACGGCGCatgtggaagtgcaacaatgccaccgttgacACTTACTGTACC
Mutant_23NN	GNNIPRR	GTTTATCGGGCtgcaagcatggtggagacttgtatgtggtgGGAAACAACATCCCACGGCGCatgtggaagtgcaacaatgccaccgttgacACTTACTGTACC
Mutant_23NP	GNPIPRR	GTTTATCGGGCtgcaagcatggtggagacttgtatgtggtgGGAAACCCAATCCCTCGGCGCatgtggaagtgcaacaatgccaccgttgacACTTACTGTACC
Mutant_23NQ	GNQIPRR	GTTTATCGGGCtgcaagcatggtggagacttgtatgtggtgGGAAACCAGATCCCACGGCGCatgtggaagtgcaacaatgccaccgttgacACTTACTGTACC
Mutant_23NR	GNRIPRR	GTTTATCGGGCtgcaagcatggtggagacttgtatgtggtgGGAAACCGGATCCCACGCCGGatgtggaagtgcaacaatgccaccgttgacACTTACTGTACC
Mutant_23NT	GNTIPRR	GTTTATCGGGCtgcaagcatggtggagacttgtatgtggtgGGAAACACCATCCCACGGCGCatgtggaagtgcaacaatgccaccgttgacACTTACTGTACC
Mutant_23NV	GNVIPRR	GTTTATCGGGCtgcaagcatggtggagacttgtatgtggtgGGAAACGTGATCCCACGGCGCatgtggaagtgcaacaatgccaccgttgacACTTACTGTACC
Mutant_23NW	GNWIPRR	GTTTATCGGGCtgcaagcatggtggagacttgtatgtggtgGGAAACTGGATCCCACGGCGCatgtggaagtgcaacaatgccaccgttgacACTTACTGTACC
Mutant_23NY	GNYIPRR	GTTTATCGGGCtgcaagcatggtggagacttgtatgtggtgGGAAACTACATCCCACGGCGCatgtggaagtgcaacaatgccaccgttgacACTTACTGTACC
Mutant_23PA	GPAIPRR	GTTTATCGGGCtgcaagcatggtggagacttgtatgtggtgGGACCAGCCATCCCTCGGCGCatgtggaagtgcaacaatgccaccgttgacACTTACTGTACC
Mutant_23PC	GPCIPRR	GTTTATCGGGCtgcaagcatggtggagacttgtatgtggtgGGACCATGCATCCCTCGGCGCatgtggaagtgcaacaatgccaccgttgacACTTACTGTACC
Mutant_23PD	GPDIPRR	GTTTATCGGGCtgcaagcatggtggagacttgtatgtggtgGGACCAGACATCCCTCGGCGCatgtggaagtgcaacaatgccaccgttgacACTTACTGTACC
Mutant_23PE	GPEIPRR	GTTTATCGGGCtgcaagcatggtggagacttgtatgtggtgGGACCAGAGATCCCTCGGCGCatgtggaagtgcaacaatgccaccgttgacACTTACTGTACC
Mutant_23PF	GPFIPRR	GTTTATCGGGCtgcaagcatggtggagacttgtatgtggtgGGACCATTCATCCCTCGGCGCatgtggaagtgcaacaatgccaccgttgacACTTACTGTACC
Mutant_23PG	GPGIPRR	GTTTATCGGGCtgcaagcatggtggagacttgtatgtggtgGGACCAGGGATCCCTCGGCGCatgtggaagtgcaacaatgccaccgttgacACTTACTGTACC
Mutant_23PH	GPHIPRR	GTTTATCGGGCtgcaagcatggtggagacttgtatgtggtgGGACCACACATCCCTCGGCGCatgtggaagtgcaacaatgccaccgttgacACTTACTGTACC
Mutant_23PI	GPIIPRR	GTTTATCGGGCtgcaagcatggtggagacttgtatgtggtgGGACCAATCATTCCTCGGCGCatgtggaagtgcaacaatgccaccgttgacACTTACTGTACC
Mutant_23PK	GPKIPRR	GTTTATCGGGCtgcaagcatggtggagacttgtatgtggtgGGACCAAAGATCCCTCGGCGCatgtggaagtgcaacaatgccaccgttgacACTTACTGTACC
Mutant_23PL	GPLIPRR	GTTTATCGGGCtgcaagcatggtggagacttgtatgtggtgGGACCACTGATCCCTCGGCGCatgtggaagtgcaacaatgccaccgttgacACTTACTGTACC
Mutant_23PM	GPMIPRR	GTTTATCGGGCtgcaagcatggtggagacttgtatgtggtgGGACCAATGATCCCTCGGCGCatgtggaagtgcaacaatgccaccgttgacACTTACTGTACC
Mutant_23PN	GPNIPRR	GTTTATCGGGCtgcaagcatggtggagacttgtatgtggtgGGACCAAACATCCCTCGGCGCatgtggaagtgcaacaatgccaccgttgacACTTACTGTACC
Mutant_23PP	GPPIPRR	GTTTATCGGGCtgcaagcatggtggagacttgtatgtggtgGGACCACCTATCCCTCGGCGCatgtggaagtgcaacaatgccaccgttgacACTTACTGTACC
Mutant_23PQ	GPQIPRR	GTTTATCGGGCtgcaagcatggtggagacttgtatgtggtgGGACCACAGATCCCTCGGCGCatgtggaagtgcaacaatgccaccgttgacACTTACTGTACC
Mutant_23PR	GPRIPRR	GTTTATCGGGCtgcaagcatggtggagacttgtatgtggtgGGACCACGGATCCCTCGCCGGatgtggaagtgcaacaatgccaccgttgacACTTACTGTACC
Mutant_23PT	GPTIPRR	GTTTATCGGGCtgcaagcatggtggagacttgtatgtggtgGGACCAACCATCCCTCGGCGCatgtggaagtgcaacaatgccaccgttgacACTTACTGTACC
Mutant_23PV	GPVIPRR	GTTTATCGGGCtgcaagcatggtggagacttgtatgtggtgGGACCAGTGATCCCTCGGCGCatgtggaagtgcaacaatgccaccgttgacACTTACTGTACC
Mutant_23PW	GPWIPRR	GTTTATCGGGCtgcaagcatggtggagacttgtatgtggtgGGACCATGGATCCCTCGGCGCatgtggaagtgcaacaatgccaccgttgacACTTACTGTACC
Mutant_23PY	GPYIPRR	GTTTATCGGGCtgcaagcatggtggagacttgtatgtggtgGGACCATACATCCCTCGGCGCatgtggaagtgcaacaatgccaccgttgacACTTACTGTACC
Mutant_23QA	GQAIPRR	GTTTATCGGGCtgcaagcatggtggagacttgtatgtggtgGGACAGGCCATCCCACGGCGCatgtggaagtgcaacaatgccaccgttgacACTTACTGTACC
Mutant_23QC	GQCIPRR	GTTTATCGGGCtgcaagcatggtggagacttgtatgtggtgGGACAGTGCATCCCACGGCGCatgtggaagtgcaacaatgccaccgttgacACTTACTGTACC
Mutant_23QD	GQDIPRR	GTTTATCGGGCtgcaagcatggtggagacttgtatgtggtgGGACAGGACATCCCACGGCGCatgtggaagtgcaacaatgccaccgttgacACTTACTGTACC
Mutant_23QE	GQEIPRR	GTTTATCGGGCtgcaagcatggtggagacttgtatgtggtgGGACAGGAGATCCCACGGCGCatgtggaagtgcaacaatgccaccgttgacACTTACTGTACC
Mutant_23QF	GQFIPRR	GTTTATCGGGCtgcaagcatggtggagacttgtatgtggtgGGACAGTTCATCCCACGGCGCatgtggaagtgcaacaatgccaccgttgacACTTACTGTACC
Mutant_23QG	GQGIPRR	GTTTATCGGGCtgcaagcatggtggagacttgtatgtggtgGGACAGGGGATCCCACGGCGCatgtggaagtgcaacaatgccaccgttgacACTTACTGTACC
Mutant_23QH	GQHIPRR	GTTTATCGGGCtgcaagcatggtggagacttgtatgtggtgGGACAGCACATCCCACGGCGCatgtggaagtgcaacaatgccaccgttgacACTTACTGTACC
Mutant_23QI	GQIIPRR	GTTTATCGGGCtgcaagcatggtggagacttgtatgtggtgGGACAGATCATTCCACGGCGCatgtggaagtgcaacaatgccaccgttgacACTTACTGTACC
Mutant_23QK	GQKIPRR	GTTTATCGGGCtgcaagcatggtggagacttgtatgtggtgGGACAGAAGATCCCACGGCGCatgtggaagtgcaacaatgccaccgttgacACTTACTGTACC
Mutant_23QL	GQLIPRR	GTTTATCGGGCtgcaagcatggtggagacttgtatgtggtgGGACAGCTGATCCCACGGCGCatgtggaagtgcaacaatgccaccgttgacACTTACTGTACC
Mutant_23QM	GQMIPRR	GTTTATCGGGCtgcaagcatggtggagacttgtatgtggtgGGACAGATGATCCCACGGCGCatgtggaagtgcaacaatgccaccgttgacACTTACTGTACC
Mutant_23QN	GQNIPRR	GTTTATCGGGCtgcaagcatggtggagacttgtatgtggtgGGACAGAACATCCCACGGCGCatgtggaagtgcaacaatgccaccgttgacACTTACTGTACC
Mutant_23QP	GQPIPRR	GTTTATCGGGCtgcaagcatggtggagacttgtatgtggtgGGACAGCCAATCCCTCGGCGCatgtggaagtgcaacaatgccaccgttgacACTTACTGTACC
Mutant_23QQ	GQQIPRR	GTTTATCGGGCtgcaagcatggtggagacttgtatgtggtgGGACAGCAGATCCCACGGCGCatgtggaagtgcaacaatgccaccgttgacACTTACTGTACC
Mutant_23QR	GQRIPRR	GTTTATCGGGCtgcaagcatggtggagacttgtatgtggtgGGACAGCGGATCCCACGCCGGatgtggaagtgcaacaatgccaccgttgacACTTACTGTACC
Mutant_23QT	GQTIPRR	GTTTATCGGGCtgcaagcatggtggagacttgtatgtggtgGGACAGACCATCCCACGGCGCatgtggaagtgcaacaatgccaccgttgacACTTACTGTACC
Mutant_23QV	GQVIPRR	GTTTATCGGGCtgcaagcatggtggagacttgtatgtggtgGGACAGGTGATCCCACGGCGCatgtggaagtgcaacaatgccaccgttgacACTTACTGTACC
Mutant_23QW	GQWIPRR	GTTTATCGGGCtgcaagcatggtggagacttgtatgtggtgGGACAGTGGATCCCACGGCGCatgtggaagtgcaacaatgccaccgttgacACTTACTGTACC
Mutant_23QY	GQYIPRR	GTTTATCGGGCtgcaagcatggtggagacttgtatgtggtgGGACAGTACATCCCACGGCGCatgtggaagtgcaacaatgccaccgttgacACTTACTGTACC
Mutant_23RA	GRAIPRR	GTTTATCGGGCtgcaagcatggtggagacttgtatgtggtgGGACGGGCCATCCCACGCCGGatgtggaagtgcaacaatgccaccgttgacACTTACTGTACC
Mutant_23RC	GRCIPRR	GTTTATCGGGCtgcaagcatggtggagacttgtatgtggtgGGACGGTGCATCCCACGCCGGatgtggaagtgcaacaatgccaccgttgacACTTACTGTACC
Mutant_23RD	GRDIPRR	GTTTATCGGGCtgcaagcatggtggagacttgtatgtggtgGGACGGGACATCCCACGCCGGatgtggaagtgcaacaatgccaccgttgacACTTACTGTACC
Mutant_23RE	GREIPRR	GTTTATCGGGCtgcaagcatggtggagacttgtatgtggtgGGACGGGAGATCCCACGCCGGatgtggaagtgcaacaatgccaccgttgacACTTACTGTACC
Mutant_23RF	GRFIPRR	GTTTATCGGGCtgcaagcatggtggagacttgtatgtggtgGGACGGTTCATCCCACGCCGGatgtggaagtgcaacaatgccaccgttgacACTTACTGTACC
Mutant_23RG	GRGIPRR	GTTTATCGGGCtgcaagcatggtggagacttgtatgtggtgGGACGGGGGATCCCACGCCGGatgtggaagtgcaacaatgccaccgttgacACTTACTGTACC
Mutant_23RH	GRHIPRR	GTTTATCGGGCtgcaagcatggtggagacttgtatgtggtgGGACGGCACATCCCACGCCGGatgtggaagtgcaacaatgccaccgttgacACTTACTGTACC
Mutant_23RI	GRIIPRR	GTTTATCGGGCtgcaagcatggtggagacttgtatgtggtgGGACGGATCATTCCACGCCGGatgtggaagtgcaacaatgccaccgttgacACTTACTGTACC
Mutant_23RK	GRKIPRR	GTTTATCGGGCtgcaagcatggtggagacttgtatgtggtgGGACGGAAGATCCCACGCCGGatgtggaagtgcaacaatgccaccgttgacACTTACTGTACC
Mutant_23RL	GRLIPRR	GTTTATCGGGCtgcaagcatggtggagacttgtatgtggtgGGACGGCTGATCCCACGCCGGatgtggaagtgcaacaatgccaccgttgacACTTACTGTACC
Mutant_23RM	GRMIPRR	GTTTATCGGGCtgcaagcatggtggagacttgtatgtggtgGGACGGATGATCCCACGCCGGatgtggaagtgcaacaatgccaccgttgacACTTACTGTACC
Mutant_23RN	GRNIPRR	GTTTATCGGGCtgcaagcatggtggagacttgtatgtggtgGGACGGAACATCCCACGCCGGatgtggaagtgcaacaatgccaccgttgacACTTACTGTACC
Mutant_23RP	GRPIPRR	GTTTATCGGGCtgcaagcatggtggagacttgtatgtggtgGGACGGCCAATCCCTCGCCGGatgtggaagtgcaacaatgccaccgttgacACTTACTGTACC
Mutant_23RQ	GRQIPRR	GTTTATCGGGCtgcaagcatggtggagacttgtatgtggtgGGACGGCAGATCCCACGCCGGatgtggaagtgcaacaatgccaccgttgacACTTACTGTACC
Mutant_23RR	GRRIPRR	GTTTATCGGGCtgcaagcatggtggagacttgtatgtggtgGGACGGCGCATCCCACGGCGGatgtggaagtgcaacaatgccaccgttgacACTTACTGTACC
Mutant_23RT	GRTIPRR	GTTTATCGGGCtgcaagcatggtggagacttgtatgtggtgGGACGGACCATCCCACGCCGGatgtggaagtgcaacaatgccaccgttgacACTTACTGTACC
Mutant_23RV	GRVIPRR	GTTTATCGGGCtgcaagcatggtggagacttgtatgtggtgGGACGGGTGATCCCACGCCGGatgtggaagtgcaacaatgccaccgttgacACTTACTGTACC
Mutant_23RW	GRWIPRR	GTTTATCGGGCtgcaagcatggtggagacttgtatgtggtgGGACGGTGGATCCCACGCCGGatgtggaagtgcaacaatgccaccgttgacACTTACTGTACC
Mutant_23RY	GRYIPRR	GTTTATCGGGCtgcaagcatggtggagacttgtatgtggtgGGACGGTACATCCCACGCCGGatgtggaagtgcaacaatgccaccgttgacACTTACTGTACC
Mutant_23SA	GSAIPRR	GTTTATCGGGCtgcaagcatggtggagacttgtatgtggtgGGATCCGCCATCCCACGGCGCatgtggaagtgcaacaatgccaccgttgacACTTACTGTACC
Mutant_23SC	GSCIPRR	GTTTATCGGGCtgcaagcatggtggagacttgtatgtggtgGGATCCTGCATCCCACGGCGCatgtggaagtgcaacaatgccaccgttgacACTTACTGTACC
Mutant_23SD	GSDIPRR	GTTTATCGGGCtgcaagcatggtggagacttgtatgtggtgGGATCCGACATCCCACGGCGCatgtggaagtgcaacaatgccaccgttgacACTTACTGTACC
Mutant_23SE	GSEIPRR	GTTTATCGGGCtgcaagcatggtggagacttgtatgtggtgGGATCCGAGATCCCACGGCGCatgtggaagtgcaacaatgccaccgttgacACTTACTGTACC
Mutant_23SF	GSFIPRR	GTTTATCGGGCtgcaagcatggtggagacttgtatgtggtgGGATCCTTCATCCCACGGCGCatgtggaagtgcaacaatgccaccgttgacACTTACTGTACC
Mutant_23SG	GSGIPRR	GTTTATCGGGCtgcaagcatggtggagacttgtatgtggtgGGATCCGGGATCCCACGGCGCatgtggaagtgcaacaatgccaccgttgacACTTACTGTACC
Mutant_23SH	GSHIPRR	GTTTATCGGGCtgcaagcatggtggagacttgtatgtggtgGGATCCCACATCCCACGGCGCatgtggaagtgcaacaatgccaccgttgacACTTACTGTACC
Mutant_23SI	GSIIPRR	GTTTATCGGGCtgcaagcatggtggagacttgtatgtggtgGGATCCATCATTCCACGGCGCatgtggaagtgcaacaatgccaccgttgacACTTACTGTACC
Mutant_23SK	GSKIPRR	GTTTATCGGGCtgcaagcatggtggagacttgtatgtggtgGGATCCAAGATCCCACGGCGCatgtggaagtgcaacaatgccaccgttgacACTTACTGTACC
Mutant_23SL	GSLIPRR	GTTTATCGGGCtgcaagcatggtggagacttgtatgtggtgGGATCCCTGATCCCACGGCGCatgtggaagtgcaacaatgccaccgttgacACTTACTGTACC
Mutant_23SM	GSMIPRR	GTTTATCGGGCtgcaagcatggtggagacttgtatgtggtgGGATCCATGATCCCACGGCGCatgtggaagtgcaacaatgccaccgttgacACTTACTGTACC
Mutant_23SN	GSNIPRR	GTTTATCGGGCtgcaagcatggtggagacttgtatgtggtgGGATCCAACATCCCACGGCGCatgtggaagtgcaacaatgccaccgttgacACTTACTGTACC
Mutant_23SP	GSPIPRR	GTTTATCGGGCtgcaagcatggtggagacttgtatgtggtgGGATCCCCAATCCCTCGGCGCatgtggaagtgcaacaatgccaccgttgacACTTACTGTACC
Mutant_23SQ	GSQIPRR	GTTTATCGGGCtgcaagcatggtggagacttgtatgtggtgGGATCCCAGATCCCACGGCGCatgtggaagtgcaacaatgccaccgttgacACTTACTGTACC
Mutant_23SR	GSRIPRR	GTTTATCGGGCtgcaagcatggtggagacttgtatgtggtgGGATCCCGGATCCCACGCCGGatgtggaagtgcaacaatgccaccgttgacACTTACTGTACC
Mutant_23ST	GSTIPRR	GTTTATCGGGCtgcaagcatggtggagacttgtatgtggtgGGATCCACCATCCCACGGCGCatgtggaagtgcaacaatgccaccgttgacACTTACTGTACC
Mutant_23SV	GSVIPRR	GTTTATCGGGCtgcaagcatggtggagacttgtatgtggtgGGATCCGTGATCCCACGGCGCatgtggaagtgcaacaatgccaccgttgacACTTACTGTACC
Mutant_23SW	GSWIPRR	GTTTATCGGGCtgcaagcatggtggagacttgtatgtggtgGGATCCTGGATCCCACGGCGCatgtggaagtgcaacaatgccaccgttgacACTTACTGTACC
Mutant_23SY	GSYIPRR	GTTTATCGGGCtgcaagcatggtggagacttgtatgtggtgGGATCCTACATCCCACGGCGCatgtggaagtgcaacaatgccaccgttgacACTTACTGTACC
Mutant_23TA	GTAIPRR	GTTTATCGGGCtgcaagcatggtggagacttgtatgtggtgGGAACCGCCATCCCACGGCGCatgtggaagtgcaacaatgccaccgttgacACTTACTGTACC
Mutant_23TC	GTCIPRR	GTTTATCGGGCtgcaagcatggtggagacttgtatgtggtgGGAACCTGCATCCCACGGCGCatgtggaagtgcaacaatgccaccgttgacACTTACTGTACC
Mutant_23TD	GTDIPRR	GTTTATCGGGCtgcaagcatggtggagacttgtatgtggtgGGAACCGACATCCCACGGCGCatgtggaagtgcaacaatgccaccgttgacACTTACTGTACC
Mutant_23TE	GTEIPRR	GTTTATCGGGCtgcaagcatggtggagacttgtatgtggtgGGAACCGAGATCCCACGGCGCatgtggaagtgcaacaatgccaccgttgacACTTACTGTACC
Mutant_23TF	GTFIPRR	GTTTATCGGGCtgcaagcatggtggagacttgtatgtggtgGGAACCTTCATCCCACGGCGCatgtggaagtgcaacaatgccaccgttgacACTTACTGTACC
Mutant_23TG	GTGIPRR	GTTTATCGGGCtgcaagcatggtggagacttgtatgtggtgGGAACCGGGATCCCACGGCGCatgtggaagtgcaacaatgccaccgttgacACTTACTGTACC
Mutant_23TH	GTHIPRR	GTTTATCGGGCtgcaagcatggtggagacttgtatgtggtgGGAACCCACATCCCACGGCGCatgtggaagtgcaacaatgccaccgttgacACTTACTGTACC
Mutant_23TI	GTIIPRR	GTTTATCGGGCtgcaagcatggtggagacttgtatgtggtgGGAACCATCATTCCACGGCGCatgtggaagtgcaacaatgccaccgttgacACTTACTGTACC
Mutant_23TK	GTKIPRR	GTTTATCGGGCtgcaagcatggtggagacttgtatgtggtgGGAACCAAGATCCCACGGCGCatgtggaagtgcaacaatgccaccgttgacACTTACTGTACC
Mutant_23TL	GTLIPRR	GTTTATCGGGCtgcaagcatggtggagacttgtatgtggtgGGAACCCTGATCCCACGGCGCatgtggaagtgcaacaatgccaccgttgacACTTACTGTACC
Mutant_23TM	GTMIPRR	GTTTATCGGGCtgcaagcatggtggagacttgtatgtggtgGGAACCATGATCCCACGGCGCatgtggaagtgcaacaatgccaccgttgacACTTACTGTACC
Mutant_23TN	GTNIPRR	GTTTATCGGGCtgcaagcatggtggagacttgtatgtggtgGGAACCAACATCCCACGGCGCatgtggaagtgcaacaatgccaccgttgacACTTACTGTACC
Mutant_23TP	GTPIPRR	GTTTATCGGGCtgcaagcatggtggagacttgtatgtggtgGGAACCCCAATCCCTCGGCGCatgtggaagtgcaacaatgccaccgttgacACTTACTGTACC
Mutant_23TQ	GTQIPRR	GTTTATCGGGCtgcaagcatggtggagacttgtatgtggtgGGAACCCAGATCCCACGGCGCatgtggaagtgcaacaatgccaccgttgacACTTACTGTACC
Mutant_23TR	GTRIPRR	GTTTATCGGGCtgcaagcatggtggagacttgtatgtggtgGGAACCCGGATCCCACGCCGGatgtggaagtgcaacaatgccaccgttgacACTTACTGTACC
Mutant_23TT	GTTIPRR	GTTTATCGGGCtgcaagcatggtggagacttgtatgtggtgGGAACCACCATCCCACGGCGCatgtggaagtgcaacaatgccaccgttgacACTTACTGTACC
Mutant_23TV	GTVIPRR	GTTTATCGGGCtgcaagcatggtggagacttgtatgtggtgGGAACCGTGATCCCACGGCGCatgtggaagtgcaacaatgccaccgttgacACTTACTGTACC
Mutant_23TW	GTWIPRR	GTTTATCGGGCtgcaagcatggtggagacttgtatgtggtgGGAACCTGGATCCCACGGCGCatgtggaagtgcaacaatgccaccgttgacACTTACTGTACC
Mutant_23TY	GTYIPRR	GTTTATCGGGCtgcaagcatggtggagacttgtatgtggtgGGAACCTACATCCCACGGCGCatgtggaagtgcaacaatgccaccgttgacACTTACTGTACC
Mutant_23VA	GVAIPRR	GTTTATCGGGCtgcaagcatggtggagacttgtatgtggtgGGAGTGGCCATCCCACGGCGCatgtggaagtgcaacaatgccaccgttgacACTTACTGTACC
Mutant_23VC	GVCIPRR	GTTTATCGGGCtgcaagcatggtggagacttgtatgtggtgGGAGTGTGCATCCCACGGCGCatgtggaagtgcaacaatgccaccgttgacACTTACTGTACC
Mutant_23VD	GVDIPRR	GTTTATCGGGCtgcaagcatggtggagacttgtatgtggtgGGAGTGGACATCCCACGGCGCatgtggaagtgcaacaatgccaccgttgacACTTACTGTACC
Mutant_23VE	GVEIPRR	GTTTATCGGGCtgcaagcatggtggagacttgtatgtggtgGGAGTGGAGATCCCACGGCGCatgtggaagtgcaacaatgccaccgttgacACTTACTGTACC
Mutant_23VF	GVFIPRR	GTTTATCGGGCtgcaagcatggtggagacttgtatgtggtgGGAGTGTTCATCCCACGGCGCatgtggaagtgcaacaatgccaccgttgacACTTACTGTACC
Mutant_23VG	GVGIPRR	GTTTATCGGGCtgcaagcatggtggagacttgtatgtggtgGGAGTGGGGATCCCACGGCGCatgtggaagtgcaacaatgccaccgttgacACTTACTGTACC
Mutant_23VH	GVHIPRR	GTTTATCGGGCtgcaagcatggtggagacttgtatgtggtgGGAGTGCACATCCCACGGCGCatgtggaagtgcaacaatgccaccgttgacACTTACTGTACC
Mutant_23VI	GVIIPRR	GTTTATCGGGCtgcaagcatggtggagacttgtatgtggtgGGAGTGATCATTCCACGGCGCatgtggaagtgcaacaatgccaccgttgacACTTACTGTACC
Mutant_23VK	GVKIPRR	GTTTATCGGGCtgcaagcatggtggagacttgtatgtggtgGGAGTGAAGATCCCACGGCGCatgtggaagtgcaacaatgccaccgttgacACTTACTGTACC
Mutant_23VL	GVLIPRR	GTTTATCGGGCtgcaagcatggtggagacttgtatgtggtgGGAGTGCTGATCCCACGGCGCatgtggaagtgcaacaatgccaccgttgacACTTACTGTACC
Mutant_23VM	GVMIPRR	GTTTATCGGGCtgcaagcatggtggagacttgtatgtggtgGGAGTGATGATCCCACGGCGCatgtggaagtgcaacaatgccaccgttgacACTTACTGTACC
Mutant_23VN	GVNIPRR	GTTTATCGGGCtgcaagcatggtggagacttgtatgtggtgGGAGTGAACATCCCACGGCGCatgtggaagtgcaacaatgccaccgttgacACTTACTGTACC
Mutant_23VP	GVPIPRR	GTTTATCGGGCtgcaagcatggtggagacttgtatgtggtgGGAGTGCCAATCCCTCGGCGCatgtggaagtgcaacaatgccaccgttgacACTTACTGTACC
Mutant_23VQ	GVQIPRR	GTTTATCGGGCtgcaagcatggtggagacttgtatgtggtgGGAGTGCAGATCCCACGGCGCatgtggaagtgcaacaatgccaccgttgacACTTACTGTACC
Mutant_23VR	GVRIPRR	GTTTATCGGGCtgcaagcatggtggagacttgtatgtggtgGGAGTGCGGATCCCACGCCGGatgtggaagtgcaacaatgccaccgttgacACTTACTGTACC
Mutant_23VT	GVTIPRR	GTTTATCGGGCtgcaagcatggtggagacttgtatgtggtgGGAGTGACCATCCCACGGCGCatgtggaagtgcaacaatgccaccgttgacACTTACTGTACC
Mutant_23VV	GVVIPRR	GTTTATCGGGCtgcaagcatggtggagacttgtatgtggtgGGAGTGGTGATCCCACGGCGCatgtggaagtgcaacaatgccaccgttgacACTTACTGTACC
Mutant_23VW	GVWIPRR	GTTTATCGGGCtgcaagcatggtggagacttgtatgtggtgGGAGTGTGGATCCCACGGCGCatgtggaagtgcaacaatgccaccgttgacACTTACTGTACC
Mutant_23VY	GVYIPRR	GTTTATCGGGCtgcaagcatggtggagacttgtatgtggtgGGAGTGTACATCCCACGGCGCatgtggaagtgcaacaatgccaccgttgacACTTACTGTACC
Mutant_23WA	GWAIPRR	GTTTATCGGGCtgcaagcatggtggagacttgtatgtggtgGGATGGGCCATCCCACGGCGCatgtggaagtgcaacaatgccaccgttgacACTTACTGTACC
Mutant_23WC	GWCIPRR	GTTTATCGGGCtgcaagcatggtggagacttgtatgtggtgGGATGGTGCATCCCACGGCGCatgtggaagtgcaacaatgccaccgttgacACTTACTGTACC
Mutant_23WD	GWDIPRR	GTTTATCGGGCtgcaagcatggtggagacttgtatgtggtgGGATGGGACATCCCACGGCGCatgtggaagtgcaacaatgccaccgttgacACTTACTGTACC
Mutant_23WE	GWEIPRR	GTTTATCGGGCtgcaagcatggtggagacttgtatgtggtgGGATGGGAGATCCCACGGCGCatgtggaagtgcaacaatgccaccgttgacACTTACTGTACC
Mutant_23WF	GWFIPRR	GTTTATCGGGCtgcaagcatggtggagacttgtatgtggtgGGATGGTTCATCCCACGGCGCatgtggaagtgcaacaatgccaccgttgacACTTACTGTACC
Mutant_23WG	GWGIPRR	GTTTATCGGGCtgcaagcatggtggagacttgtatgtggtgGGATGGGGGATCCCACGGCGCatgtggaagtgcaacaatgccaccgttgacACTTACTGTACC
Mutant_23WH	GWHIPRR	GTTTATCGGGCtgcaagcatggtggagacttgtatgtggtgGGATGGCACATCCCACGGCGCatgtggaagtgcaacaatgccaccgttgacACTTACTGTACC
Mutant_23WI	GWIIPRR	GTTTATCGGGCtgcaagcatggtggagacttgtatgtggtgGGATGGATCATTCCACGGCGCatgtggaagtgcaacaatgccaccgttgacACTTACTGTACC
Mutant_23WK	GWKIPRR	GTTTATCGGGCtgcaagcatggtggagacttgtatgtggtgGGATGGAAGATCCCACGGCGCatgtggaagtgcaacaatgccaccgttgacACTTACTGTACC
Mutant_23WL	GWLIPRR	GTTTATCGGGCtgcaagcatggtggagacttgtatgtggtgGGATGGCTGATCCCACGGCGCatgtggaagtgcaacaatgccaccgttgacACTTACTGTACC
Mutant_23WM	GWMIPRR	GTTTATCGGGCtgcaagcatggtggagacttgtatgtggtgGGATGGATGATCCCACGGCGCatgtggaagtgcaacaatgccaccgttgacACTTACTGTACC
Mutant_23WN	GWNIPRR	GTTTATCGGGCtgcaagcatggtggagacttgtatgtggtgGGATGGAACATCCCACGGCGCatgtggaagtgcaacaatgccaccgttgacACTTACTGTACC
Mutant_23WP	GWPIPRR	GTTTATCGGGCtgcaagcatggtggagacttgtatgtggtgGGATGGCCAATCCCTCGGCGCatgtggaagtgcaacaatgccaccgttgacACTTACTGTACC
Mutant_23WQ	GWQIPRR	GTTTATCGGGCtgcaagcatggtggagacttgtatgtggtgGGATGGCAGATCCCACGGCGCatgtggaagtgcaacaatgccaccgttgacACTTACTGTACC
Mutant_23WR	GWRIPRR	GTTTATCGGGCtgcaagcatggtggagacttgtatgtggtgGGATGGCGGATCCCACGCCGGatgtggaagtgcaacaatgccaccgttgacACTTACTGTACC
Mutant_23WT	GWTIPRR	GTTTATCGGGCtgcaagcatggtggagacttgtatgtggtgGGATGGACCATCCCACGGCGCatgtggaagtgcaacaatgccaccgttgacACTTACTGTACC
Mutant_23WV	GWVIPRR	GTTTATCGGGCtgcaagcatggtggagacttgtatgtggtgGGATGGGTGATCCCACGGCGCatgtggaagtgcaacaatgccaccgttgacACTTACTGTACC
Mutant_23WW	GWWIPRR	GTTTATCGGGCtgcaagcatggtggagacttgtatgtggtgGGATGGTGGATCCCACGGCGCatgtggaagtgcaacaatgccaccgttgacACTTACTGTACC
Mutant_23WY	GWYIPRR	GTTTATCGGGCtgcaagcatggtggagacttgtatgtggtgGGATGGTACATCCCACGGCGCatgtggaagtgcaacaatgccaccgttgacACTTACTGTACC
Mutant_23YA	GYAIPRR	GTTTATCGGGCtgcaagcatggtggagacttgtatgtggtgGGATACGCCATCCCACGGCGCatgtggaagtgcaacaatgccaccgttgacACTTACTGTACC
Mutant_23YC	GYCIPRR	GTTTATCGGGCtgcaagcatggtggagacttgtatgtggtgGGATACTGCATCCCACGGCGCatgtggaagtgcaacaatgccaccgttgacACTTACTGTACC
Mutant_23YD	GYDIPRR	GTTTATCGGGCtgcaagcatggtggagacttgtatgtggtgGGATACGACATCCCACGGCGCatgtggaagtgcaacaatgccaccgttgacACTTACTGTACC
Mutant_23YE	GYEIPRR	GTTTATCGGGCtgcaagcatggtggagacttgtatgtggtgGGATACGAGATCCCACGGCGCatgtggaagtgcaacaatgccaccgttgacACTTACTGTACC
Mutant_23YF	GYFIPRR	GTTTATCGGGCtgcaagcatggtggagacttgtatgtggtgGGATACTTCATCCCACGGCGCatgtggaagtgcaacaatgccaccgttgacACTTACTGTACC
Mutant_23YG	GYGIPRR	GTTTATCGGGCtgcaagcatggtggagacttgtatgtggtgGGATACGGGATCCCACGGCGCatgtggaagtgcaacaatgccaccgttgacACTTACTGTACC
Mutant_23YH	GYHIPRR	GTTTATCGGGCtgcaagcatggtggagacttgtatgtggtgGGATACCACATCCCACGGCGCatgtggaagtgcaacaatgccaccgttgacACTTACTGTACC
Mutant_23YI	GYIIPRR	GTTTATCGGGCtgcaagcatggtggagacttgtatgtggtgGGATACATCATTCCACGGCGCatgtggaagtgcaacaatgccaccgttgacACTTACTGTACC
Mutant_23YK	GYKIPRR	GTTTATCGGGCtgcaagcatggtggagacttgtatgtggtgGGATACAAGATCCCACGGCGCatgtggaagtgcaacaatgccaccgttgacACTTACTGTACC
Mutant_23YL	GYLIPRR	GTTTATCGGGCtgcaagcatggtggagacttgtatgtggtgGGATACCTGATCCCACGGCGCatgtggaagtgcaacaatgccaccgttgacACTTACTGTACC
Mutant_23YM	GYMIPRR	GTTTATCGGGCtgcaagcatggtggagacttgtatgtggtgGGATACATGATCCCACGGCGCatgtggaagtgcaacaatgccaccgttgacACTTACTGTACC
Mutant_23YN	GYNIPRR	GTTTATCGGGCtgcaagcatggtggagacttgtatgtggtgGGATACAACATCCCACGGCGCatgtggaagtgcaacaatgccaccgttgacACTTACTGTACC
Mutant_23YP	GYPIPRR	GTTTATCGGGCtgcaagcatggtggagacttgtatgtggtgGGATACCCAATCCCTCGGCGCatgtggaagtgcaacaatgccaccgttgacACTTACTGTACC
Mutant_23YQ	GYQIPRR	GTTTATCGGGCtgcaagcatggtggagacttgtatgtggtgGGATACCAGATCCCACGGCGCatgtggaagtgcaacaatgccaccgttgacACTTACTGTACC
Mutant_23YR	GYRIPRR	GTTTATCGGGCtgcaagcatggtggagacttgtatgtggtgGGATACCGGATCCCACGCCGGatgtggaagtgcaacaatgccaccgttgacACTTACTGTACC
Mutant_23YT	GYTIPRR	GTTTATCGGGCtgcaagcatggtggagacttgtatgtggtgGGATACACCATCCCACGGCGCatgtggaagtgcaacaatgccaccgttgacACTTACTGTACC
Mutant_23YV	GYVIPRR	GTTTATCGGGCtgcaagcatggtggagacttgtatgtggtgGGATACGTGATCCCACGGCGCatgtggaagtgcaacaatgccaccgttgacACTTACTGTACC
Mutant_23YW	GYWIPRR	GTTTATCGGGCtgcaagcatggtggagacttgtatgtggtgGGATACTGGATCCCACGGCGCatgtggaagtgcaacaatgccaccgttgacACTTACTGTACC
Mutant_23YY	GYYIPRR	GTTTATCGGGCtgcaagcatggtggagacttgtatgtggtgGGATACTACATCCCACGGCGCatgtggaagtgcaacaatgccaccgttgacACTTACTGTACC
Mutant_34AA	GGAAPRR	GTTTATCGGGCtgcaagcatggtggagacttgtatgtggtgGGAGGGGCCGCCCCACGGCGCatgtggaagtgcaacaatgccaccgttgacACTTACTGTACC
Mutant_34AC	GGACPRR	GTTTATCGGGCtgcaagcatggtggagacttgtatgtggtgGGAGGGGCCTGCCCACGGCGCatgtggaagtgcaacaatgccaccgttgacACTTACTGTACC
Mutant_34AD	GGADPRR	GTTTATCGGGCtgcaagcatggtggagacttgtatgtggtgGGAGGGGCCGACCCACGGCGCatgtggaagtgcaacaatgccaccgttgacACTTACTGTACC
Mutant_34AE	GGAEPRR	GTTTATCGGGCtgcaagcatggtggagacttgtatgtggtgGGAGGGGCCGAGCCACGGCGCatgtggaagtgcaacaatgccaccgttgacACTTACTGTACC
Mutant_34AF	GGAFPRR	GTTTATCGGGCtgcaagcatggtggagacttgtatgtggtgGGAGGGGCCTTCCCACGGCGCatgtggaagtgcaacaatgccaccgttgacACTTACTGTACC
Mutant_34AG	GGAGPRR	GTTTATCGGGCtgcaagcatggtggagacttgtatgtggtgGGAGGGGCCGGACCACGGCGCatgtggaagtgcaacaatgccaccgttgacACTTACTGTACC
Mutant_34AH	GGAHPRR	GTTTATCGGGCtgcaagcatggtggagacttgtatgtggtgGGAGGGGCCCACCCACGGCGCatgtggaagtgcaacaatgccaccgttgacACTTACTGTACC
Mutant_34AK	GGAKPRR	GTTTATCGGGCtgcaagcatggtggagacttgtatgtggtgGGAGGGGCCAAGCCACGGCGCatgtggaagtgcaacaatgccaccgttgacACTTACTGTACC
Mutant_34AL	GGALPRR	GTTTATCGGGCtgcaagcatggtggagacttgtatgtggtgGGAGGGGCCCTGCCACGGCGCatgtggaagtgcaacaatgccaccgttgacACTTACTGTACC
Mutant_34AM	GGAMPRR	GTTTATCGGGCtgcaagcatggtggagacttgtatgtggtgGGAGGGGCCATGCCACGGCGCatgtggaagtgcaacaatgccaccgttgacACTTACTGTACC
Mutant_34AN	GGANPRR	GTTTATCGGGCtgcaagcatggtggagacttgtatgtggtgGGAGGGGCCAACCCACGGCGCatgtggaagtgcaacaatgccaccgttgacACTTACTGTACC
Mutant_34AP	GGAPPRR	GTTTATCGGGCtgcaagcatggtggagacttgtatgtggtgGGAGGGGCCCCACCTCGGCGCatgtggaagtgcaacaatgccaccgttgacACTTACTGTACC
Mutant_34AQ	GGAQPRR	GTTTATCGGGCtgcaagcatggtggagacttgtatgtggtgGGAGGGGCCCAGCCACGGCGCatgtggaagtgcaacaatgccaccgttgacACTTACTGTACC
Mutant_34AR	GGARPRR	GTTTATCGGGCtgcaagcatggtggagacttgtatgtggtgGGAGGGGCCCGGCCACGCCGGatgtggaagtgcaacaatgccaccgttgacACTTACTGTACC
Mutant_34AS	GGASPRR	GTTTATCGGGCtgcaagcatggtggagacttgtatgtggtgGGAGGGGCCTCCCCACGGCGCatgtggaagtgcaacaatgccaccgttgacACTTACTGTACC
Mutant_34AT	GGATPRR	GTTTATCGGGCtgcaagcatggtggagacttgtatgtggtgGGAGGGGCCACCCCACGGCGCatgtggaagtgcaacaatgccaccgttgacACTTACTGTACC
Mutant_34AV	GGAVPRR	GTTTATCGGGCtgcaagcatggtggagacttgtatgtggtgGGAGGGGCCGTGCCACGGCGCatgtggaagtgcaacaatgccaccgttgacACTTACTGTACC
Mutant_34AW	GGAWPRR	GTTTATCGGGCtgcaagcatggtggagacttgtatgtggtgGGAGGGGCCTGGCCACGGCGCatgtggaagtgcaacaatgccaccgttgacACTTACTGTACC
Mutant_34AY	GGAYPRR	GTTTATCGGGCtgcaagcatggtggagacttgtatgtggtgGGAGGGGCCTACCCACGGCGCatgtggaagtgcaacaatgccaccgttgacACTTACTGTACC
Mutant_34CA	GGCAPRR	GTTTATCGGGCtgcaagcatggtggagacttgtatgtggtgGGAGGGTGCGCCCCACGGCGCatgtggaagtgcaacaatgccaccgttgacACTTACTGTACC
Mutant_34CC	GGCCPRR	GTTTATCGGGCtgcaagcatggtggagacttgtatgtggtgGGAGGGTGCTGCCCACGGCGCatgtggaagtgcaacaatgccaccgttgacACTTACTGTACC
Mutant_34CD	GGCDPRR	GTTTATCGGGCtgcaagcatggtggagacttgtatgtggtgGGAGGGTGCGACCCACGGCGCatgtggaagtgcaacaatgccaccgttgacACTTACTGTACC
Mutant_34CE	GGCEPRR	GTTTATCGGGCtgcaagcatggtggagacttgtatgtggtgGGAGGGTGCGAGCCACGGCGCatgtggaagtgcaacaatgccaccgttgacACTTACTGTACC
Mutant_34CF	GGCFPRR	GTTTATCGGGCtgcaagcatggtggagacttgtatgtggtgGGAGGGTGCTTCCCACGGCGCatgtggaagtgcaacaatgccaccgttgacACTTACTGTACC
Mutant_34CG	GGCGPRR	GTTTATCGGGCtgcaagcatggtggagacttgtatgtggtgGGAGGGTGCGGACCACGGCGCatgtggaagtgcaacaatgccaccgttgacACTTACTGTACC
Mutant_34CH	GGCHPRR	GTTTATCGGGCtgcaagcatggtggagacttgtatgtggtgGGAGGGTGCCACCCACGGCGCatgtggaagtgcaacaatgccaccgttgacACTTACTGTACC
Mutant_34CK	GGCKPRR	GTTTATCGGGCtgcaagcatggtggagacttgtatgtggtgGGAGGGTGCAAGCCACGGCGCatgtggaagtgcaacaatgccaccgttgacACTTACTGTACC
Mutant_34CL	GGCLPRR	GTTTATCGGGCtgcaagcatggtggagacttgtatgtggtgGGAGGGTGCCTGCCACGGCGCatgtggaagtgcaacaatgccaccgttgacACTTACTGTACC
Mutant_34CM	GGCMPRR	GTTTATCGGGCtgcaagcatggtggagacttgtatgtggtgGGAGGGTGCATGCCACGGCGCatgtggaagtgcaacaatgccaccgttgacACTTACTGTACC
Mutant_34CN	GGCNPRR	GTTTATCGGGCtgcaagcatggtggagacttgtatgtggtgGGAGGGTGCAACCCACGGCGCatgtggaagtgcaacaatgccaccgttgacACTTACTGTACC
Mutant_34CP	GGCPPRR	GTTTATCGGGCtgcaagcatggtggagacttgtatgtggtgGGAGGGTGCCCACCTCGGCGCatgtggaagtgcaacaatgccaccgttgacACTTACTGTACC
Mutant_34CQ	GGCQPRR	GTTTATCGGGCtgcaagcatggtggagacttgtatgtggtgGGAGGGTGCCAGCCACGGCGCatgtggaagtgcaacaatgccaccgttgacACTTACTGTACC
Mutant_34CR	GGCRPRR	GTTTATCGGGCtgcaagcatggtggagacttgtatgtggtgGGAGGGTGCCGGCCACGCCGGatgtggaagtgcaacaatgccaccgttgacACTTACTGTACC
Mutant_34CS	GGCSPRR	GTTTATCGGGCtgcaagcatggtggagacttgtatgtggtgGGAGGGTGCTCCCCACGGCGCatgtggaagtgcaacaatgccaccgttgacACTTACTGTACC
Mutant_34CT	GGCTPRR	GTTTATCGGGCtgcaagcatggtggagacttgtatgtggtgGGAGGGTGCACCCCACGGCGCatgtggaagtgcaacaatgccaccgttgacACTTACTGTACC
Mutant_34CV	GGCVPRR	GTTTATCGGGCtgcaagcatggtggagacttgtatgtggtgGGAGGGTGCGTGCCACGGCGCatgtggaagtgcaacaatgccaccgttgacACTTACTGTACC
Mutant_34CW	GGCWPRR	GTTTATCGGGCtgcaagcatggtggagacttgtatgtggtgGGAGGGTGCTGGCCACGGCGCatgtggaagtgcaacaatgccaccgttgacACTTACTGTACC
Mutant_34CY	GGCYPRR	GTTTATCGGGCtgcaagcatggtggagacttgtatgtggtgGGAGGGTGCTACCCACGGCGCatgtggaagtgcaacaatgccaccgttgacACTTACTGTACC
Mutant_34DA	GGDAPRR	GTTTATCGGGCtgcaagcatggtggagacttgtatgtggtgGGAGGGGACGCCCCACGGCGCatgtggaagtgcaacaatgccaccgttgacACTTACTGTACC
Mutant_34DC	GGDCPRR	GTTTATCGGGCtgcaagcatggtggagacttgtatgtggtgGGAGGGGACTGCCCACGGCGCatgtggaagtgcaacaatgccaccgttgacACTTACTGTACC
Mutant_34DD	GGDDPRR	GTTTATCGGGCtgcaagcatggtggagacttgtatgtggtgGGAGGGGACGACCCACGGCGCatgtggaagtgcaacaatgccaccgttgacACTTACTGTACC
Mutant_34DE	GGDEPRR	GTTTATCGGGCtgcaagcatggtggagacttgtatgtggtgGGAGGGGACGAGCCACGGCGCatgtggaagtgcaacaatgccaccgttgacACTTACTGTACC
Mutant_34DF	GGDFPRR	GTTTATCGGGCtgcaagcatggtggagacttgtatgtggtgGGAGGGGACTTCCCACGGCGCatgtggaagtgcaacaatgccaccgttgacACTTACTGTACC
Mutant_34DG	GGDGPRR	GTTTATCGGGCtgcaagcatggtggagacttgtatgtggtgGGAGGGGACGGACCACGGCGCatgtggaagtgcaacaatgccaccgttgacACTTACTGTACC
Mutant_34DH	GGDHPRR	GTTTATCGGGCtgcaagcatggtggagacttgtatgtggtgGGAGGGGACCACCCACGGCGCatgtggaagtgcaacaatgccaccgttgacACTTACTGTACC
Mutant_34DK	GGDKPRR	GTTTATCGGGCtgcaagcatggtggagacttgtatgtggtgGGAGGGGACAAGCCACGGCGCatgtggaagtgcaacaatgccaccgttgacACTTACTGTACC
Mutant_34DL	GGDLPRR	GTTTATCGGGCtgcaagcatggtggagacttgtatgtggtgGGAGGGGACCTGCCACGGCGCatgtggaagtgcaacaatgccaccgttgacACTTACTGTACC
Mutant_34DM	GGDMPRR	GTTTATCGGGCtgcaagcatggtggagacttgtatgtggtgGGAGGGGACATGCCACGGCGCatgtggaagtgcaacaatgccaccgttgacACTTACTGTACC
Mutant_34DN	GGDNPRR	GTTTATCGGGCtgcaagcatggtggagacttgtatgtggtgGGAGGGGACAACCCACGGCGCatgtggaagtgcaacaatgccaccgttgacACTTACTGTACC
Mutant_34DP	GGDPPRR	GTTTATCGGGCtgcaagcatggtggagacttgtatgtggtgGGAGGGGACCCACCTCGGCGCatgtggaagtgcaacaatgccaccgttgacACTTACTGTACC
Mutant_34DQ	GGDQPRR	GTTTATCGGGCtgcaagcatggtggagacttgtatgtggtgGGAGGGGACCAGCCACGGCGCatgtggaagtgcaacaatgccaccgttgacACTTACTGTACC
Mutant_34DR	GGDRPRR	GTTTATCGGGCtgcaagcatggtggagacttgtatgtggtgGGAGGGGACCGGCCACGCCGGatgtggaagtgcaacaatgccaccgttgacACTTACTGTACC
Mutant_34DS	GGDSPRR	GTTTATCGGGCtgcaagcatggtggagacttgtatgtggtgGGAGGGGACTCCCCACGGCGCatgtggaagtgcaacaatgccaccgttgacACTTACTGTACC
Mutant_34DT	GGDTPRR	GTTTATCGGGCtgcaagcatggtggagacttgtatgtggtgGGAGGGGACACCCCACGGCGCatgtggaagtgcaacaatgccaccgttgacACTTACTGTACC
Mutant_34DV	GGDVPRR	GTTTATCGGGCtgcaagcatggtggagacttgtatgtggtgGGAGGGGACGTGCCACGGCGCatgtggaagtgcaacaatgccaccgttgacACTTACTGTACC
Mutant_34DW	GGDWPRR	GTTTATCGGGCtgcaagcatggtggagacttgtatgtggtgGGAGGGGACTGGCCACGGCGCatgtggaagtgcaacaatgccaccgttgacACTTACTGTACC
Mutant_34DY	GGDYPRR	GTTTATCGGGCtgcaagcatggtggagacttgtatgtggtgGGAGGGGACTACCCACGGCGCatgtggaagtgcaacaatgccaccgttgacACTTACTGTACC
Mutant_34EA	GGEAPRR	GTTTATCGGGCtgcaagcatggtggagacttgtatgtggtgGGAGGGGAGGCCCCACGGCGCatgtggaagtgcaacaatgccaccgttgacACTTACTGTACC
Mutant_34EC	GGECPRR	GTTTATCGGGCtgcaagcatggtggagacttgtatgtggtgGGAGGGGAGTGCCCACGGCGCatgtggaagtgcaacaatgccaccgttgacACTTACTGTACC
Mutant_34ED	GGEDPRR	GTTTATCGGGCtgcaagcatggtggagacttgtatgtggtgGGAGGGGAGGACCCACGGCGCatgtggaagtgcaacaatgccaccgttgacACTTACTGTACC
Mutant_34EE	GGEEPRR	GTTTATCGGGCtgcaagcatggtggagacttgtatgtggtgGGAGGGGAGGAGCCACGGCGCatgtggaagtgcaacaatgccaccgttgacACTTACTGTACC
Mutant_34EF	GGEFPRR	GTTTATCGGGCtgcaagcatggtggagacttgtatgtggtgGGAGGGGAGTTCCCACGGCGCatgtggaagtgcaacaatgccaccgttgacACTTACTGTACC
Mutant_34EG	GGEGPRR	GTTTATCGGGCtgcaagcatggtggagacttgtatgtggtgGGAGGGGAGGGACCACGGCGCatgtggaagtgcaacaatgccaccgttgacACTTACTGTACC
Mutant_34EH	GGEHPRR	GTTTATCGGGCtgcaagcatggtggagacttgtatgtggtgGGAGGGGAGCACCCACGGCGCatgtggaagtgcaacaatgccaccgttgacACTTACTGTACC
Mutant_34EK	GGEKPRR	GTTTATCGGGCtgcaagcatggtggagacttgtatgtggtgGGAGGGGAGAAGCCACGGCGCatgtggaagtgcaacaatgccaccgttgacACTTACTGTACC
Mutant_34EL	GGELPRR	GTTTATCGGGCtgcaagcatggtggagacttgtatgtggtgGGAGGGGAGCTGCCACGGCGCatgtggaagtgcaacaatgccaccgttgacACTTACTGTACC
Mutant_34EM	GGEMPRR	GTTTATCGGGCtgcaagcatggtggagacttgtatgtggtgGGAGGGGAGATGCCACGGCGCatgtggaagtgcaacaatgccaccgttgacACTTACTGTACC
Mutant_34EN	GGENPRR	GTTTATCGGGCtgcaagcatggtggagacttgtatgtggtgGGAGGGGAGAACCCACGGCGCatgtggaagtgcaacaatgccaccgttgacACTTACTGTACC
Mutant_34EP	GGEPPRR	GTTTATCGGGCtgcaagcatggtggagacttgtatgtggtgGGAGGGGAGCCACCTCGGCGCatgtggaagtgcaacaatgccaccgttgacACTTACTGTACC
Mutant_34EQ	GGEQPRR	GTTTATCGGGCtgcaagcatggtggagacttgtatgtggtgGGAGGGGAGCAGCCACGGCGCatgtggaagtgcaacaatgccaccgttgacACTTACTGTACC
Mutant_34ER	GGERPRR	GTTTATCGGGCtgcaagcatggtggagacttgtatgtggtgGGAGGGGAGCGGCCACGCCGGatgtggaagtgcaacaatgccaccgttgacACTTACTGTACC
Mutant_34ES	GGESPRR	GTTTATCGGGCtgcaagcatggtggagacttgtatgtggtgGGAGGGGAGTCCCCACGGCGCatgtggaagtgcaacaatgccaccgttgacACTTACTGTACC
Mutant_34ET	GGETPRR	GTTTATCGGGCtgcaagcatggtggagacttgtatgtggtgGGAGGGGAGACCCCACGGCGCatgtggaagtgcaacaatgccaccgttgacACTTACTGTACC
Mutant_34EV	GGEVPRR	GTTTATCGGGCtgcaagcatggtggagacttgtatgtggtgGGAGGGGAGGTGCCACGGCGCatgtggaagtgcaacaatgccaccgttgacACTTACTGTACC
Mutant_34EW	GGEWPRR	GTTTATCGGGCtgcaagcatggtggagacttgtatgtggtgGGAGGGGAGTGGCCACGGCGCatgtggaagtgcaacaatgccaccgttgacACTTACTGTACC
Mutant_34EY	GGEYPRR	GTTTATCGGGCtgcaagcatggtggagacttgtatgtggtgGGAGGGGAGTACCCACGGCGCatgtggaagtgcaacaatgccaccgttgacACTTACTGTACC
Mutant_34FA	GGFAPRR	GTTTATCGGGCtgcaagcatggtggagacttgtatgtggtgGGAGGGTTCGCCCCACGGCGCatgtggaagtgcaacaatgccaccgttgacACTTACTGTACC
Mutant_34FC	GGFCPRR	GTTTATCGGGCtgcaagcatggtggagacttgtatgtggtgGGAGGGTTCTGCCCACGGCGCatgtggaagtgcaacaatgccaccgttgacACTTACTGTACC
Mutant_34FD	GGFDPRR	GTTTATCGGGCtgcaagcatggtggagacttgtatgtggtgGGAGGGTTCGACCCACGGCGCatgtggaagtgcaacaatgccaccgttgacACTTACTGTACC
Mutant_34FE	GGFEPRR	GTTTATCGGGCtgcaagcatggtggagacttgtatgtggtgGGAGGGTTCGAGCCACGGCGCatgtggaagtgcaacaatgccaccgttgacACTTACTGTACC
Mutant_34FF	GGFFPRR	GTTTATCGGGCtgcaagcatggtggagacttgtatgtggtgGGAGGGTTCTTCCCACGGCGCatgtggaagtgcaacaatgccaccgttgacACTTACTGTACC
Mutant_34FG	GGFGPRR	GTTTATCGGGCtgcaagcatggtggagacttgtatgtggtgGGAGGGTTCGGACCACGGCGCatgtggaagtgcaacaatgccaccgttgacACTTACTGTACC
Mutant_34FH	GGFHPRR	GTTTATCGGGCtgcaagcatggtggagacttgtatgtggtgGGAGGGTTCCACCCACGGCGCatgtggaagtgcaacaatgccaccgttgacACTTACTGTACC
Mutant_34FK	GGFKPRR	GTTTATCGGGCtgcaagcatggtggagacttgtatgtggtgGGAGGGTTCAAGCCACGGCGCatgtggaagtgcaacaatgccaccgttgacACTTACTGTACC
Mutant_34FL	GGFLPRR	GTTTATCGGGCtgcaagcatggtggagacttgtatgtggtgGGAGGGTTCCTGCCACGGCGCatgtggaagtgcaacaatgccaccgttgacACTTACTGTACC
Mutant_34FM	GGFMPRR	GTTTATCGGGCtgcaagcatggtggagacttgtatgtggtgGGAGGGTTCATGCCACGGCGCatgtggaagtgcaacaatgccaccgttgacACTTACTGTACC
Mutant_34FN	GGFNPRR	GTTTATCGGGCtgcaagcatggtggagacttgtatgtggtgGGAGGGTTCAACCCACGGCGCatgtggaagtgcaacaatgccaccgttgacACTTACTGTACC
Mutant_34FP	GGFPPRR	GTTTATCGGGCtgcaagcatggtggagacttgtatgtggtgGGAGGGTTCCCACCTCGGCGCatgtggaagtgcaacaatgccaccgttgacACTTACTGTACC
Mutant_34FQ	GGFQPRR	GTTTATCGGGCtgcaagcatggtggagacttgtatgtggtgGGAGGGTTCCAGCCACGGCGCatgtggaagtgcaacaatgccaccgttgacACTTACTGTACC
Mutant_34FR	GGFRPRR	GTTTATCGGGCtgcaagcatggtggagacttgtatgtggtgGGAGGGTTCCGGCCACGCCGGatgtggaagtgcaacaatgccaccgttgacACTTACTGTACC
Mutant_34FS	GGFSPRR	GTTTATCGGGCtgcaagcatggtggagacttgtatgtggtgGGAGGGTTCTCCCCACGGCGCatgtggaagtgcaacaatgccaccgttgacACTTACTGTACC
Mutant_34FT	GGFTPRR	GTTTATCGGGCtgcaagcatggtggagacttgtatgtggtgGGAGGGTTCACCCCACGGCGCatgtggaagtgcaacaatgccaccgttgacACTTACTGTACC
Mutant_34FV	GGFVPRR	GTTTATCGGGCtgcaagcatggtggagacttgtatgtggtgGGAGGGTTCGTGCCACGGCGCatgtggaagtgcaacaatgccaccgttgacACTTACTGTACC
Mutant_34FW	GGFWPRR	GTTTATCGGGCtgcaagcatggtggagacttgtatgtggtgGGAGGGTTCTGGCCACGGCGCatgtggaagtgcaacaatgccaccgttgacACTTACTGTACC
Mutant_34FY	GGFYPRR	GTTTATCGGGCtgcaagcatggtggagacttgtatgtggtgGGAGGGTTCTACCCACGGCGCatgtggaagtgcaacaatgccaccgttgacACTTACTGTACC
Mutant_34GA	GGGAPRR	GTTTATCGGGCtgcaagcatggtggagacttgtatgtggtgGGAGGGGGAGCCCCACGGCGCatgtggaagtgcaacaatgccaccgttgacACTTACTGTACC
Mutant_34GC	GGGCPRR	GTTTATCGGGCtgcaagcatggtggagacttgtatgtggtgGGAGGGGGATGCCCACGGCGCatgtggaagtgcaacaatgccaccgttgacACTTACTGTACC
Mutant_34GD	GGGDPRR	GTTTATCGGGCtgcaagcatggtggagacttgtatgtggtgGGAGGGGGAGACCCACGGCGCatgtggaagtgcaacaatgccaccgttgacACTTACTGTACC
Mutant_34GE	GGGEPRR	GTTTATCGGGCtgcaagcatggtggagacttgtatgtggtgGGAGGGGGAGAGCCACGGCGCatgtggaagtgcaacaatgccaccgttgacACTTACTGTACC
Mutant_34GF	GGGFPRR	GTTTATCGGGCtgcaagcatggtggagacttgtatgtggtgGGAGGGGGATTCCCACGGCGCatgtggaagtgcaacaatgccaccgttgacACTTACTGTACC
Mutant_34GG	GGGGPRR	GTTTATCGGGCtgcaagcatggtggagacttgtatgtggtgGGAGGGGGAGGACCACGGCGCatgtggaagtgcaacaatgccaccgttgacACTTACTGTACC
Mutant_34GH	GGGHPRR	GTTTATCGGGCtgcaagcatggtggagacttgtatgtggtgGGAGGGGGACACCCACGGCGCatgtggaagtgcaacaatgccaccgttgacACTTACTGTACC
Mutant_34GK	GGGKPRR	GTTTATCGGGCtgcaagcatggtggagacttgtatgtggtgGGAGGGGGAAAGCCACGGCGCatgtggaagtgcaacaatgccaccgttgacACTTACTGTACC
Mutant_34GL	GGGLPRR	GTTTATCGGGCtgcaagcatggtggagacttgtatgtggtgGGAGGGGGACTGCCACGGCGCatgtggaagtgcaacaatgccaccgttgacACTTACTGTACC
Mutant_34GM	GGGMPRR	GTTTATCGGGCtgcaagcatggtggagacttgtatgtggtgGGAGGGGGAATGCCACGGCGCatgtggaagtgcaacaatgccaccgttgacACTTACTGTACC
Mutant_34GN	GGGNPRR	GTTTATCGGGCtgcaagcatggtggagacttgtatgtggtgGGAGGGGGAAACCCACGGCGCatgtggaagtgcaacaatgccaccgttgacACTTACTGTACC
Mutant_34GP	GGGPPRR	GTTTATCGGGCtgcaagcatggtggagacttgtatgtggtgGGAGGGGGACCACCTCGGCGCatgtggaagtgcaacaatgccaccgttgacACTTACTGTACC
Mutant_34GQ	GGGQPRR	GTTTATCGGGCtgcaagcatggtggagacttgtatgtggtgGGAGGGGGACAGCCACGGCGCatgtggaagtgcaacaatgccaccgttgacACTTACTGTACC
Mutant_34GR	GGGRPRR	GTTTATCGGGCtgcaagcatggtggagacttgtatgtggtgGGAGGGGGACGGCCACGCCGGatgtggaagtgcaacaatgccaccgttgacACTTACTGTACC
Mutant_34GS	GGGSPRR	GTTTATCGGGCtgcaagcatggtggagacttgtatgtggtgGGAGGGGGATCCCCACGGCGCatgtggaagtgcaacaatgccaccgttgacACTTACTGTACC
Mutant_34GT	GGGTPRR	GTTTATCGGGCtgcaagcatggtggagacttgtatgtggtgGGAGGGGGAACCCCACGGCGCatgtggaagtgcaacaatgccaccgttgacACTTACTGTACC
Mutant_34GV	GGGVPRR	GTTTATCGGGCtgcaagcatggtggagacttgtatgtggtgGGAGGGGGAGTGCCACGGCGCatgtggaagtgcaacaatgccaccgttgacACTTACTGTACC
Mutant_34GW	GGGWPRR	GTTTATCGGGCtgcaagcatggtggagacttgtatgtggtgGGAGGGGGATGGCCACGGCGCatgtggaagtgcaacaatgccaccgttgacACTTACTGTACC
Mutant_34GY	GGGYPRR	GTTTATCGGGCtgcaagcatggtggagacttgtatgtggtgGGAGGGGGATACCCACGGCGCatgtggaagtgcaacaatgccaccgttgacACTTACTGTACC
Mutant_34HA	GGHAPRR	GTTTATCGGGCtgcaagcatggtggagacttgtatgtggtgGGAGGGCACGCCCCACGGCGCatgtggaagtgcaacaatgccaccgttgacACTTACTGTACC
Mutant_34HC	GGHCPRR	GTTTATCGGGCtgcaagcatggtggagacttgtatgtggtgGGAGGGCACTGCCCACGGCGCatgtggaagtgcaacaatgccaccgttgacACTTACTGTACC
Mutant_34HD	GGHDPRR	GTTTATCGGGCtgcaagcatggtggagacttgtatgtggtgGGAGGGCACGACCCACGGCGCatgtggaagtgcaacaatgccaccgttgacACTTACTGTACC
Mutant_34HE	GGHEPRR	GTTTATCGGGCtgcaagcatggtggagacttgtatgtggtgGGAGGGCACGAGCCACGGCGCatgtggaagtgcaacaatgccaccgttgacACTTACTGTACC
Mutant_34HF	GGHFPRR	GTTTATCGGGCtgcaagcatggtggagacttgtatgtggtgGGAGGGCACTTCCCACGGCGCatgtggaagtgcaacaatgccaccgttgacACTTACTGTACC
Mutant_34HG	GGHGPRR	GTTTATCGGGCtgcaagcatggtggagacttgtatgtggtgGGAGGGCACGGACCACGGCGCatgtggaagtgcaacaatgccaccgttgacACTTACTGTACC
Mutant_34HH	GGHHPRR	GTTTATCGGGCtgcaagcatggtggagacttgtatgtggtgGGAGGGCACCACCCACGGCGCatgtggaagtgcaacaatgccaccgttgacACTTACTGTACC
Mutant_34HK	GGHKPRR	GTTTATCGGGCtgcaagcatggtggagacttgtatgtggtgGGAGGGCACAAGCCACGGCGCatgtggaagtgcaacaatgccaccgttgacACTTACTGTACC
Mutant_34HL	GGHLPRR	GTTTATCGGGCtgcaagcatggtggagacttgtatgtggtgGGAGGGCACCTGCCACGGCGCatgtggaagtgcaacaatgccaccgttgacACTTACTGTACC
Mutant_34HM	GGHMPRR	GTTTATCGGGCtgcaagcatggtggagacttgtatgtggtgGGAGGGCACATGCCACGGCGCatgtggaagtgcaacaatgccaccgttgacACTTACTGTACC
Mutant_34HN	GGHNPRR	GTTTATCGGGCtgcaagcatggtggagacttgtatgtggtgGGAGGGCACAACCCACGGCGCatgtggaagtgcaacaatgccaccgttgacACTTACTGTACC
Mutant_34HP	GGHPPRR	GTTTATCGGGCtgcaagcatggtggagacttgtatgtggtgGGAGGGCACCCACCTCGGCGCatgtggaagtgcaacaatgccaccgttgacACTTACTGTACC
Mutant_34HQ	GGHQPRR	GTTTATCGGGCtgcaagcatggtggagacttgtatgtggtgGGAGGGCACCAGCCACGGCGCatgtggaagtgcaacaatgccaccgttgacACTTACTGTACC
Mutant_34HR	GGHRPRR	GTTTATCGGGCtgcaagcatggtggagacttgtatgtggtgGGAGGGCACCGGCCACGCCGGatgtggaagtgcaacaatgccaccgttgacACTTACTGTACC
Mutant_34HS	GGHSPRR	GTTTATCGGGCtgcaagcatggtggagacttgtatgtggtgGGAGGGCACTCCCCACGGCGCatgtggaagtgcaacaatgccaccgttgacACTTACTGTACC
Mutant_34HT	GGHTPRR	GTTTATCGGGCtgcaagcatggtggagacttgtatgtggtgGGAGGGCACACCCCACGGCGCatgtggaagtgcaacaatgccaccgttgacACTTACTGTACC
Mutant_34HV	GGHVPRR	GTTTATCGGGCtgcaagcatggtggagacttgtatgtggtgGGAGGGCACGTGCCACGGCGCatgtggaagtgcaacaatgccaccgttgacACTTACTGTACC
Mutant_34HW	GGHWPRR	GTTTATCGGGCtgcaagcatggtggagacttgtatgtggtgGGAGGGCACTGGCCACGGCGCatgtggaagtgcaacaatgccaccgttgacACTTACTGTACC
Mutant_34HY	GGHYPRR	GTTTATCGGGCtgcaagcatggtggagacttgtatgtggtgGGAGGGCACTACCCACGGCGCatgtggaagtgcaacaatgccaccgttgacACTTACTGTACC
Mutant_34IA	GGIAPRR	GTTTATCGGGCtgcaagcatggtggagacttgtatgtggtgGGAGGGATCGCCCCACGGCGCatgtggaagtgcaacaatgccaccgttgacACTTACTGTACC
Mutant_34IC	GGICPRR	GTTTATCGGGCtgcaagcatggtggagacttgtatgtggtgGGAGGGATCTGCCCACGGCGCatgtggaagtgcaacaatgccaccgttgacACTTACTGTACC
Mutant_34ID	GGIDPRR	GTTTATCGGGCtgcaagcatggtggagacttgtatgtggtgGGAGGGATCGACCCACGGCGCatgtggaagtgcaacaatgccaccgttgacACTTACTGTACC
Mutant_34IE	GGIEPRR	GTTTATCGGGCtgcaagcatggtggagacttgtatgtggtgGGAGGGATCGAGCCACGGCGCatgtggaagtgcaacaatgccaccgttgacACTTACTGTACC
Mutant_34IF	GGIFPRR	GTTTATCGGGCtgcaagcatggtggagacttgtatgtggtgGGAGGGATCTTCCCACGGCGCatgtggaagtgcaacaatgccaccgttgacACTTACTGTACC
Mutant_34IG	GGIGPRR	GTTTATCGGGCtgcaagcatggtggagacttgtatgtggtgGGAGGGATCGGACCACGGCGCatgtggaagtgcaacaatgccaccgttgacACTTACTGTACC
Mutant_34IH	GGIHPRR	GTTTATCGGGCtgcaagcatggtggagacttgtatgtggtgGGAGGGATCCACCCACGGCGCatgtggaagtgcaacaatgccaccgttgacACTTACTGTACC
Mutant_34IK	GGIKPRR	GTTTATCGGGCtgcaagcatggtggagacttgtatgtggtgGGAGGGATCAAGCCACGGCGCatgtggaagtgcaacaatgccaccgttgacACTTACTGTACC
Mutant_34IL	GGILPRR	GTTTATCGGGCtgcaagcatggtggagacttgtatgtggtgGGAGGGATCCTGCCACGGCGCatgtggaagtgcaacaatgccaccgttgacACTTACTGTACC
Mutant_34IM	GGIMPRR	GTTTATCGGGCtgcaagcatggtggagacttgtatgtggtgGGAGGGATCATGCCACGGCGCatgtggaagtgcaacaatgccaccgttgacACTTACTGTACC
Mutant_34IN	GGINPRR	GTTTATCGGGCtgcaagcatggtggagacttgtatgtggtgGGAGGGATCAACCCACGGCGCatgtggaagtgcaacaatgccaccgttgacACTTACTGTACC
Mutant_34IP	GGIPPRR	GTTTATCGGGCtgcaagcatggtggagacttgtatgtggtgGGAGGGATCCCACCTCGGCGCatgtggaagtgcaacaatgccaccgttgacACTTACTGTACC
Mutant_34IQ	GGIQPRR	GTTTATCGGGCtgcaagcatggtggagacttgtatgtggtgGGAGGGATCCAGCCACGGCGCatgtggaagtgcaacaatgccaccgttgacACTTACTGTACC
Mutant_34IR	GGIRPRR	GTTTATCGGGCtgcaagcatggtggagacttgtatgtggtgGGAGGGATCCGGCCACGCCGGatgtggaagtgcaacaatgccaccgttgacACTTACTGTACC
Mutant_34IS	GGISPRR	GTTTATCGGGCtgcaagcatggtggagacttgtatgtggtgGGAGGGATCTCCCCACGGCGCatgtggaagtgcaacaatgccaccgttgacACTTACTGTACC
Mutant_34IT	GGITPRR	GTTTATCGGGCtgcaagcatggtggagacttgtatgtggtgGGAGGGATCACCCCACGGCGCatgtggaagtgcaacaatgccaccgttgacACTTACTGTACC
Mutant_34IV	GGIVPRR	GTTTATCGGGCtgcaagcatggtggagacttgtatgtggtgGGAGGGATCGTGCCACGGCGCatgtggaagtgcaacaatgccaccgttgacACTTACTGTACC
Mutant_34IW	GGIWPRR	GTTTATCGGGCtgcaagcatggtggagacttgtatgtggtgGGAGGGATCTGGCCACGGCGCatgtggaagtgcaacaatgccaccgttgacACTTACTGTACC
Mutant_34IY	GGIYPRR	GTTTATCGGGCtgcaagcatggtggagacttgtatgtggtgGGAGGGATCTACCCACGGCGCatgtggaagtgcaacaatgccaccgttgacACTTACTGTACC
Mutant_34KA	GGKAPRR	GTTTATCGGGCtgcaagcatggtggagacttgtatgtggtgGGAGGGAAGGCCCCACGGCGCatgtggaagtgcaacaatgccaccgttgacACTTACTGTACC
Mutant_34KC	GGKCPRR	GTTTATCGGGCtgcaagcatggtggagacttgtatgtggtgGGAGGGAAGTGCCCACGGCGCatgtggaagtgcaacaatgccaccgttgacACTTACTGTACC
Mutant_34KD	GGKDPRR	GTTTATCGGGCtgcaagcatggtggagacttgtatgtggtgGGAGGGAAGGACCCACGGCGCatgtggaagtgcaacaatgccaccgttgacACTTACTGTACC
Mutant_34KE	GGKEPRR	GTTTATCGGGCtgcaagcatggtggagacttgtatgtggtgGGAGGGAAGGAGCCACGGCGCatgtggaagtgcaacaatgccaccgttgacACTTACTGTACC
Mutant_34KF	GGKFPRR	GTTTATCGGGCtgcaagcatggtggagacttgtatgtggtgGGAGGGAAGTTCCCACGGCGCatgtggaagtgcaacaatgccaccgttgacACTTACTGTACC
Mutant_34KG	GGKGPRR	GTTTATCGGGCtgcaagcatggtggagacttgtatgtggtgGGAGGGAAGGGACCACGGCGCatgtggaagtgcaacaatgccaccgttgacACTTACTGTACC
Mutant_34KH	GGKHPRR	GTTTATCGGGCtgcaagcatggtggagacttgtatgtggtgGGAGGGAAGCACCCACGGCGCatgtggaagtgcaacaatgccaccgttgacACTTACTGTACC
Mutant_34KK	GGKKPRR	GTTTATCGGGCtgcaagcatggtggagacttgtatgtggtgGGAGGGAAGAAGCCACGGCGCatgtggaagtgcaacaatgccaccgttgacACTTACTGTACC
Mutant_34KL	GGKLPRR	GTTTATCGGGCtgcaagcatggtggagacttgtatgtggtgGGAGGGAAGCTGCCACGGCGCatgtggaagtgcaacaatgccaccgttgacACTTACTGTACC
Mutant_34KM	GGKMPRR	GTTTATCGGGCtgcaagcatggtggagacttgtatgtggtgGGAGGGAAGATGCCACGGCGCatgtggaagtgcaacaatgccaccgttgacACTTACTGTACC
Mutant_34KN	GGKNPRR	GTTTATCGGGCtgcaagcatggtggagacttgtatgtggtgGGAGGGAAGAACCCACGGCGCatgtggaagtgcaacaatgccaccgttgacACTTACTGTACC
Mutant_34KP	GGKPPRR	GTTTATCGGGCtgcaagcatggtggagacttgtatgtggtgGGAGGGAAGCCACCTCGGCGCatgtggaagtgcaacaatgccaccgttgacACTTACTGTACC
Mutant_34KQ	GGKQPRR	GTTTATCGGGCtgcaagcatggtggagacttgtatgtggtgGGAGGGAAGCAGCCACGGCGCatgtggaagtgcaacaatgccaccgttgacACTTACTGTACC
Mutant_34KR	GGKRPRR	GTTTATCGGGCtgcaagcatggtggagacttgtatgtggtgGGAGGGAAGCGGCCACGCCGGatgtggaagtgcaacaatgccaccgttgacACTTACTGTACC
Mutant_34KS	GGKSPRR	GTTTATCGGGCtgcaagcatggtggagacttgtatgtggtgGGAGGGAAGTCCCCACGGCGCatgtggaagtgcaacaatgccaccgttgacACTTACTGTACC
Mutant_34KT	GGKTPRR	GTTTATCGGGCtgcaagcatggtggagacttgtatgtggtgGGAGGGAAGACCCCACGGCGCatgtggaagtgcaacaatgccaccgttgacACTTACTGTACC
Mutant_34KV	GGKVPRR	GTTTATCGGGCtgcaagcatggtggagacttgtatgtggtgGGAGGGAAGGTGCCACGGCGCatgtggaagtgcaacaatgccaccgttgacACTTACTGTACC
Mutant_34KW	GGKWPRR	GTTTATCGGGCtgcaagcatggtggagacttgtatgtggtgGGAGGGAAGTGGCCACGGCGCatgtggaagtgcaacaatgccaccgttgacACTTACTGTACC
Mutant_34KY	GGKYPRR	GTTTATCGGGCtgcaagcatggtggagacttgtatgtggtgGGAGGGAAGTACCCACGGCGCatgtggaagtgcaacaatgccaccgttgacACTTACTGTACC
Mutant_34LA	GGLAPRR	GTTTATCGGGCtgcaagcatggtggagacttgtatgtggtgGGAGGGCTGGCCCCACGGCGCatgtggaagtgcaacaatgccaccgttgacACTTACTGTACC
Mutant_34LC	GGLCPRR	GTTTATCGGGCtgcaagcatggtggagacttgtatgtggtgGGAGGGCTGTGCCCACGGCGCatgtggaagtgcaacaatgccaccgttgacACTTACTGTACC
Mutant_34LD	GGLDPRR	GTTTATCGGGCtgcaagcatggtggagacttgtatgtggtgGGAGGGCTGGACCCACGGCGCatgtggaagtgcaacaatgccaccgttgacACTTACTGTACC
Mutant_34LE	GGLEPRR	GTTTATCGGGCtgcaagcatggtggagacttgtatgtggtgGGAGGGCTGGAGCCACGGCGCatgtggaagtgcaacaatgccaccgttgacACTTACTGTACC
Mutant_34LF	GGLFPRR	GTTTATCGGGCtgcaagcatggtggagacttgtatgtggtgGGAGGGCTGTTCCCACGGCGCatgtggaagtgcaacaatgccaccgttgacACTTACTGTACC
Mutant_34LG	GGLGPRR	GTTTATCGGGCtgcaagcatggtggagacttgtatgtggtgGGAGGGCTGGGACCACGGCGCatgtggaagtgcaacaatgccaccgttgacACTTACTGTACC
Mutant_34LH	GGLHPRR	GTTTATCGGGCtgcaagcatggtggagacttgtatgtggtgGGAGGGCTGCACCCACGGCGCatgtggaagtgcaacaatgccaccgttgacACTTACTGTACC
Mutant_34LK	GGLKPRR	GTTTATCGGGCtgcaagcatggtggagacttgtatgtggtgGGAGGGCTGAAGCCACGGCGCatgtggaagtgcaacaatgccaccgttgacACTTACTGTACC
Mutant_34LL	GGLLPRR	GTTTATCGGGCtgcaagcatggtggagacttgtatgtggtgGGAGGGCTGCTGCCACGGCGCatgtggaagtgcaacaatgccaccgttgacACTTACTGTACC
Mutant_34LM	GGLMPRR	GTTTATCGGGCtgcaagcatggtggagacttgtatgtggtgGGAGGGCTGATGCCACGGCGCatgtggaagtgcaacaatgccaccgttgacACTTACTGTACC
Mutant_34LN	GGLNPRR	GTTTATCGGGCtgcaagcatggtggagacttgtatgtggtgGGAGGGCTGAACCCACGGCGCatgtggaagtgcaacaatgccaccgttgacACTTACTGTACC
Mutant_34LP	GGLPPRR	GTTTATCGGGCtgcaagcatggtggagacttgtatgtggtgGGAGGGCTGCCACCTCGGCGCatgtggaagtgcaacaatgccaccgttgacACTTACTGTACC
Mutant_34LQ	GGLQPRR	GTTTATCGGGCtgcaagcatggtggagacttgtatgtggtgGGAGGGCTGCAGCCACGGCGCatgtggaagtgcaacaatgccaccgttgacACTTACTGTACC
Mutant_34LR	GGLRPRR	GTTTATCGGGCtgcaagcatggtggagacttgtatgtggtgGGAGGGCTGCGGCCACGCCGGatgtggaagtgcaacaatgccaccgttgacACTTACTGTACC
Mutant_34LS	GGLSPRR	GTTTATCGGGCtgcaagcatggtggagacttgtatgtggtgGGAGGGCTGTCCCCACGGCGCatgtggaagtgcaacaatgccaccgttgacACTTACTGTACC
Mutant_34LT	GGLTPRR	GTTTATCGGGCtgcaagcatggtggagacttgtatgtggtgGGAGGGCTGACCCCACGGCGCatgtggaagtgcaacaatgccaccgttgacACTTACTGTACC
Mutant_34LV	GGLVPRR	GTTTATCGGGCtgcaagcatggtggagacttgtatgtggtgGGAGGGCTGGTGCCACGGCGCatgtggaagtgcaacaatgccaccgttgacACTTACTGTACC
Mutant_34LW	GGLWPRR	GTTTATCGGGCtgcaagcatggtggagacttgtatgtggtgGGAGGGCTGTGGCCACGGCGCatgtggaagtgcaacaatgccaccgttgacACTTACTGTACC
Mutant_34LY	GGLYPRR	GTTTATCGGGCtgcaagcatggtggagacttgtatgtggtgGGAGGGCTGTACCCACGGCGCatgtggaagtgcaacaatgccaccgttgacACTTACTGTACC
Mutant_34MA	GGMAPRR	GTTTATCGGGCtgcaagcatggtggagacttgtatgtggtgGGAGGGATGGCCCCACGGCGCatgtggaagtgcaacaatgccaccgttgacACTTACTGTACC
Mutant_34MC	GGMCPRR	GTTTATCGGGCtgcaagcatggtggagacttgtatgtggtgGGAGGGATGTGCCCACGGCGCatgtggaagtgcaacaatgccaccgttgacACTTACTGTACC
Mutant_34MD	GGMDPRR	GTTTATCGGGCtgcaagcatggtggagacttgtatgtggtgGGAGGGATGGACCCACGGCGCatgtggaagtgcaacaatgccaccgttgacACTTACTGTACC
Mutant_34ME	GGMEPRR	GTTTATCGGGCtgcaagcatggtggagacttgtatgtggtgGGAGGGATGGAGCCACGGCGCatgtggaagtgcaacaatgccaccgttgacACTTACTGTACC
Mutant_34MF	GGMFPRR	GTTTATCGGGCtgcaagcatggtggagacttgtatgtggtgGGAGGGATGTTCCCACGGCGCatgtggaagtgcaacaatgccaccgttgacACTTACTGTACC
Mutant_34MG	GGMGPRR	GTTTATCGGGCtgcaagcatggtggagacttgtatgtggtgGGAGGGATGGGACCACGGCGCatgtggaagtgcaacaatgccaccgttgacACTTACTGTACC
Mutant_34MH	GGMHPRR	GTTTATCGGGCtgcaagcatggtggagacttgtatgtggtgGGAGGGATGCACCCACGGCGCatgtggaagtgcaacaatgccaccgttgacACTTACTGTACC
Mutant_34MK	GGMKPRR	GTTTATCGGGCtgcaagcatggtggagacttgtatgtggtgGGAGGGATGAAGCCACGGCGCatgtggaagtgcaacaatgccaccgttgacACTTACTGTACC
Mutant_34ML	GGMLPRR	GTTTATCGGGCtgcaagcatggtggagacttgtatgtggtgGGAGGGATGCTGCCACGGCGCatgtggaagtgcaacaatgccaccgttgacACTTACTGTACC
Mutant_34MM	GGMMPRR	GTTTATCGGGCtgcaagcatggtggagacttgtatgtggtgGGAGGGATGATGCCACGGCGCatgtggaagtgcaacaatgccaccgttgacACTTACTGTACC
Mutant_34MN	GGMNPRR	GTTTATCGGGCtgcaagcatggtggagacttgtatgtggtgGGAGGGATGAACCCACGGCGCatgtggaagtgcaacaatgccaccgttgacACTTACTGTACC
Mutant_34MP	GGMPPRR	GTTTATCGGGCtgcaagcatggtggagacttgtatgtggtgGGAGGGATGCCACCTCGGCGCatgtggaagtgcaacaatgccaccgttgacACTTACTGTACC
Mutant_34MQ	GGMQPRR	GTTTATCGGGCtgcaagcatggtggagacttgtatgtggtgGGAGGGATGCAGCCACGGCGCatgtggaagtgcaacaatgccaccgttgacACTTACTGTACC
Mutant_34MR	GGMRPRR	GTTTATCGGGCtgcaagcatggtggagacttgtatgtggtgGGAGGGATGCGGCCACGCCGGatgtggaagtgcaacaatgccaccgttgacACTTACTGTACC
Mutant_34MS	GGMSPRR	GTTTATCGGGCtgcaagcatggtggagacttgtatgtggtgGGAGGGATGTCCCCACGGCGCatgtggaagtgcaacaatgccaccgttgacACTTACTGTACC
Mutant_34MT	GGMTPRR	GTTTATCGGGCtgcaagcatggtggagacttgtatgtggtgGGAGGGATGACCCCACGGCGCatgtggaagtgcaacaatgccaccgttgacACTTACTGTACC
Mutant_34MV	GGMVPRR	GTTTATCGGGCtgcaagcatggtggagacttgtatgtggtgGGAGGGATGGTGCCACGGCGCatgtggaagtgcaacaatgccaccgttgacACTTACTGTACC
Mutant_34MW	GGMWPRR	GTTTATCGGGCtgcaagcatggtggagacttgtatgtggtgGGAGGGATGTGGCCACGGCGCatgtggaagtgcaacaatgccaccgttgacACTTACTGTACC
Mutant_34MY	GGMYPRR	GTTTATCGGGCtgcaagcatggtggagacttgtatgtggtgGGAGGGATGTACCCACGGCGCatgtggaagtgcaacaatgccaccgttgacACTTACTGTACC
Mutant_34NA	GGNAPRR	GTTTATCGGGCtgcaagcatggtggagacttgtatgtggtgGGAGGGAACGCCCCACGGCGCatgtggaagtgcaacaatgccaccgttgacACTTACTGTACC
Mutant_34NC	GGNCPRR	GTTTATCGGGCtgcaagcatggtggagacttgtatgtggtgGGAGGGAACTGCCCACGGCGCatgtggaagtgcaacaatgccaccgttgacACTTACTGTACC
Mutant_34ND	GGNDPRR	GTTTATCGGGCtgcaagcatggtggagacttgtatgtggtgGGAGGGAACGACCCACGGCGCatgtggaagtgcaacaatgccaccgttgacACTTACTGTACC
Mutant_34NE	GGNEPRR	GTTTATCGGGCtgcaagcatggtggagacttgtatgtggtgGGAGGGAACGAGCCACGGCGCatgtggaagtgcaacaatgccaccgttgacACTTACTGTACC
Mutant_34NF	GGNFPRR	GTTTATCGGGCtgcaagcatggtggagacttgtatgtggtgGGAGGGAACTTCCCACGGCGCatgtggaagtgcaacaatgccaccgttgacACTTACTGTACC
Mutant_34NG	GGNGPRR	GTTTATCGGGCtgcaagcatggtggagacttgtatgtggtgGGAGGGAACGGACCACGGCGCatgtggaagtgcaacaatgccaccgttgacACTTACTGTACC
Mutant_34NH	GGNHPRR	GTTTATCGGGCtgcaagcatggtggagacttgtatgtggtgGGAGGGAACCACCCACGGCGCatgtggaagtgcaacaatgccaccgttgacACTTACTGTACC
Mutant_34NK	GGNKPRR	GTTTATCGGGCtgcaagcatggtggagacttgtatgtggtgGGAGGGAACAAGCCACGGCGCatgtggaagtgcaacaatgccaccgttgacACTTACTGTACC
Mutant_34NL	GGNLPRR	GTTTATCGGGCtgcaagcatggtggagacttgtatgtggtgGGAGGGAACCTGCCACGGCGCatgtggaagtgcaacaatgccaccgttgacACTTACTGTACC
Mutant_34NM	GGNMPRR	GTTTATCGGGCtgcaagcatggtggagacttgtatgtggtgGGAGGGAACATGCCACGGCGCatgtggaagtgcaacaatgccaccgttgacACTTACTGTACC
Mutant_34NN	GGNNPRR	GTTTATCGGGCtgcaagcatggtggagacttgtatgtggtgGGAGGGAACAACCCACGGCGCatgtggaagtgcaacaatgccaccgttgacACTTACTGTACC
Mutant_34NP	GGNPPRR	GTTTATCGGGCtgcaagcatggtggagacttgtatgtggtgGGAGGGAACCCACCTCGGCGCatgtggaagtgcaacaatgccaccgttgacACTTACTGTACC
Mutant_34NQ	GGNQPRR	GTTTATCGGGCtgcaagcatggtggagacttgtatgtggtgGGAGGGAACCAGCCACGGCGCatgtggaagtgcaacaatgccaccgttgacACTTACTGTACC
Mutant_34NR	GGNRPRR	GTTTATCGGGCtgcaagcatggtggagacttgtatgtggtgGGAGGGAACCGGCCACGCCGGatgtggaagtgcaacaatgccaccgttgacACTTACTGTACC
Mutant_34NS	GGNSPRR	GTTTATCGGGCtgcaagcatggtggagacttgtatgtggtgGGAGGGAACTCCCCACGGCGCatgtggaagtgcaacaatgccaccgttgacACTTACTGTACC
Mutant_34NT	GGNTPRR	GTTTATCGGGCtgcaagcatggtggagacttgtatgtggtgGGAGGGAACACCCCACGGCGCatgtggaagtgcaacaatgccaccgttgacACTTACTGTACC
Mutant_34NV	GGNVPRR	GTTTATCGGGCtgcaagcatggtggagacttgtatgtggtgGGAGGGAACGTGCCACGGCGCatgtggaagtgcaacaatgccaccgttgacACTTACTGTACC
Mutant_34NW	GGNWPRR	GTTTATCGGGCtgcaagcatggtggagacttgtatgtggtgGGAGGGAACTGGCCACGGCGCatgtggaagtgcaacaatgccaccgttgacACTTACTGTACC
Mutant_34NY	GGNYPRR	GTTTATCGGGCtgcaagcatggtggagacttgtatgtggtgGGAGGGAACTACCCACGGCGCatgtggaagtgcaacaatgccaccgttgacACTTACTGTACC
Mutant_34PA	GGPAPRR	GTTTATCGGGCtgcaagcatggtggagacttgtatgtggtgGGAGGGCCAGCCCCTCGGCGCatgtggaagtgcaacaatgccaccgttgacACTTACTGTACC
Mutant_34PC	GGPCPRR	GTTTATCGGGCtgcaagcatggtggagacttgtatgtggtgGGAGGGCCATGCCCTCGGCGCatgtggaagtgcaacaatgccaccgttgacACTTACTGTACC
Mutant_34PD	GGPDPRR	GTTTATCGGGCtgcaagcatggtggagacttgtatgtggtgGGAGGGCCAGACCCTCGGCGCatgtggaagtgcaacaatgccaccgttgacACTTACTGTACC
Mutant_34PE	GGPEPRR	GTTTATCGGGCtgcaagcatggtggagacttgtatgtggtgGGAGGGCCAGAGCCTCGGCGCatgtggaagtgcaacaatgccaccgttgacACTTACTGTACC
Mutant_34PF	GGPFPRR	GTTTATCGGGCtgcaagcatggtggagacttgtatgtggtgGGAGGGCCATTCCCTCGGCGCatgtggaagtgcaacaatgccaccgttgacACTTACTGTACC
Mutant_34PG	GGPGPRR	GTTTATCGGGCtgcaagcatggtggagacttgtatgtggtgGGAGGGCCAGGACCTCGGCGCatgtggaagtgcaacaatgccaccgttgacACTTACTGTACC
Mutant_34PH	GGPHPRR	GTTTATCGGGCtgcaagcatggtggagacttgtatgtggtgGGAGGGCCACACCCTCGGCGCatgtggaagtgcaacaatgccaccgttgacACTTACTGTACC
Mutant_34PK	GGPKPRR	GTTTATCGGGCtgcaagcatggtggagacttgtatgtggtgGGAGGGCCAAAGCCTCGGCGCatgtggaagtgcaacaatgccaccgttgacACTTACTGTACC
Mutant_34PL	GGPLPRR	GTTTATCGGGCtgcaagcatggtggagacttgtatgtggtgGGAGGGCCACTGCCTCGGCGCatgtggaagtgcaacaatgccaccgttgacACTTACTGTACC
Mutant_34PM	GGPMPRR	GTTTATCGGGCtgcaagcatggtggagacttgtatgtggtgGGAGGGCCAATGCCTCGGCGCatgtggaagtgcaacaatgccaccgttgacACTTACTGTACC
Mutant_34PN	GGPNPRR	GTTTATCGGGCtgcaagcatggtggagacttgtatgtggtgGGAGGGCCAAACCCTCGGCGCatgtggaagtgcaacaatgccaccgttgacACTTACTGTACC
Mutant_34PP	GGPPPRR	GTTTATCGGGCtgcaagcatggtggagacttgtatgtggtgGGAGGGCCACCTCCTCGGCGCatgtggaagtgcaacaatgccaccgttgacACTTACTGTACC
Mutant_34PQ	GGPQPRR	GTTTATCGGGCtgcaagcatggtggagacttgtatgtggtgGGAGGGCCACAGCCTCGGCGCatgtggaagtgcaacaatgccaccgttgacACTTACTGTACC
Mutant_34PR	GGPRPRR	GTTTATCGGGCtgcaagcatggtggagacttgtatgtggtgGGAGGGCCACGGCCTCGCCGGatgtggaagtgcaacaatgccaccgttgacACTTACTGTACC
Mutant_34PS	GGPSPRR	GTTTATCGGGCtgcaagcatggtggagacttgtatgtggtgGGAGGGCCATCCCCTCGGCGCatgtggaagtgcaacaatgccaccgttgacACTTACTGTACC
Mutant_34PT	GGPTPRR	GTTTATCGGGCtgcaagcatggtggagacttgtatgtggtgGGAGGGCCAACCCCTCGGCGCatgtggaagtgcaacaatgccaccgttgacACTTACTGTACC
Mutant_34PV	GGPVPRR	GTTTATCGGGCtgcaagcatggtggagacttgtatgtggtgGGAGGGCCAGTGCCTCGGCGCatgtggaagtgcaacaatgccaccgttgacACTTACTGTACC
Mutant_34PW	GGPWPRR	GTTTATCGGGCtgcaagcatggtggagacttgtatgtggtgGGAGGGCCATGGCCTCGGCGCatgtggaagtgcaacaatgccaccgttgacACTTACTGTACC
Mutant_34PY	GGPYPRR	GTTTATCGGGCtgcaagcatggtggagacttgtatgtggtgGGAGGGCCATACCCTCGGCGCatgtggaagtgcaacaatgccaccgttgacACTTACTGTACC
Mutant_34QA	GGQAPRR	GTTTATCGGGCtgcaagcatggtggagacttgtatgtggtgGGAGGGCAGGCCCCACGGCGCatgtggaagtgcaacaatgccaccgttgacACTTACTGTACC
Mutant_34QC	GGQCPRR	GTTTATCGGGCtgcaagcatggtggagacttgtatgtggtgGGAGGGCAGTGCCCACGGCGCatgtggaagtgcaacaatgccaccgttgacACTTACTGTACC
Mutant_34QD	GGQDPRR	GTTTATCGGGCtgcaagcatggtggagacttgtatgtggtgGGAGGGCAGGACCCACGGCGCatgtggaagtgcaacaatgccaccgttgacACTTACTGTACC
Mutant_34QE	GGQEPRR	GTTTATCGGGCtgcaagcatggtggagacttgtatgtggtgGGAGGGCAGGAGCCACGGCGCatgtggaagtgcaacaatgccaccgttgacACTTACTGTACC
Mutant_34QF	GGQFPRR	GTTTATCGGGCtgcaagcatggtggagacttgtatgtggtgGGAGGGCAGTTCCCACGGCGCatgtggaagtgcaacaatgccaccgttgacACTTACTGTACC
Mutant_34QG	GGQGPRR	GTTTATCGGGCtgcaagcatggtggagacttgtatgtggtgGGAGGGCAGGGACCACGGCGCatgtggaagtgcaacaatgccaccgttgacACTTACTGTACC
Mutant_34QH	GGQHPRR	GTTTATCGGGCtgcaagcatggtggagacttgtatgtggtgGGAGGGCAGCACCCACGGCGCatgtggaagtgcaacaatgccaccgttgacACTTACTGTACC
Mutant_34QK	GGQKPRR	GTTTATCGGGCtgcaagcatggtggagacttgtatgtggtgGGAGGGCAGAAGCCACGGCGCatgtggaagtgcaacaatgccaccgttgacACTTACTGTACC
Mutant_34QL	GGQLPRR	GTTTATCGGGCtgcaagcatggtggagacttgtatgtggtgGGAGGGCAGCTGCCACGGCGCatgtggaagtgcaacaatgccaccgttgacACTTACTGTACC
Mutant_34QM	GGQMPRR	GTTTATCGGGCtgcaagcatggtggagacttgtatgtggtgGGAGGGCAGATGCCACGGCGCatgtggaagtgcaacaatgccaccgttgacACTTACTGTACC
Mutant_34QN	GGQNPRR	GTTTATCGGGCtgcaagcatggtggagacttgtatgtggtgGGAGGGCAGAACCCACGGCGCatgtggaagtgcaacaatgccaccgttgacACTTACTGTACC
Mutant_34QP	GGQPPRR	GTTTATCGGGCtgcaagcatggtggagacttgtatgtggtgGGAGGGCAGCCACCTCGGCGCatgtggaagtgcaacaatgccaccgttgacACTTACTGTACC
Mutant_34QQ	GGQQPRR	GTTTATCGGGCtgcaagcatggtggagacttgtatgtggtgGGAGGGCAGCAGCCACGGCGCatgtggaagtgcaacaatgccaccgttgacACTTACTGTACC
Mutant_34QR	GGQRPRR	GTTTATCGGGCtgcaagcatggtggagacttgtatgtggtgGGAGGGCAGCGGCCACGCCGGatgtggaagtgcaacaatgccaccgttgacACTTACTGTACC
Mutant_34QS	GGQSPRR	GTTTATCGGGCtgcaagcatggtggagacttgtatgtggtgGGAGGGCAGTCCCCACGGCGCatgtggaagtgcaacaatgccaccgttgacACTTACTGTACC
Mutant_34QT	GGQTPRR	GTTTATCGGGCtgcaagcatggtggagacttgtatgtggtgGGAGGGCAGACCCCACGGCGCatgtggaagtgcaacaatgccaccgttgacACTTACTGTACC
Mutant_34QV	GGQVPRR	GTTTATCGGGCtgcaagcatggtggagacttgtatgtggtgGGAGGGCAGGTGCCACGGCGCatgtggaagtgcaacaatgccaccgttgacACTTACTGTACC
Mutant_34QW	GGQWPRR	GTTTATCGGGCtgcaagcatggtggagacttgtatgtggtgGGAGGGCAGTGGCCACGGCGCatgtggaagtgcaacaatgccaccgttgacACTTACTGTACC
Mutant_34QY	GGQYPRR	GTTTATCGGGCtgcaagcatggtggagacttgtatgtggtgGGAGGGCAGTACCCACGGCGCatgtggaagtgcaacaatgccaccgttgacACTTACTGTACC
Mutant_34RA	GGRAPRR	GTTTATCGGGCtgcaagcatggtggagacttgtatgtggtgGGAGGGCGGGCCCCACGCCGGatgtggaagtgcaacaatgccaccgttgacACTTACTGTACC
Mutant_34RC	GGRCPRR	GTTTATCGGGCtgcaagcatggtggagacttgtatgtggtgGGAGGGCGGTGCCCACGCCGGatgtggaagtgcaacaatgccaccgttgacACTTACTGTACC
Mutant_34RD	GGRDPRR	GTTTATCGGGCtgcaagcatggtggagacttgtatgtggtgGGAGGGCGGGACCCACGCCGGatgtggaagtgcaacaatgccaccgttgacACTTACTGTACC
Mutant_34RE	GGREPRR	GTTTATCGGGCtgcaagcatggtggagacttgtatgtggtgGGAGGGCGGGAGCCACGCCGGatgtggaagtgcaacaatgccaccgttgacACTTACTGTACC
Mutant_34RF	GGRFPRR	GTTTATCGGGCtgcaagcatggtggagacttgtatgtggtgGGAGGGCGGTTCCCACGCCGGatgtggaagtgcaacaatgccaccgttgacACTTACTGTACC
Mutant_34RG	GGRGPRR	GTTTATCGGGCtgcaagcatggtggagacttgtatgtggtgGGAGGGCGGGGACCACGCCGGatgtggaagtgcaacaatgccaccgttgacACTTACTGTACC
Mutant_34RH	GGRHPRR	GTTTATCGGGCtgcaagcatggtggagacttgtatgtggtgGGAGGGCGGCACCCACGCCGGatgtggaagtgcaacaatgccaccgttgacACTTACTGTACC
Mutant_34RK	GGRKPRR	GTTTATCGGGCtgcaagcatggtggagacttgtatgtggtgGGAGGGCGGAAGCCACGCCGGatgtggaagtgcaacaatgccaccgttgacACTTACTGTACC
Mutant_34RL	GGRLPRR	GTTTATCGGGCtgcaagcatggtggagacttgtatgtggtgGGAGGGCGGCTGCCACGCCGGatgtggaagtgcaacaatgccaccgttgacACTTACTGTACC
Mutant_34RM	GGRMPRR	GTTTATCGGGCtgcaagcatggtggagacttgtatgtggtgGGAGGGCGGATGCCACGCCGGatgtggaagtgcaacaatgccaccgttgacACTTACTGTACC
Mutant_34RN	GGRNPRR	GTTTATCGGGCtgcaagcatggtggagacttgtatgtggtgGGAGGGCGGAACCCACGCCGGatgtggaagtgcaacaatgccaccgttgacACTTACTGTACC
Mutant_34RP	GGRPPRR	GTTTATCGGGCtgcaagcatggtggagacttgtatgtggtgGGAGGGCGGCCACCTCGCCGGatgtggaagtgcaacaatgccaccgttgacACTTACTGTACC
Mutant_34RQ	GGRQPRR	GTTTATCGGGCtgcaagcatggtggagacttgtatgtggtgGGAGGGCGGCAGCCACGCCGGatgtggaagtgcaacaatgccaccgttgacACTTACTGTACC
Mutant_34RR	GGRRPRR	GTTTATCGGGCtgcaagcatggtggagacttgtatgtggtgGGAGGGCGGCGCCCACGGCGGatgtggaagtgcaacaatgccaccgttgacACTTACTGTACC
Mutant_34RS	GGRSPRR	GTTTATCGGGCtgcaagcatggtggagacttgtatgtggtgGGAGGGCGGTCCCCACGCCGGatgtggaagtgcaacaatgccaccgttgacACTTACTGTACC
Mutant_34RT	GGRTPRR	GTTTATCGGGCtgcaagcatggtggagacttgtatgtggtgGGAGGGCGGACCCCACGCCGGatgtggaagtgcaacaatgccaccgttgacACTTACTGTACC
Mutant_34RV	GGRVPRR	GTTTATCGGGCtgcaagcatggtggagacttgtatgtggtgGGAGGGCGGGTGCCACGCCGGatgtggaagtgcaacaatgccaccgttgacACTTACTGTACC
Mutant_34RW	GGRWPRR	GTTTATCGGGCtgcaagcatggtggagacttgtatgtggtgGGAGGGCGGTGGCCACGCCGGatgtggaagtgcaacaatgccaccgttgacACTTACTGTACC
Mutant_34RY	GGRYPRR	GTTTATCGGGCtgcaagcatggtggagacttgtatgtggtgGGAGGGCGGTACCCACGCCGGatgtggaagtgcaacaatgccaccgttgacACTTACTGTACC
Mutant_34TA	GGTAPRR	GTTTATCGGGCtgcaagcatggtggagacttgtatgtggtgGGAGGGACCGCCCCACGGCGCatgtggaagtgcaacaatgccaccgttgacACTTACTGTACC
Mutant_34TC	GGTCPRR	GTTTATCGGGCtgcaagcatggtggagacttgtatgtggtgGGAGGGACCTGCCCACGGCGCatgtggaagtgcaacaatgccaccgttgacACTTACTGTACC
Mutant_34TD	GGTDPRR	GTTTATCGGGCtgcaagcatggtggagacttgtatgtggtgGGAGGGACCGACCCACGGCGCatgtggaagtgcaacaatgccaccgttgacACTTACTGTACC
Mutant_34TE	GGTEPRR	GTTTATCGGGCtgcaagcatggtggagacttgtatgtggtgGGAGGGACCGAGCCACGGCGCatgtggaagtgcaacaatgccaccgttgacACTTACTGTACC
Mutant_34TF	GGTFPRR	GTTTATCGGGCtgcaagcatggtggagacttgtatgtggtgGGAGGGACCTTCCCACGGCGCatgtggaagtgcaacaatgccaccgttgacACTTACTGTACC
Mutant_34TG	GGTGPRR	GTTTATCGGGCtgcaagcatggtggagacttgtatgtggtgGGAGGGACCGGACCACGGCGCatgtggaagtgcaacaatgccaccgttgacACTTACTGTACC
Mutant_34TH	GGTHPRR	GTTTATCGGGCtgcaagcatggtggagacttgtatgtggtgGGAGGGACCCACCCACGGCGCatgtggaagtgcaacaatgccaccgttgacACTTACTGTACC
Mutant_34TK	GGTKPRR	GTTTATCGGGCtgcaagcatggtggagacttgtatgtggtgGGAGGGACCAAGCCACGGCGCatgtggaagtgcaacaatgccaccgttgacACTTACTGTACC
Mutant_34TL	GGTLPRR	GTTTATCGGGCtgcaagcatggtggagacttgtatgtggtgGGAGGGACCCTGCCACGGCGCatgtggaagtgcaacaatgccaccgttgacACTTACTGTACC
Mutant_34TM	GGTMPRR	GTTTATCGGGCtgcaagcatggtggagacttgtatgtggtgGGAGGGACCATGCCACGGCGCatgtggaagtgcaacaatgccaccgttgacACTTACTGTACC
Mutant_34TN	GGTNPRR	GTTTATCGGGCtgcaagcatggtggagacttgtatgtggtgGGAGGGACCAACCCACGGCGCatgtggaagtgcaacaatgccaccgttgacACTTACTGTACC
Mutant_34TP	GGTPPRR	GTTTATCGGGCtgcaagcatggtggagacttgtatgtggtgGGAGGGACCCCACCTCGGCGCatgtggaagtgcaacaatgccaccgttgacACTTACTGTACC
Mutant_34TQ	GGTQPRR	GTTTATCGGGCtgcaagcatggtggagacttgtatgtggtgGGAGGGACCCAGCCACGGCGCatgtggaagtgcaacaatgccaccgttgacACTTACTGTACC
Mutant_34TR	GGTRPRR	GTTTATCGGGCtgcaagcatggtggagacttgtatgtggtgGGAGGGACCCGGCCACGCCGGatgtggaagtgcaacaatgccaccgttgacACTTACTGTACC
Mutant_34TS	GGTSPRR	GTTTATCGGGCtgcaagcatggtggagacttgtatgtggtgGGAGGGACCTCCCCACGGCGCatgtggaagtgcaacaatgccaccgttgacACTTACTGTACC
Mutant_34TT	GGTTPRR	GTTTATCGGGCtgcaagcatggtggagacttgtatgtggtgGGAGGGACCACCCCACGGCGCatgtggaagtgcaacaatgccaccgttgacACTTACTGTACC
Mutant_34TV	GGTVPRR	GTTTATCGGGCtgcaagcatggtggagacttgtatgtggtgGGAGGGACCGTGCCACGGCGCatgtggaagtgcaacaatgccaccgttgacACTTACTGTACC
Mutant_34TW	GGTWPRR	GTTTATCGGGCtgcaagcatggtggagacttgtatgtggtgGGAGGGACCTGGCCACGGCGCatgtggaagtgcaacaatgccaccgttgacACTTACTGTACC
Mutant_34TY	GGTYPRR	GTTTATCGGGCtgcaagcatggtggagacttgtatgtggtgGGAGGGACCTACCCACGGCGCatgtggaagtgcaacaatgccaccgttgacACTTACTGTACC
Mutant_34VA	GGVAPRR	GTTTATCGGGCtgcaagcatggtggagacttgtatgtggtgGGAGGGGTGGCCCCACGGCGCatgtggaagtgcaacaatgccaccgttgacACTTACTGTACC
Mutant_34VC	GGVCPRR	GTTTATCGGGCtgcaagcatggtggagacttgtatgtggtgGGAGGGGTGTGCCCACGGCGCatgtggaagtgcaacaatgccaccgttgacACTTACTGTACC
Mutant_34VD	GGVDPRR	GTTTATCGGGCtgcaagcatggtggagacttgtatgtggtgGGAGGGGTGGACCCACGGCGCatgtggaagtgcaacaatgccaccgttgacACTTACTGTACC
Mutant_34VE	GGVEPRR	GTTTATCGGGCtgcaagcatggtggagacttgtatgtggtgGGAGGGGTGGAGCCACGGCGCatgtggaagtgcaacaatgccaccgttgacACTTACTGTACC
Mutant_34VF	GGVFPRR	GTTTATCGGGCtgcaagcatggtggagacttgtatgtggtgGGAGGGGTGTTCCCACGGCGCatgtggaagtgcaacaatgccaccgttgacACTTACTGTACC
Mutant_34VG	GGVGPRR	GTTTATCGGGCtgcaagcatggtggagacttgtatgtggtgGGAGGGGTGGGACCACGGCGCatgtggaagtgcaacaatgccaccgttgacACTTACTGTACC
Mutant_34VH	GGVHPRR	GTTTATCGGGCtgcaagcatggtggagacttgtatgtggtgGGAGGGGTGCACCCACGGCGCatgtggaagtgcaacaatgccaccgttgacACTTACTGTACC
Mutant_34VK	GGVKPRR	GTTTATCGGGCtgcaagcatggtggagacttgtatgtggtgGGAGGGGTGAAGCCACGGCGCatgtggaagtgcaacaatgccaccgttgacACTTACTGTACC
Mutant_34VL	GGVLPRR	GTTTATCGGGCtgcaagcatggtggagacttgtatgtggtgGGAGGGGTGCTGCCACGGCGCatgtggaagtgcaacaatgccaccgttgacACTTACTGTACC
Mutant_34VM	GGVMPRR	GTTTATCGGGCtgcaagcatggtggagacttgtatgtggtgGGAGGGGTGATGCCACGGCGCatgtggaagtgcaacaatgccaccgttgacACTTACTGTACC
Mutant_34VN	GGVNPRR	GTTTATCGGGCtgcaagcatggtggagacttgtatgtggtgGGAGGGGTGAACCCACGGCGCatgtggaagtgcaacaatgccaccgttgacACTTACTGTACC
Mutant_34VP	GGVPPRR	GTTTATCGGGCtgcaagcatggtggagacttgtatgtggtgGGAGGGGTGCCACCTCGGCGCatgtggaagtgcaacaatgccaccgttgacACTTACTGTACC
Mutant_34VQ	GGVQPRR	GTTTATCGGGCtgcaagcatggtggagacttgtatgtggtgGGAGGGGTGCAGCCACGGCGCatgtggaagtgcaacaatgccaccgttgacACTTACTGTACC
Mutant_34VR	GGVRPRR	GTTTATCGGGCtgcaagcatggtggagacttgtatgtggtgGGAGGGGTGCGGCCACGCCGGatgtggaagtgcaacaatgccaccgttgacACTTACTGTACC
Mutant_34VS	GGVSPRR	GTTTATCGGGCtgcaagcatggtggagacttgtatgtggtgGGAGGGGTGTCCCCACGGCGCatgtggaagtgcaacaatgccaccgttgacACTTACTGTACC
Mutant_34VT	GGVTPRR	GTTTATCGGGCtgcaagcatggtggagacttgtatgtggtgGGAGGGGTGACCCCACGGCGCatgtggaagtgcaacaatgccaccgttgacACTTACTGTACC
Mutant_34VV	GGVVPRR	GTTTATCGGGCtgcaagcatggtggagacttgtatgtggtgGGAGGGGTGGTGCCACGGCGCatgtggaagtgcaacaatgccaccgttgacACTTACTGTACC
Mutant_34VW	GGVWPRR	GTTTATCGGGCtgcaagcatggtggagacttgtatgtggtgGGAGGGGTGTGGCCACGGCGCatgtggaagtgcaacaatgccaccgttgacACTTACTGTACC
Mutant_34VY	GGVYPRR	GTTTATCGGGCtgcaagcatggtggagacttgtatgtggtgGGAGGGGTGTACCCACGGCGCatgtggaagtgcaacaatgccaccgttgacACTTACTGTACC
Mutant_34WA	GGWAPRR	GTTTATCGGGCtgcaagcatggtggagacttgtatgtggtgGGAGGGTGGGCCCCACGGCGCatgtggaagtgcaacaatgccaccgttgacACTTACTGTACC
Mutant_34WC	GGWCPRR	GTTTATCGGGCtgcaagcatggtggagacttgtatgtggtgGGAGGGTGGTGCCCACGGCGCatgtggaagtgcaacaatgccaccgttgacACTTACTGTACC
Mutant_34WD	GGWDPRR	GTTTATCGGGCtgcaagcatggtggagacttgtatgtggtgGGAGGGTGGGACCCACGGCGCatgtggaagtgcaacaatgccaccgttgacACTTACTGTACC
Mutant_34WE	GGWEPRR	GTTTATCGGGCtgcaagcatggtggagacttgtatgtggtgGGAGGGTGGGAGCCACGGCGCatgtggaagtgcaacaatgccaccgttgacACTTACTGTACC
Mutant_34WF	GGWFPRR	GTTTATCGGGCtgcaagcatggtggagacttgtatgtggtgGGAGGGTGGTTCCCACGGCGCatgtggaagtgcaacaatgccaccgttgacACTTACTGTACC
Mutant_34WG	GGWGPRR	GTTTATCGGGCtgcaagcatggtggagacttgtatgtggtgGGAGGGTGGGGACCACGGCGCatgtggaagtgcaacaatgccaccgttgacACTTACTGTACC
Mutant_34WH	GGWHPRR	GTTTATCGGGCtgcaagcatggtggagacttgtatgtggtgGGAGGGTGGCACCCACGGCGCatgtggaagtgcaacaatgccaccgttgacACTTACTGTACC
Mutant_34WK	GGWKPRR	GTTTATCGGGCtgcaagcatggtggagacttgtatgtggtgGGAGGGTGGAAGCCACGGCGCatgtggaagtgcaacaatgccaccgttgacACTTACTGTACC
Mutant_34WL	GGWLPRR	GTTTATCGGGCtgcaagcatggtggagacttgtatgtggtgGGAGGGTGGCTGCCACGGCGCatgtggaagtgcaacaatgccaccgttgacACTTACTGTACC
Mutant_34WM	GGWMPRR	GTTTATCGGGCtgcaagcatggtggagacttgtatgtggtgGGAGGGTGGATGCCACGGCGCatgtggaagtgcaacaatgccaccgttgacACTTACTGTACC
Mutant_34WN	GGWNPRR	GTTTATCGGGCtgcaagcatggtggagacttgtatgtggtgGGAGGGTGGAACCCACGGCGCatgtggaagtgcaacaatgccaccgttgacACTTACTGTACC
Mutant_34WP	GGWPPRR	GTTTATCGGGCtgcaagcatggtggagacttgtatgtggtgGGAGGGTGGCCACCTCGGCGCatgtggaagtgcaacaatgccaccgttgacACTTACTGTACC
Mutant_34WQ	GGWQPRR	GTTTATCGGGCtgcaagcatggtggagacttgtatgtggtgGGAGGGTGGCAGCCACGGCGCatgtggaagtgcaacaatgccaccgttgacACTTACTGTACC
Mutant_34WR	GGWRPRR	GTTTATCGGGCtgcaagcatggtggagacttgtatgtggtgGGAGGGTGGCGGCCACGCCGGatgtggaagtgcaacaatgccaccgttgacACTTACTGTACC
Mutant_34WS	GGWSPRR	GTTTATCGGGCtgcaagcatggtggagacttgtatgtggtgGGAGGGTGGTCCCCACGGCGCatgtggaagtgcaacaatgccaccgttgacACTTACTGTACC
Mutant_34WT	GGWTPRR	GTTTATCGGGCtgcaagcatggtggagacttgtatgtggtgGGAGGGTGGACCCCACGGCGCatgtggaagtgcaacaatgccaccgttgacACTTACTGTACC
Mutant_34WV	GGWVPRR	GTTTATCGGGCtgcaagcatggtggagacttgtatgtggtgGGAGGGTGGGTGCCACGGCGCatgtggaagtgcaacaatgccaccgttgacACTTACTGTACC
Mutant_34WW	GGWWPRR	GTTTATCGGGCtgcaagcatggtggagacttgtatgtggtgGGAGGGTGGTGGCCACGGCGCatgtggaagtgcaacaatgccaccgttgacACTTACTGTACC
Mutant_34WY	GGWYPRR	GTTTATCGGGCtgcaagcatggtggagacttgtatgtggtgGGAGGGTGGTACCCACGGCGCatgtggaagtgcaacaatgccaccgttgacACTTACTGTACC
Mutant_34YA	GGYAPRR	GTTTATCGGGCtgcaagcatggtggagacttgtatgtggtgGGAGGGTACGCCCCACGGCGCatgtggaagtgcaacaatgccaccgttgacACTTACTGTACC
Mutant_34YC	GGYCPRR	GTTTATCGGGCtgcaagcatggtggagacttgtatgtggtgGGAGGGTACTGCCCACGGCGCatgtggaagtgcaacaatgccaccgttgacACTTACTGTACC
Mutant_34YD	GGYDPRR	GTTTATCGGGCtgcaagcatggtggagacttgtatgtggtgGGAGGGTACGACCCACGGCGCatgtggaagtgcaacaatgccaccgttgacACTTACTGTACC
Mutant_34YE	GGYEPRR	GTTTATCGGGCtgcaagcatggtggagacttgtatgtggtgGGAGGGTACGAGCCACGGCGCatgtggaagtgcaacaatgccaccgttgacACTTACTGTACC
Mutant_34YF	GGYFPRR	GTTTATCGGGCtgcaagcatggtggagacttgtatgtggtgGGAGGGTACTTCCCACGGCGCatgtggaagtgcaacaatgccaccgttgacACTTACTGTACC
Mutant_34YG	GGYGPRR	GTTTATCGGGCtgcaagcatggtggagacttgtatgtggtgGGAGGGTACGGACCACGGCGCatgtggaagtgcaacaatgccaccgttgacACTTACTGTACC
Mutant_34YH	GGYHPRR	GTTTATCGGGCtgcaagcatggtggagacttgtatgtggtgGGAGGGTACCACCCACGGCGCatgtggaagtgcaacaatgccaccgttgacACTTACTGTACC
Mutant_34YK	GGYKPRR	GTTTATCGGGCtgcaagcatggtggagacttgtatgtggtgGGAGGGTACAAGCCACGGCGCatgtggaagtgcaacaatgccaccgttgacACTTACTGTACC
Mutant_34YL	GGYLPRR	GTTTATCGGGCtgcaagcatggtggagacttgtatgtggtgGGAGGGTACCTGCCACGGCGCatgtggaagtgcaacaatgccaccgttgacACTTACTGTACC
Mutant_34YM	GGYMPRR	GTTTATCGGGCtgcaagcatggtggagacttgtatgtggtgGGAGGGTACATGCCACGGCGCatgtggaagtgcaacaatgccaccgttgacACTTACTGTACC
Mutant_34YN	GGYNPRR	GTTTATCGGGCtgcaagcatggtggagacttgtatgtggtgGGAGGGTACAACCCACGGCGCatgtggaagtgcaacaatgccaccgttgacACTTACTGTACC
Mutant_34YP	GGYPPRR	GTTTATCGGGCtgcaagcatggtggagacttgtatgtggtgGGAGGGTACCCACCTCGGCGCatgtggaagtgcaacaatgccaccgttgacACTTACTGTACC
Mutant_34YQ	GGYQPRR	GTTTATCGGGCtgcaagcatggtggagacttgtatgtggtgGGAGGGTACCAGCCACGGCGCatgtggaagtgcaacaatgccaccgttgacACTTACTGTACC
Mutant_34YR	GGYRPRR	GTTTATCGGGCtgcaagcatggtggagacttgtatgtggtgGGAGGGTACCGGCCACGCCGGatgtggaagtgcaacaatgccaccgttgacACTTACTGTACC
Mutant_34YS	GGYSPRR	GTTTATCGGGCtgcaagcatggtggagacttgtatgtggtgGGAGGGTACTCCCCACGGCGCatgtggaagtgcaacaatgccaccgttgacACTTACTGTACC
Mutant_34YT	GGYTPRR	GTTTATCGGGCtgcaagcatggtggagacttgtatgtggtgGGAGGGTACACCCCACGGCGCatgtggaagtgcaacaatgccaccgttgacACTTACTGTACC
Mutant_34YV	GGYVPRR	GTTTATCGGGCtgcaagcatggtggagacttgtatgtggtgGGAGGGTACGTGCCACGGCGCatgtggaagtgcaacaatgccaccgttgacACTTACTGTACC
Mutant_34YW	GGYWPRR	GTTTATCGGGCtgcaagcatggtggagacttgtatgtggtgGGAGGGTACTGGCCACGGCGCatgtggaagtgcaacaatgccaccgttgacACTTACTGTACC
Mutant_34YY	GGYYPRR	GTTTATCGGGCtgcaagcatggtggagacttgtatgtggtgGGAGGGTACTACCCACGGCGCatgtggaagtgcaacaatgccaccgttgacACTTACTGTACC
Mutant_45AA	GGSAARR	GTTTATCGGGCtgcaagcatggtggagacttgtatgtggtgGGAGGGTCCGCCGCCCGGCGCatgtggaagtgcaacaatgccaccgttgacACTTACTGTACC
Mutant_45AC	GGSACRR	GTTTATCGGGCtgcaagcatggtggagacttgtatgtggtgGGAGGGTCCGCCTGCCGGCGCatgtggaagtgcaacaatgccaccgttgacACTTACTGTACC
Mutant_45AD	GGSADRR	GTTTATCGGGCtgcaagcatggtggagacttgtatgtggtgGGAGGGTCCGCCGACCGGCGCatgtggaagtgcaacaatgccaccgttgacACTTACTGTACC
Mutant_45AE	GGSAERR	GTTTATCGGGCtgcaagcatggtggagacttgtatgtggtgGGAGGGTCCGCCGAGCGGCGCatgtggaagtgcaacaatgccaccgttgacACTTACTGTACC
Mutant_45AF	GGSAFRR	GTTTATCGGGCtgcaagcatggtggagacttgtatgtggtgGGAGGGTCCGCCTTCCGGCGCatgtggaagtgcaacaatgccaccgttgacACTTACTGTACC
Mutant_45AG	GGSAGRR	GTTTATCGGGCtgcaagcatggtggagacttgtatgtggtgGGAGGGTCCGCCGGACGGCGCatgtggaagtgcaacaatgccaccgttgacACTTACTGTACC
Mutant_45AH	GGSAHRR	GTTTATCGGGCtgcaagcatggtggagacttgtatgtggtgGGAGGGTCCGCCCACCGGCGCatgtggaagtgcaacaatgccaccgttgacACTTACTGTACC
Mutant_45AI	GGSAIRR	GTTTATCGGGCtgcaagcatggtggagacttgtatgtggtgGGAGGGTCCGCCATCCGGCGCatgtggaagtgcaacaatgccaccgttgacACTTACTGTACC
Mutant_45AK	GGSAKRR	GTTTATCGGGCtgcaagcatggtggagacttgtatgtggtgGGAGGGTCCGCCAAGCGGCGCatgtggaagtgcaacaatgccaccgttgacACTTACTGTACC
Mutant_45AL	GGSALRR	GTTTATCGGGCtgcaagcatggtggagacttgtatgtggtgGGAGGGTCCGCCCTGCGGCGCatgtggaagtgcaacaatgccaccgttgacACTTACTGTACC
Mutant_45AM	GGSAMRR	GTTTATCGGGCtgcaagcatggtggagacttgtatgtggtgGGAGGGTCCGCCATGCGGCGCatgtggaagtgcaacaatgccaccgttgacACTTACTGTACC
Mutant_45AN	GGSANRR	GTTTATCGGGCtgcaagcatggtggagacttgtatgtggtgGGAGGGTCCGCCAACCGGCGCatgtggaagtgcaacaatgccaccgttgacACTTACTGTACC
Mutant_45AQ	GGSAQRR	GTTTATCGGGCtgcaagcatggtggagacttgtatgtggtgGGAGGGTCCGCCCAGCGGCGCatgtggaagtgcaacaatgccaccgttgacACTTACTGTACC
Mutant_45AR	GGSARRR	GTTTATCGGGCtgcaagcatggtggagacttgtatgtggtgGGAGGGTCCGCCCGGCGCCGGatgtggaagtgcaacaatgccaccgttgacACTTACTGTACC
Mutant_45AS	GGSASRR	GTTTATCGGGCtgcaagcatggtggagacttgtatgtggtgGGAGGGTCCGCCAGCCGGCGCatgtggaagtgcaacaatgccaccgttgacACTTACTGTACC
Mutant_45AT	GGSATRR	GTTTATCGGGCtgcaagcatggtggagacttgtatgtggtgGGAGGGTCCGCCACCCGGCGCatgtggaagtgcaacaatgccaccgttgacACTTACTGTACC
Mutant_45AV	GGSAVRR	GTTTATCGGGCtgcaagcatggtggagacttgtatgtggtgGGAGGGTCCGCCGTGCGGCGCatgtggaagtgcaacaatgccaccgttgacACTTACTGTACC
Mutant_45AW	GGSAWRR	GTTTATCGGGCtgcaagcatggtggagacttgtatgtggtgGGAGGGTCCGCCTGGCGGCGCatgtggaagtgcaacaatgccaccgttgacACTTACTGTACC
Mutant_45AY	GGSAYRR	GTTTATCGGGCtgcaagcatggtggagacttgtatgtggtgGGAGGGTCCGCCTACCGGCGCatgtggaagtgcaacaatgccaccgttgacACTTACTGTACC
Mutant_45CA	GGSCARR	GTTTATCGGGCtgcaagcatggtggagacttgtatgtggtgGGAGGGTCCTGCGCCCGGCGCatgtggaagtgcaacaatgccaccgttgacACTTACTGTACC
Mutant_45CC	GGSCCRR	GTTTATCGGGCtgcaagcatggtggagacttgtatgtggtgGGAGGGTCCTGCTGCCGGCGCatgtggaagtgcaacaatgccaccgttgacACTTACTGTACC
Mutant_45CD	GGSCDRR	GTTTATCGGGCtgcaagcatggtggagacttgtatgtggtgGGAGGGTCCTGCGACCGGCGCatgtggaagtgcaacaatgccaccgttgacACTTACTGTACC
Mutant_45CE	GGSCERR	GTTTATCGGGCtgcaagcatggtggagacttgtatgtggtgGGAGGGTCCTGCGAGCGGCGCatgtggaagtgcaacaatgccaccgttgacACTTACTGTACC
Mutant_45CF	GGSCFRR	GTTTATCGGGCtgcaagcatggtggagacttgtatgtggtgGGAGGGTCCTGCTTCCGGCGCatgtggaagtgcaacaatgccaccgttgacACTTACTGTACC
Mutant_45CG	GGSCGRR	GTTTATCGGGCtgcaagcatggtggagacttgtatgtggtgGGAGGGTCCTGCGGACGGCGCatgtggaagtgcaacaatgccaccgttgacACTTACTGTACC
Mutant_45CH	GGSCHRR	GTTTATCGGGCtgcaagcatggtggagacttgtatgtggtgGGAGGGTCCTGCCACCGGCGCatgtggaagtgcaacaatgccaccgttgacACTTACTGTACC
Mutant_45CI	GGSCIRR	GTTTATCGGGCtgcaagcatggtggagacttgtatgtggtgGGAGGGTCCTGCATCCGGCGCatgtggaagtgcaacaatgccaccgttgacACTTACTGTACC
Mutant_45CK	GGSCKRR	GTTTATCGGGCtgcaagcatggtggagacttgtatgtggtgGGAGGGTCCTGCAAGCGGCGCatgtggaagtgcaacaatgccaccgttgacACTTACTGTACC
Mutant_45CL	GGSCLRR	GTTTATCGGGCtgcaagcatggtggagacttgtatgtggtgGGAGGGTCCTGCCTGCGGCGCatgtggaagtgcaacaatgccaccgttgacACTTACTGTACC
Mutant_45CM	GGSCMRR	GTTTATCGGGCtgcaagcatggtggagacttgtatgtggtgGGAGGGTCCTGCATGCGGCGCatgtggaagtgcaacaatgccaccgttgacACTTACTGTACC
Mutant_45CN	GGSCNRR	GTTTATCGGGCtgcaagcatggtggagacttgtatgtggtgGGAGGGTCCTGCAACCGGCGCatgtggaagtgcaacaatgccaccgttgacACTTACTGTACC
Mutant_45CQ	GGSCQRR	GTTTATCGGGCtgcaagcatggtggagacttgtatgtggtgGGAGGGTCCTGCCAGCGGCGCatgtggaagtgcaacaatgccaccgttgacACTTACTGTACC
Mutant_45CR	GGSCRRR	GTTTATCGGGCtgcaagcatggtggagacttgtatgtggtgGGAGGGTCCTGCCGGCGCCGGatgtggaagtgcaacaatgccaccgttgacACTTACTGTACC
Mutant_45CS	GGSCSRR	GTTTATCGGGCtgcaagcatggtggagacttgtatgtggtgGGAGGGTCCTGCAGCCGGCGCatgtggaagtgcaacaatgccaccgttgacACTTACTGTACC
Mutant_45CT	GGSCTRR	GTTTATCGGGCtgcaagcatggtggagacttgtatgtggtgGGAGGGTCCTGCACCCGGCGCatgtggaagtgcaacaatgccaccgttgacACTTACTGTACC
Mutant_45CV	GGSCVRR	GTTTATCGGGCtgcaagcatggtggagacttgtatgtggtgGGAGGGTCCTGCGTGCGGCGCatgtggaagtgcaacaatgccaccgttgacACTTACTGTACC
Mutant_45CW	GGSCWRR	GTTTATCGGGCtgcaagcatggtggagacttgtatgtggtgGGAGGGTCCTGCTGGCGGCGCatgtggaagtgcaacaatgccaccgttgacACTTACTGTACC
Mutant_45CY	GGSCYRR	GTTTATCGGGCtgcaagcatggtggagacttgtatgtggtgGGAGGGTCCTGCTACCGGCGCatgtggaagtgcaacaatgccaccgttgacACTTACTGTACC
Mutant_45DA	GGSDARR	GTTTATCGGGCtgcaagcatggtggagacttgtatgtggtgGGAGGGTCCGACGCCCGGCGCatgtggaagtgcaacaatgccaccgttgacACTTACTGTACC
Mutant_45DC	GGSDCRR	GTTTATCGGGCtgcaagcatggtggagacttgtatgtggtgGGAGGGTCCGACTGCCGGCGCatgtggaagtgcaacaatgccaccgttgacACTTACTGTACC
Mutant_45DD	GGSDDRR	GTTTATCGGGCtgcaagcatggtggagacttgtatgtggtgGGAGGGTCCGACGACCGGCGCatgtggaagtgcaacaatgccaccgttgacACTTACTGTACC
Mutant_45DE	GGSDERR	GTTTATCGGGCtgcaagcatggtggagacttgtatgtggtgGGAGGGTCCGACGAGCGGCGCatgtggaagtgcaacaatgccaccgttgacACTTACTGTACC
Mutant_45DF	GGSDFRR	GTTTATCGGGCtgcaagcatggtggagacttgtatgtggtgGGAGGGTCCGACTTCCGGCGCatgtggaagtgcaacaatgccaccgttgacACTTACTGTACC
Mutant_45DG	GGSDGRR	GTTTATCGGGCtgcaagcatggtggagacttgtatgtggtgGGAGGGTCCGACGGACGGCGCatgtggaagtgcaacaatgccaccgttgacACTTACTGTACC
Mutant_45DH	GGSDHRR	GTTTATCGGGCtgcaagcatggtggagacttgtatgtggtgGGAGGGTCCGACCACCGGCGCatgtggaagtgcaacaatgccaccgttgacACTTACTGTACC
Mutant_45DI	GGSDIRR	GTTTATCGGGCtgcaagcatggtggagacttgtatgtggtgGGAGGGTCCGACATCCGGCGCatgtggaagtgcaacaatgccaccgttgacACTTACTGTACC
Mutant_45DK	GGSDKRR	GTTTATCGGGCtgcaagcatggtggagacttgtatgtggtgGGAGGGTCCGACAAGCGGCGCatgtggaagtgcaacaatgccaccgttgacACTTACTGTACC
Mutant_45DL	GGSDLRR	GTTTATCGGGCtgcaagcatggtggagacttgtatgtggtgGGAGGGTCCGACCTGCGGCGCatgtggaagtgcaacaatgccaccgttgacACTTACTGTACC
Mutant_45DM	GGSDMRR	GTTTATCGGGCtgcaagcatggtggagacttgtatgtggtgGGAGGGTCCGACATGCGGCGCatgtggaagtgcaacaatgccaccgttgacACTTACTGTACC
Mutant_45DN	GGSDNRR	GTTTATCGGGCtgcaagcatggtggagacttgtatgtggtgGGAGGGTCCGACAACCGGCGCatgtggaagtgcaacaatgccaccgttgacACTTACTGTACC
Mutant_45DQ	GGSDQRR	GTTTATCGGGCtgcaagcatggtggagacttgtatgtggtgGGAGGGTCCGACCAGCGGCGCatgtggaagtgcaacaatgccaccgttgacACTTACTGTACC
Mutant_45DR	GGSDRRR	GTTTATCGGGCtgcaagcatggtggagacttgtatgtggtgGGAGGGTCCGACCGGCGCCGGatgtggaagtgcaacaatgccaccgttgacACTTACTGTACC
Mutant_45DS	GGSDSRR	GTTTATCGGGCtgcaagcatggtggagacttgtatgtggtgGGAGGGTCCGACAGCCGGCGCatgtggaagtgcaacaatgccaccgttgacACTTACTGTACC
Mutant_45DT	GGSDTRR	GTTTATCGGGCtgcaagcatggtggagacttgtatgtggtgGGAGGGTCCGACACCCGGCGCatgtggaagtgcaacaatgccaccgttgacACTTACTGTACC
Mutant_45DV	GGSDVRR	GTTTATCGGGCtgcaagcatggtggagacttgtatgtggtgGGAGGGTCCGACGTGCGGCGCatgtggaagtgcaacaatgccaccgttgacACTTACTGTACC
Mutant_45DW	GGSDWRR	GTTTATCGGGCtgcaagcatggtggagacttgtatgtggtgGGAGGGTCCGACTGGCGGCGCatgtggaagtgcaacaatgccaccgttgacACTTACTGTACC
Mutant_45DY	GGSDYRR	GTTTATCGGGCtgcaagcatggtggagacttgtatgtggtgGGAGGGTCCGACTACCGGCGCatgtggaagtgcaacaatgccaccgttgacACTTACTGTACC
Mutant_45EA	GGSEARR	GTTTATCGGGCtgcaagcatggtggagacttgtatgtggtgGGAGGGTCCGAGGCCCGGCGCatgtggaagtgcaacaatgccaccgttgacACTTACTGTACC
Mutant_45EC	GGSECRR	GTTTATCGGGCtgcaagcatggtggagacttgtatgtggtgGGAGGGTCCGAGTGCCGGCGCatgtggaagtgcaacaatgccaccgttgacACTTACTGTACC
Mutant_45ED	GGSEDRR	GTTTATCGGGCtgcaagcatggtggagacttgtatgtggtgGGAGGGTCCGAGGACCGGCGCatgtggaagtgcaacaatgccaccgttgacACTTACTGTACC
Mutant_45EE	GGSEERR	GTTTATCGGGCtgcaagcatggtggagacttgtatgtggtgGGAGGGTCCGAGGAGCGGCGCatgtggaagtgcaacaatgccaccgttgacACTTACTGTACC
Mutant_45EF	GGSEFRR	GTTTATCGGGCtgcaagcatggtggagacttgtatgtggtgGGAGGGTCCGAGTTCCGGCGCatgtggaagtgcaacaatgccaccgttgacACTTACTGTACC
Mutant_45EG	GGSEGRR	GTTTATCGGGCtgcaagcatggtggagacttgtatgtggtgGGAGGGTCCGAGGGACGGCGCatgtggaagtgcaacaatgccaccgttgacACTTACTGTACC
Mutant_45EH	GGSEHRR	GTTTATCGGGCtgcaagcatggtggagacttgtatgtggtgGGAGGGTCCGAGCACCGGCGCatgtggaagtgcaacaatgccaccgttgacACTTACTGTACC
Mutant_45EI	GGSEIRR	GTTTATCGGGCtgcaagcatggtggagacttgtatgtggtgGGAGGGTCCGAGATCCGGCGCatgtggaagtgcaacaatgccaccgttgacACTTACTGTACC
Mutant_45EK	GGSEKRR	GTTTATCGGGCtgcaagcatggtggagacttgtatgtggtgGGAGGGTCCGAGAAGCGGCGCatgtggaagtgcaacaatgccaccgttgacACTTACTGTACC
Mutant_45EL	GGSELRR	GTTTATCGGGCtgcaagcatggtggagacttgtatgtggtgGGAGGGTCCGAGCTGCGGCGCatgtggaagtgcaacaatgccaccgttgacACTTACTGTACC
Mutant_45EM	GGSEMRR	GTTTATCGGGCtgcaagcatggtggagacttgtatgtggtgGGAGGGTCCGAGATGCGGCGCatgtggaagtgcaacaatgccaccgttgacACTTACTGTACC
Mutant_45EN	GGSENRR	GTTTATCGGGCtgcaagcatggtggagacttgtatgtggtgGGAGGGTCCGAGAACCGGCGCatgtggaagtgcaacaatgccaccgttgacACTTACTGTACC
Mutant_45EQ	GGSEQRR	GTTTATCGGGCtgcaagcatggtggagacttgtatgtggtgGGAGGGTCCGAGCAGCGGCGCatgtggaagtgcaacaatgccaccgttgacACTTACTGTACC
Mutant_45ER	GGSERRR	GTTTATCGGGCtgcaagcatggtggagacttgtatgtggtgGGAGGGTCCGAGCGGCGCCGGatgtggaagtgcaacaatgccaccgttgacACTTACTGTACC
Mutant_45ES	GGSESRR	GTTTATCGGGCtgcaagcatggtggagacttgtatgtggtgGGAGGGTCCGAGAGCCGGCGCatgtggaagtgcaacaatgccaccgttgacACTTACTGTACC
Mutant_45ET	GGSETRR	GTTTATCGGGCtgcaagcatggtggagacttgtatgtggtgGGAGGGTCCGAGACCCGGCGCatgtggaagtgcaacaatgccaccgttgacACTTACTGTACC
Mutant_45EV	GGSEVRR	GTTTATCGGGCtgcaagcatggtggagacttgtatgtggtgGGAGGGTCCGAGGTGCGGCGCatgtggaagtgcaacaatgccaccgttgacACTTACTGTACC
Mutant_45EW	GGSEWRR	GTTTATCGGGCtgcaagcatggtggagacttgtatgtggtgGGAGGGTCCGAGTGGCGGCGCatgtggaagtgcaacaatgccaccgttgacACTTACTGTACC
Mutant_45EY	GGSEYRR	GTTTATCGGGCtgcaagcatggtggagacttgtatgtggtgGGAGGGTCCGAGTACCGGCGCatgtggaagtgcaacaatgccaccgttgacACTTACTGTACC
Mutant_45FA	GGSFARR	GTTTATCGGGCtgcaagcatggtggagacttgtatgtggtgGGAGGGTCCTTCGCCCGGCGCatgtggaagtgcaacaatgccaccgttgacACTTACTGTACC
Mutant_45FC	GGSFCRR	GTTTATCGGGCtgcaagcatggtggagacttgtatgtggtgGGAGGGTCCTTCTGCCGGCGCatgtggaagtgcaacaatgccaccgttgacACTTACTGTACC
Mutant_45FD	GGSFDRR	GTTTATCGGGCtgcaagcatggtggagacttgtatgtggtgGGAGGGTCCTTCGACCGGCGCatgtggaagtgcaacaatgccaccgttgacACTTACTGTACC
Mutant_45FE	GGSFERR	GTTTATCGGGCtgcaagcatggtggagacttgtatgtggtgGGAGGGTCCTTCGAGCGGCGCatgtggaagtgcaacaatgccaccgttgacACTTACTGTACC
Mutant_45FF	GGSFFRR	GTTTATCGGGCtgcaagcatggtggagacttgtatgtggtgGGAGGGTCCTTCTTCCGGCGCatgtggaagtgcaacaatgccaccgttgacACTTACTGTACC
Mutant_45FG	GGSFGRR	GTTTATCGGGCtgcaagcatggtggagacttgtatgtggtgGGAGGGTCCTTCGGACGGCGCatgtggaagtgcaacaatgccaccgttgacACTTACTGTACC
Mutant_45FH	GGSFHRR	GTTTATCGGGCtgcaagcatggtggagacttgtatgtggtgGGAGGGTCCTTCCACCGGCGCatgtggaagtgcaacaatgccaccgttgacACTTACTGTACC
Mutant_45FI	GGSFIRR	GTTTATCGGGCtgcaagcatggtggagacttgtatgtggtgGGAGGGTCCTTCATCCGGCGCatgtggaagtgcaacaatgccaccgttgacACTTACTGTACC
Mutant_45FK	GGSFKRR	GTTTATCGGGCtgcaagcatggtggagacttgtatgtggtgGGAGGGTCCTTCAAGCGGCGCatgtggaagtgcaacaatgccaccgttgacACTTACTGTACC
Mutant_45FL	GGSFLRR	GTTTATCGGGCtgcaagcatggtggagacttgtatgtggtgGGAGGGTCCTTCCTGCGGCGCatgtggaagtgcaacaatgccaccgttgacACTTACTGTACC
Mutant_45FM	GGSFMRR	GTTTATCGGGCtgcaagcatggtggagacttgtatgtggtgGGAGGGTCCTTCATGCGGCGCatgtggaagtgcaacaatgccaccgttgacACTTACTGTACC
Mutant_45FN	GGSFNRR	GTTTATCGGGCtgcaagcatggtggagacttgtatgtggtgGGAGGGTCCTTCAACCGGCGCatgtggaagtgcaacaatgccaccgttgacACTTACTGTACC
Mutant_45FQ	GGSFQRR	GTTTATCGGGCtgcaagcatggtggagacttgtatgtggtgGGAGGGTCCTTCCAGCGGCGCatgtggaagtgcaacaatgccaccgttgacACTTACTGTACC
Mutant_45FR	GGSFRRR	GTTTATCGGGCtgcaagcatggtggagacttgtatgtggtgGGAGGGTCCTTCCGGCGCCGGatgtggaagtgcaacaatgccaccgttgacACTTACTGTACC
Mutant_45FS	GGSFSRR	GTTTATCGGGCtgcaagcatggtggagacttgtatgtggtgGGAGGGTCCTTCAGCCGGCGCatgtggaagtgcaacaatgccaccgttgacACTTACTGTACC
Mutant_45FT	GGSFTRR	GTTTATCGGGCtgcaagcatggtggagacttgtatgtggtgGGAGGGTCCTTCACCCGGCGCatgtggaagtgcaacaatgccaccgttgacACTTACTGTACC
Mutant_45FV	GGSFVRR	GTTTATCGGGCtgcaagcatggtggagacttgtatgtggtgGGAGGGTCCTTCGTGCGGCGCatgtggaagtgcaacaatgccaccgttgacACTTACTGTACC
Mutant_45FW	GGSFWRR	GTTTATCGGGCtgcaagcatggtggagacttgtatgtggtgGGAGGGTCCTTCTGGCGGCGCatgtggaagtgcaacaatgccaccgttgacACTTACTGTACC
Mutant_45FY	GGSFYRR	GTTTATCGGGCtgcaagcatggtggagacttgtatgtggtgGGAGGGTCCTTCTACCGGCGCatgtggaagtgcaacaatgccaccgttgacACTTACTGTACC
Mutant_45GA	GGSGARR	GTTTATCGGGCtgcaagcatggtggagacttgtatgtggtgGGAGGGTCCGGAGCCCGGCGCatgtggaagtgcaacaatgccaccgttgacACTTACTGTACC
Mutant_45GC	GGSGCRR	GTTTATCGGGCtgcaagcatggtggagacttgtatgtggtgGGAGGGTCCGGATGCCGGCGCatgtggaagtgcaacaatgccaccgttgacACTTACTGTACC
Mutant_45GD	GGSGDRR	GTTTATCGGGCtgcaagcatggtggagacttgtatgtggtgGGAGGGTCCGGAGACCGGCGCatgtggaagtgcaacaatgccaccgttgacACTTACTGTACC
Mutant_45GE	GGSGERR	GTTTATCGGGCtgcaagcatggtggagacttgtatgtggtgGGAGGGTCCGGAGAGCGGCGCatgtggaagtgcaacaatgccaccgttgacACTTACTGTACC
Mutant_45GF	GGSGFRR	GTTTATCGGGCtgcaagcatggtggagacttgtatgtggtgGGAGGGTCCGGATTCCGGCGCatgtggaagtgcaacaatgccaccgttgacACTTACTGTACC
Mutant_45GG	GGSGGRR	GTTTATCGGGCtgcaagcatggtggagacttgtatgtggtgGGAGGGTCCGGAGGACGGCGCatgtggaagtgcaacaatgccaccgttgacACTTACTGTACC
Mutant_45GH	GGSGHRR	GTTTATCGGGCtgcaagcatggtggagacttgtatgtggtgGGAGGGTCCGGACACCGGCGCatgtggaagtgcaacaatgccaccgttgacACTTACTGTACC
Mutant_45GI	GGSGIRR	GTTTATCGGGCtgcaagcatggtggagacttgtatgtggtgGGAGGGTCCGGAATCCGGCGCatgtggaagtgcaacaatgccaccgttgacACTTACTGTACC
Mutant_45GK	GGSGKRR	GTTTATCGGGCtgcaagcatggtggagacttgtatgtggtgGGAGGGTCCGGAAAGCGGCGCatgtggaagtgcaacaatgccaccgttgacACTTACTGTACC
Mutant_45GL	GGSGLRR	GTTTATCGGGCtgcaagcatggtggagacttgtatgtggtgGGAGGGTCCGGACTGCGGCGCatgtggaagtgcaacaatgccaccgttgacACTTACTGTACC
Mutant_45GM	GGSGMRR	GTTTATCGGGCtgcaagcatggtggagacttgtatgtggtgGGAGGGTCCGGAATGCGGCGCatgtggaagtgcaacaatgccaccgttgacACTTACTGTACC
Mutant_45GN	GGSGNRR	GTTTATCGGGCtgcaagcatggtggagacttgtatgtggtgGGAGGGTCCGGAAACCGGCGCatgtggaagtgcaacaatgccaccgttgacACTTACTGTACC
Mutant_45GQ	GGSGQRR	GTTTATCGGGCtgcaagcatggtggagacttgtatgtggtgGGAGGGTCCGGACAGCGGCGCatgtggaagtgcaacaatgccaccgttgacACTTACTGTACC
Mutant_45GR	GGSGRRR	GTTTATCGGGCtgcaagcatggtggagacttgtatgtggtgGGAGGGTCCGGACGGCGCCGGatgtggaagtgcaacaatgccaccgttgacACTTACTGTACC
Mutant_45GS	GGSGSRR	GTTTATCGGGCtgcaagcatggtggagacttgtatgtggtgGGAGGGTCCGGAAGCCGGCGCatgtggaagtgcaacaatgccaccgttgacACTTACTGTACC
Mutant_45GT	GGSGTRR	GTTTATCGGGCtgcaagcatggtggagacttgtatgtggtgGGAGGGTCCGGAACCCGGCGCatgtggaagtgcaacaatgccaccgttgacACTTACTGTACC
Mutant_45GV	GGSGVRR	GTTTATCGGGCtgcaagcatggtggagacttgtatgtggtgGGAGGGTCCGGAGTGCGGCGCatgtggaagtgcaacaatgccaccgttgacACTTACTGTACC
Mutant_45GW	GGSGWRR	GTTTATCGGGCtgcaagcatggtggagacttgtatgtggtgGGAGGGTCCGGATGGCGGCGCatgtggaagtgcaacaatgccaccgttgacACTTACTGTACC
Mutant_45GY	GGSGYRR	GTTTATCGGGCtgcaagcatggtggagacttgtatgtggtgGGAGGGTCCGGATACCGGCGCatgtggaagtgcaacaatgccaccgttgacACTTACTGTACC
Mutant_45HA	GGSHARR	GTTTATCGGGCtgcaagcatggtggagacttgtatgtggtgGGAGGGTCCCACGCCCGGCGCatgtggaagtgcaacaatgccaccgttgacACTTACTGTACC
Mutant_45HC	GGSHCRR	GTTTATCGGGCtgcaagcatggtggagacttgtatgtggtgGGAGGGTCCCACTGCCGGCGCatgtggaagtgcaacaatgccaccgttgacACTTACTGTACC
Mutant_45HD	GGSHDRR	GTTTATCGGGCtgcaagcatggtggagacttgtatgtggtgGGAGGGTCCCACGACCGGCGCatgtggaagtgcaacaatgccaccgttgacACTTACTGTACC
Mutant_45HE	GGSHERR	GTTTATCGGGCtgcaagcatggtggagacttgtatgtggtgGGAGGGTCCCACGAGCGGCGCatgtggaagtgcaacaatgccaccgttgacACTTACTGTACC
Mutant_45HF	GGSHFRR	GTTTATCGGGCtgcaagcatggtggagacttgtatgtggtgGGAGGGTCCCACTTCCGGCGCatgtggaagtgcaacaatgccaccgttgacACTTACTGTACC
Mutant_45HG	GGSHGRR	GTTTATCGGGCtgcaagcatggtggagacttgtatgtggtgGGAGGGTCCCACGGACGGCGCatgtggaagtgcaacaatgccaccgttgacACTTACTGTACC
Mutant_45HH	GGSHHRR	GTTTATCGGGCtgcaagcatggtggagacttgtatgtggtgGGAGGGTCCCACCACCGGCGCatgtggaagtgcaacaatgccaccgttgacACTTACTGTACC
Mutant_45HI	GGSHIRR	GTTTATCGGGCtgcaagcatggtggagacttgtatgtggtgGGAGGGTCCCACATCCGGCGCatgtggaagtgcaacaatgccaccgttgacACTTACTGTACC
Mutant_45HK	GGSHKRR	GTTTATCGGGCtgcaagcatggtggagacttgtatgtggtgGGAGGGTCCCACAAGCGGCGCatgtggaagtgcaacaatgccaccgttgacACTTACTGTACC
Mutant_45HL	GGSHLRR	GTTTATCGGGCtgcaagcatggtggagacttgtatgtggtgGGAGGGTCCCACCTGCGGCGCatgtggaagtgcaacaatgccaccgttgacACTTACTGTACC
Mutant_45HM	GGSHMRR	GTTTATCGGGCtgcaagcatggtggagacttgtatgtggtgGGAGGGTCCCACATGCGGCGCatgtggaagtgcaacaatgccaccgttgacACTTACTGTACC
Mutant_45HN	GGSHNRR	GTTTATCGGGCtgcaagcatggtggagacttgtatgtggtgGGAGGGTCCCACAACCGGCGCatgtggaagtgcaacaatgccaccgttgacACTTACTGTACC
Mutant_45HQ	GGSHQRR	GTTTATCGGGCtgcaagcatggtggagacttgtatgtggtgGGAGGGTCCCACCAGCGGCGCatgtggaagtgcaacaatgccaccgttgacACTTACTGTACC
Mutant_45HR	GGSHRRR	GTTTATCGGGCtgcaagcatggtggagacttgtatgtggtgGGAGGGTCCCACCGGCGCCGGatgtggaagtgcaacaatgccaccgttgacACTTACTGTACC
Mutant_45HS	GGSHSRR	GTTTATCGGGCtgcaagcatggtggagacttgtatgtggtgGGAGGGTCCCACAGCCGGCGCatgtggaagtgcaacaatgccaccgttgacACTTACTGTACC
Mutant_45HT	GGSHTRR	GTTTATCGGGCtgcaagcatggtggagacttgtatgtggtgGGAGGGTCCCACACCCGGCGCatgtggaagtgcaacaatgccaccgttgacACTTACTGTACC
Mutant_45HV	GGSHVRR	GTTTATCGGGCtgcaagcatggtggagacttgtatgtggtgGGAGGGTCCCACGTGCGGCGCatgtggaagtgcaacaatgccaccgttgacACTTACTGTACC
Mutant_45HW	GGSHWRR	GTTTATCGGGCtgcaagcatggtggagacttgtatgtggtgGGAGGGTCCCACTGGCGGCGCatgtggaagtgcaacaatgccaccgttgacACTTACTGTACC
Mutant_45HY	GGSHYRR	GTTTATCGGGCtgcaagcatggtggagacttgtatgtggtgGGAGGGTCCCACTACCGGCGCatgtggaagtgcaacaatgccaccgttgacACTTACTGTACC
Mutant_45KA	GGSKARR	GTTTATCGGGCtgcaagcatggtggagacttgtatgtggtgGGAGGGTCCAAGGCCCGGCGCatgtggaagtgcaacaatgccaccgttgacACTTACTGTACC
Mutant_45KC	GGSKCRR	GTTTATCGGGCtgcaagcatggtggagacttgtatgtggtgGGAGGGTCCAAGTGCCGGCGCatgtggaagtgcaacaatgccaccgttgacACTTACTGTACC
Mutant_45KD	GGSKDRR	GTTTATCGGGCtgcaagcatggtggagacttgtatgtggtgGGAGGGTCCAAGGACCGGCGCatgtggaagtgcaacaatgccaccgttgacACTTACTGTACC
Mutant_45KE	GGSKERR	GTTTATCGGGCtgcaagcatggtggagacttgtatgtggtgGGAGGGTCCAAGGAGCGGCGCatgtggaagtgcaacaatgccaccgttgacACTTACTGTACC
Mutant_45KF	GGSKFRR	GTTTATCGGGCtgcaagcatggtggagacttgtatgtggtgGGAGGGTCCAAGTTCCGGCGCatgtggaagtgcaacaatgccaccgttgacACTTACTGTACC
Mutant_45KG	GGSKGRR	GTTTATCGGGCtgcaagcatggtggagacttgtatgtggtgGGAGGGTCCAAGGGACGGCGCatgtggaagtgcaacaatgccaccgttgacACTTACTGTACC
Mutant_45KH	GGSKHRR	GTTTATCGGGCtgcaagcatggtggagacttgtatgtggtgGGAGGGTCCAAGCACCGGCGCatgtggaagtgcaacaatgccaccgttgacACTTACTGTACC
Mutant_45KI	GGSKIRR	GTTTATCGGGCtgcaagcatggtggagacttgtatgtggtgGGAGGGTCCAAGATCCGGCGCatgtggaagtgcaacaatgccaccgttgacACTTACTGTACC
Mutant_45KK	GGSKKRR	GTTTATCGGGCtgcaagcatggtggagacttgtatgtggtgGGAGGGTCCAAGAAGCGGCGCatgtggaagtgcaacaatgccaccgttgacACTTACTGTACC
Mutant_45KL	GGSKLRR	GTTTATCGGGCtgcaagcatggtggagacttgtatgtggtgGGAGGGTCCAAGCTGCGGCGCatgtggaagtgcaacaatgccaccgttgacACTTACTGTACC
Mutant_45KM	GGSKMRR	GTTTATCGGGCtgcaagcatggtggagacttgtatgtggtgGGAGGGTCCAAGATGCGGCGCatgtggaagtgcaacaatgccaccgttgacACTTACTGTACC
Mutant_45KN	GGSKNRR	GTTTATCGGGCtgcaagcatggtggagacttgtatgtggtgGGAGGGTCCAAGAACCGGCGCatgtggaagtgcaacaatgccaccgttgacACTTACTGTACC
Mutant_45KQ	GGSKQRR	GTTTATCGGGCtgcaagcatggtggagacttgtatgtggtgGGAGGGTCCAAGCAGCGGCGCatgtggaagtgcaacaatgccaccgttgacACTTACTGTACC
Mutant_45KR	GGSKRRR	GTTTATCGGGCtgcaagcatggtggagacttgtatgtggtgGGAGGGTCCAAGCGGCGCCGGatgtggaagtgcaacaatgccaccgttgacACTTACTGTACC
Mutant_45KS	GGSKSRR	GTTTATCGGGCtgcaagcatggtggagacttgtatgtggtgGGAGGGTCCAAGAGCCGGCGCatgtggaagtgcaacaatgccaccgttgacACTTACTGTACC
Mutant_45KT	GGSKTRR	GTTTATCGGGCtgcaagcatggtggagacttgtatgtggtgGGAGGGTCCAAGACCCGGCGCatgtggaagtgcaacaatgccaccgttgacACTTACTGTACC
Mutant_45KV	GGSKVRR	GTTTATCGGGCtgcaagcatggtggagacttgtatgtggtgGGAGGGTCCAAGGTGCGGCGCatgtggaagtgcaacaatgccaccgttgacACTTACTGTACC
Mutant_45KW	GGSKWRR	GTTTATCGGGCtgcaagcatggtggagacttgtatgtggtgGGAGGGTCCAAGTGGCGGCGCatgtggaagtgcaacaatgccaccgttgacACTTACTGTACC
Mutant_45KY	GGSKYRR	GTTTATCGGGCtgcaagcatggtggagacttgtatgtggtgGGAGGGTCCAAGTACCGGCGCatgtggaagtgcaacaatgccaccgttgacACTTACTGTACC
Mutant_45LA	GGSLARR	GTTTATCGGGCtgcaagcatggtggagacttgtatgtggtgGGAGGGTCCCTGGCCCGGCGCatgtggaagtgcaacaatgccaccgttgacACTTACTGTACC
Mutant_45LC	GGSLCRR	GTTTATCGGGCtgcaagcatggtggagacttgtatgtggtgGGAGGGTCCCTGTGCCGGCGCatgtggaagtgcaacaatgccaccgttgacACTTACTGTACC
Mutant_45LD	GGSLDRR	GTTTATCGGGCtgcaagcatggtggagacttgtatgtggtgGGAGGGTCCCTGGACCGGCGCatgtggaagtgcaacaatgccaccgttgacACTTACTGTACC
Mutant_45LE	GGSLERR	GTTTATCGGGCtgcaagcatggtggagacttgtatgtggtgGGAGGGTCCCTGGAGCGGCGCatgtggaagtgcaacaatgccaccgttgacACTTACTGTACC
Mutant_45LF	GGSLFRR	GTTTATCGGGCtgcaagcatggtggagacttgtatgtggtgGGAGGGTCCCTGTTCCGGCGCatgtggaagtgcaacaatgccaccgttgacACTTACTGTACC
Mutant_45LG	GGSLGRR	GTTTATCGGGCtgcaagcatggtggagacttgtatgtggtgGGAGGGTCCCTGGGACGGCGCatgtggaagtgcaacaatgccaccgttgacACTTACTGTACC
Mutant_45LH	GGSLHRR	GTTTATCGGGCtgcaagcatggtggagacttgtatgtggtgGGAGGGTCCCTGCACCGGCGCatgtggaagtgcaacaatgccaccgttgacACTTACTGTACC
Mutant_45LI	GGSLIRR	GTTTATCGGGCtgcaagcatggtggagacttgtatgtggtgGGAGGGTCCCTGATCCGGCGCatgtggaagtgcaacaatgccaccgttgacACTTACTGTACC
Mutant_45LK	GGSLKRR	GTTTATCGGGCtgcaagcatggtggagacttgtatgtggtgGGAGGGTCCCTGAAGCGGCGCatgtggaagtgcaacaatgccaccgttgacACTTACTGTACC
Mutant_45LL	GGSLLRR	GTTTATCGGGCtgcaagcatggtggagacttgtatgtggtgGGAGGGTCCCTGCTGCGGCGCatgtggaagtgcaacaatgccaccgttgacACTTACTGTACC
Mutant_45LM	GGSLMRR	GTTTATCGGGCtgcaagcatggtggagacttgtatgtggtgGGAGGGTCCCTGATGCGGCGCatgtggaagtgcaacaatgccaccgttgacACTTACTGTACC
Mutant_45LN	GGSLNRR	GTTTATCGGGCtgcaagcatggtggagacttgtatgtggtgGGAGGGTCCCTGAACCGGCGCatgtggaagtgcaacaatgccaccgttgacACTTACTGTACC
Mutant_45LQ	GGSLQRR	GTTTATCGGGCtgcaagcatggtggagacttgtatgtggtgGGAGGGTCCCTGCAGCGGCGCatgtggaagtgcaacaatgccaccgttgacACTTACTGTACC
Mutant_45LR	GGSLRRR	GTTTATCGGGCtgcaagcatggtggagacttgtatgtggtgGGAGGGTCCCTGCGGCGCCGGatgtggaagtgcaacaatgccaccgttgacACTTACTGTACC
Mutant_45LS	GGSLSRR	GTTTATCGGGCtgcaagcatggtggagacttgtatgtggtgGGAGGGTCCCTGAGCCGGCGCatgtggaagtgcaacaatgccaccgttgacACTTACTGTACC
Mutant_45LT	GGSLTRR	GTTTATCGGGCtgcaagcatggtggagacttgtatgtggtgGGAGGGTCCCTGACCCGGCGCatgtggaagtgcaacaatgccaccgttgacACTTACTGTACC
Mutant_45LV	GGSLVRR	GTTTATCGGGCtgcaagcatggtggagacttgtatgtggtgGGAGGGTCCCTGGTGCGGCGCatgtggaagtgcaacaatgccaccgttgacACTTACTGTACC
Mutant_45LW	GGSLWRR	GTTTATCGGGCtgcaagcatggtggagacttgtatgtggtgGGAGGGTCCCTGTGGCGGCGCatgtggaagtgcaacaatgccaccgttgacACTTACTGTACC
Mutant_45LY	GGSLYRR	GTTTATCGGGCtgcaagcatggtggagacttgtatgtggtgGGAGGGTCCCTGTACCGGCGCatgtggaagtgcaacaatgccaccgttgacACTTACTGTACC
Mutant_45MA	GGSMARR	GTTTATCGGGCtgcaagcatggtggagacttgtatgtggtgGGAGGGTCCATGGCCCGGCGCatgtggaagtgcaacaatgccaccgttgacACTTACTGTACC
Mutant_45MC	GGSMCRR	GTTTATCGGGCtgcaagcatggtggagacttgtatgtggtgGGAGGGTCCATGTGCCGGCGCatgtggaagtgcaacaatgccaccgttgacACTTACTGTACC
Mutant_45MD	GGSMDRR	GTTTATCGGGCtgcaagcatggtggagacttgtatgtggtgGGAGGGTCCATGGACCGGCGCatgtggaagtgcaacaatgccaccgttgacACTTACTGTACC
Mutant_45ME	GGSMERR	GTTTATCGGGCtgcaagcatggtggagacttgtatgtggtgGGAGGGTCCATGGAGCGGCGCatgtggaagtgcaacaatgccaccgttgacACTTACTGTACC
Mutant_45MF	GGSMFRR	GTTTATCGGGCtgcaagcatggtggagacttgtatgtggtgGGAGGGTCCATGTTCCGGCGCatgtggaagtgcaacaatgccaccgttgacACTTACTGTACC
Mutant_45MG	GGSMGRR	GTTTATCGGGCtgcaagcatggtggagacttgtatgtggtgGGAGGGTCCATGGGACGGCGCatgtggaagtgcaacaatgccaccgttgacACTTACTGTACC
Mutant_45MH	GGSMHRR	GTTTATCGGGCtgcaagcatggtggagacttgtatgtggtgGGAGGGTCCATGCACCGGCGCatgtggaagtgcaacaatgccaccgttgacACTTACTGTACC
Mutant_45MI	GGSMIRR	GTTTATCGGGCtgcaagcatggtggagacttgtatgtggtgGGAGGGTCCATGATCCGGCGCatgtggaagtgcaacaatgccaccgttgacACTTACTGTACC
Mutant_45MK	GGSMKRR	GTTTATCGGGCtgcaagcatggtggagacttgtatgtggtgGGAGGGTCCATGAAGCGGCGCatgtggaagtgcaacaatgccaccgttgacACTTACTGTACC
Mutant_45ML	GGSMLRR	GTTTATCGGGCtgcaagcatggtggagacttgtatgtggtgGGAGGGTCCATGCTGCGGCGCatgtggaagtgcaacaatgccaccgttgacACTTACTGTACC
Mutant_45MM	GGSMMRR	GTTTATCGGGCtgcaagcatggtggagacttgtatgtggtgGGAGGGTCCATGATGCGGCGCatgtggaagtgcaacaatgccaccgttgacACTTACTGTACC
Mutant_45MN	GGSMNRR	GTTTATCGGGCtgcaagcatggtggagacttgtatgtggtgGGAGGGTCCATGAACCGGCGCatgtggaagtgcaacaatgccaccgttgacACTTACTGTACC
Mutant_45MQ	GGSMQRR	GTTTATCGGGCtgcaagcatggtggagacttgtatgtggtgGGAGGGTCCATGCAGCGGCGCatgtggaagtgcaacaatgccaccgttgacACTTACTGTACC
Mutant_45MR	GGSMRRR	GTTTATCGGGCtgcaagcatggtggagacttgtatgtggtgGGAGGGTCCATGCGGCGCCGGatgtggaagtgcaacaatgccaccgttgacACTTACTGTACC
Mutant_45MS	GGSMSRR	GTTTATCGGGCtgcaagcatggtggagacttgtatgtggtgGGAGGGTCCATGAGCCGGCGCatgtggaagtgcaacaatgccaccgttgacACTTACTGTACC
Mutant_45MT	GGSMTRR	GTTTATCGGGCtgcaagcatggtggagacttgtatgtggtgGGAGGGTCCATGACCCGGCGCatgtggaagtgcaacaatgccaccgttgacACTTACTGTACC
Mutant_45MV	GGSMVRR	GTTTATCGGGCtgcaagcatggtggagacttgtatgtggtgGGAGGGTCCATGGTGCGGCGCatgtggaagtgcaacaatgccaccgttgacACTTACTGTACC
Mutant_45MW	GGSMWRR	GTTTATCGGGCtgcaagcatggtggagacttgtatgtggtgGGAGGGTCCATGTGGCGGCGCatgtggaagtgcaacaatgccaccgttgacACTTACTGTACC
Mutant_45MY	GGSMYRR	GTTTATCGGGCtgcaagcatggtggagacttgtatgtggtgGGAGGGTCCATGTACCGGCGCatgtggaagtgcaacaatgccaccgttgacACTTACTGTACC
Mutant_45NA	GGSNARR	GTTTATCGGGCtgcaagcatggtggagacttgtatgtggtgGGAGGGTCCAACGCCCGGCGCatgtggaagtgcaacaatgccaccgttgacACTTACTGTACC
Mutant_45NC	GGSNCRR	GTTTATCGGGCtgcaagcatggtggagacttgtatgtggtgGGAGGGTCCAACTGCCGGCGCatgtggaagtgcaacaatgccaccgttgacACTTACTGTACC
Mutant_45ND	GGSNDRR	GTTTATCGGGCtgcaagcatggtggagacttgtatgtggtgGGAGGGTCCAACGACCGGCGCatgtggaagtgcaacaatgccaccgttgacACTTACTGTACC
Mutant_45NE	GGSNERR	GTTTATCGGGCtgcaagcatggtggagacttgtatgtggtgGGAGGGTCCAACGAGCGGCGCatgtggaagtgcaacaatgccaccgttgacACTTACTGTACC
Mutant_45NF	GGSNFRR	GTTTATCGGGCtgcaagcatggtggagacttgtatgtggtgGGAGGGTCCAACTTCCGGCGCatgtggaagtgcaacaatgccaccgttgacACTTACTGTACC
Mutant_45NG	GGSNGRR	GTTTATCGGGCtgcaagcatggtggagacttgtatgtggtgGGAGGGTCCAACGGACGGCGCatgtggaagtgcaacaatgccaccgttgacACTTACTGTACC
Mutant_45NH	GGSNHRR	GTTTATCGGGCtgcaagcatggtggagacttgtatgtggtgGGAGGGTCCAACCACCGGCGCatgtggaagtgcaacaatgccaccgttgacACTTACTGTACC
Mutant_45NI	GGSNIRR	GTTTATCGGGCtgcaagcatggtggagacttgtatgtggtgGGAGGGTCCAACATCCGGCGCatgtggaagtgcaacaatgccaccgttgacACTTACTGTACC
Mutant_45NK	GGSNKRR	GTTTATCGGGCtgcaagcatggtggagacttgtatgtggtgGGAGGGTCCAACAAGCGGCGCatgtggaagtgcaacaatgccaccgttgacACTTACTGTACC
Mutant_45NL	GGSNLRR	GTTTATCGGGCtgcaagcatggtggagacttgtatgtggtgGGAGGGTCCAACCTGCGGCGCatgtggaagtgcaacaatgccaccgttgacACTTACTGTACC
Mutant_45NM	GGSNMRR	GTTTATCGGGCtgcaagcatggtggagacttgtatgtggtgGGAGGGTCCAACATGCGGCGCatgtggaagtgcaacaatgccaccgttgacACTTACTGTACC
Mutant_45NN	GGSNNRR	GTTTATCGGGCtgcaagcatggtggagacttgtatgtggtgGGAGGGTCCAACAACCGGCGCatgtggaagtgcaacaatgccaccgttgacACTTACTGTACC
Mutant_45NQ	GGSNQRR	GTTTATCGGGCtgcaagcatggtggagacttgtatgtggtgGGAGGGTCCAACCAGCGGCGCatgtggaagtgcaacaatgccaccgttgacACTTACTGTACC
Mutant_45NR	GGSNRRR	GTTTATCGGGCtgcaagcatggtggagacttgtatgtggtgGGAGGGTCCAACCGGCGCCGGatgtggaagtgcaacaatgccaccgttgacACTTACTGTACC
Mutant_45NS	GGSNSRR	GTTTATCGGGCtgcaagcatggtggagacttgtatgtggtgGGAGGGTCCAACAGCCGGCGCatgtggaagtgcaacaatgccaccgttgacACTTACTGTACC
Mutant_45NT	GGSNTRR	GTTTATCGGGCtgcaagcatggtggagacttgtatgtggtgGGAGGGTCCAACACCCGGCGCatgtggaagtgcaacaatgccaccgttgacACTTACTGTACC
Mutant_45NV	GGSNVRR	GTTTATCGGGCtgcaagcatggtggagacttgtatgtggtgGGAGGGTCCAACGTGCGGCGCatgtggaagtgcaacaatgccaccgttgacACTTACTGTACC
Mutant_45NW	GGSNWRR	GTTTATCGGGCtgcaagcatggtggagacttgtatgtggtgGGAGGGTCCAACTGGCGGCGCatgtggaagtgcaacaatgccaccgttgacACTTACTGTACC
Mutant_45NY	GGSNYRR	GTTTATCGGGCtgcaagcatggtggagacttgtatgtggtgGGAGGGTCCAACTACCGGCGCatgtggaagtgcaacaatgccaccgttgacACTTACTGTACC
Mutant_45PA	GGSPARR	GTTTATCGGGCtgcaagcatggtggagacttgtatgtggtgGGAGGGTCCCCAGCCCGGCGCatgtggaagtgcaacaatgccaccgttgacACTTACTGTACC
Mutant_45PC	GGSPCRR	GTTTATCGGGCtgcaagcatggtggagacttgtatgtggtgGGAGGGTCCCCATGCCGGCGCatgtggaagtgcaacaatgccaccgttgacACTTACTGTACC
Mutant_45PD	GGSPDRR	GTTTATCGGGCtgcaagcatggtggagacttgtatgtggtgGGAGGGTCCCCAGACCGGCGCatgtggaagtgcaacaatgccaccgttgacACTTACTGTACC
Mutant_45PE	GGSPERR	GTTTATCGGGCtgcaagcatggtggagacttgtatgtggtgGGAGGGTCCCCAGAGCGGCGCatgtggaagtgcaacaatgccaccgttgacACTTACTGTACC
Mutant_45PF	GGSPFRR	GTTTATCGGGCtgcaagcatggtggagacttgtatgtggtgGGAGGGTCCCCATTCCGGCGCatgtggaagtgcaacaatgccaccgttgacACTTACTGTACC
Mutant_45PG	GGSPGRR	GTTTATCGGGCtgcaagcatggtggagacttgtatgtggtgGGAGGGTCCCCAGGACGGCGCatgtggaagtgcaacaatgccaccgttgacACTTACTGTACC
Mutant_45PH	GGSPHRR	GTTTATCGGGCtgcaagcatggtggagacttgtatgtggtgGGAGGGTCCCCACACCGGCGCatgtggaagtgcaacaatgccaccgttgacACTTACTGTACC
Mutant_45PI	GGSPIRR	GTTTATCGGGCtgcaagcatggtggagacttgtatgtggtgGGAGGGTCCCCAATCCGGCGCatgtggaagtgcaacaatgccaccgttgacACTTACTGTACC
Mutant_45PK	GGSPKRR	GTTTATCGGGCtgcaagcatggtggagacttgtatgtggtgGGAGGGTCCCCAAAGCGGCGCatgtggaagtgcaacaatgccaccgttgacACTTACTGTACC
Mutant_45PL	GGSPLRR	GTTTATCGGGCtgcaagcatggtggagacttgtatgtggtgGGAGGGTCCCCACTGCGGCGCatgtggaagtgcaacaatgccaccgttgacACTTACTGTACC
Mutant_45PM	GGSPMRR	GTTTATCGGGCtgcaagcatggtggagacttgtatgtggtgGGAGGGTCCCCAATGCGGCGCatgtggaagtgcaacaatgccaccgttgacACTTACTGTACC
Mutant_45PN	GGSPNRR	GTTTATCGGGCtgcaagcatggtggagacttgtatgtggtgGGAGGGTCCCCAAACCGGCGCatgtggaagtgcaacaatgccaccgttgacACTTACTGTACC
Mutant_45PQ	GGSPQRR	GTTTATCGGGCtgcaagcatggtggagacttgtatgtggtgGGAGGGTCCCCACAGCGGCGCatgtggaagtgcaacaatgccaccgttgacACTTACTGTACC
Mutant_45PR	GGSPRRR	GTTTATCGGGCtgcaagcatggtggagacttgtatgtggtgGGAGGGTCCCCACGGCGCCGGatgtggaagtgcaacaatgccaccgttgacACTTACTGTACC
Mutant_45PS	GGSPSRR	GTTTATCGGGCtgcaagcatggtggagacttgtatgtggtgGGAGGGTCCCCAAGCCGGCGCatgtggaagtgcaacaatgccaccgttgacACTTACTGTACC
Mutant_45PT	GGSPTRR	GTTTATCGGGCtgcaagcatggtggagacttgtatgtggtgGGAGGGTCCCCAACCCGGCGCatgtggaagtgcaacaatgccaccgttgacACTTACTGTACC
Mutant_45PV	GGSPVRR	GTTTATCGGGCtgcaagcatggtggagacttgtatgtggtgGGAGGGTCCCCAGTGCGGCGCatgtggaagtgcaacaatgccaccgttgacACTTACTGTACC
Mutant_45PW	GGSPWRR	GTTTATCGGGCtgcaagcatggtggagacttgtatgtggtgGGAGGGTCCCCATGGCGGCGCatgtggaagtgcaacaatgccaccgttgacACTTACTGTACC
Mutant_45PY	GGSPYRR	GTTTATCGGGCtgcaagcatggtggagacttgtatgtggtgGGAGGGTCCCCATACCGGCGCatgtggaagtgcaacaatgccaccgttgacACTTACTGTACC
Mutant_45QA	GGSQARR	GTTTATCGGGCtgcaagcatggtggagacttgtatgtggtgGGAGGGTCCCAGGCCCGGCGCatgtggaagtgcaacaatgccaccgttgacACTTACTGTACC
Mutant_45QC	GGSQCRR	GTTTATCGGGCtgcaagcatggtggagacttgtatgtggtgGGAGGGTCCCAGTGCCGGCGCatgtggaagtgcaacaatgccaccgttgacACTTACTGTACC
Mutant_45QD	GGSQDRR	GTTTATCGGGCtgcaagcatggtggagacttgtatgtggtgGGAGGGTCCCAGGACCGGCGCatgtggaagtgcaacaatgccaccgttgacACTTACTGTACC
Mutant_45QE	GGSQERR	GTTTATCGGGCtgcaagcatggtggagacttgtatgtggtgGGAGGGTCCCAGGAGCGGCGCatgtggaagtgcaacaatgccaccgttgacACTTACTGTACC
Mutant_45QF	GGSQFRR	GTTTATCGGGCtgcaagcatggtggagacttgtatgtggtgGGAGGGTCCCAGTTCCGGCGCatgtggaagtgcaacaatgccaccgttgacACTTACTGTACC
Mutant_45QG	GGSQGRR	GTTTATCGGGCtgcaagcatggtggagacttgtatgtggtgGGAGGGTCCCAGGGACGGCGCatgtggaagtgcaacaatgccaccgttgacACTTACTGTACC
Mutant_45QH	GGSQHRR	GTTTATCGGGCtgcaagcatggtggagacttgtatgtggtgGGAGGGTCCCAGCACCGGCGCatgtggaagtgcaacaatgccaccgttgacACTTACTGTACC
Mutant_45QI	GGSQIRR	GTTTATCGGGCtgcaagcatggtggagacttgtatgtggtgGGAGGGTCCCAGATCCGGCGCatgtggaagtgcaacaatgccaccgttgacACTTACTGTACC
Mutant_45QK	GGSQKRR	GTTTATCGGGCtgcaagcatggtggagacttgtatgtggtgGGAGGGTCCCAGAAGCGGCGCatgtggaagtgcaacaatgccaccgttgacACTTACTGTACC
Mutant_45QL	GGSQLRR	GTTTATCGGGCtgcaagcatggtggagacttgtatgtggtgGGAGGGTCCCAGCTGCGGCGCatgtggaagtgcaacaatgccaccgttgacACTTACTGTACC
Mutant_45QM	GGSQMRR	GTTTATCGGGCtgcaagcatggtggagacttgtatgtggtgGGAGGGTCCCAGATGCGGCGCatgtggaagtgcaacaatgccaccgttgacACTTACTGTACC
Mutant_45QN	GGSQNRR	GTTTATCGGGCtgcaagcatggtggagacttgtatgtggtgGGAGGGTCCCAGAACCGGCGCatgtggaagtgcaacaatgccaccgttgacACTTACTGTACC
Mutant_45QQ	GGSQQRR	GTTTATCGGGCtgcaagcatggtggagacttgtatgtggtgGGAGGGTCCCAGCAGCGGCGCatgtggaagtgcaacaatgccaccgttgacACTTACTGTACC
Mutant_45QR	GGSQRRR	GTTTATCGGGCtgcaagcatggtggagacttgtatgtggtgGGAGGGTCCCAGCGGCGCCGGatgtggaagtgcaacaatgccaccgttgacACTTACTGTACC
Mutant_45QS	GGSQSRR	GTTTATCGGGCtgcaagcatggtggagacttgtatgtggtgGGAGGGTCCCAGAGCCGGCGCatgtggaagtgcaacaatgccaccgttgacACTTACTGTACC
Mutant_45QT	GGSQTRR	GTTTATCGGGCtgcaagcatggtggagacttgtatgtggtgGGAGGGTCCCAGACCCGGCGCatgtggaagtgcaacaatgccaccgttgacACTTACTGTACC
Mutant_45QV	GGSQVRR	GTTTATCGGGCtgcaagcatggtggagacttgtatgtggtgGGAGGGTCCCAGGTGCGGCGCatgtggaagtgcaacaatgccaccgttgacACTTACTGTACC
Mutant_45QW	GGSQWRR	GTTTATCGGGCtgcaagcatggtggagacttgtatgtggtgGGAGGGTCCCAGTGGCGGCGCatgtggaagtgcaacaatgccaccgttgacACTTACTGTACC
Mutant_45QY	GGSQYRR	GTTTATCGGGCtgcaagcatggtggagacttgtatgtggtgGGAGGGTCCCAGTACCGGCGCatgtggaagtgcaacaatgccaccgttgacACTTACTGTACC
Mutant_45RA	GGSRARR	GTTTATCGGGCtgcaagcatggtggagacttgtatgtggtgGGAGGGTCCCGGGCCCGCCGGatgtggaagtgcaacaatgccaccgttgacACTTACTGTACC
Mutant_45RC	GGSRCRR	GTTTATCGGGCtgcaagcatggtggagacttgtatgtggtgGGAGGGTCCCGGTGCCGCCGGatgtggaagtgcaacaatgccaccgttgacACTTACTGTACC
Mutant_45RD	GGSRDRR	GTTTATCGGGCtgcaagcatggtggagacttgtatgtggtgGGAGGGTCCCGGGACCGCCGGatgtggaagtgcaacaatgccaccgttgacACTTACTGTACC
Mutant_45RE	GGSRERR	GTTTATCGGGCtgcaagcatggtggagacttgtatgtggtgGGAGGGTCCCGGGAGCGCCGGatgtggaagtgcaacaatgccaccgttgacACTTACTGTACC
Mutant_45RF	GGSRFRR	GTTTATCGGGCtgcaagcatggtggagacttgtatgtggtgGGAGGGTCCCGGTTCCGCCGGatgtggaagtgcaacaatgccaccgttgacACTTACTGTACC
Mutant_45RG	GGSRGRR	GTTTATCGGGCtgcaagcatggtggagacttgtatgtggtgGGAGGGTCCCGGGGACGCCGGatgtggaagtgcaacaatgccaccgttgacACTTACTGTACC
Mutant_45RH	GGSRHRR	GTTTATCGGGCtgcaagcatggtggagacttgtatgtggtgGGAGGGTCCCGGCACCGCCGGatgtggaagtgcaacaatgccaccgttgacACTTACTGTACC
Mutant_45RI	GGSRIRR	GTTTATCGGGCtgcaagcatggtggagacttgtatgtggtgGGAGGGTCCCGGATCCGCCGGatgtggaagtgcaacaatgccaccgttgacACTTACTGTACC
Mutant_45RK	GGSRKRR	GTTTATCGGGCtgcaagcatggtggagacttgtatgtggtgGGAGGGTCCCGGAAGCGCCGGatgtggaagtgcaacaatgccaccgttgacACTTACTGTACC
Mutant_45RL	GGSRLRR	GTTTATCGGGCtgcaagcatggtggagacttgtatgtggtgGGAGGGTCCCGGCTGCGCCGGatgtggaagtgcaacaatgccaccgttgacACTTACTGTACC
Mutant_45RM	GGSRMRR	GTTTATCGGGCtgcaagcatggtggagacttgtatgtggtgGGAGGGTCCCGGATGCGCCGGatgtggaagtgcaacaatgccaccgttgacACTTACTGTACC
Mutant_45RN	GGSRNRR	GTTTATCGGGCtgcaagcatggtggagacttgtatgtggtgGGAGGGTCCCGGAACCGCCGGatgtggaagtgcaacaatgccaccgttgacACTTACTGTACC
Mutant_45RQ	GGSRQRR	GTTTATCGGGCtgcaagcatggtggagacttgtatgtggtgGGAGGGTCCCGGCAGCGCCGGatgtggaagtgcaacaatgccaccgttgacACTTACTGTACC
Mutant_45RR	GGSRRRR	GTTTATCGGGCtgcaagcatggtggagacttgtatgtggtgGGAGGGTCCCGGCGCCGGCGGatgtggaagtgcaacaatgccaccgttgacACTTACTGTACC
Mutant_45RS	GGSRSRR	GTTTATCGGGCtgcaagcatggtggagacttgtatgtggtgGGAGGGTCCCGGAGCCGCCGGatgtggaagtgcaacaatgccaccgttgacACTTACTGTACC
Mutant_45RT	GGSRTRR	GTTTATCGGGCtgcaagcatggtggagacttgtatgtggtgGGAGGGTCCCGGACCCGCCGGatgtggaagtgcaacaatgccaccgttgacACTTACTGTACC
Mutant_45RV	GGSRVRR	GTTTATCGGGCtgcaagcatggtggagacttgtatgtggtgGGAGGGTCCCGGGTGCGCCGGatgtggaagtgcaacaatgccaccgttgacACTTACTGTACC
Mutant_45RW	GGSRWRR	GTTTATCGGGCtgcaagcatggtggagacttgtatgtggtgGGAGGGTCCCGGTGGCGCCGGatgtggaagtgcaacaatgccaccgttgacACTTACTGTACC
Mutant_45RY	GGSRYRR	GTTTATCGGGCtgcaagcatggtggagacttgtatgtggtgGGAGGGTCCCGGTACCGCCGGatgtggaagtgcaacaatgccaccgttgacACTTACTGTACC
Mutant_45SA	GGSSARR	GTTTATCGGGCtgcaagcatggtggagacttgtatgtggtgGGAGGGTCCAGCGCCCGGCGCatgtggaagtgcaacaatgccaccgttgacACTTACTGTACC
Mutant_45SC	GGSSCRR	GTTTATCGGGCtgcaagcatggtggagacttgtatgtggtgGGAGGGTCCAGCTGCCGGCGCatgtggaagtgcaacaatgccaccgttgacACTTACTGTACC
Mutant_45SD	GGSSDRR	GTTTATCGGGCtgcaagcatggtggagacttgtatgtggtgGGAGGGTCCAGCGACCGGCGCatgtggaagtgcaacaatgccaccgttgacACTTACTGTACC
Mutant_45SE	GGSSERR	GTTTATCGGGCtgcaagcatggtggagacttgtatgtggtgGGAGGGTCCAGCGAGCGGCGCatgtggaagtgcaacaatgccaccgttgacACTTACTGTACC
Mutant_45SF	GGSSFRR	GTTTATCGGGCtgcaagcatggtggagacttgtatgtggtgGGAGGGTCCAGCTTCCGGCGCatgtggaagtgcaacaatgccaccgttgacACTTACTGTACC
Mutant_45SG	GGSSGRR	GTTTATCGGGCtgcaagcatggtggagacttgtatgtggtgGGAGGGTCCAGCGGACGGCGCatgtggaagtgcaacaatgccaccgttgacACTTACTGTACC
Mutant_45SH	GGSSHRR	GTTTATCGGGCtgcaagcatggtggagacttgtatgtggtgGGAGGGTCCAGCCACCGGCGCatgtggaagtgcaacaatgccaccgttgacACTTACTGTACC
Mutant_45SI	GGSSIRR	GTTTATCGGGCtgcaagcatggtggagacttgtatgtggtgGGAGGGTCCAGCATCCGGCGCatgtggaagtgcaacaatgccaccgttgacACTTACTGTACC
Mutant_45SK	GGSSKRR	GTTTATCGGGCtgcaagcatggtggagacttgtatgtggtgGGAGGGTCCAGCAAGCGGCGCatgtggaagtgcaacaatgccaccgttgacACTTACTGTACC
Mutant_45SL	GGSSLRR	GTTTATCGGGCtgcaagcatggtggagacttgtatgtggtgGGAGGGTCCAGCCTGCGGCGCatgtggaagtgcaacaatgccaccgttgacACTTACTGTACC
Mutant_45SM	GGSSMRR	GTTTATCGGGCtgcaagcatggtggagacttgtatgtggtgGGAGGGTCCAGCATGCGGCGCatgtggaagtgcaacaatgccaccgttgacACTTACTGTACC
Mutant_45SN	GGSSNRR	GTTTATCGGGCtgcaagcatggtggagacttgtatgtggtgGGAGGGTCCAGCAACCGGCGCatgtggaagtgcaacaatgccaccgttgacACTTACTGTACC
Mutant_45SQ	GGSSQRR	GTTTATCGGGCtgcaagcatggtggagacttgtatgtggtgGGAGGGTCCAGCCAGCGGCGCatgtggaagtgcaacaatgccaccgttgacACTTACTGTACC
Mutant_45SR	GGSSRRR	GTTTATCGGGCtgcaagcatggtggagacttgtatgtggtgGGAGGGTCCAGCCGGCGCCGGatgtggaagtgcaacaatgccaccgttgacACTTACTGTACC
Mutant_45SS	GGSSSRR	GTTTATCGGGCtgcaagcatggtggagacttgtatgtggtgGGAGGGTCCAGCAGCCGGCGCatgtggaagtgcaacaatgccaccgttgacACTTACTGTACC
Mutant_45ST	GGSSTRR	GTTTATCGGGCtgcaagcatggtggagacttgtatgtggtgGGAGGGTCCAGCACCCGGCGCatgtggaagtgcaacaatgccaccgttgacACTTACTGTACC
Mutant_45SV	GGSSVRR	GTTTATCGGGCtgcaagcatggtggagacttgtatgtggtgGGAGGGTCCAGCGTGCGGCGCatgtggaagtgcaacaatgccaccgttgacACTTACTGTACC
Mutant_45SW	GGSSWRR	GTTTATCGGGCtgcaagcatggtggagacttgtatgtggtgGGAGGGTCCAGCTGGCGGCGCatgtggaagtgcaacaatgccaccgttgacACTTACTGTACC
Mutant_45SY	GGSSYRR	GTTTATCGGGCtgcaagcatggtggagacttgtatgtggtgGGAGGGTCCAGCTACCGGCGCatgtggaagtgcaacaatgccaccgttgacACTTACTGTACC
Mutant_45TA	GGSTARR	GTTTATCGGGCtgcaagcatggtggagacttgtatgtggtgGGAGGGTCCACCGCCCGGCGCatgtggaagtgcaacaatgccaccgttgacACTTACTGTACC
Mutant_45TC	GGSTCRR	GTTTATCGGGCtgcaagcatggtggagacttgtatgtggtgGGAGGGTCCACCTGCCGGCGCatgtggaagtgcaacaatgccaccgttgacACTTACTGTACC
Mutant_45TD	GGSTDRR	GTTTATCGGGCtgcaagcatggtggagacttgtatgtggtgGGAGGGTCCACCGACCGGCGCatgtggaagtgcaacaatgccaccgttgacACTTACTGTACC
Mutant_45TE	GGSTERR	GTTTATCGGGCtgcaagcatggtggagacttgtatgtggtgGGAGGGTCCACCGAGCGGCGCatgtggaagtgcaacaatgccaccgttgacACTTACTGTACC
Mutant_45TF	GGSTFRR	GTTTATCGGGCtgcaagcatggtggagacttgtatgtggtgGGAGGGTCCACCTTCCGGCGCatgtggaagtgcaacaatgccaccgttgacACTTACTGTACC
Mutant_45TG	GGSTGRR	GTTTATCGGGCtgcaagcatggtggagacttgtatgtggtgGGAGGGTCCACCGGACGGCGCatgtggaagtgcaacaatgccaccgttgacACTTACTGTACC
Mutant_45TH	GGSTHRR	GTTTATCGGGCtgcaagcatggtggagacttgtatgtggtgGGAGGGTCCACCCACCGGCGCatgtggaagtgcaacaatgccaccgttgacACTTACTGTACC
Mutant_45TI	GGSTIRR	GTTTATCGGGCtgcaagcatggtggagacttgtatgtggtgGGAGGGTCCACCATCCGGCGCatgtggaagtgcaacaatgccaccgttgacACTTACTGTACC
Mutant_45TK	GGSTKRR	GTTTATCGGGCtgcaagcatggtggagacttgtatgtggtgGGAGGGTCCACCAAGCGGCGCatgtggaagtgcaacaatgccaccgttgacACTTACTGTACC
Mutant_45TL	GGSTLRR	GTTTATCGGGCtgcaagcatggtggagacttgtatgtggtgGGAGGGTCCACCCTGCGGCGCatgtggaagtgcaacaatgccaccgttgacACTTACTGTACC
Mutant_45TM	GGSTMRR	GTTTATCGGGCtgcaagcatggtggagacttgtatgtggtgGGAGGGTCCACCATGCGGCGCatgtggaagtgcaacaatgccaccgttgacACTTACTGTACC
Mutant_45TN	GGSTNRR	GTTTATCGGGCtgcaagcatggtggagacttgtatgtggtgGGAGGGTCCACCAACCGGCGCatgtggaagtgcaacaatgccaccgttgacACTTACTGTACC
Mutant_45TQ	GGSTQRR	GTTTATCGGGCtgcaagcatggtggagacttgtatgtggtgGGAGGGTCCACCCAGCGGCGCatgtggaagtgcaacaatgccaccgttgacACTTACTGTACC
Mutant_45TR	GGSTRRR	GTTTATCGGGCtgcaagcatggtggagacttgtatgtggtgGGAGGGTCCACCCGGCGCCGGatgtggaagtgcaacaatgccaccgttgacACTTACTGTACC
Mutant_45TS	GGSTSRR	GTTTATCGGGCtgcaagcatggtggagacttgtatgtggtgGGAGGGTCCACCAGCCGGCGCatgtggaagtgcaacaatgccaccgttgacACTTACTGTACC
Mutant_45TT	GGSTTRR	GTTTATCGGGCtgcaagcatggtggagacttgtatgtggtgGGAGGGTCCACCACCCGGCGCatgtggaagtgcaacaatgccaccgttgacACTTACTGTACC
Mutant_45TV	GGSTVRR	GTTTATCGGGCtgcaagcatggtggagacttgtatgtggtgGGAGGGTCCACCGTGCGGCGCatgtggaagtgcaacaatgccaccgttgacACTTACTGTACC
Mutant_45TW	GGSTWRR	GTTTATCGGGCtgcaagcatggtggagacttgtatgtggtgGGAGGGTCCACCTGGCGGCGCatgtggaagtgcaacaatgccaccgttgacACTTACTGTACC
Mutant_45TY	GGSTYRR	GTTTATCGGGCtgcaagcatggtggagacttgtatgtggtgGGAGGGTCCACCTACCGGCGCatgtggaagtgcaacaatgccaccgttgacACTTACTGTACC
Mutant_45VA	GGSVARR	GTTTATCGGGCtgcaagcatggtggagacttgtatgtggtgGGAGGGTCCGTGGCCCGGCGCatgtggaagtgcaacaatgccaccgttgacACTTACTGTACC
Mutant_45VC	GGSVCRR	GTTTATCGGGCtgcaagcatggtggagacttgtatgtggtgGGAGGGTCCGTGTGCCGGCGCatgtggaagtgcaacaatgccaccgttgacACTTACTGTACC
Mutant_45VD	GGSVDRR	GTTTATCGGGCtgcaagcatggtggagacttgtatgtggtgGGAGGGTCCGTGGACCGGCGCatgtggaagtgcaacaatgccaccgttgacACTTACTGTACC
Mutant_45VE	GGSVERR	GTTTATCGGGCtgcaagcatggtggagacttgtatgtggtgGGAGGGTCCGTGGAGCGGCGCatgtggaagtgcaacaatgccaccgttgacACTTACTGTACC
Mutant_45VF	GGSVFRR	GTTTATCGGGCtgcaagcatggtggagacttgtatgtggtgGGAGGGTCCGTGTTCCGGCGCatgtggaagtgcaacaatgccaccgttgacACTTACTGTACC
Mutant_45VG	GGSVGRR	GTTTATCGGGCtgcaagcatggtggagacttgtatgtggtgGGAGGGTCCGTGGGACGGCGCatgtggaagtgcaacaatgccaccgttgacACTTACTGTACC
Mutant_45VH	GGSVHRR	GTTTATCGGGCtgcaagcatggtggagacttgtatgtggtgGGAGGGTCCGTGCACCGGCGCatgtggaagtgcaacaatgccaccgttgacACTTACTGTACC
Mutant_45VI	GGSVIRR	GTTTATCGGGCtgcaagcatggtggagacttgtatgtggtgGGAGGGTCCGTGATCCGGCGCatgtggaagtgcaacaatgccaccgttgacACTTACTGTACC
Mutant_45VK	GGSVKRR	GTTTATCGGGCtgcaagcatggtggagacttgtatgtggtgGGAGGGTCCGTGAAGCGGCGCatgtggaagtgcaacaatgccaccgttgacACTTACTGTACC
Mutant_45VL	GGSVLRR	GTTTATCGGGCtgcaagcatggtggagacttgtatgtggtgGGAGGGTCCGTGCTGCGGCGCatgtggaagtgcaacaatgccaccgttgacACTTACTGTACC
Mutant_45VM	GGSVMRR	GTTTATCGGGCtgcaagcatggtggagacttgtatgtggtgGGAGGGTCCGTGATGCGGCGCatgtggaagtgcaacaatgccaccgttgacACTTACTGTACC
Mutant_45VN	GGSVNRR	GTTTATCGGGCtgcaagcatggtggagacttgtatgtggtgGGAGGGTCCGTGAACCGGCGCatgtggaagtgcaacaatgccaccgttgacACTTACTGTACC
Mutant_45VQ	GGSVQRR	GTTTATCGGGCtgcaagcatggtggagacttgtatgtggtgGGAGGGTCCGTGCAGCGGCGCatgtggaagtgcaacaatgccaccgttgacACTTACTGTACC
Mutant_45VR	GGSVRRR	GTTTATCGGGCtgcaagcatggtggagacttgtatgtggtgGGAGGGTCCGTGCGGCGCCGGatgtggaagtgcaacaatgccaccgttgacACTTACTGTACC
Mutant_45VS	GGSVSRR	GTTTATCGGGCtgcaagcatggtggagacttgtatgtggtgGGAGGGTCCGTGAGCCGGCGCatgtggaagtgcaacaatgccaccgttgacACTTACTGTACC
Mutant_45VT	GGSVTRR	GTTTATCGGGCtgcaagcatggtggagacttgtatgtggtgGGAGGGTCCGTGACCCGGCGCatgtggaagtgcaacaatgccaccgttgacACTTACTGTACC
Mutant_45VV	GGSVVRR	GTTTATCGGGCtgcaagcatggtggagacttgtatgtggtgGGAGGGTCCGTGGTGCGGCGCatgtggaagtgcaacaatgccaccgttgacACTTACTGTACC
Mutant_45VW	GGSVWRR	GTTTATCGGGCtgcaagcatggtggagacttgtatgtggtgGGAGGGTCCGTGTGGCGGCGCatgtggaagtgcaacaatgccaccgttgacACTTACTGTACC
Mutant_45VY	GGSVYRR	GTTTATCGGGCtgcaagcatggtggagacttgtatgtggtgGGAGGGTCCGTGTACCGGCGCatgtggaagtgcaacaatgccaccgttgacACTTACTGTACC
Mutant_45WA	GGSWARR	GTTTATCGGGCtgcaagcatggtggagacttgtatgtggtgGGAGGGTCCTGGGCCCGGCGCatgtggaagtgcaacaatgccaccgttgacACTTACTGTACC
Mutant_45WC	GGSWCRR	GTTTATCGGGCtgcaagcatggtggagacttgtatgtggtgGGAGGGTCCTGGTGCCGGCGCatgtggaagtgcaacaatgccaccgttgacACTTACTGTACC
Mutant_45WD	GGSWDRR	GTTTATCGGGCtgcaagcatggtggagacttgtatgtggtgGGAGGGTCCTGGGACCGGCGCatgtggaagtgcaacaatgccaccgttgacACTTACTGTACC
Mutant_45WE	GGSWERR	GTTTATCGGGCtgcaagcatggtggagacttgtatgtggtgGGAGGGTCCTGGGAGCGGCGCatgtggaagtgcaacaatgccaccgttgacACTTACTGTACC
Mutant_45WF	GGSWFRR	GTTTATCGGGCtgcaagcatggtggagacttgtatgtggtgGGAGGGTCCTGGTTCCGGCGCatgtggaagtgcaacaatgccaccgttgacACTTACTGTACC
Mutant_45WG	GGSWGRR	GTTTATCGGGCtgcaagcatggtggagacttgtatgtggtgGGAGGGTCCTGGGGACGGCGCatgtggaagtgcaacaatgccaccgttgacACTTACTGTACC
Mutant_45WH	GGSWHRR	GTTTATCGGGCtgcaagcatggtggagacttgtatgtggtgGGAGGGTCCTGGCACCGGCGCatgtggaagtgcaacaatgccaccgttgacACTTACTGTACC
Mutant_45WI	GGSWIRR	GTTTATCGGGCtgcaagcatggtggagacttgtatgtggtgGGAGGGTCCTGGATCCGGCGCatgtggaagtgcaacaatgccaccgttgacACTTACTGTACC
Mutant_45WK	GGSWKRR	GTTTATCGGGCtgcaagcatggtggagacttgtatgtggtgGGAGGGTCCTGGAAGCGGCGCatgtggaagtgcaacaatgccaccgttgacACTTACTGTACC
Mutant_45WL	GGSWLRR	GTTTATCGGGCtgcaagcatggtggagacttgtatgtggtgGGAGGGTCCTGGCTGCGGCGCatgtggaagtgcaacaatgccaccgttgacACTTACTGTACC
Mutant_45WM	GGSWMRR	GTTTATCGGGCtgcaagcatggtggagacttgtatgtggtgGGAGGGTCCTGGATGCGGCGCatgtggaagtgcaacaatgccaccgttgacACTTACTGTACC
Mutant_45WN	GGSWNRR	GTTTATCGGGCtgcaagcatggtggagacttgtatgtggtgGGAGGGTCCTGGAACCGGCGCatgtggaagtgcaacaatgccaccgttgacACTTACTGTACC
Mutant_45WQ	GGSWQRR	GTTTATCGGGCtgcaagcatggtggagacttgtatgtggtgGGAGGGTCCTGGCAGCGGCGCatgtggaagtgcaacaatgccaccgttgacACTTACTGTACC
Mutant_45WR	GGSWRRR	GTTTATCGGGCtgcaagcatggtggagacttgtatgtggtgGGAGGGTCCTGGCGGCGCCGGatgtggaagtgcaacaatgccaccgttgacACTTACTGTACC
Mutant_45WS	GGSWSRR	GTTTATCGGGCtgcaagcatggtggagacttgtatgtggtgGGAGGGTCCTGGAGCCGGCGCatgtggaagtgcaacaatgccaccgttgacACTTACTGTACC
Mutant_45WT	GGSWTRR	GTTTATCGGGCtgcaagcatggtggagacttgtatgtggtgGGAGGGTCCTGGACCCGGCGCatgtggaagtgcaacaatgccaccgttgacACTTACTGTACC
Mutant_45WV	GGSWVRR	GTTTATCGGGCtgcaagcatggtggagacttgtatgtggtgGGAGGGTCCTGGGTGCGGCGCatgtggaagtgcaacaatgccaccgttgacACTTACTGTACC
Mutant_45WW	GGSWWRR	GTTTATCGGGCtgcaagcatggtggagacttgtatgtggtgGGAGGGTCCTGGTGGCGGCGCatgtggaagtgcaacaatgccaccgttgacACTTACTGTACC
Mutant_45WY	GGSWYRR	GTTTATCGGGCtgcaagcatggtggagacttgtatgtggtgGGAGGGTCCTGGTACCGGCGCatgtggaagtgcaacaatgccaccgttgacACTTACTGTACC
Mutant_45YA	GGSYARR	GTTTATCGGGCtgcaagcatggtggagacttgtatgtggtgGGAGGGTCCTACGCCCGGCGCatgtggaagtgcaacaatgccaccgttgacACTTACTGTACC
Mutant_45YC	GGSYCRR	GTTTATCGGGCtgcaagcatggtggagacttgtatgtggtgGGAGGGTCCTACTGCCGGCGCatgtggaagtgcaacaatgccaccgttgacACTTACTGTACC
Mutant_45YD	GGSYDRR	GTTTATCGGGCtgcaagcatggtggagacttgtatgtggtgGGAGGGTCCTACGACCGGCGCatgtggaagtgcaacaatgccaccgttgacACTTACTGTACC
Mutant_45YE	GGSYERR	GTTTATCGGGCtgcaagcatggtggagacttgtatgtggtgGGAGGGTCCTACGAGCGGCGCatgtggaagtgcaacaatgccaccgttgacACTTACTGTACC
Mutant_45YF	GGSYFRR	GTTTATCGGGCtgcaagcatggtggagacttgtatgtggtgGGAGGGTCCTACTTCCGGCGCatgtggaagtgcaacaatgccaccgttgacACTTACTGTACC
Mutant_45YG	GGSYGRR	GTTTATCGGGCtgcaagcatggtggagacttgtatgtggtgGGAGGGTCCTACGGACGGCGCatgtggaagtgcaacaatgccaccgttgacACTTACTGTACC
Mutant_45YH	GGSYHRR	GTTTATCGGGCtgcaagcatggtggagacttgtatgtggtgGGAGGGTCCTACCACCGGCGCatgtggaagtgcaacaatgccaccgttgacACTTACTGTACC
Mutant_45YI	GGSYIRR	GTTTATCGGGCtgcaagcatggtggagacttgtatgtggtgGGAGGGTCCTACATCCGGCGCatgtggaagtgcaacaatgccaccgttgacACTTACTGTACC
Mutant_45YK	GGSYKRR	GTTTATCGGGCtgcaagcatggtggagacttgtatgtggtgGGAGGGTCCTACAAGCGGCGCatgtggaagtgcaacaatgccaccgttgacACTTACTGTACC
Mutant_45YL	GGSYLRR	GTTTATCGGGCtgcaagcatggtggagacttgtatgtggtgGGAGGGTCCTACCTGCGGCGCatgtggaagtgcaacaatgccaccgttgacACTTACTGTACC
Mutant_45YM	GGSYMRR	GTTTATCGGGCtgcaagcatggtggagacttgtatgtggtgGGAGGGTCCTACATGCGGCGCatgtggaagtgcaacaatgccaccgttgacACTTACTGTACC
Mutant_45YN	GGSYNRR	GTTTATCGGGCtgcaagcatggtggagacttgtatgtggtgGGAGGGTCCTACAACCGGCGCatgtggaagtgcaacaatgccaccgttgacACTTACTGTACC
Mutant_45YQ	GGSYQRR	GTTTATCGGGCtgcaagcatggtggagacttgtatgtggtgGGAGGGTCCTACCAGCGGCGCatgtggaagtgcaacaatgccaccgttgacACTTACTGTACC
Mutant_45YR	GGSYRRR	GTTTATCGGGCtgcaagcatggtggagacttgtatgtggtgGGAGGGTCCTACCGGCGCCGGatgtggaagtgcaacaatgccaccgttgacACTTACTGTACC
Mutant_45YS	GGSYSRR	GTTTATCGGGCtgcaagcatggtggagacttgtatgtggtgGGAGGGTCCTACAGCCGGCGCatgtggaagtgcaacaatgccaccgttgacACTTACTGTACC
Mutant_45YT	GGSYTRR	GTTTATCGGGCtgcaagcatggtggagacttgtatgtggtgGGAGGGTCCTACACCCGGCGCatgtggaagtgcaacaatgccaccgttgacACTTACTGTACC
Mutant_45YV	GGSYVRR	GTTTATCGGGCtgcaagcatggtggagacttgtatgtggtgGGAGGGTCCTACGTGCGGCGCatgtggaagtgcaacaatgccaccgttgacACTTACTGTACC
Mutant_45YW	GGSYWRR	GTTTATCGGGCtgcaagcatggtggagacttgtatgtggtgGGAGGGTCCTACTGGCGGCGCatgtggaagtgcaacaatgccaccgttgacACTTACTGTACC
Mutant_45YY	GGSYYRR	GTTTATCGGGCtgcaagcatggtggagacttgtatgtggtgGGAGGGTCCTACTACCGGCGCatgtggaagtgcaacaatgccaccgttgacACTTACTGTACC
Mutant_56AA	GGSIAAR	GTTTATCGGGCtgcaagcatggtggagacttgtatgtggtgGGAGGGTCCATCGCCGCCCGGatgtggaagtgcaacaatgccaccgttgacACTTACTGTACC
Mutant_56AC	GGSIACR	GTTTATCGGGCtgcaagcatggtggagacttgtatgtggtgGGAGGGTCCATCGCCTGCCGGatgtggaagtgcaacaatgccaccgttgacACTTACTGTACC
Mutant_56AD	GGSIADR	GTTTATCGGGCtgcaagcatggtggagacttgtatgtggtgGGAGGGTCCATCGCCGACCGGatgtggaagtgcaacaatgccaccgttgacACTTACTGTACC
Mutant_56AE	GGSIAER	GTTTATCGGGCtgcaagcatggtggagacttgtatgtggtgGGAGGGTCCATCGCCGAGCGGatgtggaagtgcaacaatgccaccgttgacACTTACTGTACC
Mutant_56AF	GGSIAFR	GTTTATCGGGCtgcaagcatggtggagacttgtatgtggtgGGAGGGTCCATCGCCTTCCGGatgtggaagtgcaacaatgccaccgttgacACTTACTGTACC
Mutant_56AG	GGSIAGR	GTTTATCGGGCtgcaagcatggtggagacttgtatgtggtgGGAGGGTCCATCGCCGGACGGatgtggaagtgcaacaatgccaccgttgacACTTACTGTACC
Mutant_56AH	GGSIAHR	GTTTATCGGGCtgcaagcatggtggagacttgtatgtggtgGGAGGGTCCATCGCCCACCGGatgtggaagtgcaacaatgccaccgttgacACTTACTGTACC
Mutant_56AI	GGSIAIR	GTTTATCGGGCtgcaagcatggtggagacttgtatgtggtgGGAGGGTCCATCGCCATTCGGatgtggaagtgcaacaatgccaccgttgacACTTACTGTACC
Mutant_56AK	GGSIAKR	GTTTATCGGGCtgcaagcatggtggagacttgtatgtggtgGGAGGGTCCATCGCCAAGCGGatgtggaagtgcaacaatgccaccgttgacACTTACTGTACC
Mutant_56AL	GGSIALR	GTTTATCGGGCtgcaagcatggtggagacttgtatgtggtgGGAGGGTCCATCGCCCTGCGGatgtggaagtgcaacaatgccaccgttgacACTTACTGTACC
Mutant_56AM	GGSIAMR	GTTTATCGGGCtgcaagcatggtggagacttgtatgtggtgGGAGGGTCCATCGCCATGCGGatgtggaagtgcaacaatgccaccgttgacACTTACTGTACC
Mutant_56AN	GGSIANR	GTTTATCGGGCtgcaagcatggtggagacttgtatgtggtgGGAGGGTCCATCGCCAACCGGatgtggaagtgcaacaatgccaccgttgacACTTACTGTACC
Mutant_56AP	GGSIAPR	GTTTATCGGGCtgcaagcatggtggagacttgtatgtggtgGGAGGGTCCATCGCCCCACGGatgtggaagtgcaacaatgccaccgttgacACTTACTGTACC
Mutant_56AQ	GGSIAQR	GTTTATCGGGCtgcaagcatggtggagacttgtatgtggtgGGAGGGTCCATCGCCCAGCGGatgtggaagtgcaacaatgccaccgttgacACTTACTGTACC
Mutant_56AS	GGSIASR	GTTTATCGGGCtgcaagcatggtggagacttgtatgtggtgGGAGGGTCCATCGCCAGCCGGatgtggaagtgcaacaatgccaccgttgacACTTACTGTACC
Mutant_56AT	GGSIATR	GTTTATCGGGCtgcaagcatggtggagacttgtatgtggtgGGAGGGTCCATCGCCACCCGGatgtggaagtgcaacaatgccaccgttgacACTTACTGTACC
Mutant_56AV	GGSIAVR	GTTTATCGGGCtgcaagcatggtggagacttgtatgtggtgGGAGGGTCCATCGCCGTGCGGatgtggaagtgcaacaatgccaccgttgacACTTACTGTACC
Mutant_56AW	GGSIAWR	GTTTATCGGGCtgcaagcatggtggagacttgtatgtggtgGGAGGGTCCATCGCCTGGCGGatgtggaagtgcaacaatgccaccgttgacACTTACTGTACC
Mutant_56AY	GGSIAYR	GTTTATCGGGCtgcaagcatggtggagacttgtatgtggtgGGAGGGTCCATCGCCTACCGGatgtggaagtgcaacaatgccaccgttgacACTTACTGTACC
Mutant_56CA	GGSICAR	GTTTATCGGGCtgcaagcatggtggagacttgtatgtggtgGGAGGGTCCATCTGCGCCCGGatgtggaagtgcaacaatgccaccgttgacACTTACTGTACC
Mutant_56CC	GGSICCR	GTTTATCGGGCtgcaagcatggtggagacttgtatgtggtgGGAGGGTCCATCTGCTGCCGGatgtggaagtgcaacaatgccaccgttgacACTTACTGTACC
Mutant_56CD	GGSICDR	GTTTATCGGGCtgcaagcatggtggagacttgtatgtggtgGGAGGGTCCATCTGCGACCGGatgtggaagtgcaacaatgccaccgttgacACTTACTGTACC
Mutant_56CE	GGSICER	GTTTATCGGGCtgcaagcatggtggagacttgtatgtggtgGGAGGGTCCATCTGCGAGCGGatgtggaagtgcaacaatgccaccgttgacACTTACTGTACC
Mutant_56CF	GGSICFR	GTTTATCGGGCtgcaagcatggtggagacttgtatgtggtgGGAGGGTCCATCTGCTTCCGGatgtggaagtgcaacaatgccaccgttgacACTTACTGTACC
Mutant_56CG	GGSICGR	GTTTATCGGGCtgcaagcatggtggagacttgtatgtggtgGGAGGGTCCATCTGCGGACGGatgtggaagtgcaacaatgccaccgttgacACTTACTGTACC
Mutant_56CH	GGSICHR	GTTTATCGGGCtgcaagcatggtggagacttgtatgtggtgGGAGGGTCCATCTGCCACCGGatgtggaagtgcaacaatgccaccgttgacACTTACTGTACC
Mutant_56CI	GGSICIR	GTTTATCGGGCtgcaagcatggtggagacttgtatgtggtgGGAGGGTCCATCTGCATTCGGatgtggaagtgcaacaatgccaccgttgacACTTACTGTACC
Mutant_56CK	GGSICKR	GTTTATCGGGCtgcaagcatggtggagacttgtatgtggtgGGAGGGTCCATCTGCAAGCGGatgtggaagtgcaacaatgccaccgttgacACTTACTGTACC
Mutant_56CL	GGSICLR	GTTTATCGGGCtgcaagcatggtggagacttgtatgtggtgGGAGGGTCCATCTGCCTGCGGatgtggaagtgcaacaatgccaccgttgacACTTACTGTACC
Mutant_56CM	GGSICMR	GTTTATCGGGCtgcaagcatggtggagacttgtatgtggtgGGAGGGTCCATCTGCATGCGGatgtggaagtgcaacaatgccaccgttgacACTTACTGTACC
Mutant_56CN	GGSICNR	GTTTATCGGGCtgcaagcatggtggagacttgtatgtggtgGGAGGGTCCATCTGCAACCGGatgtggaagtgcaacaatgccaccgttgacACTTACTGTACC
Mutant_56CP	GGSICPR	GTTTATCGGGCtgcaagcatggtggagacttgtatgtggtgGGAGGGTCCATCTGCCCACGGatgtggaagtgcaacaatgccaccgttgacACTTACTGTACC
Mutant_56CQ	GGSICQR	GTTTATCGGGCtgcaagcatggtggagacttgtatgtggtgGGAGGGTCCATCTGCCAGCGGatgtggaagtgcaacaatgccaccgttgacACTTACTGTACC
Mutant_56CS	GGSICSR	GTTTATCGGGCtgcaagcatggtggagacttgtatgtggtgGGAGGGTCCATCTGCAGCCGGatgtggaagtgcaacaatgccaccgttgacACTTACTGTACC
Mutant_56CT	GGSICTR	GTTTATCGGGCtgcaagcatggtggagacttgtatgtggtgGGAGGGTCCATCTGCACCCGGatgtggaagtgcaacaatgccaccgttgacACTTACTGTACC
Mutant_56CV	GGSICVR	GTTTATCGGGCtgcaagcatggtggagacttgtatgtggtgGGAGGGTCCATCTGCGTGCGGatgtggaagtgcaacaatgccaccgttgacACTTACTGTACC
Mutant_56CW	GGSICWR	GTTTATCGGGCtgcaagcatggtggagacttgtatgtggtgGGAGGGTCCATCTGCTGGCGGatgtggaagtgcaacaatgccaccgttgacACTTACTGTACC
Mutant_56CY	GGSICYR	GTTTATCGGGCtgcaagcatggtggagacttgtatgtggtgGGAGGGTCCATCTGCTACCGGatgtggaagtgcaacaatgccaccgttgacACTTACTGTACC
Mutant_56DA	GGSIDAR	GTTTATCGGGCtgcaagcatggtggagacttgtatgtggtgGGAGGGTCCATCGACGCCCGGatgtggaagtgcaacaatgccaccgttgacACTTACTGTACC
Mutant_56DC	GGSIDCR	GTTTATCGGGCtgcaagcatggtggagacttgtatgtggtgGGAGGGTCCATCGACTGCCGGatgtggaagtgcaacaatgccaccgttgacACTTACTGTACC
Mutant_56DD	GGSIDDR	GTTTATCGGGCtgcaagcatggtggagacttgtatgtggtgGGAGGGTCCATCGACGACCGGatgtggaagtgcaacaatgccaccgttgacACTTACTGTACC
Mutant_56DE	GGSIDER	GTTTATCGGGCtgcaagcatggtggagacttgtatgtggtgGGAGGGTCCATCGACGAGCGGatgtggaagtgcaacaatgccaccgttgacACTTACTGTACC
Mutant_56DF	GGSIDFR	GTTTATCGGGCtgcaagcatggtggagacttgtatgtggtgGGAGGGTCCATCGACTTCCGGatgtggaagtgcaacaatgccaccgttgacACTTACTGTACC
Mutant_56DG	GGSIDGR	GTTTATCGGGCtgcaagcatggtggagacttgtatgtggtgGGAGGGTCCATCGACGGACGGatgtggaagtgcaacaatgccaccgttgacACTTACTGTACC
Mutant_56DH	GGSIDHR	GTTTATCGGGCtgcaagcatggtggagacttgtatgtggtgGGAGGGTCCATCGACCACCGGatgtggaagtgcaacaatgccaccgttgacACTTACTGTACC
Mutant_56DI	GGSIDIR	GTTTATCGGGCtgcaagcatggtggagacttgtatgtggtgGGAGGGTCCATCGACATTCGGatgtggaagtgcaacaatgccaccgttgacACTTACTGTACC
Mutant_56DK	GGSIDKR	GTTTATCGGGCtgcaagcatggtggagacttgtatgtggtgGGAGGGTCCATCGACAAGCGGatgtggaagtgcaacaatgccaccgttgacACTTACTGTACC
Mutant_56DL	GGSIDLR	GTTTATCGGGCtgcaagcatggtggagacttgtatgtggtgGGAGGGTCCATCGACCTGCGGatgtggaagtgcaacaatgccaccgttgacACTTACTGTACC
Mutant_56DM	GGSIDMR	GTTTATCGGGCtgcaagcatggtggagacttgtatgtggtgGGAGGGTCCATCGACATGCGGatgtggaagtgcaacaatgccaccgttgacACTTACTGTACC
Mutant_56DN	GGSIDNR	GTTTATCGGGCtgcaagcatggtggagacttgtatgtggtgGGAGGGTCCATCGACAACCGGatgtggaagtgcaacaatgccaccgttgacACTTACTGTACC
Mutant_56DP	GGSIDPR	GTTTATCGGGCtgcaagcatggtggagacttgtatgtggtgGGAGGGTCCATCGACCCACGGatgtggaagtgcaacaatgccaccgttgacACTTACTGTACC
Mutant_56DQ	GGSIDQR	GTTTATCGGGCtgcaagcatggtggagacttgtatgtggtgGGAGGGTCCATCGACCAGCGGatgtggaagtgcaacaatgccaccgttgacACTTACTGTACC
Mutant_56DS	GGSIDSR	GTTTATCGGGCtgcaagcatggtggagacttgtatgtggtgGGAGGGTCCATCGACAGCCGGatgtggaagtgcaacaatgccaccgttgacACTTACTGTACC
Mutant_56DT	GGSIDTR	GTTTATCGGGCtgcaagcatggtggagacttgtatgtggtgGGAGGGTCCATCGACACCCGGatgtggaagtgcaacaatgccaccgttgacACTTACTGTACC
Mutant_56DV	GGSIDVR	GTTTATCGGGCtgcaagcatggtggagacttgtatgtggtgGGAGGGTCCATCGACGTGCGGatgtggaagtgcaacaatgccaccgttgacACTTACTGTACC
Mutant_56DW	GGSIDWR	GTTTATCGGGCtgcaagcatggtggagacttgtatgtggtgGGAGGGTCCATCGACTGGCGGatgtggaagtgcaacaatgccaccgttgacACTTACTGTACC
Mutant_56DY	GGSIDYR	GTTTATCGGGCtgcaagcatggtggagacttgtatgtggtgGGAGGGTCCATCGACTACCGGatgtggaagtgcaacaatgccaccgttgacACTTACTGTACC
Mutant_56EA	GGSIEAR	GTTTATCGGGCtgcaagcatggtggagacttgtatgtggtgGGAGGGTCCATCGAGGCCCGGatgtggaagtgcaacaatgccaccgttgacACTTACTGTACC
Mutant_56EC	GGSIECR	GTTTATCGGGCtgcaagcatggtggagacttgtatgtggtgGGAGGGTCCATCGAGTGCCGGatgtggaagtgcaacaatgccaccgttgacACTTACTGTACC
Mutant_56ED	GGSIEDR	GTTTATCGGGCtgcaagcatggtggagacttgtatgtggtgGGAGGGTCCATCGAGGACCGGatgtggaagtgcaacaatgccaccgttgacACTTACTGTACC
Mutant_56EE	GGSIEER	GTTTATCGGGCtgcaagcatggtggagacttgtatgtggtgGGAGGGTCCATCGAGGAGCGGatgtggaagtgcaacaatgccaccgttgacACTTACTGTACC
Mutant_56EF	GGSIEFR	GTTTATCGGGCtgcaagcatggtggagacttgtatgtggtgGGAGGGTCCATCGAGTTCCGGatgtggaagtgcaacaatgccaccgttgacACTTACTGTACC
Mutant_56EG	GGSIEGR	GTTTATCGGGCtgcaagcatggtggagacttgtatgtggtgGGAGGGTCCATCGAGGGACGGatgtggaagtgcaacaatgccaccgttgacACTTACTGTACC
Mutant_56EH	GGSIEHR	GTTTATCGGGCtgcaagcatggtggagacttgtatgtggtgGGAGGGTCCATCGAGCACCGGatgtggaagtgcaacaatgccaccgttgacACTTACTGTACC
Mutant_56EI	GGSIEIR	GTTTATCGGGCtgcaagcatggtggagacttgtatgtggtgGGAGGGTCCATCGAGATTCGGatgtggaagtgcaacaatgccaccgttgacACTTACTGTACC
Mutant_56EK	GGSIEKR	GTTTATCGGGCtgcaagcatggtggagacttgtatgtggtgGGAGGGTCCATCGAGAAGCGGatgtggaagtgcaacaatgccaccgttgacACTTACTGTACC
Mutant_56EL	GGSIELR	GTTTATCGGGCtgcaagcatggtggagacttgtatgtggtgGGAGGGTCCATCGAGCTGCGGatgtggaagtgcaacaatgccaccgttgacACTTACTGTACC
Mutant_56EM	GGSIEMR	GTTTATCGGGCtgcaagcatggtggagacttgtatgtggtgGGAGGGTCCATCGAGATGCGGatgtggaagtgcaacaatgccaccgttgacACTTACTGTACC
Mutant_56EN	GGSIENR	GTTTATCGGGCtgcaagcatggtggagacttgtatgtggtgGGAGGGTCCATCGAGAACCGGatgtggaagtgcaacaatgccaccgttgacACTTACTGTACC
Mutant_56EP	GGSIEPR	GTTTATCGGGCtgcaagcatggtggagacttgtatgtggtgGGAGGGTCCATCGAGCCACGGatgtggaagtgcaacaatgccaccgttgacACTTACTGTACC
Mutant_56EQ	GGSIEQR	GTTTATCGGGCtgcaagcatggtggagacttgtatgtggtgGGAGGGTCCATCGAGCAGCGGatgtggaagtgcaacaatgccaccgttgacACTTACTGTACC
Mutant_56ES	GGSIESR	GTTTATCGGGCtgcaagcatggtggagacttgtatgtggtgGGAGGGTCCATCGAGAGCCGGatgtggaagtgcaacaatgccaccgttgacACTTACTGTACC
Mutant_56ET	GGSIETR	GTTTATCGGGCtgcaagcatggtggagacttgtatgtggtgGGAGGGTCCATCGAGACCCGGatgtggaagtgcaacaatgccaccgttgacACTTACTGTACC
Mutant_56EV	GGSIEVR	GTTTATCGGGCtgcaagcatggtggagacttgtatgtggtgGGAGGGTCCATCGAGGTGCGGatgtggaagtgcaacaatgccaccgttgacACTTACTGTACC
Mutant_56EW	GGSIEWR	GTTTATCGGGCtgcaagcatggtggagacttgtatgtggtgGGAGGGTCCATCGAGTGGCGGatgtggaagtgcaacaatgccaccgttgacACTTACTGTACC
Mutant_56EY	GGSIEYR	GTTTATCGGGCtgcaagcatggtggagacttgtatgtggtgGGAGGGTCCATCGAGTACCGGatgtggaagtgcaacaatgccaccgttgacACTTACTGTACC
Mutant_56FA	GGSIFAR	GTTTATCGGGCtgcaagcatggtggagacttgtatgtggtgGGAGGGTCCATCTTCGCCCGGatgtggaagtgcaacaatgccaccgttgacACTTACTGTACC
Mutant_56FC	GGSIFCR	GTTTATCGGGCtgcaagcatggtggagacttgtatgtggtgGGAGGGTCCATCTTCTGCCGGatgtggaagtgcaacaatgccaccgttgacACTTACTGTACC
Mutant_56FD	GGSIFDR	GTTTATCGGGCtgcaagcatggtggagacttgtatgtggtgGGAGGGTCCATCTTCGACCGGatgtggaagtgcaacaatgccaccgttgacACTTACTGTACC
Mutant_56FE	GGSIFER	GTTTATCGGGCtgcaagcatggtggagacttgtatgtggtgGGAGGGTCCATCTTCGAGCGGatgtggaagtgcaacaatgccaccgttgacACTTACTGTACC
Mutant_56FF	GGSIFFR	GTTTATCGGGCtgcaagcatggtggagacttgtatgtggtgGGAGGGTCCATCTTCTTCCGGatgtggaagtgcaacaatgccaccgttgacACTTACTGTACC
Mutant_56FG	GGSIFGR	GTTTATCGGGCtgcaagcatggtggagacttgtatgtggtgGGAGGGTCCATCTTCGGACGGatgtggaagtgcaacaatgccaccgttgacACTTACTGTACC
Mutant_56FH	GGSIFHR	GTTTATCGGGCtgcaagcatggtggagacttgtatgtggtgGGAGGGTCCATCTTCCACCGGatgtggaagtgcaacaatgccaccgttgacACTTACTGTACC
Mutant_56FI	GGSIFIR	GTTTATCGGGCtgcaagcatggtggagacttgtatgtggtgGGAGGGTCCATCTTCATTCGGatgtggaagtgcaacaatgccaccgttgacACTTACTGTACC
Mutant_56FK	GGSIFKR	GTTTATCGGGCtgcaagcatggtggagacttgtatgtggtgGGAGGGTCCATCTTCAAGCGGatgtggaagtgcaacaatgccaccgttgacACTTACTGTACC
Mutant_56FL	GGSIFLR	GTTTATCGGGCtgcaagcatggtggagacttgtatgtggtgGGAGGGTCCATCTTCCTGCGGatgtggaagtgcaacaatgccaccgttgacACTTACTGTACC
Mutant_56FM	GGSIFMR	GTTTATCGGGCtgcaagcatggtggagacttgtatgtggtgGGAGGGTCCATCTTCATGCGGatgtggaagtgcaacaatgccaccgttgacACTTACTGTACC
Mutant_56FN	GGSIFNR	GTTTATCGGGCtgcaagcatggtggagacttgtatgtggtgGGAGGGTCCATCTTCAACCGGatgtggaagtgcaacaatgccaccgttgacACTTACTGTACC
Mutant_56FP	GGSIFPR	GTTTATCGGGCtgcaagcatggtggagacttgtatgtggtgGGAGGGTCCATCTTCCCACGGatgtggaagtgcaacaatgccaccgttgacACTTACTGTACC
Mutant_56FQ	GGSIFQR	GTTTATCGGGCtgcaagcatggtggagacttgtatgtggtgGGAGGGTCCATCTTCCAGCGGatgtggaagtgcaacaatgccaccgttgacACTTACTGTACC
Mutant_56FS	GGSIFSR	GTTTATCGGGCtgcaagcatggtggagacttgtatgtggtgGGAGGGTCCATCTTCAGCCGGatgtggaagtgcaacaatgccaccgttgacACTTACTGTACC
Mutant_56FT	GGSIFTR	GTTTATCGGGCtgcaagcatggtggagacttgtatgtggtgGGAGGGTCCATCTTCACCCGGatgtggaagtgcaacaatgccaccgttgacACTTACTGTACC
Mutant_56FV	GGSIFVR	GTTTATCGGGCtgcaagcatggtggagacttgtatgtggtgGGAGGGTCCATCTTCGTGCGGatgtggaagtgcaacaatgccaccgttgacACTTACTGTACC
Mutant_56FW	GGSIFWR	GTTTATCGGGCtgcaagcatggtggagacttgtatgtggtgGGAGGGTCCATCTTCTGGCGGatgtggaagtgcaacaatgccaccgttgacACTTACTGTACC
Mutant_56FY	GGSIFYR	GTTTATCGGGCtgcaagcatggtggagacttgtatgtggtgGGAGGGTCCATCTTCTACCGGatgtggaagtgcaacaatgccaccgttgacACTTACTGTACC
Mutant_56GA	GGSIGAR	GTTTATCGGGCtgcaagcatggtggagacttgtatgtggtgGGAGGGTCCATCGGAGCCCGGatgtggaagtgcaacaatgccaccgttgacACTTACTGTACC
Mutant_56GC	GGSIGCR	GTTTATCGGGCtgcaagcatggtggagacttgtatgtggtgGGAGGGTCCATCGGATGCCGGatgtggaagtgcaacaatgccaccgttgacACTTACTGTACC
Mutant_56GD	GGSIGDR	GTTTATCGGGCtgcaagcatggtggagacttgtatgtggtgGGAGGGTCCATCGGAGACCGGatgtggaagtgcaacaatgccaccgttgacACTTACTGTACC
Mutant_56GE	GGSIGER	GTTTATCGGGCtgcaagcatggtggagacttgtatgtggtgGGAGGGTCCATCGGAGAGCGGatgtggaagtgcaacaatgccaccgttgacACTTACTGTACC
Mutant_56GF	GGSIGFR	GTTTATCGGGCtgcaagcatggtggagacttgtatgtggtgGGAGGGTCCATCGGATTCCGGatgtggaagtgcaacaatgccaccgttgacACTTACTGTACC
Mutant_56GG	GGSIGGR	GTTTATCGGGCtgcaagcatggtggagacttgtatgtggtgGGAGGGTCCATCGGAGGACGGatgtggaagtgcaacaatgccaccgttgacACTTACTGTACC
Mutant_56GH	GGSIGHR	GTTTATCGGGCtgcaagcatggtggagacttgtatgtggtgGGAGGGTCCATCGGACACCGGatgtggaagtgcaacaatgccaccgttgacACTTACTGTACC
Mutant_56GI	GGSIGIR	GTTTATCGGGCtgcaagcatggtggagacttgtatgtggtgGGAGGGTCCATCGGAATTCGGatgtggaagtgcaacaatgccaccgttgacACTTACTGTACC
Mutant_56GK	GGSIGKR	GTTTATCGGGCtgcaagcatggtggagacttgtatgtggtgGGAGGGTCCATCGGAAAGCGGatgtggaagtgcaacaatgccaccgttgacACTTACTGTACC
Mutant_56GL	GGSIGLR	GTTTATCGGGCtgcaagcatggtggagacttgtatgtggtgGGAGGGTCCATCGGACTGCGGatgtggaagtgcaacaatgccaccgttgacACTTACTGTACC
Mutant_56GM	GGSIGMR	GTTTATCGGGCtgcaagcatggtggagacttgtatgtggtgGGAGGGTCCATCGGAATGCGGatgtggaagtgcaacaatgccaccgttgacACTTACTGTACC
Mutant_56GN	GGSIGNR	GTTTATCGGGCtgcaagcatggtggagacttgtatgtggtgGGAGGGTCCATCGGAAACCGGatgtggaagtgcaacaatgccaccgttgacACTTACTGTACC
Mutant_56GP	GGSIGPR	GTTTATCGGGCtgcaagcatggtggagacttgtatgtggtgGGAGGGTCCATCGGACCACGGatgtggaagtgcaacaatgccaccgttgacACTTACTGTACC
Mutant_56GQ	GGSIGQR	GTTTATCGGGCtgcaagcatggtggagacttgtatgtggtgGGAGGGTCCATCGGACAGCGGatgtggaagtgcaacaatgccaccgttgacACTTACTGTACC
Mutant_56GS	GGSIGSR	GTTTATCGGGCtgcaagcatggtggagacttgtatgtggtgGGAGGGTCCATCGGAAGCCGGatgtggaagtgcaacaatgccaccgttgacACTTACTGTACC
Mutant_56GT	GGSIGTR	GTTTATCGGGCtgcaagcatggtggagacttgtatgtggtgGGAGGGTCCATCGGAACCCGGatgtggaagtgcaacaatgccaccgttgacACTTACTGTACC
Mutant_56GV	GGSIGVR	GTTTATCGGGCtgcaagcatggtggagacttgtatgtggtgGGAGGGTCCATCGGAGTGCGGatgtggaagtgcaacaatgccaccgttgacACTTACTGTACC
Mutant_56GW	GGSIGWR	GTTTATCGGGCtgcaagcatggtggagacttgtatgtggtgGGAGGGTCCATCGGATGGCGGatgtggaagtgcaacaatgccaccgttgacACTTACTGTACC
Mutant_56GY	GGSIGYR	GTTTATCGGGCtgcaagcatggtggagacttgtatgtggtgGGAGGGTCCATCGGATACCGGatgtggaagtgcaacaatgccaccgttgacACTTACTGTACC
Mutant_56HA	GGSIHAR	GTTTATCGGGCtgcaagcatggtggagacttgtatgtggtgGGAGGGTCCATCCACGCCCGGatgtggaagtgcaacaatgccaccgttgacACTTACTGTACC
Mutant_56HC	GGSIHCR	GTTTATCGGGCtgcaagcatggtggagacttgtatgtggtgGGAGGGTCCATCCACTGCCGGatgtggaagtgcaacaatgccaccgttgacACTTACTGTACC
Mutant_56HD	GGSIHDR	GTTTATCGGGCtgcaagcatggtggagacttgtatgtggtgGGAGGGTCCATCCACGACCGGatgtggaagtgcaacaatgccaccgttgacACTTACTGTACC
Mutant_56HE	GGSIHER	GTTTATCGGGCtgcaagcatggtggagacttgtatgtggtgGGAGGGTCCATCCACGAGCGGatgtggaagtgcaacaatgccaccgttgacACTTACTGTACC
Mutant_56HF	GGSIHFR	GTTTATCGGGCtgcaagcatggtggagacttgtatgtggtgGGAGGGTCCATCCACTTCCGGatgtggaagtgcaacaatgccaccgttgacACTTACTGTACC
Mutant_56HG	GGSIHGR	GTTTATCGGGCtgcaagcatggtggagacttgtatgtggtgGGAGGGTCCATCCACGGACGGatgtggaagtgcaacaatgccaccgttgacACTTACTGTACC
Mutant_56HH	GGSIHHR	GTTTATCGGGCtgcaagcatggtggagacttgtatgtggtgGGAGGGTCCATCCACCACCGGatgtggaagtgcaacaatgccaccgttgacACTTACTGTACC
Mutant_56HI	GGSIHIR	GTTTATCGGGCtgcaagcatggtggagacttgtatgtggtgGGAGGGTCCATCCACATTCGGatgtggaagtgcaacaatgccaccgttgacACTTACTGTACC
Mutant_56HK	GGSIHKR	GTTTATCGGGCtgcaagcatggtggagacttgtatgtggtgGGAGGGTCCATCCACAAGCGGatgtggaagtgcaacaatgccaccgttgacACTTACTGTACC
Mutant_56HL	GGSIHLR	GTTTATCGGGCtgcaagcatggtggagacttgtatgtggtgGGAGGGTCCATCCACCTGCGGatgtggaagtgcaacaatgccaccgttgacACTTACTGTACC
Mutant_56HM	GGSIHMR	GTTTATCGGGCtgcaagcatggtggagacttgtatgtggtgGGAGGGTCCATCCACATGCGGatgtggaagtgcaacaatgccaccgttgacACTTACTGTACC
Mutant_56HN	GGSIHNR	GTTTATCGGGCtgcaagcatggtggagacttgtatgtggtgGGAGGGTCCATCCACAACCGGatgtggaagtgcaacaatgccaccgttgacACTTACTGTACC
Mutant_56HP	GGSIHPR	GTTTATCGGGCtgcaagcatggtggagacttgtatgtggtgGGAGGGTCCATCCACCCACGGatgtggaagtgcaacaatgccaccgttgacACTTACTGTACC
Mutant_56HQ	GGSIHQR	GTTTATCGGGCtgcaagcatggtggagacttgtatgtggtgGGAGGGTCCATCCACCAGCGGatgtggaagtgcaacaatgccaccgttgacACTTACTGTACC
Mutant_56HS	GGSIHSR	GTTTATCGGGCtgcaagcatggtggagacttgtatgtggtgGGAGGGTCCATCCACAGCCGGatgtggaagtgcaacaatgccaccgttgacACTTACTGTACC
Mutant_56HT	GGSIHTR	GTTTATCGGGCtgcaagcatggtggagacttgtatgtggtgGGAGGGTCCATCCACACCCGGatgtggaagtgcaacaatgccaccgttgacACTTACTGTACC
Mutant_56HV	GGSIHVR	GTTTATCGGGCtgcaagcatggtggagacttgtatgtggtgGGAGGGTCCATCCACGTGCGGatgtggaagtgcaacaatgccaccgttgacACTTACTGTACC
Mutant_56HW	GGSIHWR	GTTTATCGGGCtgcaagcatggtggagacttgtatgtggtgGGAGGGTCCATCCACTGGCGGatgtggaagtgcaacaatgccaccgttgacACTTACTGTACC
Mutant_56HY	GGSIHYR	GTTTATCGGGCtgcaagcatggtggagacttgtatgtggtgGGAGGGTCCATCCACTACCGGatgtggaagtgcaacaatgccaccgttgacACTTACTGTACC
Mutant_56IA	GGSIIAR	GTTTATCGGGCtgcaagcatggtggagacttgtatgtggtgGGAGGGTCCATCATTGCCCGGatgtggaagtgcaacaatgccaccgttgacACTTACTGTACC
Mutant_56IC	GGSIICR	GTTTATCGGGCtgcaagcatggtggagacttgtatgtggtgGGAGGGTCCATCATTTGCCGGatgtggaagtgcaacaatgccaccgttgacACTTACTGTACC
Mutant_56ID	GGSIIDR	GTTTATCGGGCtgcaagcatggtggagacttgtatgtggtgGGAGGGTCCATCATTGACCGGatgtggaagtgcaacaatgccaccgttgacACTTACTGTACC
Mutant_56IE	GGSIIER	GTTTATCGGGCtgcaagcatggtggagacttgtatgtggtgGGAGGGTCCATCATTGAGCGGatgtggaagtgcaacaatgccaccgttgacACTTACTGTACC
Mutant_56IF	GGSIIFR	GTTTATCGGGCtgcaagcatggtggagacttgtatgtggtgGGAGGGTCCATCATTTTCCGGatgtggaagtgcaacaatgccaccgttgacACTTACTGTACC
Mutant_56IG	GGSIIGR	GTTTATCGGGCtgcaagcatggtggagacttgtatgtggtgGGAGGGTCCATCATTGGACGGatgtggaagtgcaacaatgccaccgttgacACTTACTGTACC
Mutant_56IH	GGSIIHR	GTTTATCGGGCtgcaagcatggtggagacttgtatgtggtgGGAGGGTCCATCATTCACCGGatgtggaagtgcaacaatgccaccgttgacACTTACTGTACC
Mutant_56II	GGSIIIR	GTTTATCGGGCtgcaagcatggtggagacttgtatgtggtgGGAGGGTCCATCATTATTCGGatgtggaagtgcaacaatgccaccgttgacACTTACTGTACC
Mutant_56IK	GGSIIKR	GTTTATCGGGCtgcaagcatggtggagacttgtatgtggtgGGAGGGTCCATCATTAAGCGGatgtggaagtgcaacaatgccaccgttgacACTTACTGTACC
Mutant_56IL	GGSIILR	GTTTATCGGGCtgcaagcatggtggagacttgtatgtggtgGGAGGGTCCATCATTCTGCGGatgtggaagtgcaacaatgccaccgttgacACTTACTGTACC
Mutant_56IM	GGSIIMR	GTTTATCGGGCtgcaagcatggtggagacttgtatgtggtgGGAGGGTCCATCATTATGCGGatgtggaagtgcaacaatgccaccgttgacACTTACTGTACC
Mutant_56IN	GGSIINR	GTTTATCGGGCtgcaagcatggtggagacttgtatgtggtgGGAGGGTCCATCATTAACCGGatgtggaagtgcaacaatgccaccgttgacACTTACTGTACC
Mutant_56IP	GGSIIPR	GTTTATCGGGCtgcaagcatggtggagacttgtatgtggtgGGAGGGTCCATCATTCCACGGatgtggaagtgcaacaatgccaccgttgacACTTACTGTACC
Mutant_56IQ	GGSIIQR	GTTTATCGGGCtgcaagcatggtggagacttgtatgtggtgGGAGGGTCCATCATTCAGCGGatgtggaagtgcaacaatgccaccgttgacACTTACTGTACC
Mutant_56IS	GGSIISR	GTTTATCGGGCtgcaagcatggtggagacttgtatgtggtgGGAGGGTCCATCATTAGCCGGatgtggaagtgcaacaatgccaccgttgacACTTACTGTACC
Mutant_56IT	GGSIITR	GTTTATCGGGCtgcaagcatggtggagacttgtatgtggtgGGAGGGTCCATCATTACCCGGatgtggaagtgcaacaatgccaccgttgacACTTACTGTACC
Mutant_56IV	GGSIIVR	GTTTATCGGGCtgcaagcatggtggagacttgtatgtggtgGGAGGGTCCATCATTGTGCGGatgtggaagtgcaacaatgccaccgttgacACTTACTGTACC
Mutant_56IW	GGSIIWR	GTTTATCGGGCtgcaagcatggtggagacttgtatgtggtgGGAGGGTCCATCATTTGGCGGatgtggaagtgcaacaatgccaccgttgacACTTACTGTACC
Mutant_56IY	GGSIIYR	GTTTATCGGGCtgcaagcatggtggagacttgtatgtggtgGGAGGGTCCATCATTTACCGGatgtggaagtgcaacaatgccaccgttgacACTTACTGTACC
Mutant_56KA	GGSIKAR	GTTTATCGGGCtgcaagcatggtggagacttgtatgtggtgGGAGGGTCCATCAAGGCCCGGatgtggaagtgcaacaatgccaccgttgacACTTACTGTACC
Mutant_56KC	GGSIKCR	GTTTATCGGGCtgcaagcatggtggagacttgtatgtggtgGGAGGGTCCATCAAGTGCCGGatgtggaagtgcaacaatgccaccgttgacACTTACTGTACC
Mutant_56KD	GGSIKDR	GTTTATCGGGCtgcaagcatggtggagacttgtatgtggtgGGAGGGTCCATCAAGGACCGGatgtggaagtgcaacaatgccaccgttgacACTTACTGTACC
Mutant_56KE	GGSIKER	GTTTATCGGGCtgcaagcatggtggagacttgtatgtggtgGGAGGGTCCATCAAGGAGCGGatgtggaagtgcaacaatgccaccgttgacACTTACTGTACC
Mutant_56KF	GGSIKFR	GTTTATCGGGCtgcaagcatggtggagacttgtatgtggtgGGAGGGTCCATCAAGTTCCGGatgtggaagtgcaacaatgccaccgttgacACTTACTGTACC
Mutant_56KG	GGSIKGR	GTTTATCGGGCtgcaagcatggtggagacttgtatgtggtgGGAGGGTCCATCAAGGGACGGatgtggaagtgcaacaatgccaccgttgacACTTACTGTACC
Mutant_56KH	GGSIKHR	GTTTATCGGGCtgcaagcatggtggagacttgtatgtggtgGGAGGGTCCATCAAGCACCGGatgtggaagtgcaacaatgccaccgttgacACTTACTGTACC
Mutant_56KI	GGSIKIR	GTTTATCGGGCtgcaagcatggtggagacttgtatgtggtgGGAGGGTCCATCAAGATTCGGatgtggaagtgcaacaatgccaccgttgacACTTACTGTACC
Mutant_56KK	GGSIKKR	GTTTATCGGGCtgcaagcatggtggagacttgtatgtggtgGGAGGGTCCATCAAGAAGCGGatgtggaagtgcaacaatgccaccgttgacACTTACTGTACC
Mutant_56KL	GGSIKLR	GTTTATCGGGCtgcaagcatggtggagacttgtatgtggtgGGAGGGTCCATCAAGCTGCGGatgtggaagtgcaacaatgccaccgttgacACTTACTGTACC
Mutant_56KM	GGSIKMR	GTTTATCGGGCtgcaagcatggtggagacttgtatgtggtgGGAGGGTCCATCAAGATGCGGatgtggaagtgcaacaatgccaccgttgacACTTACTGTACC
Mutant_56KN	GGSIKNR	GTTTATCGGGCtgcaagcatggtggagacttgtatgtggtgGGAGGGTCCATCAAGAACCGGatgtggaagtgcaacaatgccaccgttgacACTTACTGTACC
Mutant_56KP	GGSIKPR	GTTTATCGGGCtgcaagcatggtggagacttgtatgtggtgGGAGGGTCCATCAAGCCACGGatgtggaagtgcaacaatgccaccgttgacACTTACTGTACC
Mutant_56KQ	GGSIKQR	GTTTATCGGGCtgcaagcatggtggagacttgtatgtggtgGGAGGGTCCATCAAGCAGCGGatgtggaagtgcaacaatgccaccgttgacACTTACTGTACC
Mutant_56KS	GGSIKSR	GTTTATCGGGCtgcaagcatggtggagacttgtatgtggtgGGAGGGTCCATCAAGAGCCGGatgtggaagtgcaacaatgccaccgttgacACTTACTGTACC
Mutant_56KT	GGSIKTR	GTTTATCGGGCtgcaagcatggtggagacttgtatgtggtgGGAGGGTCCATCAAGACCCGGatgtggaagtgcaacaatgccaccgttgacACTTACTGTACC
Mutant_56KV	GGSIKVR	GTTTATCGGGCtgcaagcatggtggagacttgtatgtggtgGGAGGGTCCATCAAGGTGCGGatgtggaagtgcaacaatgccaccgttgacACTTACTGTACC
Mutant_56KW	GGSIKWR	GTTTATCGGGCtgcaagcatggtggagacttgtatgtggtgGGAGGGTCCATCAAGTGGCGGatgtggaagtgcaacaatgccaccgttgacACTTACTGTACC
Mutant_56KY	GGSIKYR	GTTTATCGGGCtgcaagcatggtggagacttgtatgtggtgGGAGGGTCCATCAAGTACCGGatgtggaagtgcaacaatgccaccgttgacACTTACTGTACC
Mutant_56LA	GGSILAR	GTTTATCGGGCtgcaagcatggtggagacttgtatgtggtgGGAGGGTCCATCCTGGCCCGGatgtggaagtgcaacaatgccaccgttgacACTTACTGTACC
Mutant_56LC	GGSILCR	GTTTATCGGGCtgcaagcatggtggagacttgtatgtggtgGGAGGGTCCATCCTGTGCCGGatgtggaagtgcaacaatgccaccgttgacACTTACTGTACC
Mutant_56LD	GGSILDR	GTTTATCGGGCtgcaagcatggtggagacttgtatgtggtgGGAGGGTCCATCCTGGACCGGatgtggaagtgcaacaatgccaccgttgacACTTACTGTACC
Mutant_56LE	GGSILER	GTTTATCGGGCtgcaagcatggtggagacttgtatgtggtgGGAGGGTCCATCCTGGAGCGGatgtggaagtgcaacaatgccaccgttgacACTTACTGTACC
Mutant_56LF	GGSILFR	GTTTATCGGGCtgcaagcatggtggagacttgtatgtggtgGGAGGGTCCATCCTGTTCCGGatgtggaagtgcaacaatgccaccgttgacACTTACTGTACC
Mutant_56LG	GGSILGR	GTTTATCGGGCtgcaagcatggtggagacttgtatgtggtgGGAGGGTCCATCCTGGGACGGatgtggaagtgcaacaatgccaccgttgacACTTACTGTACC
Mutant_56LH	GGSILHR	GTTTATCGGGCtgcaagcatggtggagacttgtatgtggtgGGAGGGTCCATCCTGCACCGGatgtggaagtgcaacaatgccaccgttgacACTTACTGTACC
Mutant_56LI	GGSILIR	GTTTATCGGGCtgcaagcatggtggagacttgtatgtggtgGGAGGGTCCATCCTGATTCGGatgtggaagtgcaacaatgccaccgttgacACTTACTGTACC
Mutant_56LK	GGSILKR	GTTTATCGGGCtgcaagcatggtggagacttgtatgtggtgGGAGGGTCCATCCTGAAGCGGatgtggaagtgcaacaatgccaccgttgacACTTACTGTACC
Mutant_56LL	GGSILLR	GTTTATCGGGCtgcaagcatggtggagacttgtatgtggtgGGAGGGTCCATCCTGCTGCGGatgtggaagtgcaacaatgccaccgttgacACTTACTGTACC
Mutant_56LM	GGSILMR	GTTTATCGGGCtgcaagcatggtggagacttgtatgtggtgGGAGGGTCCATCCTGATGCGGatgtggaagtgcaacaatgccaccgttgacACTTACTGTACC
Mutant_56LN	GGSILNR	GTTTATCGGGCtgcaagcatggtggagacttgtatgtggtgGGAGGGTCCATCCTGAACCGGatgtggaagtgcaacaatgccaccgttgacACTTACTGTACC
Mutant_56LP	GGSILPR	GTTTATCGGGCtgcaagcatggtggagacttgtatgtggtgGGAGGGTCCATCCTGCCACGGatgtggaagtgcaacaatgccaccgttgacACTTACTGTACC
Mutant_56LQ	GGSILQR	GTTTATCGGGCtgcaagcatggtggagacttgtatgtggtgGGAGGGTCCATCCTGCAGCGGatgtggaagtgcaacaatgccaccgttgacACTTACTGTACC
Mutant_56LS	GGSILSR	GTTTATCGGGCtgcaagcatggtggagacttgtatgtggtgGGAGGGTCCATCCTGAGCCGGatgtggaagtgcaacaatgccaccgttgacACTTACTGTACC
Mutant_56LT	GGSILTR	GTTTATCGGGCtgcaagcatggtggagacttgtatgtggtgGGAGGGTCCATCCTGACCCGGatgtggaagtgcaacaatgccaccgttgacACTTACTGTACC
Mutant_56LV	GGSILVR	GTTTATCGGGCtgcaagcatggtggagacttgtatgtggtgGGAGGGTCCATCCTGGTGCGGatgtggaagtgcaacaatgccaccgttgacACTTACTGTACC
Mutant_56LW	GGSILWR	GTTTATCGGGCtgcaagcatggtggagacttgtatgtggtgGGAGGGTCCATCCTGTGGCGGatgtggaagtgcaacaatgccaccgttgacACTTACTGTACC
Mutant_56LY	GGSILYR	GTTTATCGGGCtgcaagcatggtggagacttgtatgtggtgGGAGGGTCCATCCTGTACCGGatgtggaagtgcaacaatgccaccgttgacACTTACTGTACC
Mutant_56MA	GGSIMAR	GTTTATCGGGCtgcaagcatggtggagacttgtatgtggtgGGAGGGTCCATCATGGCCCGGatgtggaagtgcaacaatgccaccgttgacACTTACTGTACC
Mutant_56MC	GGSIMCR	GTTTATCGGGCtgcaagcatggtggagacttgtatgtggtgGGAGGGTCCATCATGTGCCGGatgtggaagtgcaacaatgccaccgttgacACTTACTGTACC
Mutant_56MD	GGSIMDR	GTTTATCGGGCtgcaagcatggtggagacttgtatgtggtgGGAGGGTCCATCATGGACCGGatgtggaagtgcaacaatgccaccgttgacACTTACTGTACC
Mutant_56ME	GGSIMER	GTTTATCGGGCtgcaagcatggtggagacttgtatgtggtgGGAGGGTCCATCATGGAGCGGatgtggaagtgcaacaatgccaccgttgacACTTACTGTACC
Mutant_56MF	GGSIMFR	GTTTATCGGGCtgcaagcatggtggagacttgtatgtggtgGGAGGGTCCATCATGTTCCGGatgtggaagtgcaacaatgccaccgttgacACTTACTGTACC
Mutant_56MG	GGSIMGR	GTTTATCGGGCtgcaagcatggtggagacttgtatgtggtgGGAGGGTCCATCATGGGACGGatgtggaagtgcaacaatgccaccgttgacACTTACTGTACC
Mutant_56MH	GGSIMHR	GTTTATCGGGCtgcaagcatggtggagacttgtatgtggtgGGAGGGTCCATCATGCACCGGatgtggaagtgcaacaatgccaccgttgacACTTACTGTACC
Mutant_56MI	GGSIMIR	GTTTATCGGGCtgcaagcatggtggagacttgtatgtggtgGGAGGGTCCATCATGATTCGGatgtggaagtgcaacaatgccaccgttgacACTTACTGTACC
Mutant_56MK	GGSIMKR	GTTTATCGGGCtgcaagcatggtggagacttgtatgtggtgGGAGGGTCCATCATGAAGCGGatgtggaagtgcaacaatgccaccgttgacACTTACTGTACC
Mutant_56ML	GGSIMLR	GTTTATCGGGCtgcaagcatggtggagacttgtatgtggtgGGAGGGTCCATCATGCTGCGGatgtggaagtgcaacaatgccaccgttgacACTTACTGTACC
Mutant_56MM	GGSIMMR	GTTTATCGGGCtgcaagcatggtggagacttgtatgtggtgGGAGGGTCCATCATGATGCGGatgtggaagtgcaacaatgccaccgttgacACTTACTGTACC
Mutant_56MN	GGSIMNR	GTTTATCGGGCtgcaagcatggtggagacttgtatgtggtgGGAGGGTCCATCATGAACCGGatgtggaagtgcaacaatgccaccgttgacACTTACTGTACC
Mutant_56MP	GGSIMPR	GTTTATCGGGCtgcaagcatggtggagacttgtatgtggtgGGAGGGTCCATCATGCCACGGatgtggaagtgcaacaatgccaccgttgacACTTACTGTACC
Mutant_56MQ	GGSIMQR	GTTTATCGGGCtgcaagcatggtggagacttgtatgtggtgGGAGGGTCCATCATGCAGCGGatgtggaagtgcaacaatgccaccgttgacACTTACTGTACC
Mutant_56MS	GGSIMSR	GTTTATCGGGCtgcaagcatggtggagacttgtatgtggtgGGAGGGTCCATCATGAGCCGGatgtggaagtgcaacaatgccaccgttgacACTTACTGTACC
Mutant_56MT	GGSIMTR	GTTTATCGGGCtgcaagcatggtggagacttgtatgtggtgGGAGGGTCCATCATGACCCGGatgtggaagtgcaacaatgccaccgttgacACTTACTGTACC
Mutant_56MV	GGSIMVR	GTTTATCGGGCtgcaagcatggtggagacttgtatgtggtgGGAGGGTCCATCATGGTGCGGatgtggaagtgcaacaatgccaccgttgacACTTACTGTACC
Mutant_56MW	GGSIMWR	GTTTATCGGGCtgcaagcatggtggagacttgtatgtggtgGGAGGGTCCATCATGTGGCGGatgtggaagtgcaacaatgccaccgttgacACTTACTGTACC
Mutant_56MY	GGSIMYR	GTTTATCGGGCtgcaagcatggtggagacttgtatgtggtgGGAGGGTCCATCATGTACCGGatgtggaagtgcaacaatgccaccgttgacACTTACTGTACC
Mutant_56NA	GGSINAR	GTTTATCGGGCtgcaagcatggtggagacttgtatgtggtgGGAGGGTCCATCAACGCCCGGatgtggaagtgcaacaatgccaccgttgacACTTACTGTACC
Mutant_56NC	GGSINCR	GTTTATCGGGCtgcaagcatggtggagacttgtatgtggtgGGAGGGTCCATCAACTGCCGGatgtggaagtgcaacaatgccaccgttgacACTTACTGTACC
Mutant_56ND	GGSINDR	GTTTATCGGGCtgcaagcatggtggagacttgtatgtggtgGGAGGGTCCATCAACGACCGGatgtggaagtgcaacaatgccaccgttgacACTTACTGTACC
Mutant_56NE	GGSINER	GTTTATCGGGCtgcaagcatggtggagacttgtatgtggtgGGAGGGTCCATCAACGAGCGGatgtggaagtgcaacaatgccaccgttgacACTTACTGTACC
Mutant_56NF	GGSINFR	GTTTATCGGGCtgcaagcatggtggagacttgtatgtggtgGGAGGGTCCATCAACTTCCGGatgtggaagtgcaacaatgccaccgttgacACTTACTGTACC
Mutant_56NG	GGSINGR	GTTTATCGGGCtgcaagcatggtggagacttgtatgtggtgGGAGGGTCCATCAACGGACGGatgtggaagtgcaacaatgccaccgttgacACTTACTGTACC
Mutant_56NH	GGSINHR	GTTTATCGGGCtgcaagcatggtggagacttgtatgtggtgGGAGGGTCCATCAACCACCGGatgtggaagtgcaacaatgccaccgttgacACTTACTGTACC
Mutant_56NI	GGSINIR	GTTTATCGGGCtgcaagcatggtggagacttgtatgtggtgGGAGGGTCCATCAACATTCGGatgtggaagtgcaacaatgccaccgttgacACTTACTGTACC
Mutant_56NK	GGSINKR	GTTTATCGGGCtgcaagcatggtggagacttgtatgtggtgGGAGGGTCCATCAACAAGCGGatgtggaagtgcaacaatgccaccgttgacACTTACTGTACC
Mutant_56NL	GGSINLR	GTTTATCGGGCtgcaagcatggtggagacttgtatgtggtgGGAGGGTCCATCAACCTGCGGatgtggaagtgcaacaatgccaccgttgacACTTACTGTACC
Mutant_56NM	GGSINMR	GTTTATCGGGCtgcaagcatggtggagacttgtatgtggtgGGAGGGTCCATCAACATGCGGatgtggaagtgcaacaatgccaccgttgacACTTACTGTACC
Mutant_56NN	GGSINNR	GTTTATCGGGCtgcaagcatggtggagacttgtatgtggtgGGAGGGTCCATCAACAACCGGatgtggaagtgcaacaatgccaccgttgacACTTACTGTACC
Mutant_56NP	GGSINPR	GTTTATCGGGCtgcaagcatggtggagacttgtatgtggtgGGAGGGTCCATCAACCCACGGatgtggaagtgcaacaatgccaccgttgacACTTACTGTACC
Mutant_56NQ	GGSINQR	GTTTATCGGGCtgcaagcatggtggagacttgtatgtggtgGGAGGGTCCATCAACCAGCGGatgtggaagtgcaacaatgccaccgttgacACTTACTGTACC
Mutant_56NS	GGSINSR	GTTTATCGGGCtgcaagcatggtggagacttgtatgtggtgGGAGGGTCCATCAACAGCCGGatgtggaagtgcaacaatgccaccgttgacACTTACTGTACC
Mutant_56NT	GGSINTR	GTTTATCGGGCtgcaagcatggtggagacttgtatgtggtgGGAGGGTCCATCAACACCCGGatgtggaagtgcaacaatgccaccgttgacACTTACTGTACC
Mutant_56NV	GGSINVR	GTTTATCGGGCtgcaagcatggtggagacttgtatgtggtgGGAGGGTCCATCAACGTGCGGatgtggaagtgcaacaatgccaccgttgacACTTACTGTACC
Mutant_56NW	GGSINWR	GTTTATCGGGCtgcaagcatggtggagacttgtatgtggtgGGAGGGTCCATCAACTGGCGGatgtggaagtgcaacaatgccaccgttgacACTTACTGTACC
Mutant_56NY	GGSINYR	GTTTATCGGGCtgcaagcatggtggagacttgtatgtggtgGGAGGGTCCATCAACTACCGGatgtggaagtgcaacaatgccaccgttgacACTTACTGTACC
Mutant_56QA	GGSIQAR	GTTTATCGGGCtgcaagcatggtggagacttgtatgtggtgGGAGGGTCCATCCAGGCCCGGatgtggaagtgcaacaatgccaccgttgacACTTACTGTACC
Mutant_56QC	GGSIQCR	GTTTATCGGGCtgcaagcatggtggagacttgtatgtggtgGGAGGGTCCATCCAGTGCCGGatgtggaagtgcaacaatgccaccgttgacACTTACTGTACC
Mutant_56QD	GGSIQDR	GTTTATCGGGCtgcaagcatggtggagacttgtatgtggtgGGAGGGTCCATCCAGGACCGGatgtggaagtgcaacaatgccaccgttgacACTTACTGTACC
Mutant_56QE	GGSIQER	GTTTATCGGGCtgcaagcatggtggagacttgtatgtggtgGGAGGGTCCATCCAGGAGCGGatgtggaagtgcaacaatgccaccgttgacACTTACTGTACC
Mutant_56QF	GGSIQFR	GTTTATCGGGCtgcaagcatggtggagacttgtatgtggtgGGAGGGTCCATCCAGTTCCGGatgtggaagtgcaacaatgccaccgttgacACTTACTGTACC
Mutant_56QG	GGSIQGR	GTTTATCGGGCtgcaagcatggtggagacttgtatgtggtgGGAGGGTCCATCCAGGGACGGatgtggaagtgcaacaatgccaccgttgacACTTACTGTACC
Mutant_56QH	GGSIQHR	GTTTATCGGGCtgcaagcatggtggagacttgtatgtggtgGGAGGGTCCATCCAGCACCGGatgtggaagtgcaacaatgccaccgttgacACTTACTGTACC
Mutant_56QI	GGSIQIR	GTTTATCGGGCtgcaagcatggtggagacttgtatgtggtgGGAGGGTCCATCCAGATTCGGatgtggaagtgcaacaatgccaccgttgacACTTACTGTACC
Mutant_56QK	GGSIQKR	GTTTATCGGGCtgcaagcatggtggagacttgtatgtggtgGGAGGGTCCATCCAGAAGCGGatgtggaagtgcaacaatgccaccgttgacACTTACTGTACC
Mutant_56QL	GGSIQLR	GTTTATCGGGCtgcaagcatggtggagacttgtatgtggtgGGAGGGTCCATCCAGCTGCGGatgtggaagtgcaacaatgccaccgttgacACTTACTGTACC
Mutant_56QM	GGSIQMR	GTTTATCGGGCtgcaagcatggtggagacttgtatgtggtgGGAGGGTCCATCCAGATGCGGatgtggaagtgcaacaatgccaccgttgacACTTACTGTACC
Mutant_56QN	GGSIQNR	GTTTATCGGGCtgcaagcatggtggagacttgtatgtggtgGGAGGGTCCATCCAGAACCGGatgtggaagtgcaacaatgccaccgttgacACTTACTGTACC
Mutant_56QP	GGSIQPR	GTTTATCGGGCtgcaagcatggtggagacttgtatgtggtgGGAGGGTCCATCCAGCCACGGatgtggaagtgcaacaatgccaccgttgacACTTACTGTACC
Mutant_56QQ	GGSIQQR	GTTTATCGGGCtgcaagcatggtggagacttgtatgtggtgGGAGGGTCCATCCAGCAGCGGatgtggaagtgcaacaatgccaccgttgacACTTACTGTACC
Mutant_56QS	GGSIQSR	GTTTATCGGGCtgcaagcatggtggagacttgtatgtggtgGGAGGGTCCATCCAGAGCCGGatgtggaagtgcaacaatgccaccgttgacACTTACTGTACC
Mutant_56QT	GGSIQTR	GTTTATCGGGCtgcaagcatggtggagacttgtatgtggtgGGAGGGTCCATCCAGACCCGGatgtggaagtgcaacaatgccaccgttgacACTTACTGTACC
Mutant_56QV	GGSIQVR	GTTTATCGGGCtgcaagcatggtggagacttgtatgtggtgGGAGGGTCCATCCAGGTGCGGatgtggaagtgcaacaatgccaccgttgacACTTACTGTACC
Mutant_56QW	GGSIQWR	GTTTATCGGGCtgcaagcatggtggagacttgtatgtggtgGGAGGGTCCATCCAGTGGCGGatgtggaagtgcaacaatgccaccgttgacACTTACTGTACC
Mutant_56QY	GGSIQYR	GTTTATCGGGCtgcaagcatggtggagacttgtatgtggtgGGAGGGTCCATCCAGTACCGGatgtggaagtgcaacaatgccaccgttgacACTTACTGTACC
Mutant_56RA	GGSIRAR	GTTTATCGGGCtgcaagcatggtggagacttgtatgtggtgGGAGGGTCCATCCGGGCCCGCatgtggaagtgcaacaatgccaccgttgacACTTACTGTACC
Mutant_56RC	GGSIRCR	GTTTATCGGGCtgcaagcatggtggagacttgtatgtggtgGGAGGGTCCATCCGGTGCCGCatgtggaagtgcaacaatgccaccgttgacACTTACTGTACC
Mutant_56RD	GGSIRDR	GTTTATCGGGCtgcaagcatggtggagacttgtatgtggtgGGAGGGTCCATCCGGGACCGCatgtggaagtgcaacaatgccaccgttgacACTTACTGTACC
Mutant_56RE	GGSIRER	GTTTATCGGGCtgcaagcatggtggagacttgtatgtggtgGGAGGGTCCATCCGGGAGCGCatgtggaagtgcaacaatgccaccgttgacACTTACTGTACC
Mutant_56RF	GGSIRFR	GTTTATCGGGCtgcaagcatggtggagacttgtatgtggtgGGAGGGTCCATCCGGTTCCGCatgtggaagtgcaacaatgccaccgttgacACTTACTGTACC
Mutant_56RG	GGSIRGR	GTTTATCGGGCtgcaagcatggtggagacttgtatgtggtgGGAGGGTCCATCCGGGGACGCatgtggaagtgcaacaatgccaccgttgacACTTACTGTACC
Mutant_56RH	GGSIRHR	GTTTATCGGGCtgcaagcatggtggagacttgtatgtggtgGGAGGGTCCATCCGGCACCGCatgtggaagtgcaacaatgccaccgttgacACTTACTGTACC
Mutant_56RI	GGSIRIR	GTTTATCGGGCtgcaagcatggtggagacttgtatgtggtgGGAGGGTCCATCCGGATTCGCatgtggaagtgcaacaatgccaccgttgacACTTACTGTACC
Mutant_56RK	GGSIRKR	GTTTATCGGGCtgcaagcatggtggagacttgtatgtggtgGGAGGGTCCATCCGGAAGCGCatgtggaagtgcaacaatgccaccgttgacACTTACTGTACC
Mutant_56RL	GGSIRLR	GTTTATCGGGCtgcaagcatggtggagacttgtatgtggtgGGAGGGTCCATCCGGCTGCGCatgtggaagtgcaacaatgccaccgttgacACTTACTGTACC
Mutant_56RM	GGSIRMR	GTTTATCGGGCtgcaagcatggtggagacttgtatgtggtgGGAGGGTCCATCCGGATGCGCatgtggaagtgcaacaatgccaccgttgacACTTACTGTACC
Mutant_56RN	GGSIRNR	GTTTATCGGGCtgcaagcatggtggagacttgtatgtggtgGGAGGGTCCATCCGGAACCGCatgtggaagtgcaacaatgccaccgttgacACTTACTGTACC
Mutant_56RP	GGSIRPR	GTTTATCGGGCtgcaagcatggtggagacttgtatgtggtgGGAGGGTCCATCCGGCCACGCatgtggaagtgcaacaatgccaccgttgacACTTACTGTACC
Mutant_56RQ	GGSIRQR	GTTTATCGGGCtgcaagcatggtggagacttgtatgtggtgGGAGGGTCCATCCGGCAGCGCatgtggaagtgcaacaatgccaccgttgacACTTACTGTACC
Mutant_56RS	GGSIRSR	GTTTATCGGGCtgcaagcatggtggagacttgtatgtggtgGGAGGGTCCATCCGGAGCCGCatgtggaagtgcaacaatgccaccgttgacACTTACTGTACC
Mutant_56RT	GGSIRTR	GTTTATCGGGCtgcaagcatggtggagacttgtatgtggtgGGAGGGTCCATCCGGACCCGCatgtggaagtgcaacaatgccaccgttgacACTTACTGTACC
Mutant_56RV	GGSIRVR	GTTTATCGGGCtgcaagcatggtggagacttgtatgtggtgGGAGGGTCCATCCGGGTGCGCatgtggaagtgcaacaatgccaccgttgacACTTACTGTACC
Mutant_56RW	GGSIRWR	GTTTATCGGGCtgcaagcatggtggagacttgtatgtggtgGGAGGGTCCATCCGGTGGCGCatgtggaagtgcaacaatgccaccgttgacACTTACTGTACC
Mutant_56RY	GGSIRYR	GTTTATCGGGCtgcaagcatggtggagacttgtatgtggtgGGAGGGTCCATCCGGTACCGCatgtggaagtgcaacaatgccaccgttgacACTTACTGTACC
Mutant_56SA	GGSISAR	GTTTATCGGGCtgcaagcatggtggagacttgtatgtggtgGGAGGGTCCATCAGCGCCCGGatgtggaagtgcaacaatgccaccgttgacACTTACTGTACC
Mutant_56SC	GGSISCR	GTTTATCGGGCtgcaagcatggtggagacttgtatgtggtgGGAGGGTCCATCAGCTGCCGGatgtggaagtgcaacaatgccaccgttgacACTTACTGTACC
Mutant_56SD	GGSISDR	GTTTATCGGGCtgcaagcatggtggagacttgtatgtggtgGGAGGGTCCATCAGCGACCGGatgtggaagtgcaacaatgccaccgttgacACTTACTGTACC
Mutant_56SE	GGSISER	GTTTATCGGGCtgcaagcatggtggagacttgtatgtggtgGGAGGGTCCATCAGCGAGCGGatgtggaagtgcaacaatgccaccgttgacACTTACTGTACC
Mutant_56SF	GGSISFR	GTTTATCGGGCtgcaagcatggtggagacttgtatgtggtgGGAGGGTCCATCAGCTTCCGGatgtggaagtgcaacaatgccaccgttgacACTTACTGTACC
Mutant_56SG	GGSISGR	GTTTATCGGGCtgcaagcatggtggagacttgtatgtggtgGGAGGGTCCATCAGCGGACGGatgtggaagtgcaacaatgccaccgttgacACTTACTGTACC
Mutant_56SH	GGSISHR	GTTTATCGGGCtgcaagcatggtggagacttgtatgtggtgGGAGGGTCCATCAGCCACCGGatgtggaagtgcaacaatgccaccgttgacACTTACTGTACC
Mutant_56SI	GGSISIR	GTTTATCGGGCtgcaagcatggtggagacttgtatgtggtgGGAGGGTCCATCAGCATTCGGatgtggaagtgcaacaatgccaccgttgacACTTACTGTACC
Mutant_56SK	GGSISKR	GTTTATCGGGCtgcaagcatggtggagacttgtatgtggtgGGAGGGTCCATCAGCAAGCGGatgtggaagtgcaacaatgccaccgttgacACTTACTGTACC
Mutant_56SL	GGSISLR	GTTTATCGGGCtgcaagcatggtggagacttgtatgtggtgGGAGGGTCCATCAGCCTGCGGatgtggaagtgcaacaatgccaccgttgacACTTACTGTACC
Mutant_56SM	GGSISMR	GTTTATCGGGCtgcaagcatggtggagacttgtatgtggtgGGAGGGTCCATCAGCATGCGGatgtggaagtgcaacaatgccaccgttgacACTTACTGTACC
Mutant_56SN	GGSISNR	GTTTATCGGGCtgcaagcatggtggagacttgtatgtggtgGGAGGGTCCATCAGCAACCGGatgtggaagtgcaacaatgccaccgttgacACTTACTGTACC
Mutant_56SP	GGSISPR	GTTTATCGGGCtgcaagcatggtggagacttgtatgtggtgGGAGGGTCCATCAGCCCACGGatgtggaagtgcaacaatgccaccgttgacACTTACTGTACC
Mutant_56SQ	GGSISQR	GTTTATCGGGCtgcaagcatggtggagacttgtatgtggtgGGAGGGTCCATCAGCCAGCGGatgtggaagtgcaacaatgccaccgttgacACTTACTGTACC
Mutant_56SS	GGSISSR	GTTTATCGGGCtgcaagcatggtggagacttgtatgtggtgGGAGGGTCCATCAGCAGCCGGatgtggaagtgcaacaatgccaccgttgacACTTACTGTACC
Mutant_56ST	GGSISTR	GTTTATCGGGCtgcaagcatggtggagacttgtatgtggtgGGAGGGTCCATCAGCACCCGGatgtggaagtgcaacaatgccaccgttgacACTTACTGTACC
Mutant_56SV	GGSISVR	GTTTATCGGGCtgcaagcatggtggagacttgtatgtggtgGGAGGGTCCATCAGCGTGCGGatgtggaagtgcaacaatgccaccgttgacACTTACTGTACC
Mutant_56SW	GGSISWR	GTTTATCGGGCtgcaagcatggtggagacttgtatgtggtgGGAGGGTCCATCAGCTGGCGGatgtggaagtgcaacaatgccaccgttgacACTTACTGTACC
Mutant_56SY	GGSISYR	GTTTATCGGGCtgcaagcatggtggagacttgtatgtggtgGGAGGGTCCATCAGCTACCGGatgtggaagtgcaacaatgccaccgttgacACTTACTGTACC
Mutant_56TA	GGSITAR	GTTTATCGGGCtgcaagcatggtggagacttgtatgtggtgGGAGGGTCCATCACCGCCCGGatgtggaagtgcaacaatgccaccgttgacACTTACTGTACC
Mutant_56TC	GGSITCR	GTTTATCGGGCtgcaagcatggtggagacttgtatgtggtgGGAGGGTCCATCACCTGCCGGatgtggaagtgcaacaatgccaccgttgacACTTACTGTACC
Mutant_56TD	GGSITDR	GTTTATCGGGCtgcaagcatggtggagacttgtatgtggtgGGAGGGTCCATCACCGACCGGatgtggaagtgcaacaatgccaccgttgacACTTACTGTACC
Mutant_56TE	GGSITER	GTTTATCGGGCtgcaagcatggtggagacttgtatgtggtgGGAGGGTCCATCACCGAGCGGatgtggaagtgcaacaatgccaccgttgacACTTACTGTACC
Mutant_56TF	GGSITFR	GTTTATCGGGCtgcaagcatggtggagacttgtatgtggtgGGAGGGTCCATCACCTTCCGGatgtggaagtgcaacaatgccaccgttgacACTTACTGTACC
Mutant_56TG	GGSITGR	GTTTATCGGGCtgcaagcatggtggagacttgtatgtggtgGGAGGGTCCATCACCGGACGGatgtggaagtgcaacaatgccaccgttgacACTTACTGTACC
Mutant_56TH	GGSITHR	GTTTATCGGGCtgcaagcatggtggagacttgtatgtggtgGGAGGGTCCATCACCCACCGGatgtggaagtgcaacaatgccaccgttgacACTTACTGTACC
Mutant_56TI	GGSITIR	GTTTATCGGGCtgcaagcatggtggagacttgtatgtggtgGGAGGGTCCATCACCATTCGGatgtggaagtgcaacaatgccaccgttgacACTTACTGTACC
Mutant_56TK	GGSITKR	GTTTATCGGGCtgcaagcatggtggagacttgtatgtggtgGGAGGGTCCATCACCAAGCGGatgtggaagtgcaacaatgccaccgttgacACTTACTGTACC
Mutant_56TL	GGSITLR	GTTTATCGGGCtgcaagcatggtggagacttgtatgtggtgGGAGGGTCCATCACCCTGCGGatgtggaagtgcaacaatgccaccgttgacACTTACTGTACC
Mutant_56TM	GGSITMR	GTTTATCGGGCtgcaagcatggtggagacttgtatgtggtgGGAGGGTCCATCACCATGCGGatgtggaagtgcaacaatgccaccgttgacACTTACTGTACC
Mutant_56TN	GGSITNR	GTTTATCGGGCtgcaagcatggtggagacttgtatgtggtgGGAGGGTCCATCACCAACCGGatgtggaagtgcaacaatgccaccgttgacACTTACTGTACC
Mutant_56TP	GGSITPR	GTTTATCGGGCtgcaagcatggtggagacttgtatgtggtgGGAGGGTCCATCACCCCACGGatgtggaagtgcaacaatgccaccgttgacACTTACTGTACC
Mutant_56TQ	GGSITQR	GTTTATCGGGCtgcaagcatggtggagacttgtatgtggtgGGAGGGTCCATCACCCAGCGGatgtggaagtgcaacaatgccaccgttgacACTTACTGTACC
Mutant_56TS	GGSITSR	GTTTATCGGGCtgcaagcatggtggagacttgtatgtggtgGGAGGGTCCATCACCAGCCGGatgtggaagtgcaacaatgccaccgttgacACTTACTGTACC
Mutant_56TT	GGSITTR	GTTTATCGGGCtgcaagcatggtggagacttgtatgtggtgGGAGGGTCCATCACCACCCGGatgtggaagtgcaacaatgccaccgttgacACTTACTGTACC
Mutant_56TV	GGSITVR	GTTTATCGGGCtgcaagcatggtggagacttgtatgtggtgGGAGGGTCCATCACCGTGCGGatgtggaagtgcaacaatgccaccgttgacACTTACTGTACC
Mutant_56TW	GGSITWR	GTTTATCGGGCtgcaagcatggtggagacttgtatgtggtgGGAGGGTCCATCACCTGGCGGatgtggaagtgcaacaatgccaccgttgacACTTACTGTACC
Mutant_56TY	GGSITYR	GTTTATCGGGCtgcaagcatggtggagacttgtatgtggtgGGAGGGTCCATCACCTACCGGatgtggaagtgcaacaatgccaccgttgacACTTACTGTACC
Mutant_56VA	GGSIVAR	GTTTATCGGGCtgcaagcatggtggagacttgtatgtggtgGGAGGGTCCATCGTGGCCCGGatgtggaagtgcaacaatgccaccgttgacACTTACTGTACC
Mutant_56VC	GGSIVCR	GTTTATCGGGCtgcaagcatggtggagacttgtatgtggtgGGAGGGTCCATCGTGTGCCGGatgtggaagtgcaacaatgccaccgttgacACTTACTGTACC
Mutant_56VD	GGSIVDR	GTTTATCGGGCtgcaagcatggtggagacttgtatgtggtgGGAGGGTCCATCGTGGACCGGatgtggaagtgcaacaatgccaccgttgacACTTACTGTACC
Mutant_56VE	GGSIVER	GTTTATCGGGCtgcaagcatggtggagacttgtatgtggtgGGAGGGTCCATCGTGGAGCGGatgtggaagtgcaacaatgccaccgttgacACTTACTGTACC
Mutant_56VF	GGSIVFR	GTTTATCGGGCtgcaagcatggtggagacttgtatgtggtgGGAGGGTCCATCGTGTTCCGGatgtggaagtgcaacaatgccaccgttgacACTTACTGTACC
Mutant_56VG	GGSIVGR	GTTTATCGGGCtgcaagcatggtggagacttgtatgtggtgGGAGGGTCCATCGTGGGACGGatgtggaagtgcaacaatgccaccgttgacACTTACTGTACC
Mutant_56VH	GGSIVHR	GTTTATCGGGCtgcaagcatggtggagacttgtatgtggtgGGAGGGTCCATCGTGCACCGGatgtggaagtgcaacaatgccaccgttgacACTTACTGTACC
Mutant_56VI	GGSIVIR	GTTTATCGGGCtgcaagcatggtggagacttgtatgtggtgGGAGGGTCCATCGTGATTCGGatgtggaagtgcaacaatgccaccgttgacACTTACTGTACC
Mutant_56VK	GGSIVKR	GTTTATCGGGCtgcaagcatggtggagacttgtatgtggtgGGAGGGTCCATCGTGAAGCGGatgtggaagtgcaacaatgccaccgttgacACTTACTGTACC
Mutant_56VL	GGSIVLR	GTTTATCGGGCtgcaagcatggtggagacttgtatgtggtgGGAGGGTCCATCGTGCTGCGGatgtggaagtgcaacaatgccaccgttgacACTTACTGTACC
Mutant_56VM	GGSIVMR	GTTTATCGGGCtgcaagcatggtggagacttgtatgtggtgGGAGGGTCCATCGTGATGCGGatgtggaagtgcaacaatgccaccgttgacACTTACTGTACC
Mutant_56VN	GGSIVNR	GTTTATCGGGCtgcaagcatggtggagacttgtatgtggtgGGAGGGTCCATCGTGAACCGGatgtggaagtgcaacaatgccaccgttgacACTTACTGTACC
Mutant_56VP	GGSIVPR	GTTTATCGGGCtgcaagcatggtggagacttgtatgtggtgGGAGGGTCCATCGTGCCACGGatgtggaagtgcaacaatgccaccgttgacACTTACTGTACC
Mutant_56VQ	GGSIVQR	GTTTATCGGGCtgcaagcatggtggagacttgtatgtggtgGGAGGGTCCATCGTGCAGCGGatgtggaagtgcaacaatgccaccgttgacACTTACTGTACC
Mutant_56VS	GGSIVSR	GTTTATCGGGCtgcaagcatggtggagacttgtatgtggtgGGAGGGTCCATCGTGAGCCGGatgtggaagtgcaacaatgccaccgttgacACTTACTGTACC
Mutant_56VT	GGSIVTR	GTTTATCGGGCtgcaagcatggtggagacttgtatgtggtgGGAGGGTCCATCGTGACCCGGatgtggaagtgcaacaatgccaccgttgacACTTACTGTACC
Mutant_56VV	GGSIVVR	GTTTATCGGGCtgcaagcatggtggagacttgtatgtggtgGGAGGGTCCATCGTGGTGCGGatgtggaagtgcaacaatgccaccgttgacACTTACTGTACC
Mutant_56VW	GGSIVWR	GTTTATCGGGCtgcaagcatggtggagacttgtatgtggtgGGAGGGTCCATCGTGTGGCGGatgtggaagtgcaacaatgccaccgttgacACTTACTGTACC
Mutant_56VY	GGSIVYR	GTTTATCGGGCtgcaagcatggtggagacttgtatgtggtgGGAGGGTCCATCGTGTACCGGatgtggaagtgcaacaatgccaccgttgacACTTACTGTACC
Mutant_56WA	GGSIWAR	GTTTATCGGGCtgcaagcatggtggagacttgtatgtggtgGGAGGGTCCATCTGGGCCCGGatgtggaagtgcaacaatgccaccgttgacACTTACTGTACC
Mutant_56WC	GGSIWCR	GTTTATCGGGCtgcaagcatggtggagacttgtatgtggtgGGAGGGTCCATCTGGTGCCGGatgtggaagtgcaacaatgccaccgttgacACTTACTGTACC
Mutant_56WD	GGSIWDR	GTTTATCGGGCtgcaagcatggtggagacttgtatgtggtgGGAGGGTCCATCTGGGACCGGatgtggaagtgcaacaatgccaccgttgacACTTACTGTACC
Mutant_56WE	GGSIWER	GTTTATCGGGCtgcaagcatggtggagacttgtatgtggtgGGAGGGTCCATCTGGGAGCGGatgtggaagtgcaacaatgccaccgttgacACTTACTGTACC
Mutant_56WF	GGSIWFR	GTTTATCGGGCtgcaagcatggtggagacttgtatgtggtgGGAGGGTCCATCTGGTTCCGGatgtggaagtgcaacaatgccaccgttgacACTTACTGTACC
Mutant_56WG	GGSIWGR	GTTTATCGGGCtgcaagcatggtggagacttgtatgtggtgGGAGGGTCCATCTGGGGACGGatgtggaagtgcaacaatgccaccgttgacACTTACTGTACC
Mutant_56WH	GGSIWHR	GTTTATCGGGCtgcaagcatggtggagacttgtatgtggtgGGAGGGTCCATCTGGCACCGGatgtggaagtgcaacaatgccaccgttgacACTTACTGTACC
Mutant_56WI	GGSIWIR	GTTTATCGGGCtgcaagcatggtggagacttgtatgtggtgGGAGGGTCCATCTGGATTCGGatgtggaagtgcaacaatgccaccgttgacACTTACTGTACC
Mutant_56WK	GGSIWKR	GTTTATCGGGCtgcaagcatggtggagacttgtatgtggtgGGAGGGTCCATCTGGAAGCGGatgtggaagtgcaacaatgccaccgttgacACTTACTGTACC
Mutant_56WL	GGSIWLR	GTTTATCGGGCtgcaagcatggtggagacttgtatgtggtgGGAGGGTCCATCTGGCTGCGGatgtggaagtgcaacaatgccaccgttgacACTTACTGTACC
Mutant_56WM	GGSIWMR	GTTTATCGGGCtgcaagcatggtggagacttgtatgtggtgGGAGGGTCCATCTGGATGCGGatgtggaagtgcaacaatgccaccgttgacACTTACTGTACC
Mutant_56WN	GGSIWNR	GTTTATCGGGCtgcaagcatggtggagacttgtatgtggtgGGAGGGTCCATCTGGAACCGGatgtggaagtgcaacaatgccaccgttgacACTTACTGTACC
Mutant_56WP	GGSIWPR	GTTTATCGGGCtgcaagcatggtggagacttgtatgtggtgGGAGGGTCCATCTGGCCACGGatgtggaagtgcaacaatgccaccgttgacACTTACTGTACC
Mutant_56WQ	GGSIWQR	GTTTATCGGGCtgcaagcatggtggagacttgtatgtggtgGGAGGGTCCATCTGGCAGCGGatgtggaagtgcaacaatgccaccgttgacACTTACTGTACC
Mutant_56WS	GGSIWSR	GTTTATCGGGCtgcaagcatggtggagacttgtatgtggtgGGAGGGTCCATCTGGAGCCGGatgtggaagtgcaacaatgccaccgttgacACTTACTGTACC
Mutant_56WT	GGSIWTR	GTTTATCGGGCtgcaagcatggtggagacttgtatgtggtgGGAGGGTCCATCTGGACCCGGatgtggaagtgcaacaatgccaccgttgacACTTACTGTACC
Mutant_56WV	GGSIWVR	GTTTATCGGGCtgcaagcatggtggagacttgtatgtggtgGGAGGGTCCATCTGGGTGCGGatgtggaagtgcaacaatgccaccgttgacACTTACTGTACC
Mutant_56WW	GGSIWWR	GTTTATCGGGCtgcaagcatggtggagacttgtatgtggtgGGAGGGTCCATCTGGTGGCGGatgtggaagtgcaacaatgccaccgttgacACTTACTGTACC
Mutant_56WY	GGSIWYR	GTTTATCGGGCtgcaagcatggtggagacttgtatgtggtgGGAGGGTCCATCTGGTACCGGatgtggaagtgcaacaatgccaccgttgacACTTACTGTACC
Mutant_56YA	GGSIYAR	GTTTATCGGGCtgcaagcatggtggagacttgtatgtggtgGGAGGGTCCATCTACGCCCGGatgtggaagtgcaacaatgccaccgttgacACTTACTGTACC
Mutant_56YC	GGSIYCR	GTTTATCGGGCtgcaagcatggtggagacttgtatgtggtgGGAGGGTCCATCTACTGCCGGatgtggaagtgcaacaatgccaccgttgacACTTACTGTACC
Mutant_56YD	GGSIYDR	GTTTATCGGGCtgcaagcatggtggagacttgtatgtggtgGGAGGGTCCATCTACGACCGGatgtggaagtgcaacaatgccaccgttgacACTTACTGTACC
Mutant_56YE	GGSIYER	GTTTATCGGGCtgcaagcatggtggagacttgtatgtggtgGGAGGGTCCATCTACGAGCGGatgtggaagtgcaacaatgccaccgttgacACTTACTGTACC
Mutant_56YF	GGSIYFR	GTTTATCGGGCtgcaagcatggtggagacttgtatgtggtgGGAGGGTCCATCTACTTCCGGatgtggaagtgcaacaatgccaccgttgacACTTACTGTACC
Mutant_56YG	GGSIYGR	GTTTATCGGGCtgcaagcatggtggagacttgtatgtggtgGGAGGGTCCATCTACGGACGGatgtggaagtgcaacaatgccaccgttgacACTTACTGTACC
Mutant_56YH	GGSIYHR	GTTTATCGGGCtgcaagcatggtggagacttgtatgtggtgGGAGGGTCCATCTACCACCGGatgtggaagtgcaacaatgccaccgttgacACTTACTGTACC
Mutant_56YI	GGSIYIR	GTTTATCGGGCtgcaagcatggtggagacttgtatgtggtgGGAGGGTCCATCTACATTCGGatgtggaagtgcaacaatgccaccgttgacACTTACTGTACC
Mutant_56YK	GGSIYKR	GTTTATCGGGCtgcaagcatggtggagacttgtatgtggtgGGAGGGTCCATCTACAAGCGGatgtggaagtgcaacaatgccaccgttgacACTTACTGTACC
Mutant_56YL	GGSIYLR	GTTTATCGGGCtgcaagcatggtggagacttgtatgtggtgGGAGGGTCCATCTACCTGCGGatgtggaagtgcaacaatgccaccgttgacACTTACTGTACC
Mutant_56YM	GGSIYMR	GTTTATCGGGCtgcaagcatggtggagacttgtatgtggtgGGAGGGTCCATCTACATGCGGatgtggaagtgcaacaatgccaccgttgacACTTACTGTACC
Mutant_56YN	GGSIYNR	GTTTATCGGGCtgcaagcatggtggagacttgtatgtggtgGGAGGGTCCATCTACAACCGGatgtggaagtgcaacaatgccaccgttgacACTTACTGTACC
Mutant_56YP	GGSIYPR	GTTTATCGGGCtgcaagcatggtggagacttgtatgtggtgGGAGGGTCCATCTACCCACGGatgtggaagtgcaacaatgccaccgttgacACTTACTGTACC
Mutant_56YQ	GGSIYQR	GTTTATCGGGCtgcaagcatggtggagacttgtatgtggtgGGAGGGTCCATCTACCAGCGGatgtggaagtgcaacaatgccaccgttgacACTTACTGTACC
Mutant_56YS	GGSIYSR	GTTTATCGGGCtgcaagcatggtggagacttgtatgtggtgGGAGGGTCCATCTACAGCCGGatgtggaagtgcaacaatgccaccgttgacACTTACTGTACC
Mutant_56YT	GGSIYTR	GTTTATCGGGCtgcaagcatggtggagacttgtatgtggtgGGAGGGTCCATCTACACCCGGatgtggaagtgcaacaatgccaccgttgacACTTACTGTACC
Mutant_56YV	GGSIYVR	GTTTATCGGGCtgcaagcatggtggagacttgtatgtggtgGGAGGGTCCATCTACGTGCGGatgtggaagtgcaacaatgccaccgttgacACTTACTGTACC
Mutant_56YW	GGSIYWR	GTTTATCGGGCtgcaagcatggtggagacttgtatgtggtgGGAGGGTCCATCTACTGGCGGatgtggaagtgcaacaatgccaccgttgacACTTACTGTACC
Mutant_56YY	GGSIYYR	GTTTATCGGGCtgcaagcatggtggagacttgtatgtggtgGGAGGGTCCATCTACTACCGGatgtggaagtgcaacaatgccaccgttgacACTTACTGTACC
Mutant_67AA	GGSIPAA	GTTTATCGGGCtgcaagcatggtggagacttgtatgtggtgGGAGGGTCCATCCCAGCCGCCatgtggaagtgcaacaatgccaccgttgacACTTACTGTACC
Mutant_67AC	GGSIPAC	GTTTATCGGGCtgcaagcatggtggagacttgtatgtggtgGGAGGGTCCATCCCAGCCTGCatgtggaagtgcaacaatgccaccgttgacACTTACTGTACC
Mutant_67AD	GGSIPAD	GTTTATCGGGCtgcaagcatggtggagacttgtatgtggtgGGAGGGTCCATCCCAGCCGACatgtggaagtgcaacaatgccaccgttgacACTTACTGTACC
Mutant_67AE	GGSIPAE	GTTTATCGGGCtgcaagcatggtggagacttgtatgtggtgGGAGGGTCCATCCCAGCCGAGatgtggaagtgcaacaatgccaccgttgacACTTACTGTACC
Mutant_67AF	GGSIPAF	GTTTATCGGGCtgcaagcatggtggagacttgtatgtggtgGGAGGGTCCATCCCAGCCTTCatgtggaagtgcaacaatgccaccgttgacACTTACTGTACC
Mutant_67AG	GGSIPAG	GTTTATCGGGCtgcaagcatggtggagacttgtatgtggtgGGAGGGTCCATCCCAGCCGGAatgtggaagtgcaacaatgccaccgttgacACTTACTGTACC
Mutant_67AH	GGSIPAH	GTTTATCGGGCtgcaagcatggtggagacttgtatgtggtgGGAGGGTCCATCCCAGCCCACatgtggaagtgcaacaatgccaccgttgacACTTACTGTACC
Mutant_67AI	GGSIPAI	GTTTATCGGGCtgcaagcatggtggagacttgtatgtggtgGGAGGGTCCATCCCAGCCATTatgtggaagtgcaacaatgccaccgttgacACTTACTGTACC
Mutant_67AK	GGSIPAK	GTTTATCGGGCtgcaagcatggtggagacttgtatgtggtgGGAGGGTCCATCCCAGCCAAGatgtggaagtgcaacaatgccaccgttgacACTTACTGTACC
Mutant_67AL	GGSIPAL	GTTTATCGGGCtgcaagcatggtggagacttgtatgtggtgGGAGGGTCCATCCCAGCCCTGatgtggaagtgcaacaatgccaccgttgacACTTACTGTACC
Mutant_67AM	GGSIPAM	GTTTATCGGGCtgcaagcatggtggagacttgtatgtggtgGGAGGGTCCATCCCAGCCATGatgtggaagtgcaacaatgccaccgttgacACTTACTGTACC
Mutant_67AN	GGSIPAN	GTTTATCGGGCtgcaagcatggtggagacttgtatgtggtgGGAGGGTCCATCCCAGCCAACatgtggaagtgcaacaatgccaccgttgacACTTACTGTACC
Mutant_67AP	GGSIPAP	GTTTATCGGGCtgcaagcatggtggagacttgtatgtggtgGGAGGGTCCATCCCAGCCCCTatgtggaagtgcaacaatgccaccgttgacACTTACTGTACC
Mutant_67AQ	GGSIPAQ	GTTTATCGGGCtgcaagcatggtggagacttgtatgtggtgGGAGGGTCCATCCCAGCCCAGatgtggaagtgcaacaatgccaccgttgacACTTACTGTACC
Mutant_67AS	GGSIPAS	GTTTATCGGGCtgcaagcatggtggagacttgtatgtggtgGGAGGGTCCATCCCAGCCAGCatgtggaagtgcaacaatgccaccgttgacACTTACTGTACC
Mutant_67AT	GGSIPAT	GTTTATCGGGCtgcaagcatggtggagacttgtatgtggtgGGAGGGTCCATCCCAGCCACCatgtggaagtgcaacaatgccaccgttgacACTTACTGTACC
Mutant_67AV	GGSIPAV	GTTTATCGGGCtgcaagcatggtggagacttgtatgtggtgGGAGGGTCCATCCCAGCCGTGatgtggaagtgcaacaatgccaccgttgacACTTACTGTACC
Mutant_67AW	GGSIPAW	GTTTATCGGGCtgcaagcatggtggagacttgtatgtggtgGGAGGGTCCATCCCAGCCTGGatgtggaagtgcaacaatgccaccgttgacACTTACTGTACC
Mutant_67AY	GGSIPAY	GTTTATCGGGCtgcaagcatggtggagacttgtatgtggtgGGAGGGTCCATCCCAGCCTACatgtggaagtgcaacaatgccaccgttgacACTTACTGTACC
Mutant_67CA	GGSIPCA	GTTTATCGGGCtgcaagcatggtggagacttgtatgtggtgGGAGGGTCCATCCCATGCGCCatgtggaagtgcaacaatgccaccgttgacACTTACTGTACC
Mutant_67CC	GGSIPCC	GTTTATCGGGCtgcaagcatggtggagacttgtatgtggtgGGAGGGTCCATCCCATGCTGCatgtggaagtgcaacaatgccaccgttgacACTTACTGTACC
Mutant_67CD	GGSIPCD	GTTTATCGGGCtgcaagcatggtggagacttgtatgtggtgGGAGGGTCCATCCCATGCGACatgtggaagtgcaacaatgccaccgttgacACTTACTGTACC
Mutant_67CE	GGSIPCE	GTTTATCGGGCtgcaagcatggtggagacttgtatgtggtgGGAGGGTCCATCCCATGCGAGatgtggaagtgcaacaatgccaccgttgacACTTACTGTACC
Mutant_67CF	GGSIPCF	GTTTATCGGGCtgcaagcatggtggagacttgtatgtggtgGGAGGGTCCATCCCATGCTTCatgtggaagtgcaacaatgccaccgttgacACTTACTGTACC
Mutant_67CG	GGSIPCG	GTTTATCGGGCtgcaagcatggtggagacttgtatgtggtgGGAGGGTCCATCCCATGCGGAatgtggaagtgcaacaatgccaccgttgacACTTACTGTACC
Mutant_67CH	GGSIPCH	GTTTATCGGGCtgcaagcatggtggagacttgtatgtggtgGGAGGGTCCATCCCATGCCACatgtggaagtgcaacaatgccaccgttgacACTTACTGTACC
Mutant_67CI	GGSIPCI	GTTTATCGGGCtgcaagcatggtggagacttgtatgtggtgGGAGGGTCCATCCCATGCATTatgtggaagtgcaacaatgccaccgttgacACTTACTGTACC
Mutant_67CK	GGSIPCK	GTTTATCGGGCtgcaagcatggtggagacttgtatgtggtgGGAGGGTCCATCCCATGCAAGatgtggaagtgcaacaatgccaccgttgacACTTACTGTACC
[truncated: 3,256 more rows]
