# Supplementary material for: Converging mechanism of UM171 and KBTBD4 neomorphic cancer mutations
Source: Nature. Author manuscript; Available in PMC 2025 Mar 13. (PMC11882451; doi:10.1038/s41586-024-08533-3)
Supplement: Xie et al Supplementary Data 1 [file NIHMS2059354-supplement-Xie_et_al_Supplementary_Data_1.xlsx]

## Sheet: Supplementary Data 1
Supplementary Data 1 | KBTBD4 MUT vs WT PDX TMT proteomics data
Gene	Accession	Annotation	PSM	PDX_batch1_PDX-24	PDX_batch1_PDX-32	PDX_batch1_PDX-26	PDX_batch2_PDX-27	PDX_batch2_PDX-4	PDX_batch2_PDX-5	PDX_batch2_PDX-12
A1BG	sp|P04217|A1BG_HUMAN	Alpha-1B-glycoprotein OS=Homo sapiens OX=9606 GN=A1BG PE=1 SV=4	1				14501	15585.9	15303.1	15228.5
A2M	sp|P01023|A2MG_HUMAN	Alpha-2-macroglobulin OS=Homo sapiens OX=9606 GN=A2M PE=1 SV=3	25.5	1.68e+06	923120	1.87751e+06	1.40125e+06	1.05135e+06	1.35517e+06	1.55896e+06
AAAS	sp|Q9NRG9|AAAS_HUMAN	Aladin OS=Homo sapiens OX=9606 GN=AAAS PE=1 SV=1	34	227436	262057	233019	207928	215931	199459	181585
AACS	sp|Q86V21|AACS_HUMAN	Acetoacetyl-CoA synthetase OS=Homo sapiens OX=9606 GN=AACS PE=1 SV=1	37	240836	339488	324140	495805	294048	102272	186839
AADAT	sp|Q8N5Z0|AADAT_HUMAN	Kynurenine/alpha-aminoadipate aminotransferase, mitochondrial OS=Homo sapiens OX=9606 GN=AADAT PE=1 SV=2	10	87016.5	103706	135567	158399	275682	52961.4	97193.6
AAGAB	sp|Q6PD74|AAGAB_HUMAN	Alpha- and gamma-adaptin-binding protein p34 OS=Homo sapiens OX=9606 GN=AAGAB PE=1 SV=1	3	574262	861700	550150
AAK1	sp|Q2M2I8|AAK1_HUMAN	AP2-associated protein kinase 1 OS=Homo sapiens OX=9606 GN=AAK1 PE=1 SV=3	66	331806	530456	477269	425300	632571	368638	503023
AAK1	tr|A0A096LP25|A0A096LP25_HUMAN	AP2-associated protein kinase 1 (Fragment) OS=Homo sapiens OX=9606 GN=AAK1 PE=1 SV=1	28	197037	215659	197418	217139	242991	191112	168864
AAMDC	sp|Q9H7C9|AAMDC_HUMAN	Mth938 domain-containing protein OS=Homo sapiens OX=9606 GN=AAMDC PE=1 SV=1	31	198832	351433	321205	536201	518222	294342	535400
AAMP	sp|Q13685|AAMP_HUMAN	Angio-associated migratory cell protein OS=Homo sapiens OX=9606 GN=AAMP PE=1 SV=2	29.5	446515	522532	356628	342208	462660	410053	383438
AAR2	sp|Q9Y312|AAR2_HUMAN	Protein AAR2 homolog OS=Homo sapiens OX=9606 GN=AAR2 PE=1 SV=2	18	328267	378762	271313	227592	298349	229484	237643
AARS1	sp|P49588|SYAC_HUMAN	Alanine--tRNA ligase, cytoplasmic OS=Homo sapiens OX=9606 GN=AARS1 PE=1 SV=2	283.5	5.60258e+06	2.40226e+06	4.62012e+06	5.4318e+06	4.45267e+06	3.57699e+06	5.66176e+06
AARS2	sp|Q5JTZ9|SYAM_HUMAN	Alanine--tRNA ligase, mitochondrial OS=Homo sapiens OX=9606 GN=AARS2 PE=1 SV=1	73.5	594384	686459	605560	629339	514767	1.08875e+06	613595
AARSD1	sp|Q9BTE6|AASD1_HUMAN	Alanyl-tRNA editing protein Aarsd1 OS=Homo sapiens OX=9606 GN=AARSD1 PE=1 SV=2	73.5	1.94475e+06	1.45638e+06	1.50422e+06	1.68691e+06	982390	1.51169e+06	1.46913e+06
AASDH	sp|Q4L235|ACSF4_HUMAN	Beta-alanine-activating enzyme OS=Homo sapiens OX=9606 GN=AASDH PE=1 SV=3	10.5	83974.6	58160.9	68820.3	49432.4	58684.7	64437.3	69057.8
AASDHPPT	sp|Q9NRN7|ADPPT_HUMAN	L-aminoadipate-semialdehyde dehydrogenase-phosphopantetheinyl transferase OS=Homo sapiens OX=9606 GN=AASDHPPT PE=1 SV=2	40	2.40661e+06	1.49583e+06	1.21585e+06	1.19966e+06	2.4037e+06	2.02496e+06	1.14512e+06
AASS	sp|Q9UDR5|AASS_HUMAN	Alpha-aminoadipic semialdehyde synthase, mitochondrial OS=Homo sapiens OX=9606 GN=AASS PE=1 SV=1	52	364838	202859	191446	404477	505663	475575	356666
AATF	sp|Q9NY61|AATF_HUMAN	Protein AATF OS=Homo sapiens OX=9606 GN=AATF PE=1 SV=1	35	401346	265555	315475	218065	337503	360773	244167
AATK	sp|Q6ZMQ8|LMTK1_HUMAN	Serine/threonine-protein kinase LMTK1 OS=Homo sapiens OX=9606 GN=AATK PE=1 SV=2	2.5	10838.4	15569.8	14525.9	45178.8	21997.1	21648.1	20575.9
ABAT	sp|P80404|GABT_HUMAN	4-aminobutyrate aminotransferase, mitochondrial OS=Homo sapiens OX=9606 GN=ABAT PE=1 SV=3	65	784714	1.55001e+06	1.2932e+06	723009	2.04878e+06	609927	2.74508e+06
ABCA1	sp|O95477|ABCA1_HUMAN	Phospholipid-transporting ATPase ABCA1 OS=Homo sapiens OX=9606 GN=ABCA1 PE=1 SV=3	16.5	52756.3	65385.8	59010.3	53523.5	68631.2	50370.9	114737
ABCA13	sp|Q86UQ4|ABCAD_HUMAN	ATP-binding cassette sub-family A member 13 OS=Homo sapiens OX=9606 GN=ABCA13 PE=2 SV=3	4	262828	138862	162314	124540	115814	131661	114896
ABCA2	sp|Q9BZC7|ABCA2_HUMAN	ATP-binding cassette sub-family A member 2 OS=Homo sapiens OX=9606 GN=ABCA2 PE=1 SV=4	27.5	78789.5	76948.5	72771.7	77906.6	71197.5	66865.9	90932.5
ABCA3	sp|Q99758|ABCA3_HUMAN	ATP-binding cassette sub-family A member 3 OS=Homo sapiens OX=9606 GN=ABCA3 PE=1 SV=2	32.5	295977	96581.6	169329	101927	90993.4	123406	152166
ABCA5	sp|Q8WWZ7|ABCA5_HUMAN	ATP-binding cassette sub-family A member 5 OS=Homo sapiens OX=9606 GN=ABCA5 PE=2 SV=2	7.5	45724.9	26097.8	19465.5	19639.3	24870.4	17792.7	30079.7
ABCA7	sp|Q8IZY2|ABCA7_HUMAN	Phospholipid-transporting ATPase ABCA7 OS=Homo sapiens OX=9606 GN=ABCA7 PE=1 SV=3	2	9443.87	16232.2	14522.1	11530.4	26526	14438.9	18260.1
ABCA8	sp|O94911|ABCA8_HUMAN	ATP-binding cassette sub-family A member 8 OS=Homo sapiens OX=9606 GN=ABCA8 PE=1 SV=3	4.5	13289.8	14927.8	14568.5	20324.6	16545.1	13745.1	22698.7
ABCB1	sp|P08183|MDR1_HUMAN	ATP-dependent translocase ABCB1 OS=Homo sapiens OX=9606 GN=ABCB1 PE=1 SV=3	32.5	77230.9	191891	78703.7	65987.3	60886.7	73392.5	104395
ABCB10	sp|Q9NRK6|ABCBA_HUMAN	ATP-binding cassette sub-family B member 10, mitochondrial OS=Homo sapiens OX=9606 GN=ABCB10 PE=1 SV=2	18	293801	169646	221079	169811	92844.2	259097	105629
ABCB4	sp|P21439|MDR3_HUMAN	Phosphatidylcholine translocator ABCB4 OS=Homo sapiens OX=9606 GN=ABCB4 PE=1 SV=2	22	530860	1.29797e+06	538327	512766	491790	623846	872920
ABCB6	sp|Q9NP58|ABCB6_HUMAN	ATP-binding cassette sub-family B member 6, mitochondrial OS=Homo sapiens OX=9606 GN=ABCB6 PE=1 SV=1	25.5	332366	450565	345674	278235	242658	560169	240061
ABCB7	sp|O75027|ABCB7_HUMAN	ATP-binding cassette sub-family B member 7, mitochondrial OS=Homo sapiens OX=9606 GN=ABCB7 PE=1 SV=2	33.5	512215	671805	646850	599978	419947	649550	543777
ABCB8	sp|Q9NUT2|MITOS_HUMAN	Mitochondrial potassium channel ATP-binding subunit OS=Homo sapiens OX=9606 GN=ABCB8 PE=1 SV=3	22.5	129102	188262	140530	54358.1	90582.5	190907	172539
ABCB9	sp|Q9NP78|ABCB9_HUMAN	ATP-binding cassette sub-family B member 9 OS=Homo sapiens OX=9606 GN=ABCB9 PE=1 SV=1	12.5	1.07746e+06	634799	1.2101e+06	761208	949738	763993	309392
ABCC1	sp|P33527|MRP1_HUMAN	Multidrug resistance-associated protein 1 OS=Homo sapiens OX=9606 GN=ABCC1 PE=1 SV=3	58	232837	286084	224493	89821.1	329652	203815	139639
ABCC1	tr|G0ZCM3|G0ZCM3_HUMAN	ATP-binding cassette transporter variant ABCC1delta-ex13 (Fragment) OS=Homo sapiens OX=9606 GN=ABCC1 PE=2 SV=1	7	89970	85905.8	78963.8	43251.2	160104	89287.9	59282.8
ABCC10	sp|Q5T3U5|MRP7_HUMAN	Multidrug resistance-associated protein 7 OS=Homo sapiens OX=9606 GN=ABCC10 PE=1 SV=1	1.5	39957.3	69490.3	56272.7
ABCC3	sp|O15438|MRP3_HUMAN	Canalicular multispecific organic anion transporter 2 OS=Homo sapiens OX=9606 GN=ABCC3 PE=1 SV=3	4.5	63960.6	52620	48181.6	31916.9	25919.7	35688.4	55962
ABCC4	sp|O15439|MRP4_HUMAN	Multidrug resistance-associated protein 4 OS=Homo sapiens OX=9606 GN=ABCC4 PE=1 SV=3	35.5	260909	139179	75502.5	60451.3	209773	58519.6	377124
ABCC5	sp|O15440|MRP5_HUMAN	Multidrug resistance-associated protein 5 OS=Homo sapiens OX=9606 GN=ABCC5 PE=1 SV=2	3	52023.4	34954.6	45120.9	21868.3	30852.6	36066.6	34303
ABCC8	sp|Q09428|ABCC8_HUMAN	ATP-binding cassette sub-family C member 8 OS=Homo sapiens OX=9606 GN=ABCC8 PE=1 SV=6	9	176090	143481	151758	164620	200400	156274	140105
ABCC9	sp|O60706|ABCC9_HUMAN	ATP-binding cassette sub-family C member 9 OS=Homo sapiens OX=9606 GN=ABCC9 PE=1 SV=2	6	158742	153849	143931	149378	169550	134036	141977
ABCD1	sp|P33897|ABCD1_HUMAN	ATP-binding cassette sub-family D member 1 OS=Homo sapiens OX=9606 GN=ABCD1 PE=1 SV=2	16	52870.7	56192.8	206756	169554	59164.9	65204	78792.3
ABCD2	sp|Q9UBJ2|ABCD2_HUMAN	ATP-binding cassette sub-family D member 2 OS=Homo sapiens OX=9606 GN=ABCD2 PE=1 SV=1	10	38130.4	55934.6	69799.2	66716.7	58101.2	43397.6	71896.6
ABCD3	sp|P28288|ABCD3_HUMAN	ATP-binding cassette sub-family D member 3 OS=Homo sapiens OX=9606 GN=ABCD3 PE=1 SV=1	59	478069	388506	579580	388288	347282	480560	384141
ABCD4	sp|O14678|ABCD4_HUMAN	Lysosomal cobalamin transporter ABCD4 OS=Homo sapiens OX=9606 GN=ABCD4 PE=1 SV=1	9	86636	149978	106973	96240	70823.9	91107.7	70011.9
ABCE1	sp|P61221|ABCE1_HUMAN	ATP-binding cassette sub-family E member 1 OS=Homo sapiens OX=9606 GN=ABCE1 PE=1 SV=1	112	3.24471e+06	1.80305e+06	2.35949e+06	1.51802e+06	1.49501e+06	2.02675e+06	2.07014e+06
ABCF1	sp|Q8NE71|ABCF1_HUMAN	ATP-binding cassette sub-family F member 1 OS=Homo sapiens OX=9606 GN=ABCF1 PE=1 SV=2	157	2.46998e+06	2.27469e+06	2.28934e+06	1.31482e+06	1.18256e+06	2.02156e+06	1.56391e+06
ABCF2	sp|Q9UG63|ABCF2_HUMAN	ATP-binding cassette sub-family F member 2 OS=Homo sapiens OX=9606 GN=ABCF2 PE=1 SV=2	90.5	1.14765e+06	975132	801764	577902	415907	942524	548274
ABCF3	sp|Q9NUQ8|ABCF3_HUMAN	ATP-binding cassette sub-family F member 3 OS=Homo sapiens OX=9606 GN=ABCF3 PE=1 SV=2	54	571163	427310	486243	465935	363052	529845	608899
ABCG2	sp|Q9UNQ0|ABCG2_HUMAN	Broad substrate specificity ATP-binding cassette transporter ABCG2 OS=Homo sapiens OX=9606 GN=ABCG2 PE=1 SV=3	2	35450.3	37575	38095.5
ABHD10	sp|Q9NUJ1|ABHDA_HUMAN	Mycophenolic acid acyl-glucuronide esterase, mitochondrial OS=Homo sapiens OX=9606 GN=ABHD10 PE=1 SV=1	31.5	369585	368009	270605	550950	408580	656444	201328
ABHD11	sp|Q8NFV4|ABHDB_HUMAN	Protein ABHD11 OS=Homo sapiens OX=9606 GN=ABHD11 PE=1 SV=1	21.5	343258	863728	186043	250030	145267	497884	283125
ABHD12	sp|Q8N2K0|ABD12_HUMAN	Lysophosphatidylserine lipase ABHD12 OS=Homo sapiens OX=9606 GN=ABHD12 PE=1 SV=2	22	205447	247653	247877	222255	157756	278186	176307
ABHD13	sp|Q7L211|ABHDD_HUMAN	Protein ABHD13 OS=Homo sapiens OX=9606 GN=ABHD13 PE=2 SV=1	2	65887.2	63167.3	41368.3	67084.6	55009	45117.7	52825.3
ABHD14A-ACY1	tr|A0A1B0GW23|A0A1B0GW23_HUMAN	N-acyl-L-amino-acid amidohydrolase (Fragment) OS=Homo sapiens OX=9606 GN=ABHD14A-ACY1 PE=3 SV=1	46.5	1.50856e+06	931587	734588	1.9124e+06	742940	874727	1.24588e+06
ABHD14B	sp|Q96IU4|ABHEB_HUMAN	Protein ABHD14B OS=Homo sapiens OX=9606 GN=ABHD14B PE=1 SV=1	25	717868	617031	328372	393418	474734	219688	688682
ABHD15	sp|Q6UXT9|ABH15_HUMAN	Protein ABHD15 OS=Homo sapiens OX=9606 GN=ABHD15 PE=1 SV=2	1.5	24114.1	26378.2	13246.2	16990.1	19945.8	15044.2	10772.6
ABHD16A	sp|O95870|ABHGA_HUMAN	Phosphatidylserine lipase ABHD16A OS=Homo sapiens OX=9606 GN=ABHD16A PE=1 SV=3	67.5	248112	321112	441714	377074	317021	439526	516621
ABHD17A	sp|Q96GS6|AB17A_HUMAN	Alpha/beta hydrolase domain-containing protein 17A OS=Homo sapiens OX=9606 GN=ABHD17A PE=1 SV=1	1	48458.7	37156.1	43623.8	27467	44144.4	37587.5	71803.8
ABHD17B	sp|Q5VST6|AB17B_HUMAN	Alpha/beta hydrolase domain-containing protein 17B OS=Homo sapiens OX=9606 GN=ABHD17B PE=1 SV=1	9	48393.8	56443.3	44811.4	26505.3	44472.5	49364.1	42437.4
ABHD17C	sp|Q6PCB6|AB17C_HUMAN	Alpha/beta hydrolase domain-containing protein 17C OS=Homo sapiens OX=9606 GN=ABHD17C PE=1 SV=2	4	50963	29352.4	45931.1	41892.7	42693.2	24114.9	37104.5
ABHD4	sp|Q8TB40|ABHD4_HUMAN	(Lyso)-N-acylphosphatidylethanolamine lipase OS=Homo sapiens OX=9606 GN=ABHD4 PE=1 SV=1	8	40758	76752.4	63469.3	49855.9	84526.5	63877.2	152000
ABHD5	sp|Q8WTS1|ABHD5_HUMAN	1-acylglycerol-3-phosphate O-acyltransferase ABHD5 OS=Homo sapiens OX=9606 GN=ABHD5 PE=1 SV=1	1.5	65204.9	36472.4	55859.4	125488	62650.7	75253.8	72386.7
ABHD6	sp|Q9BV23|ABHD6_HUMAN	Monoacylglycerol lipase ABHD6 OS=Homo sapiens OX=9606 GN=ABHD6 PE=1 SV=1	12	82010.6	62886.1	47796.3	39976.8	93871.8	54696.1	58565.6
ABI1	sp|Q8IZP0-3|ABI1_HUMAN	Isoform 3 of Abl interactor 1 OS=Homo sapiens OX=9606 GN=ABI1	36.5	162097	188586	197097	158669	221202	169338	203694
ABI1	sp|Q8IZP0-12|ABI1_HUMAN	Isoform 12 of Abl interactor 1 OS=Homo sapiens OX=9606 GN=ABI1	29.5	150168	174273	184885	146968	202310	155878	188808
ABI1	sp|Q8IZP0|ABI1_HUMAN	Abl interactor 1 OS=Homo sapiens OX=9606 GN=ABI1 PE=1 SV=4	32	162492	185904	196278	155523	228179	171820	204898
ABI1	sp|Q8IZP0-10|ABI1_HUMAN	Isoform 10 of Abl interactor 1 OS=Homo sapiens OX=9606 GN=ABI1	30.5	163946	187319	196663	155523	228179	171820	204898
ABI2	sp|Q9NYB9|ABI2_HUMAN	Abl interactor 2 OS=Homo sapiens OX=9606 GN=ABI2 PE=1 SV=1	27	302402	397876	285715	219571	425077	310224	300565
ABI3	sp|Q9P2A4|ABI3_HUMAN	ABI gene family member 3 OS=Homo sapiens OX=9606 GN=ABI3 PE=1 SV=2	0.5	47943.4	51373	48741.4
ABITRAM	sp|Q9NX38|ABITM_HUMAN	Protein Abitram OS=Homo sapiens OX=9606 GN=ABITRAM PE=1 SV=1	5	62696.3	36463.9	56060.8	79563.4	41820.6	61741.7	52437.7
ABL1	sp|P00519|ABL1_HUMAN	Tyrosine-protein kinase ABL1 OS=Homo sapiens OX=9606 GN=ABL1 PE=1 SV=4	55.5	115238	175761	149869	220983	119431	105504	139239
ABL2	sp|P42684|ABL2_HUMAN	Tyrosine-protein kinase ABL2 OS=Homo sapiens OX=9606 GN=ABL2 PE=1 SV=1	51	140502	266759	193621	181164	302440	189559	135843
ABLIM1	sp|O14639-6|ABLM1_HUMAN	Isoform 6 of Actin-binding LIM protein 1 OS=Homo sapiens OX=9606 GN=ABLIM1	46	139521	209894	214859	96565.8	396537	89999.8	367849
ABLIM1	sp|O14639|ABLM1_HUMAN	Actin-binding LIM protein 1 OS=Homo sapiens OX=9606 GN=ABLIM1 PE=1 SV=3	46	140254	211911	216545	96257.8	395440	86195.4	368548
ABLIM2	tr|Q19VH1|Q19VH1_HUMAN	Actin-binding LIM protein 2 splice variant 1 OS=Homo sapiens OX=9606 GN=ABLIM2 PE=2 SV=1	8.5	82029.7	203702	111108	64132.7	320788	118610	333789
ABLIM2	sp|Q6H8Q1-3|ABLM2_HUMAN	Isoform 3 of Actin-binding LIM protein 2 OS=Homo sapiens OX=9606 GN=ABLIM2	8.5	82029.7	203702	111108	64472.5	330692	120703	338151
ABLIM3	sp|O94929|ABLM3_HUMAN	Actin-binding LIM protein 3 OS=Homo sapiens OX=9606 GN=ABLIM3 PE=1 SV=3	11.5	34486.7	74414	28409.7	27676.3	99100.6	24139.6	91887.2
ABR	tr|I3L3W0|I3L3W0_HUMAN	Active breakpoint cluster region-related protein (Fragment) OS=Homo sapiens OX=9606 GN=ABR PE=1 SV=1	16	72071.2	234712	163012	135164	232829	128833	192626
ABR	sp|Q12979|ABR_HUMAN	Active breakpoint cluster region-related protein OS=Homo sapiens OX=9606 GN=ABR PE=1 SV=2	56	114399	353637	262252	210148	296624	197850	271545
ABRACL	sp|Q9P1F3|ABRAL_HUMAN	Costars family protein ABRACL OS=Homo sapiens OX=9606 GN=ABRACL PE=1 SV=1	0.5				355764	305649	89553.8	149919
ABRAXAS1	sp|Q6UWZ7|ABRX1_HUMAN	BRCA1-A complex subunit Abraxas 1 OS=Homo sapiens OX=9606 GN=ABRAXAS1 PE=1 SV=2	9	338750	207927	258271	207329	208698	465544	245805
ABRAXAS2	sp|Q15018|ABRX2_HUMAN	BRISC complex subunit Abraxas 2 OS=Homo sapiens OX=9606 GN=ABRAXAS2 PE=1 SV=2	36	427308	362371	479527	518475	465378	461868	342060
ABT1	sp|Q9ULW3|ABT1_HUMAN	Activator of basal transcription 1 OS=Homo sapiens OX=9606 GN=ABT1 PE=1 SV=1	12	174339	177022	208312	114800	101726	170981	105090
ABTB2	sp|Q8N961|ABTB2_HUMAN	Ankyrin repeat and BTB/POZ domain-containing protein 2 OS=Homo sapiens OX=9606 GN=ABTB2 PE=2 SV=2	14.5	31048.9	115721	29603.4	26203.7	25858.7	37863.7	22746.9
ACAA1	sp|P09110|THIK_HUMAN	3-ketoacyl-CoA thiolase, peroxisomal OS=Homo sapiens OX=9606 GN=ACAA1 PE=1 SV=2	25	219897	196459	198105	143916	174333	203546	134459
ACAA2	sp|P42765|THIM_HUMAN	3-ketoacyl-CoA thiolase, mitochondrial OS=Homo sapiens OX=9606 GN=ACAA2 PE=1 SV=2	131	1.89091e+06	596278	2.14711e+06	2.79068e+06	1.83564e+06	1.78462e+06	3.13362e+06
ACACA	sp|Q13085|ACACA_HUMAN	Acetyl-CoA carboxylase 1 OS=Homo sapiens OX=9606 GN=ACACA PE=1 SV=2	188	1.12857e+06	1.4596e+06	1.84983e+06	1.777e+06	1.39997e+06	1.37714e+06	1.38535e+06
ACACB	sp|O00763|ACACB_HUMAN	Acetyl-CoA carboxylase 2 OS=Homo sapiens OX=9606 GN=ACACB PE=1 SV=3	30.5	801496	974708	1.259e+06	1.2751e+06	1.02288e+06	977701	960986
ACAD10	sp|Q6JQN1|ACD10_HUMAN	Acyl-CoA dehydrogenase family member 10 OS=Homo sapiens OX=9606 GN=ACAD10 PE=1 SV=1	22.5	133696	97318.8	103913	160622	128059	112126	62516.4
ACAD11	sp|Q709F0|ACD11_HUMAN	Acyl-CoA dehydrogenase family member 11 OS=Homo sapiens OX=9606 GN=ACAD11 PE=1 SV=3	6	36786.9	23835	25262	23685.5	22334.6	28368.5	39708.1
ACAD8	sp|Q9UKU7|ACAD8_HUMAN	Isobutyryl-CoA dehydrogenase, mitochondrial OS=Homo sapiens OX=9606 GN=ACAD8 PE=1 SV=1	51	468286	495161	398224	437027	508052	933137	610155
ACAD9	sp|Q9H845|ACAD9_HUMAN	Complex I assembly factor ACAD9, mitochondrial OS=Homo sapiens OX=9606 GN=ACAD9 PE=1 SV=1	73	1.09619e+06	623206	620233	585499	567602	1.06286e+06	802561
ACADL	sp|P28330|ACADL_HUMAN	Long-chain specific acyl-CoA dehydrogenase, mitochondrial OS=Homo sapiens OX=9606 GN=ACADL PE=1 SV=2	17	245262	327344	269436	264033	372817	2.42816e+06	762766
ACADM	tr|A0A0S2Z3A5|A0A0S2Z3A5_HUMAN	Acyl-CoA dehydrogenase C-4 to C-12 straight chain isoform 4 (Fragment) OS=Homo sapiens OX=9606 GN=ACADM PE=2 SV=1	50	2.61927e+06	1.97316e+06	2.45077e+06	2.36239e+06	1.5548e+06	3.43147e+06	2.2846e+06
ACADM	sp|P11310|ACADM_HUMAN	Medium-chain specific acyl-CoA dehydrogenase, mitochondrial OS=Homo sapiens OX=9606 GN=ACADM PE=1 SV=1	88	4.07313e+06	3.15912e+06	3.897e+06	3.72405e+06	2.52225e+06	5.42643e+06	3.70832e+06
ACADS	sp|P16219|ACADS_HUMAN	Short-chain specific acyl-CoA dehydrogenase, mitochondrial OS=Homo sapiens OX=9606 GN=ACADS PE=1 SV=1	21.5	85192.4	105130	115925	190784	58963.5	69515.7	266425
ACADSB	sp|P45954|ACDSB_HUMAN	Short/branched chain specific acyl-CoA dehydrogenase, mitochondrial OS=Homo sapiens OX=9606 GN=ACADSB PE=1 SV=1	33	422718	362794	356159	468140	429790	498518	511105
ACADVL	sp|P49748|ACADV_HUMAN	Very long-chain specific acyl-CoA dehydrogenase, mitochondrial OS=Homo sapiens OX=9606 GN=ACADVL PE=1 SV=1	81	1.38291e+06	1.41671e+06	899923	1.93693e+06	1.06534e+06	1.76097e+06	1.12006e+06
ACAN	sp|P16112|PGCA_HUMAN	Aggrecan core protein OS=Homo sapiens OX=9606 GN=ACAN PE=1 SV=3	8	17741.8	19810.9	31479.8	24214	30121	22046	29489.3
ACAP2	tr|H7C3K3|H7C3K3_HUMAN	Arf-GAP with coiled-coil, ANK repeat and PH domain-containing protein 2 (Fragment) OS=Homo sapiens OX=9606 GN=ACAP2 PE=1 SV=8	7	84834.1	89415.2	90244.3	62767.7	63938.7	85630.7	61292.7
ACAP2	sp|Q15057|ACAP2_HUMAN	Arf-GAP with coiled-coil, ANK repeat and PH domain-containing protein 2 OS=Homo sapiens OX=9606 GN=ACAP2 PE=1 SV=3	45.5	242753	253283	294304	197685	215105	192761	220754
ACAP3	sp|Q96P50|ACAP3_HUMAN	Arf-GAP with coiled-coil, ANK repeat and PH domain-containing protein 3 OS=Homo sapiens OX=9606 GN=ACAP3 PE=1 SV=2	13	49678.3	48692.2	61753.6	51114	42862.5	26761	71005.7
ACAT1	sp|P24752|THIL_HUMAN	Acetyl-CoA acetyltransferase, mitochondrial OS=Homo sapiens OX=9606 GN=ACAT1 PE=1 SV=1	162	8.01404e+06	5.56314e+06	6.39098e+06	5.37837e+06	7.59707e+06	8.26242e+06	9.10753e+06
ACAT2	sp|Q9BWD1|THIC_HUMAN	Acetyl-CoA acetyltransferase, cytosolic OS=Homo sapiens OX=9606 GN=ACAT2 PE=1 SV=2	52.5	1.91039e+06	1.67579e+06	3.89028e+06	2.58717e+06	2.57002e+06	2.1962e+06	1.60201e+06
ACBD3	sp|Q9H3P7|GCP60_HUMAN	Golgi resident protein GCP60 OS=Homo sapiens OX=9606 GN=ACBD3 PE=1 SV=4	62.5	476644	542535	663547	561734	584519	583315	498344
ACBD5	sp|Q5T8D3|ACBD5_HUMAN	Acyl-CoA-binding domain-containing protein 5 OS=Homo sapiens OX=9606 GN=ACBD5 PE=1 SV=1	24.5	161816	221315	287760	234621	224243	153293	283019
ACBD5	sp|Q5T8D3-2|ACBD5_HUMAN	Isoform 2 of Acyl-CoA-binding domain-containing protein 5 OS=Homo sapiens OX=9606 GN=ACBD5	24.5	166564	223968	293438	232691	223742	152009	286069
ACBD6	sp|Q9BR61|ACBD6_HUMAN	Acyl-CoA-binding domain-containing protein 6 OS=Homo sapiens OX=9606 GN=ACBD6 PE=1 SV=1	23.5	233216	156602	196383	144562	188729	241038	203401
ACBD7	sp|Q8N6N7|ACBD7_HUMAN	Acyl-CoA-binding domain-containing protein 7 OS=Homo sapiens OX=9606 GN=ACBD7 PE=1 SV=1	14.5	147916	175808	199978	537970	161059	412388	93337
ACCS	sp|Q96QU6|1A1L1_HUMAN	1-aminocyclopropane-1-carboxylate synthase-like protein 1 OS=Homo sapiens OX=9606 GN=ACCS PE=1 SV=1	1	149428	77540.6	170070
ACD	sp|Q96AP0|ACD_HUMAN	Adrenocortical dysplasia protein homolog OS=Homo sapiens OX=9606 GN=ACD PE=1 SV=4	7.5	49453.8	38729.5	44920.7	55132.3	46326.6	62690.5	40206.7
ACE	sp|P12821|ACE_HUMAN	Angiotensin-converting enzyme OS=Homo sapiens OX=9606 GN=ACE PE=1 SV=1	7	17672.9	18350.4	17223	18986.3	18159.1	60544.3	36814.4
ACHE	sp|P22303|ACES_HUMAN	Acetylcholinesterase OS=Homo sapiens OX=9606 GN=ACHE PE=1 SV=1	4	5748.49	9759.76	22168.8	20113.8	15823.3	16142.2	16461
ACIN1	sp|Q9UKV3-5|ACINU_HUMAN	Isoform 4 of Apoptotic chromatin condensation inducer in the nucleus OS=Homo sapiens OX=9606 GN=ACIN1	215	2.23499e+06	2.06043e+06	2.23275e+06	2.37734e+06	2.31853e+06	2.94773e+06	2.4476e+06
ACIN1	tr|E7EQT4|E7EQT4_HUMAN	Apoptotic chromatin condensation inducer in the nucleus OS=Homo sapiens OX=9606 GN=ACIN1 PE=1 SV=2	229	2.24926e+06	2.06437e+06	2.2481e+06	2.3957e+06	2.34094e+06	2.90611e+06	2.50381e+06
ACIN1	sp|Q9UKV3|ACINU_HUMAN	Apoptotic chromatin condensation inducer in the nucleus OS=Homo sapiens OX=9606 GN=ACIN1 PE=1 SV=2	217.5	2.23139e+06	2.06584e+06	2.23708e+06	2.37817e+06	2.29582e+06	2.96729e+06	2.46481e+06
ACLY	sp|P53396|ACLY_HUMAN	ATP-citrate synthase OS=Homo sapiens OX=9606 GN=ACLY PE=1 SV=3	400	1.20608e+07	2.3071e+07	1.32967e+07	1.31994e+07	1.03682e+07	1.84518e+07	1.2028e+07
ACLY	sp|P53396-2|ACLY_HUMAN	Isoform 2 of ATP-citrate synthase OS=Homo sapiens OX=9606 GN=ACLY	390	1.18831e+07	2.30331e+07	1.32969e+07	1.29936e+07	1.0357e+07	1.83899e+07	1.19312e+07
ACO1	sp|P21399|ACOC_HUMAN	Cytoplasmic aconitate hydratase OS=Homo sapiens OX=9606 GN=ACO1 PE=1 SV=3	103.5	2.28507e+06	920770	2.3437e+06	3.59667e+06	1.80059e+06	2.62037e+06	1.56144e+06
ACO2	tr|A2A274|A2A274_HUMAN	Aconitate hydratase, mitochondrial OS=Homo sapiens OX=9606 GN=ACO2 PE=1 SV=1	245	6.47032e+06	6.70045e+06	6.24359e+06	6.03389e+06	8.27464e+06	6.03433e+06	9.27897e+06
ACOT1	sp|Q86TX2|ACOT1_HUMAN	Acyl-coenzyme A thioesterase 1 OS=Homo sapiens OX=9606 GN=ACOT1 PE=1 SV=1	54.5	710817	1.77199e+06	873414	1.34286e+06	1.60364e+06	1.05324e+06	2.03569e+06
ACOT11	sp|Q8WXI4|ACO11_HUMAN	Acyl-coenzyme A thioesterase 11 OS=Homo sapiens OX=9606 GN=ACOT11 PE=1 SV=1	9.5	25745.4	61618.1	43138.9	31374.1	77174.9	35934.7	80784.3
ACOT13	sp|Q9NPJ3|ACO13_HUMAN	Acyl-coenzyme A thioesterase 13 OS=Homo sapiens OX=9606 GN=ACOT13 PE=1 SV=1	16.5	318809	350640	351871	412348	458498	840008	945193
ACOT7	sp|O00154|BACH_HUMAN	Cytosolic acyl coenzyme A thioester hydrolase OS=Homo sapiens OX=9606 GN=ACOT7 PE=1 SV=3	82.5	3.01635e+06	2.70829e+06	3.75217e+06	2.70355e+06	3.91368e+06	1.8479e+06	2.2298e+06
ACOT8	sp|O14734|ACOT8_HUMAN	Acyl-coenzyme A thioesterase 8 OS=Homo sapiens OX=9606 GN=ACOT8 PE=1 SV=1	6.5	89321.7	67332.2	108712	107078	85714	98062.8	67122.6
ACOT9	sp|Q9Y305|ACOT9_HUMAN	Acyl-coenzyme A thioesterase 9, mitochondrial OS=Homo sapiens OX=9606 GN=ACOT9 PE=1 SV=2	50	456568	561284	786270	1.06609e+06	827087	699423	498220
ACOT9	tr|H7C5Q2|H7C5Q2_HUMAN	Acyl-coenzyme A thioesterase 9, mitochondrial (Fragment) OS=Homo sapiens OX=9606 GN=ACOT9 PE=1 SV=1	33.5	347164	445094	635829	884536	682740	600123	382696
ACOX1	sp|Q15067|ACOX1_HUMAN	Peroxisomal acyl-coenzyme A oxidase 1 OS=Homo sapiens OX=9606 GN=ACOX1 PE=1 SV=3	34.5	617720	1.17495e+06	860640	1.24399e+06	604055	881669	784903
ACOX2	sp|Q99424|ACOX2_HUMAN	Peroxisomal acyl-coenzyme A oxidase 2 OS=Homo sapiens OX=9606 GN=ACOX2 PE=1 SV=1	0.5	55336.6	85064.6	60254.6
ACOX3	sp|O15254|ACOX3_HUMAN	Peroxisomal acyl-coenzyme A oxidase 3 OS=Homo sapiens OX=9606 GN=ACOX3 PE=1 SV=2	20	97553.7	99228	120040	127724	98074.4	90601.8	72712.9
ACP1	sp|P24666|PPAC_HUMAN	Low molecular weight phosphotyrosine protein phosphatase OS=Homo sapiens OX=9606 GN=ACP1 PE=1 SV=3	50.5	968750	790283	1.13174e+06	1.39094e+06	870107	1.40624e+06	734687
ACP1	sp|P24666-2|PPAC_HUMAN	Isoform 2 of Low molecular weight phosphotyrosine protein phosphatase OS=Homo sapiens OX=9606 GN=ACP1	24	838932	853834	1.04086e+06	1.95434e+06	838036	1.25443e+06	797104
ACP2	sp|P11117|PPAL_HUMAN	Lysosomal acid phosphatase OS=Homo sapiens OX=9606 GN=ACP2 PE=1 SV=3	22	176161	258768	143748	244811	210416	236453	213123
ACP5	sp|P13686|PPA5_HUMAN	Tartrate-resistant acid phosphatase type 5 OS=Homo sapiens OX=9606 GN=ACP5 PE=1 SV=3	0.5	15162.3	13927.1	18297.2
ACP6	sp|Q9NPH0|PPA6_HUMAN	Lysophosphatidic acid phosphatase type 6 OS=Homo sapiens OX=9606 GN=ACP6 PE=1 SV=3	8.5	69921.6	42492.9	60136.1	36452.2	80086.8	217350	128099
ACSBG1	sp|Q96GR2|ACBG1_HUMAN	Long-chain-fatty-acid--CoA ligase ACSBG1 OS=Homo sapiens OX=9606 GN=ACSBG1 PE=1 SV=2	25	84743.5	232156	120318	82844.1	308590	108132	416927
ACSF2	sp|Q96CM8|ACSF2_HUMAN	Medium-chain acyl-CoA ligase ACSF2, mitochondrial OS=Homo sapiens OX=9606 GN=ACSF2 PE=1 SV=2	34	56968.6	161341	55766.7	82802.3	95327.2	61173.5	87111.1
ACSF3	sp|Q4G176|ACSF3_HUMAN	Malonate--CoA ligase ACSF3, mitochondrial OS=Homo sapiens OX=9606 GN=ACSF3 PE=1 SV=3	44	427338	218915	382336	699879	408993	370191	769252
ACSL1	sp|P33121|ACSL1_HUMAN	Long-chain-fatty-acid--CoA ligase 1 OS=Homo sapiens OX=9606 GN=ACSL1 PE=1 SV=1	61	2.41103e+06	1.54362e+06	599749	928000	741938	918152	472580
ACSL3	sp|O95573|ACSL3_HUMAN	Long-chain-fatty-acid--CoA ligase 3 OS=Homo sapiens OX=9606 GN=ACSL3 PE=1 SV=3	71	703949	561296	812052	993465	824612	782706	482229
ACSL4	sp|O60488|ACSL4_HUMAN	Long-chain-fatty-acid--CoA ligase 4 OS=Homo sapiens OX=9606 GN=ACSL4 PE=1 SV=2	44.5	430860	390675	396854	322585	348938	229296	227327
ACSL5	sp|Q9ULC5|ACSL5_HUMAN	Long-chain-fatty-acid--CoA ligase 5 OS=Homo sapiens OX=9606 GN=ACSL5 PE=1 SV=1	10.5	692609	466822	194309	252538	230002	254704	165523
ACSL6	sp|Q9UKU0|ACSL6_HUMAN	Long-chain-fatty-acid--CoA ligase 6 OS=Homo sapiens OX=9606 GN=ACSL6 PE=1 SV=4	27	110345	264570	192814	153379	262369	197430	353627
ACSL6	tr|A0A494C0B6|A0A494C0B6_HUMAN	Long-chain-fatty-acid--CoA ligase 6 OS=Homo sapiens OX=9606 GN=ACSL6 PE=1 SV=1	26	94973.4	268211	192572	155124	260389	194683	348405
ACSS1	sp|Q9NUB1|ACS2L_HUMAN	Acetyl-coenzyme A synthetase 2-like, mitochondrial OS=Homo sapiens OX=9606 GN=ACSS1 PE=1 SV=2	15.5	89732.8	79534.9	98210.7	104450	132576	216623	112460
ACSS2	sp|Q9NR19|ACSA_HUMAN	Acetyl-coenzyme A synthetase, cytoplasmic OS=Homo sapiens OX=9606 GN=ACSS2 PE=1 SV=1	23.5	71287.5	259963	118201	238711	140105	205572	95142.5
ACSS3	sp|Q9H6R3|ACSS3_HUMAN	Acyl-CoA synthetase short-chain family member 3, mitochondrial OS=Homo sapiens OX=9606 GN=ACSS3 PE=1 SV=1	6.5	14067.8	15143.6	13971.7	18350.7	19224.6	25349.7	13020.9
ACTA1	sp|P68133|ACTS_HUMAN	Actin, alpha skeletal muscle OS=Homo sapiens OX=9606 GN=ACTA1 PE=1 SV=1	1562	5.06133e+07	6.88389e+07	7.95315e+07	7.78239e+07	6.52316e+07	7.93895e+07	6.36366e+07
ACTG1	tr|K7EM38|K7EM38_HUMAN	Actin, cytoplasmic 2 (Fragment) OS=Homo sapiens OX=9606 GN=ACTG1 PE=1 SV=1	1341	3.48803e+07	4.81406e+07	5.58904e+07	5.4556e+07	4.67284e+07	5.62953e+07	4.46347e+07
ACTG1	sp|P63261|ACTG_HUMAN	Actin, cytoplasmic 2 OS=Homo sapiens OX=9606 GN=ACTG1 PE=1 SV=1	1387.5	5.32771e+07	7.25718e+07	8.42173e+07	8.27343e+07	7.11344e+07	8.19592e+07	6.79572e+07
ACTG2	tr|C9JFL5|C9JFL5_HUMAN	Actin, gamma-enteric smooth muscle (Fragment) OS=Homo sapiens OX=9606 GN=ACTG2 PE=1 SV=8	1143.5	3.45107e+07	4.75514e+07	5.59215e+07	5.45662e+07	4.64444e+07	5.68877e+07	4.42514e+07
ACTG2	sp|P63267|ACTH_HUMAN	Actin, gamma-enteric smooth muscle OS=Homo sapiens OX=9606 GN=ACTG2 PE=1 SV=1	1651.5	4.9592e+07	6.817e+07	7.89518e+07	7.77897e+07	6.56907e+07	8.02971e+07	6.29344e+07
ACTL6A	sp|O96019|ACL6A_HUMAN	Actin-like protein 6A OS=Homo sapiens OX=9606 GN=ACTL6A PE=1 SV=1	77	2.52077e+06	2.35176e+06	2.77362e+06	2.65957e+06	2.83203e+06	3.00984e+06	2.98567e+06
ACTL6B	sp|O94805|ACL6B_HUMAN	Actin-like protein 6B OS=Homo sapiens OX=9606 GN=ACTL6B PE=1 SV=1	61.5	1.18656e+06	2.04315e+06	1.85859e+06	2.31755e+06	2.0315e+06	2.23587e+06	2.59521e+06
ACTL8	sp|Q9H568|ACTL8_HUMAN	Actin-like protein 8 OS=Homo sapiens OX=9606 GN=ACTL8 PE=1 SV=1	1.5	28544.7	39599.7	13277
ACTN1	sp|P12814|ACTN1_HUMAN	Alpha-actinin-1 OS=Homo sapiens OX=9606 GN=ACTN1 PE=1 SV=2	278.5	2.35778e+06	1.75847e+06	2.88847e+06	2.48481e+06	2.96938e+06	1.80718e+06	2.21545e+06
ACTN1	sp|P12814-2|ACTN1_HUMAN	Isoform 2 of Alpha-actinin-1 OS=Homo sapiens OX=9606 GN=ACTN1	282	2.35274e+06	1.76154e+06	2.89824e+06	2.49212e+06	2.93881e+06	1.80516e+06	2.20822e+06
ACTN1	sp|P12814-3|ACTN1_HUMAN	Isoform 3 of Alpha-actinin-1 OS=Homo sapiens OX=9606 GN=ACTN1	284.5	2.34666e+06	1.7603e+06	2.90813e+06	2.47997e+06	2.9424e+06	1.79987e+06	2.20323e+06
ACTN2	sp|P35609|ACTN2_HUMAN	Alpha-actinin-2 OS=Homo sapiens OX=9606 GN=ACTN2 PE=1 SV=1	63.5	578701	361404	728305	373818	531125	353355	398467
ACTN3	sp|Q08043|ACTN3_HUMAN	Alpha-actinin-3 OS=Homo sapiens OX=9606 GN=ACTN3 PE=1 SV=2	34	1.31013e+06	1.17831e+06	1.54948e+06	1.40987e+06	1.91977e+06	1.09002e+06	1.40903e+06
ACTN4	sp|O43707|ACTN4_HUMAN	Alpha-actinin-4 OS=Homo sapiens OX=9606 GN=ACTN4 PE=1 SV=2	379.5	4.7366e+06	4.31096e+06	5.23854e+06	4.71347e+06	7.67843e+06	3.05282e+06	5.54168e+06
ACTN4	tr|A0A0S2Z3C0|A0A0S2Z3C0_HUMAN	Actinin alpha 4 isoform 3 (Fragment) OS=Homo sapiens OX=9606 GN=ACTN4 PE=2 SV=1	165.5	2.8007e+06	2.58732e+06	3.14622e+06	2.80264e+06	4.38378e+06	1.78368e+06	3.066e+06
ACTR10	sp|Q9NZ32|ARP10_HUMAN	Actin-related protein 10 OS=Homo sapiens OX=9606 GN=ACTR10 PE=1 SV=1	30	476815	452664	529058	570306	402072	445039	463439
ACTR1A	sp|P61163|ACTZ_HUMAN	Alpha-centractin OS=Homo sapiens OX=9606 GN=ACTR1A PE=1 SV=1	101	4.76052e+06	5.94833e+06	6.79724e+06	6.55966e+06	5.35535e+06	4.81308e+06	5.10472e+06
ACTR1B	sp|P42025|ACTY_HUMAN	Beta-centractin OS=Homo sapiens OX=9606 GN=ACTR1B PE=1 SV=1	84.5	3.4247e+06	4.31227e+06	4.46768e+06	4.28259e+06	4.12409e+06	3.37127e+06	3.47614e+06
ACTR2	sp|P61160-2|ARP2_HUMAN	Isoform 2 of Actin-related protein 2 OS=Homo sapiens OX=9606 GN=ACTR2	104	3.36768e+06	4.54678e+06	3.7069e+06	3.75927e+06	4.3399e+06	3.25672e+06	3.49913e+06
ACTR2	sp|P61160|ARP2_HUMAN	Actin-related protein 2 OS=Homo sapiens OX=9606 GN=ACTR2 PE=1 SV=1	128	3.44694e+06	4.53397e+06	3.71571e+06	3.78899e+06	4.33523e+06	3.25754e+06	3.42127e+06
ACTR3	sp|P61158|ARP3_HUMAN	Actin-related protein 3 OS=Homo sapiens OX=9606 GN=ACTR3 PE=1 SV=3	203.5	3.696e+06	4.6629e+06	4.01409e+06	4.31216e+06	5.22184e+06	3.838e+06	3.59752e+06
ACTR3B	sp|Q9P1U1|ARP3B_HUMAN	Actin-related protein 3B OS=Homo sapiens OX=9606 GN=ACTR3B PE=2 SV=1	82.5	1.77814e+06	2.06276e+06	1.83444e+06	1.73906e+06	2.20742e+06	1.70565e+06	1.74035e+06
ACTR5	sp|Q9H9F9|ARP5_HUMAN	Actin-related protein 5 OS=Homo sapiens OX=9606 GN=ACTR5 PE=1 SV=2	14	100851	75921.8	90457.5	92112.2	75904.1	103104	68460.5
ACTR6	sp|Q9GZN1|ARP6_HUMAN	Actin-related protein 6 OS=Homo sapiens OX=9606 GN=ACTR6 PE=1 SV=1	17	188969	203741	206166	207866	226324	178581	179005
ACTR8	sp|Q9H981|ARP8_HUMAN	Actin-related protein 8 OS=Homo sapiens OX=9606 GN=ACTR8 PE=1 SV=2	25	136968	146730	130801	130801	119076	159361	159428
ACVR1	sp|Q04771|ACVR1_HUMAN	Activin receptor type-1 OS=Homo sapiens OX=9606 GN=ACVR1 PE=1 SV=1	10.5	115509	67683.8	182525	88465.7	101792	261794	86115.5
ACVR1B	sp|P36896|ACV1B_HUMAN	Activin receptor type-1B OS=Homo sapiens OX=9606 GN=ACVR1B PE=1 SV=1	6	37946.6	58730.6	55871.2	34693	31027.4	21338	33609
ACVR2A	sp|P27037|AVR2A_HUMAN	Activin receptor type-2A OS=Homo sapiens OX=9606 GN=ACVR2A PE=1 SV=1	4	35371.6	25888.7	23309.6	25116	34056.5	27232.1	26539.1
ACVR2B	sp|Q13705|AVR2B_HUMAN	Activin receptor type-2B OS=Homo sapiens OX=9606 GN=ACVR2B PE=1 SV=3	1.5	33064.6	31761.3	36348.8	20395.8	20384.3	56805	28341.6
ACVRL1	sp|P37023|ACVL1_HUMAN	Serine/threonine-protein kinase receptor R3 OS=Homo sapiens OX=9606 GN=ACVRL1 PE=1 SV=2	0.5				16157.6	8279.94	9701.33	8427.43
ACY1	sp|Q03154|ACY1_HUMAN	Aminoacylase-1 OS=Homo sapiens OX=9606 GN=ACY1 PE=1 SV=1	46	1.52449e+06	932998	725772	1.81411e+06	737457	858653	1.18729e+06
ACY3	sp|Q96HD9|ACY3_HUMAN	N-acyl-aromatic-L-amino acid amidohydrolase (carboxylate-forming) OS=Homo sapiens OX=9606 GN=ACY3 PE=1 SV=1	3.5	21984.9	25170.3	20962.8	20088	21827.4	16516.6	40271.7
ACYP1	sp|P07311|ACYP1_HUMAN	Acylphosphatase-1 OS=Homo sapiens OX=9606 GN=ACYP1 PE=1 SV=2	28	1.12563e+06	2.36409e+06	1.43471e+06	1.53273e+06	1.35174e+06	768548	1.53635e+06
ACYP2	sp|P14621|ACYP2_HUMAN	Acylphosphatase-2 OS=Homo sapiens OX=9606 GN=ACYP2 PE=1 SV=2	23	105195	55023.9	181071	385772	287994	134166	305079
ADA	sp|P00813|ADA_HUMAN	Adenosine deaminase OS=Homo sapiens OX=9606 GN=ADA PE=1 SV=3	10	70737	149986	69743	100621	209476	109349	36748.7
ADAL	sp|Q6DHV7|ADAL_HUMAN	Adenosine deaminase-like protein OS=Homo sapiens OX=9606 GN=ADAL PE=1 SV=2	8.5	69763.2	82185.2	48151	84299.7	75736.3	81011.7	77634.3
ADAM10	sp|O14672|ADA10_HUMAN	Disintegrin and metalloproteinase domain-containing protein 10 OS=Homo sapiens OX=9606 GN=ADAM10 PE=1 SV=1	57.5	198808	219785	199836	160722	189124	180563	205790
ADAM11	sp|O75078|ADA11_HUMAN	Disintegrin and metalloproteinase domain-containing protein 11 OS=Homo sapiens OX=9606 GN=ADAM11 PE=2 SV=3	17	67488.9	149494	70351.8	47160	165875	67129.6	148477
ADAM15	sp|Q13444|ADA15_HUMAN	Disintegrin and metalloproteinase domain-containing protein 15 OS=Homo sapiens OX=9606 GN=ADAM15 PE=1 SV=4	0.5	33710.8	34412.8	16884.6
ADAM17	sp|P78536|ADA17_HUMAN	Disintegrin and metalloproteinase domain-containing protein 17 OS=Homo sapiens OX=9606 GN=ADAM17 PE=1 SV=1	32.5	97836.3	157995	95299.7	143421	84492.8	120535	80768
ADAM22	sp|Q9P0K1|ADA22_HUMAN	Disintegrin and metalloproteinase domain-containing protein 22 OS=Homo sapiens OX=9606 GN=ADAM22 PE=1 SV=1	30.5	107191	337035	150588	80043.5	342207	203055	403822
ADAM22	sp|Q9P0K1-2|ADA22_HUMAN	Isoform 2 of Disintegrin and metalloproteinase domain-containing protein 22 OS=Homo sapiens OX=9606 GN=ADAM22	31.5	111551	233349	142420	74736.5	273428	194254	332742
ADAM22	sp|Q9P0K1-5|ADA22_HUMAN	Isoform 5 of Disintegrin and metalloproteinase domain-containing protein 22 OS=Homo sapiens OX=9606 GN=ADAM22	30.5	169160	527936	252205	132461	516442	349591	643814
ADAM23	sp|O75077|ADA23_HUMAN	Disintegrin and metalloproteinase domain-containing protein 23 OS=Homo sapiens OX=9606 GN=ADAM23 PE=1 SV=1	17.5	88183	133619	91560.6	70374	153522	76608.2	145346
ADAM9	sp|Q13443|ADAM9_HUMAN	Disintegrin and metalloproteinase domain-containing protein 9 OS=Homo sapiens OX=9606 GN=ADAM9 PE=1 SV=1	14.5	63239.3	61173.4	87242.7	41502.6	59842.1	43163.1	104062
ADAMTS4	sp|O75173|ATS4_HUMAN	A disintegrin and metalloproteinase with thrombospondin motifs 4 OS=Homo sapiens OX=9606 GN=ADAMTS4 PE=1 SV=3	2	22387.7	24822.8	28213.2
ADAMTS7	sp|Q9UKP4|ATS7_HUMAN	A disintegrin and metalloproteinase with thrombospondin motifs 7 OS=Homo sapiens OX=9606 GN=ADAMTS7 PE=1 SV=2	0.5	4854.68	5694.23	5731.1
ADAMTSL1	sp|Q8N6G6|ATL1_HUMAN	ADAMTS-like protein 1 OS=Homo sapiens OX=9606 GN=ADAMTSL1 PE=1 SV=4	4.5				5201.23	4898.27	5510.09	5111.2
ADAP1	sp|O75689|ADAP1_HUMAN	Arf-GAP with dual PH domain-containing protein 1 OS=Homo sapiens OX=9606 GN=ADAP1 PE=1 SV=2	13.5	37311.4	111603	119941	55999.2	174036	139262	159459
ADAP2	sp|Q9NPF8|ADAP2_HUMAN	Arf-GAP with dual PH domain-containing protein 2 OS=Homo sapiens OX=9606 GN=ADAP2 PE=1 SV=1	0.5	26415	15428.2	28346.4
ADAR	sp|P55265|DSRAD_HUMAN	Double-stranded RNA-specific adenosine deaminase OS=Homo sapiens OX=9606 GN=ADAR PE=1 SV=4	270	2.71074e+06	2.06449e+06	2.43577e+06	2.79509e+06	2.43546e+06	4.93121e+06	2.27739e+06
ADAR	sp|P55265-2|DSRAD_HUMAN	Isoform 2 of Double-stranded RNA-specific adenosine deaminase OS=Homo sapiens OX=9606 GN=ADAR	237	2.71246e+06	2.0518e+06	2.43725e+06	2.78452e+06	2.45787e+06	4.89755e+06	2.27186e+06
ADARB1	sp|P78563|RED1_HUMAN	Double-stranded RNA-specific editase 1 OS=Homo sapiens OX=9606 GN=ADARB1 PE=1 SV=1	28.5	266269	138466	200613	209523	124684	260422	190820
ADARB2	sp|Q9NS39|RED2_HUMAN	Double-stranded RNA-specific editase B2 OS=Homo sapiens OX=9606 GN=ADARB2 PE=1 SV=1	6.5	712175	558093	613517	389974	294888	891526	392201
ADAT1	sp|Q9BUB4|ADAT1_HUMAN	tRNA-specific adenosine deaminase 1 OS=Homo sapiens OX=9606 GN=ADAT1 PE=1 SV=1	14	155271	124017	132051	139499	158798	153683	122443
ADAT2	sp|Q7Z6V5|ADAT2_HUMAN	tRNA-specific adenosine deaminase 2 OS=Homo sapiens OX=9606 GN=ADAT2 PE=1 SV=1	7.5	72145.7	63486.5	76381.8	56309.7	76885.5	66274.6	104044
ADAT3	sp|Q96EY9|ADAT3_HUMAN	Probable inactive tRNA-specific adenosine deaminase-like protein 3 OS=Homo sapiens OX=9606 GN=ADAT3 PE=1 SV=1	6.5	56716.6	65695.3	47634.8	47019.7	62396.4	67420.8	74461.8
ADCK1	sp|Q86TW2|ADCK1_HUMAN	AarF domain-containing protein kinase 1 OS=Homo sapiens OX=9606 GN=ADCK1 PE=1 SV=2	4	20899.9	18580.9	17659.5	30713.7	34176	37353.7	12385.4
ADCK5	sp|Q3MIX3|ADCK5_HUMAN	Uncharacterized aarF domain-containing protein kinase 5 OS=Homo sapiens OX=9606 GN=ADCK5 PE=1 SV=3	2.5	15273.3	20432.7	20226.7	19784.3	18479.1	33392.9	23064.6
ADCY1	sp|Q08828|ADCY1_HUMAN	Adenylate cyclase type 1 OS=Homo sapiens OX=9606 GN=ADCY1 PE=1 SV=2	6.5	39074.9	39686	33233.2	24366.8	81715.4	30329.3	74200
ADCY2	sp|Q08462|ADCY2_HUMAN	Adenylate cyclase type 2 OS=Homo sapiens OX=9606 GN=ADCY2 PE=1 SV=5	7	10896.6	28409.1	26061.3	14535.3	34039.7	12730.3	23745.9
ADCY3	sp|O60266|ADCY3_HUMAN	Adenylate cyclase type 3 OS=Homo sapiens OX=9606 GN=ADCY3 PE=1 SV=3	10	50611.7	59453.8	54884.3	95978.7	60373.5	43504.8	53781.6
ADCY5	sp|O95622|ADCY5_HUMAN	Adenylate cyclase type 5 OS=Homo sapiens OX=9606 GN=ADCY5 PE=1 SV=3	21.5	22941.6	33966.1	67324.3	31350.7	42252.5	29977.8	35163.2
ADCY6	sp|O43306|ADCY6_HUMAN	Adenylate cyclase type 6 OS=Homo sapiens OX=9606 GN=ADCY6 PE=1 SV=2	18.5	70380.1	80562	72012.3	63906.9	69473.2	50642.7	64221.6
ADCY7	sp|P51828|ADCY7_HUMAN	Adenylate cyclase type 7 OS=Homo sapiens OX=9606 GN=ADCY7 PE=1 SV=1	5.5	16540.3	18990.1	33121.9	17565.2	22935	26712.7	21376
ADCY8	sp|P40145|ADCY8_HUMAN	Adenylate cyclase type 8 OS=Homo sapiens OX=9606 GN=ADCY8 PE=1 SV=1	11.5	28943.1	47966.7	42353.7	39572	61237.8	47415	69560.6
ADCY9	sp|O60503|ADCY9_HUMAN	Adenylate cyclase type 9 OS=Homo sapiens OX=9606 GN=ADCY9 PE=1 SV=4	30.5	47763.6	92832.2	85374.7	57460.4	87944.3	33596.8	74228.6
ADCYAP1R1	sp|P41586|PACR_HUMAN	Pituitary adenylate cyclase-activating polypeptide type I receptor OS=Homo sapiens OX=9606 GN=ADCYAP1R1 PE=1 SV=1	1.5	13536.2	14216.7	12332.7	33179.9	81004.4	7696.7	10644.3
ADD1	sp|P35611-4|ADDA_HUMAN	Isoform 4 of Alpha-adducin OS=Homo sapiens OX=9606 GN=ADD1	106	940868	1.19416e+06	1.20084e+06	1.17642e+06	1.36101e+06	932471	1.28877e+06
ADD1	sp|P35611|ADDA_HUMAN	Alpha-adducin OS=Homo sapiens OX=9606 GN=ADD1 PE=1 SV=2	113.5	1.0608e+06	1.37217e+06	1.39587e+06	1.36449e+06	1.59341e+06	1.1091e+06	1.51135e+06
ADD1	sp|P35611-2|ADDA_HUMAN	Isoform 2 of Alpha-adducin OS=Homo sapiens OX=9606 GN=ADD1	113.5	1.07902e+06	1.38373e+06	1.40577e+06	1.3739e+06	1.58093e+06	1.09271e+06	1.50117e+06
ADD2	sp|P35612|ADDB_HUMAN	Beta-adducin OS=Homo sapiens OX=9606 GN=ADD2 PE=1 SV=3	129	912194	738602	928132	885223	1.07473e+06	690234	1.01411e+06
ADD2	tr|C9JTM0|C9JTM0_HUMAN	Beta-adducin (Fragment) OS=Homo sapiens OX=9606 GN=ADD2 PE=1 SV=3	41.5	609436	502574	654199	643473	718455	460614	696641
ADD3	sp|Q9UEY8-2|ADDG_HUMAN	Isoform 1 of Gamma-adducin OS=Homo sapiens OX=9606 GN=ADD3	43.5	342221	875394	676302	425161	716609	363061	590233
ADD3	sp|Q9UEY8|ADDG_HUMAN	Gamma-adducin OS=Homo sapiens OX=9606 GN=ADD3 PE=1 SV=1	42.5	338300	976584	699157	425161	716609	363061	590233
ADGRA2	sp|Q96PE1|AGRA2_HUMAN	Adhesion G protein-coupled receptor A2 OS=Homo sapiens OX=9606 GN=ADGRA2 PE=1 SV=2	1.5	61022.5	77669.4	53304.2	60370	56136.3	67470.2	58543.3
ADGRA3	sp|Q8IWK6|AGRA3_HUMAN	Adhesion G protein-coupled receptor A3 OS=Homo sapiens OX=9606 GN=ADGRA3 PE=1 SV=2	12	77133	62993.4	76795.1	71882.7	69368	62288.7	86880.2
ADGRB1	sp|O14514|AGRB1_HUMAN	Adhesion G protein-coupled receptor B1 OS=Homo sapiens OX=9606 GN=ADGRB1 PE=1 SV=2	26.5	74615.2	103428	86990.6	87105.7	135446	109095	153372
ADGRB2	sp|O60241|AGRB2_HUMAN	Adhesion G protein-coupled receptor B2 OS=Homo sapiens OX=9606 GN=ADGRB2 PE=1 SV=2	6.5	27000	46853.6	35687.8	22311.6	27882	13413.9	25205.8
ADGRB3	sp|O60242|AGRB3_HUMAN	Adhesion G protein-coupled receptor B3 OS=Homo sapiens OX=9606 GN=ADGRB3 PE=1 SV=2	36	85118.3	206819	118443	57380.8	99074.7	155880	243671
ADGRG1	sp|Q9Y653|AGRG1_HUMAN	Adhesion G-protein coupled receptor G1 OS=Homo sapiens OX=9606 GN=ADGRG1 PE=1 SV=2	18	54443.2	60734.4	82633.8	46046.3	92952.7	23645	50999.9
ADGRG6	sp|Q86SQ4|AGRG6_HUMAN	Adhesion G-protein coupled receptor G6 OS=Homo sapiens OX=9606 GN=ADGRG6 PE=1 SV=3	5.5	11439.5	13361.9	81179.8	10381.9	69418.4	14143.6	62159.5
ADGRL1	sp|O94910|AGRL1_HUMAN	Adhesion G protein-coupled receptor L1 OS=Homo sapiens OX=9606 GN=ADGRL1 PE=1 SV=1	33	71867.1	91782.2	97519.6	59417.2	118638	38397.4	205129
ADGRL2	sp|O95490|AGRL2_HUMAN	Adhesion G protein-coupled receptor L2 OS=Homo sapiens OX=9606 GN=ADGRL2 PE=1 SV=2	18.5	66411.8	120916	26256.6	39436.7	175904	73879.4	65904.7
ADGRL3	tr|E7EN28|E7EN28_HUMAN	Adhesion G protein-coupled receptor L3 OS=Homo sapiens OX=9606 GN=ADGRL3 PE=1 SV=1	38.5	124232	170070	113939	216577	209451	99186.7	298329
ADGRL3	sp|Q9HAR2|AGRL3_HUMAN	Adhesion G protein-coupled receptor L3 OS=Homo sapiens OX=9606 GN=ADGRL3 PE=1 SV=2	40.5	123122	170278	113502	206472	199185	108157	285561
ADGRL3	tr|E7ETE3|E7ETE3_HUMAN	Adhesion G protein-coupled receptor L3 OS=Homo sapiens OX=9606 GN=ADGRL3 PE=1 SV=1	42	124232	170070	113939	203836	199408	108150	284472
ADGRV1	sp|Q8WXG9|AGRV1_HUMAN	Adhesion G-protein coupled receptor V1 OS=Homo sapiens OX=9606 GN=ADGRV1 PE=1 SV=2	17	67368.8	49265.7	31810.6	108972	43580.9	82659.7	104181
ADH1B	sp|P00325|ADH1B_HUMAN	All-trans-retinol dehydrogenase [NAD(+)] ADH1B OS=Homo sapiens OX=9606 GN=ADH1B PE=1 SV=2	2	16513.4	15776.5	30207.7
ADH1C	sp|P00326|ADH1G_HUMAN	Alcohol dehydrogenase 1C OS=Homo sapiens OX=9606 GN=ADH1C PE=1 SV=2	2.5	17732.2	16342.7	30566.6
ADH5	sp|P11766|ADHX_HUMAN	Alcohol dehydrogenase class-3 OS=Homo sapiens OX=9606 GN=ADH5 PE=1 SV=4	108.5	1.09031e+07	1.5215e+07	1.23034e+07	1.08889e+07	1.63704e+07	1.21188e+07	1.77279e+07
ADH7	sp|P40394|ADH7_HUMAN	All-trans-retinol dehydrogenase [NAD(+)] ADH7 OS=Homo sapiens OX=9606 GN=ADH7 PE=1 SV=2	3.5	32618.8	98198.8	77197	64939.6	101523	51331.2	114601
ADI1	sp|Q9BV57|MTND_HUMAN	1,2-dihydroxy-3-keto-5-methylthiopentene dioxygenase OS=Homo sapiens OX=9606 GN=ADI1 PE=1 SV=1	28.5	165461	226246	214742	159241	190619	123429	89541.4
ADID	tr|A0A3B0J0F2|A0A3B0J0F2_HUMAN	Adiponectin D OS=Homo sapiens OX=9606 GN=ADID PE=4 SV=1	0.5				9575.32	13536.3	9938.91	5835.49
ADIPOR1	sp|Q96A54|PAQR1_HUMAN	Adiponectin receptor protein 1 OS=Homo sapiens OX=9606 GN=ADIPOR1 PE=1 SV=1	2.5	19140.6	25143.9	26052.1	30632	14853.9	19306.8	11276.1
ADIRF	sp|Q15847|ADIRF_HUMAN	Adipogenesis regulatory factor OS=Homo sapiens OX=9606 GN=ADIRF PE=1 SV=1	1.5	17562.2	12581.8	14363.7
ADK	sp|P55263|ADK_HUMAN	Adenosine kinase OS=Homo sapiens OX=9606 GN=ADK PE=1 SV=2	71	2.08217e+06	1.17129e+06	1.64133e+06	1.56411e+06	1.59918e+06	1.35316e+06	1.0157e+06
ADNP	sp|Q9H2P0|ADNP_HUMAN	Activity-dependent neuroprotector homeobox protein OS=Homo sapiens OX=9606 GN=ADNP PE=1 SV=1	188.5	1.31178e+06	1.24658e+06	1.41303e+06	1.69191e+06	1.39131e+06	1.60386e+06	1.46949e+06
ADNP2	sp|Q6IQ32|ADNP2_HUMAN	Activity-dependent neuroprotector homeobox protein 2 OS=Homo sapiens OX=9606 GN=ADNP2 PE=1 SV=1	11.5	64525.3	109701	57902.5	76300.9	60671	71537.2	65093
ADO	sp|Q96SZ5|AEDO_HUMAN	2-aminoethanethiol dioxygenase OS=Homo sapiens OX=9606 GN=ADO PE=1 SV=2	54.5	409760	322298	375505	472838	490038	459261	589150
ADPGK	sp|Q9BRR6|ADPGK_HUMAN	ADP-dependent glucokinase OS=Homo sapiens OX=9606 GN=ADPGK PE=1 SV=1	19.5	327953	191275	336000	386759	276541	401812	324458
ADPRH	sp|P54922|ADPRH_HUMAN	[Protein ADP-ribosylarginine] hydrolase OS=Homo sapiens OX=9606 GN=ADPRH PE=1 SV=1	8	111059	103626	139533	122669	114863	129457	116918
ADPRHL1	tr|A0A0U1RQK4|A0A0U1RQK4_HUMAN	[Protein ADP-ribosylarginine] hydrolase-like protein 1 OS=Homo sapiens OX=9606 GN=ADPRHL1 PE=1 SV=1	21	71594.5	68837.5	72995.3	73642.1	95328.9	105989	55703.5
ADPRHL1	sp|Q8NDY3|ARHL1_HUMAN	[Protein ADP-ribosylarginine] hydrolase-like protein 1 OS=Homo sapiens OX=9606 GN=ADPRHL1 PE=2 SV=1	20.5	71594.5	68837.5	72995.3	73642.1	95328.9	105989	55703.5
ADPRS	sp|Q9NX46|ADPRS_HUMAN	ADP-ribose glycohydrolase ARH3 OS=Homo sapiens OX=9606 GN=ADPRS PE=1 SV=1	55	542343	722691	602733	797826	947122	554469	920014
ADRM1	sp|Q16186|ADRM1_HUMAN	Proteasomal ubiquitin receptor ADRM1 OS=Homo sapiens OX=9606 GN=ADRM1 PE=1 SV=2	35	1.08183e+06	1.2437e+06	982874	1.00182e+06	1.37482e+06	1.19951e+06	765081
ADSL	sp|P30566|PUR8_HUMAN	Adenylosuccinate lyase OS=Homo sapiens OX=9606 GN=ADSL PE=1 SV=2	60.5	1.57031e+06	2.05658e+06	1.54381e+06	805672	1.95426e+06	1.04144e+06	996143
ADSS1	sp|Q8N142|PURA1_HUMAN	Adenylosuccinate synthetase isozyme 1 OS=Homo sapiens OX=9606 GN=ADSS1 PE=1 SV=1	14	173561	258759	162156	231386	261674	187496	259964
ADSS2	sp|P30520|PURA2_HUMAN	Adenylosuccinate synthetase isozyme 2 OS=Homo sapiens OX=9606 GN=ADSS2 PE=1 SV=3	47	1.71523e+06	1.43367e+06	2.05587e+06	1.54718e+06	2.02561e+06	908420	1.31697e+06
AEBP1	sp|Q8IUX7|AEBP1_HUMAN	Adipocyte enhancer-binding protein 1 OS=Homo sapiens OX=9606 GN=AEBP1 PE=1 SV=1	21	93064.6	137314	88703	102253	56500.8	63127.9	64330
AEBP2	sp|Q6ZN18|AEBP2_HUMAN	Zinc finger protein AEBP2 OS=Homo sapiens OX=9606 GN=AEBP2 PE=1 SV=2	4	26145.5	22211.4	22466.8	23594.7	26572	24995.3	15225.2
AFAP1	sp|Q8N556|AFAP1_HUMAN	Actin filament-associated protein 1 OS=Homo sapiens OX=9606 GN=AFAP1 PE=1 SV=2	50	445891	466627	292167	491559	191648	346233	413587
AFAP1	sp|Q8N556-2|AFAP1_HUMAN	Isoform 2 of Actin filament-associated protein 1 OS=Homo sapiens OX=9606 GN=AFAP1	60	436926	454745	284761	482960	185121	344693	395940
AFAP1L1	sp|Q8TED9|AF1L1_HUMAN	Actin filament-associated protein 1-like 1 OS=Homo sapiens OX=9606 GN=AFAP1L1 PE=1 SV=2	3.5	62527.4	26902.3	32281.6	51627	35606	36005	44992.8
AFAP1L2	sp|Q8N4X5|AF1L2_HUMAN	Actin filament-associated protein 1-like 2 OS=Homo sapiens OX=9606 GN=AFAP1L2 PE=1 SV=1	3.5	12716.3	9521.59	12562.2	8807.08	18234.8	8258.95	12665.2
AFDN	sp|P55196|AFAD_HUMAN	Afadin OS=Homo sapiens OX=9606 GN=AFDN PE=1 SV=3	202.5	1.51032e+06	921738	1.21178e+06	1.23209e+06	1.02108e+06	1.22824e+06	1.58038e+06
AFDN	sp|P55196-3|AFAD_HUMAN	Isoform 3 of Afadin OS=Homo sapiens OX=9606 GN=AFDN	187.5	1.48386e+06	920761	1.1907e+06	1.23627e+06	1.00908e+06	1.23093e+06	1.5804e+06
AFDN	sp|P55196-1|AFAD_HUMAN	Isoform 2 of Afadin OS=Homo sapiens OX=9606 GN=AFDN	189.5	1.4859e+06	919456	1.19863e+06	1.23431e+06	1.01575e+06	1.22761e+06	1.57059e+06
AFF1	sp|P51825-2|AFF1_HUMAN	Isoform 2 of AF4/FMR2 family member 1 OS=Homo sapiens OX=9606 GN=AFF1	13.5	81540.2	151655	151630	48709.2	81335.7	104794	39610.5
AFF1	sp|P51825|AFF1_HUMAN	AF4/FMR2 family member 1 OS=Homo sapiens OX=9606 GN=AFF1 PE=1 SV=1	12.5	81005.9	159837	154299	48272.7	80606.9	103855	39255.5
AFF2	sp|P51816-2|AFF2_HUMAN	Isoform 2 of AF4/FMR2 family member 2 OS=Homo sapiens OX=9606 GN=AFF2	1				20608.1	19373.2	33854	16198.9
AFF3	sp|P51826|AFF3_HUMAN	AF4/FMR2 family member 3 OS=Homo sapiens OX=9606 GN=AFF3 PE=1 SV=3	14.5	650590	253436	260045	474465	905106	708180	650816
AFF4	sp|Q9UHB7|AFF4_HUMAN	AF4/FMR2 family member 4 OS=Homo sapiens OX=9606 GN=AFF4 PE=1 SV=1	44.5	182661	171471	163589	173734	112174	233015	189944
AFG1L	sp|Q8WV93|AFG1L_HUMAN	AFG1-like ATPase OS=Homo sapiens OX=9606 GN=AFG1L PE=1 SV=2	5	46982.4	44572	54936.8	41243.9	63836	48109.5	85111.3
AFG3L2	sp|Q9Y4W6|AFG32_HUMAN	AFG3-like protein 2 OS=Homo sapiens OX=9606 GN=AFG3L2 PE=1 SV=2	115	1.83297e+06	1.4436e+06	1.37791e+06	1.7859e+06	1.28731e+06	1.10622e+06	2.11835e+06
AFM	sp|P43652|AFAM_HUMAN	Afamin OS=Homo sapiens OX=9606 GN=AFM PE=1 SV=1	3.5	363017	456321	446538
AFTPH	sp|Q6ULP2|AFTIN_HUMAN	Aftiphilin OS=Homo sapiens OX=9606 GN=AFTPH PE=1 SV=3	36.5	102893	117617	113323	245567	163854	101721	105008
AGAP1	tr|X5D293|X5D293_HUMAN	ArfGAP with GTPase domain, ankyrin repeat and PH domain 1 isoform A (Fragment) OS=Homo sapiens OX=9606 GN=AGAP1 PE=2 SV=1	35.5	536335	352163	344783	368676	671506	255215	485332
AGAP1	tr|H7C0A7|H7C0A7_HUMAN	Arf-GAP with GTPase, ANK repeat and PH domain-containing protein 1 (Fragment) OS=Homo sapiens OX=9606 GN=AGAP1 PE=1 SV=1	7.5	56233.6	39827.7	36965.9	39992.6	72030.2	24157	38642.5
AGAP1	tr|E7EUN2|E7EUN2_HUMAN	Arf-GAP with GTPase, ANK repeat and PH domain-containing protein 1 OS=Homo sapiens OX=9606 GN=AGAP1 PE=1 SV=1	45	468988	381200	383450	373537	673018	284111	456328
AGAP1	sp|Q9UPQ3-2|AGAP1_HUMAN	Isoform 2 of Arf-GAP with GTPase, ANK repeat and PH domain-containing protein 1 OS=Homo sapiens OX=9606 GN=AGAP1	38	513122	337808	364586	361576	615204	263373	493889
AGAP1	sp|Q9UPQ3|AGAP1_HUMAN	Arf-GAP with GTPase, ANK repeat and PH domain-containing protein 1 OS=Homo sapiens OX=9606 GN=AGAP1 PE=1 SV=4	36.5	503830	339765	357593	361576	615204	263373	493889
AGAP2	tr|J3KNM6|J3KNM6_HUMAN	Arf-GAP with GTPase, ANK repeat and PH domain-containing protein 2 (Fragment) OS=Homo sapiens OX=9606 GN=AGAP2 PE=1 SV=1	26.5	73822.6	88430.7	124982	68075.9	75139.3	82460.1	110916
AGAP2	sp|Q99490|AGAP2_HUMAN	Arf-GAP with GTPase, ANK repeat and PH domain-containing protein 2 OS=Homo sapiens OX=9606 GN=AGAP2 PE=1 SV=2	27.5	74266.5	88858.9	128349	69364.7	74172.9	77403.7	105846
AGAP3	sp|Q96P47|AGAP3_HUMAN	Arf-GAP with GTPase, ANK repeat and PH domain-containing protein 3 OS=Homo sapiens OX=9606 GN=AGAP3 PE=1 SV=2	49	800217	608663	737789	860094	638019	666338	1.0917e+06
AGBL1	sp|Q96MI9|CBPC4_HUMAN	Cytosolic carboxypeptidase 4 OS=Homo sapiens OX=9606 GN=AGBL1 PE=1 SV=3	2	85505	51322.2	50424.1	77033.8	33109.9	89002.7	41218.7
AGBL4	sp|Q5VU57|CBPC6_HUMAN	Cytosolic carboxypeptidase 6 OS=Homo sapiens OX=9606 GN=AGBL4 PE=2 SV=3	0.5	15286.3	20855.7	27188.3
AGFG1	sp|P52594|AGFG1_HUMAN	Arf-GAP domain and FG repeat-containing protein 1 OS=Homo sapiens OX=9606 GN=AGFG1 PE=1 SV=2	30	519204	531007	516379	568563	558534	376145	440760
AGFG2	sp|O95081|AGFG2_HUMAN	Arf-GAP domain and FG repeat-containing protein 2 OS=Homo sapiens OX=9606 GN=AGFG2 PE=1 SV=2	3	41596	50674.4	30618.3	29468.5	33650.8	35036.5	38733.7
AGGF1	sp|Q8N302|AGGF1_HUMAN	Angiogenic factor with G patch and FHA domains 1 OS=Homo sapiens OX=9606 GN=AGGF1 PE=1 SV=2	17.5	105794	97998	79449.1	109771	102990	132931	105927
AGK	sp|Q53H12|AGK_HUMAN	Acylglycerol kinase, mitochondrial OS=Homo sapiens OX=9606 GN=AGK PE=1 SV=2	53	1.35214e+06	1.43235e+06	1.30948e+06	1.29614e+06	1.79737e+06	1.5546e+06	1.62643e+06
AGL	sp|P35573|GDE_HUMAN	Glycogen debranching enzyme OS=Homo sapiens OX=9606 GN=AGL PE=1 SV=3	132.5	1.09511e+06	1.61909e+06	486077	678726	796331	711114	710234
AGO1	sp|Q9UL18|AGO1_HUMAN	Protein argonaute-1 OS=Homo sapiens OX=9606 GN=AGO1 PE=1 SV=3	75.5	347419	434436	548517	815667	370135	453293	773361
AGO2	sp|Q9UKV8|AGO2_HUMAN	Protein argonaute-2 OS=Homo sapiens OX=9606 GN=AGO2 PE=1 SV=3	96.5	507910	438104	531877	569255	438523	1.04744e+06	503604
AGO3	sp|Q9H9G7|AGO3_HUMAN	Protein argonaute-3 OS=Homo sapiens OX=9606 GN=AGO3 PE=1 SV=2	59.5	235618	269267	336387	499592	276673	328596	445790
AGO4	sp|Q9HCK5|AGO4_HUMAN	Protein argonaute-4 OS=Homo sapiens OX=9606 GN=AGO4 PE=1 SV=2	48	207028	241980	304797	450057	216407	302431	431342
AGPAT1	sp|Q99943|PLCA_HUMAN	1-acyl-sn-glycerol-3-phosphate acyltransferase alpha OS=Homo sapiens OX=9606 GN=AGPAT1 PE=1 SV=2	13.5	420618	510722	651241	553620	373876	563522	734249
AGPAT2	sp|O15120|PLCB_HUMAN	1-acyl-sn-glycerol-3-phosphate acyltransferase beta OS=Homo sapiens OX=9606 GN=AGPAT2 PE=1 SV=1	1.5	10943.3	33824.2	22082.2
AGPAT3	sp|Q9NRZ7-3|PLCC_HUMAN	Isoform 3 of 1-acyl-sn-glycerol-3-phosphate acyltransferase gamma OS=Homo sapiens OX=9606 GN=AGPAT3	24	330250	374677	675985	752295	477372	499183	970505
AGPAT3	sp|Q9NRZ7|PLCC_HUMAN	1-acyl-sn-glycerol-3-phosphate acyltransferase gamma OS=Homo sapiens OX=9606 GN=AGPAT3 PE=1 SV=1	23	323285	367013	688466	763464	475920	473674	983667
AGPAT4	sp|Q9NRZ5|PLCD_HUMAN	1-acyl-sn-glycerol-3-phosphate acyltransferase delta OS=Homo sapiens OX=9606 GN=AGPAT4 PE=1 SV=1	21.5	125189	141785	193753	117606	137923	144532	268221
AGPAT5	sp|Q9NUQ2|PLCE_HUMAN	1-acyl-sn-glycerol-3-phosphate acyltransferase epsilon OS=Homo sapiens OX=9606 GN=AGPAT5 PE=1 SV=3	23.5	361496	130671	495328	243043	336422	397744	1.07693e+06
AGPS	sp|O00116|ADAS_HUMAN	Alkyldihydroxyacetonephosphate synthase, peroxisomal OS=Homo sapiens OX=9606 GN=AGPS PE=1 SV=1	49.5	601665	581016	563611	437945	495474	447391	313133
AGRN	sp|O00468|AGRIN_HUMAN	Agrin OS=Homo sapiens OX=9606 GN=AGRN PE=1 SV=6	54.5	125200	294429	146263	422820	169420	320967	231832
AGT	sp|P01019|ANGT_HUMAN	Angiotensinogen OS=Homo sapiens OX=9606 GN=AGT PE=1 SV=1	0.5				19039	21929.2	9816.15	16642.2
AGTPBP1	sp|Q9UPW5|CBPC1_HUMAN	Cytosolic carboxypeptidase 1 OS=Homo sapiens OX=9606 GN=AGTPBP1 PE=1 SV=3	42.5	146519	121090	83155.9	136907	114368	165715	106882
AHCTF1	sp|Q8WYP5|ELYS_HUMAN	Protein ELYS OS=Homo sapiens OX=9606 GN=AHCTF1 PE=1 SV=3	127.5	467642	450491	426454	541848	259403	412778	395428
AHCY	sp|P23526|SAHH_HUMAN	Adenosylhomocysteinase OS=Homo sapiens OX=9606 GN=AHCY PE=1 SV=4	203	1.38793e+07	1.08163e+07	7.95909e+06	8.92216e+06	7.74241e+06	7.8e+06	5.79929e+06
AHCYL1	sp|O43865|SAHH2_HUMAN	S-adenosylhomocysteine hydrolase-like protein 1 OS=Homo sapiens OX=9606 GN=AHCYL1 PE=1 SV=2	131.5	1.31029e+06	2.71748e+06	1.73685e+06	956153	3.24231e+06	1.54948e+06	3.59628e+06
AHCYL2	sp|Q96HN2-3|SAHH3_HUMAN	Isoform 3 of Adenosylhomocysteinase 3 OS=Homo sapiens OX=9606 GN=AHCYL2	83	577779	1.47086e+06	751597	448161	1.46744e+06	813904	1.57918e+06
AHCYL2	sp|Q96HN2-2|SAHH3_HUMAN	Isoform 2 of Adenosylhomocysteinase 3 OS=Homo sapiens OX=9606 GN=AHCYL2	99.5	599199	1.639e+06	774350	457609	1.62097e+06	943292	1.67907e+06
AHCYL2	sp|Q96HN2|SAHH3_HUMAN	Adenosylhomocysteinase 3 OS=Homo sapiens OX=9606 GN=AHCYL2 PE=1 SV=1	99.5	602520	1.64647e+06	772670	457915	1.62699e+06	946661	1.67889e+06
AHDC1	sp|Q5TGY3|AHDC1_HUMAN	AT-hook DNA-binding motif-containing protein 1 OS=Homo sapiens OX=9606 GN=AHDC1 PE=1 SV=1	74.5	166693	171761	237239	302885	172930	258883	372391
AHI1	sp|Q8N157|AHI1_HUMAN	Jouberin OS=Homo sapiens OX=9606 GN=AHI1 PE=1 SV=1	7.5	13903.2	20356.1	32706.9	26130.9	28685.3	36641.8	68935.3
AHNAK	sp|Q09666|AHNK_HUMAN	Neuroblast differentiation-associated protein AHNAK OS=Homo sapiens OX=9606 GN=AHNAK PE=1 SV=2	596.5	1.20678e+06	1.1414e+06	1.49956e+06	4.23029e+06	1.05136e+06	1.26555e+06	1.42941e+06
AHNAK2	sp|Q8IVF2|AHNK2_HUMAN	Protein AHNAK2 OS=Homo sapiens OX=9606 GN=AHNAK2 PE=1 SV=2	61	79171.8	88018.5	90305.1	113572	67968.9	155441	68813.6
AHR	sp|P35869|AHR_HUMAN	Aryl hydrocarbon receptor OS=Homo sapiens OX=9606 GN=AHR PE=1 SV=2	3.5	22259	42241.9	21942.7	24114.9	18556	27988.5	23882.8
AHSA1	sp|O95433|AHSA1_HUMAN	Activator of 90 kDa heat shock protein ATPase homolog 1 OS=Homo sapiens OX=9606 GN=AHSA1 PE=1 SV=1	93	4.49791e+06	5.26179e+06	3.97983e+06	3.18946e+06	6.97424e+06	3.07875e+06	3.32221e+06
AHSA2P	sp|Q719I0|AHSA2_HUMAN	Putative activator of 90 kDa heat shock protein ATPase homolog 2 OS=Homo sapiens OX=9606 GN=AHSA2P PE=5 SV=2	0.5	22071.4	26017.3	35615.3
AHSG	sp|P02765|FETUA_HUMAN	Alpha-2-HS-glycoprotein OS=Homo sapiens OX=9606 GN=AHSG PE=1 SV=2	10	2.06211e+06	1.64577e+06	1.38668e+06	1.53538e+06	1.91476e+06	1.34107e+06	1.10824e+06
AIDA	sp|Q96BJ3|AIDA_HUMAN	Axin interactor, dorsalization-associated protein OS=Homo sapiens OX=9606 GN=AIDA PE=1 SV=1	31	247177	491268	691286	708871	557164	262933	465237
AIF1	sp|P55008|AIF1_HUMAN	Allograft inflammatory factor 1 OS=Homo sapiens OX=9606 GN=AIF1 PE=1 SV=1	3.5	45284.7	37730.1	53174.1	48142.6	45446.4	25658.6	58368.3
AIF1L	sp|Q9BQI0|AIF1L_HUMAN	Allograft inflammatory factor 1-like OS=Homo sapiens OX=9606 GN=AIF1L PE=1 SV=1	20	60066.6	64039.7	71264.7	250285	76133.8	42364.4	64124.9
AIFM1	sp|O95831|AIFM1_HUMAN	Apoptosis-inducing factor 1, mitochondrial OS=Homo sapiens OX=9606 GN=AIFM1 PE=1 SV=1	98.5	2.40676e+06	1.96819e+06	1.73689e+06	2.34134e+06	1.62743e+06	3.05793e+06	1.94022e+06
AIFM2	sp|Q9BRQ8|FSP1_HUMAN	Ferroptosis suppressor protein 1 OS=Homo sapiens OX=9606 GN=AIFM2 PE=1 SV=1	0.5	16074.5	25643.6	8486.5
AIFM3	sp|Q96NN9|AIFM3_HUMAN	Apoptosis-inducing factor 3 OS=Homo sapiens OX=9606 GN=AIFM3 PE=1 SV=1	12.5	38518.8	94557.6	55699.7	39167.2	101229	41423.2	120340
AIMP1	sp|Q12904|AIMP1_HUMAN	Aminoacyl tRNA synthase complex-interacting multifunctional protein 1 OS=Homo sapiens OX=9606 GN=AIMP1 PE=1 SV=2	98	3.24687e+06	4.83684e+06	2.37789e+06	1.73517e+06	2.83545e+06	2.63335e+06	2.21343e+06
AIMP2	sp|Q13155-2|AIMP2_HUMAN	Isoform 2 of Aminoacyl tRNA synthase complex-interacting multifunctional protein 2 OS=Homo sapiens OX=9606 GN=AIMP2	37	1.60897e+06	1.32466e+06	1.18469e+06	888527	1.07424e+06	1.10869e+06	978667
AIMP2	sp|Q13155|AIMP2_HUMAN	Aminoacyl tRNA synthase complex-interacting multifunctional protein 2 OS=Homo sapiens OX=9606 GN=AIMP2 PE=1 SV=2	53.5	2.44739e+06	2.03676e+06	1.89723e+06	1.41682e+06	1.67429e+06	1.79954e+06	1.58663e+06
AIP	sp|O00170|AIP_HUMAN	AH receptor-interacting protein OS=Homo sapiens OX=9606 GN=AIP PE=1 SV=2	56.5	2.27158e+06	2.45416e+06	1.68955e+06	1.64481e+06	2.62392e+06	2.70875e+06	1.86215e+06
AIP	tr|D2CVN5|D2CVN5_HUMAN	Aryl hydrocarbon receptor-interacting protein AIP722 OS=Homo sapiens OX=9606 GN=AIP PE=4 SV=1	42	2.26339e+06	2.4741e+06	1.62588e+06	1.60342e+06	2.60393e+06	2.73917e+06	1.84486e+06
AIPL1	sp|Q9NZN9|AIPL1_HUMAN	Aryl-hydrocarbon-interacting protein-like 1 OS=Homo sapiens OX=9606 GN=AIPL1 PE=1 SV=2	1.5	55685.8	594134	50248.2
AJM1	sp|C9J069|AJM1_HUMAN	Apical junction component 1 homolog OS=Homo sapiens OX=9606 GN=AJM1 PE=3 SV=1	5.5	40386.2	88854.9	53699.8	35615.7	90330.5	44497.6	97670.7
AK1	sp|P00568|KAD1_HUMAN	Adenylate kinase isoenzyme 1 OS=Homo sapiens OX=9606 GN=AK1 PE=1 SV=3	68	2.14541e+06	3.40674e+06	2.19533e+06	5.74234e+06	1.68854e+06	3.21595e+06	2.72073e+06
AK2	sp|P54819|KAD2_HUMAN	Adenylate kinase 2, mitochondrial OS=Homo sapiens OX=9606 GN=AK2 PE=1 SV=2	114.5	3.01623e+06	2.61659e+06	1.95786e+06	2.83262e+06	2.78836e+06	1.91413e+06	3.0911e+06
AK2	tr|G3V213|G3V213_HUMAN	Nucleoside-diphosphate kinase OS=Homo sapiens OX=9606 GN=AK2 PE=1 SV=1	64	3.08893e+06	2.61865e+06	1.99872e+06	3.03706e+06	2.78099e+06	1.88421e+06	3.1591e+06
AK3	sp|Q9UIJ7|KAD3_HUMAN	GTP:AMP phosphotransferase AK3, mitochondrial OS=Homo sapiens OX=9606 GN=AK3 PE=1 SV=4	89	2.27817e+06	1.73435e+06	1.8349e+06	3.22031e+06	3.00768e+06	1.85278e+06	1.76685e+06
AK4	sp|P27144|KAD4_HUMAN	Adenylate kinase 4, mitochondrial OS=Homo sapiens OX=9606 GN=AK4 PE=1 SV=1	32.5	500494	765678	370256	330284	932774	305032	496895
AK5	sp|Q9Y6K8|KAD5_HUMAN	Adenylate kinase isoenzyme 5 OS=Homo sapiens OX=9606 GN=AK5 PE=1 SV=2	20	133402	199757	193551	234563	110550	182660	167535
AK6	sp|Q9Y3D8|KAD6_HUMAN	Adenylate kinase isoenzyme 6 OS=Homo sapiens OX=9606 GN=AK6 PE=1 SV=1	5.5	199374	85476.3	114892	34360.1	95996.2	64786.3	127484
AKAP1	sp|Q92667|AKAP1_HUMAN	A-kinase anchor protein 1, mitochondrial OS=Homo sapiens OX=9606 GN=AKAP1 PE=1 SV=1	80	392643	305597	380778	343416	257936	198852	335005
AKAP10	sp|O43572|AKA10_HUMAN	A-kinase anchor protein 10, mitochondrial OS=Homo sapiens OX=9606 GN=AKAP10 PE=1 SV=2	18.5	81704.7	102997	71626.2	71697.9	113417	46580.7	90498.2
AKAP11	sp|Q9UKA4|AKA11_HUMAN	A-kinase anchor protein 11 OS=Homo sapiens OX=9606 GN=AKAP11 PE=1 SV=1	31	126430	83315.6	116371	126352	104980	78900.7	100318
AKAP12	sp|Q02952|AKA12_HUMAN	A-kinase anchor protein 12 OS=Homo sapiens OX=9606 GN=AKAP12 PE=1 SV=4	168.5	578066	1.52182e+06	126611	193743	1.37911e+06	217512	107873
AKAP13	sp|Q12802|AKP13_HUMAN	A-kinase anchor protein 13 OS=Homo sapiens OX=9606 GN=AKAP13 PE=1 SV=2	118	242425	416203	221152	493613	415587	653209	226762
AKAP17A	sp|Q02040|AK17A_HUMAN	A-kinase anchor protein 17A OS=Homo sapiens OX=9606 GN=AKAP17A PE=1 SV=2	43	406858	535699	304443	554335	371841	503637	221364
AKAP2	sp|Q9Y2D5-4|AKAP2_HUMAN	Isoform 3 of A-kinase anchor protein 2 OS=Homo sapiens OX=9606 GN=AKAP2	66.5	2.21435e+06	582349	981890	766814	1.40637e+06	495966	896129
AKAP2	sp|Q9Y2D5|AKAP2_HUMAN	A-kinase anchor protein 2 OS=Homo sapiens OX=9606 GN=AKAP2 PE=1 SV=3	50	572409	159846	266926	220712	420890	124662	251487
AKAP5	sp|P24588|AKAP5_HUMAN	A-kinase anchor protein 5 OS=Homo sapiens OX=9606 GN=AKAP5 PE=1 SV=3	9.5	35758.4	47938.1	44731.1	36920.4	35048.9	41580.9	57581.7
AKAP6	sp|Q13023|AKAP6_HUMAN	A-kinase anchor protein 6 OS=Homo sapiens OX=9606 GN=AKAP6 PE=1 SV=3	13.5	26829.4	32031.8	25729.2	18221.2	33291.1	19074.3	34703.6
AKAP7	sp|O43687|AKA7A_HUMAN	A-kinase anchor protein 7 isoforms alpha and beta OS=Homo sapiens OX=9606 GN=AKAP7 PE=1 SV=4	10.5	52858.6	57212.8	46862.5	41532	88140.1	44622.8	82826.5
AKAP7	sp|Q9P0M2|AKA7G_HUMAN	A-kinase anchor protein 7 isoform gamma OS=Homo sapiens OX=9606 GN=AKAP7 PE=1 SV=2	11	54370.9	56676.9	47970.8	41532	88140.1	44622.8	82826.4
AKAP8	sp|O43823|AKAP8_HUMAN	A-kinase anchor protein 8 OS=Homo sapiens OX=9606 GN=AKAP8 PE=1 SV=1	51.5	513758	465404	408501	389909	518206	690770	765497
AKAP8L	tr|V9GZ50|V9GZ50_HUMAN	A kinase (PRKA) anchor protein 8-like, isoform CRA_c OS=Homo sapiens OX=9606 GN=AKAP8L PE=1 SV=1	28.5	331298	472605	440298	538943	545548	611437	723723
AKAP8L	sp|Q9ULX6|AKP8L_HUMAN	A-kinase anchor protein 8-like OS=Homo sapiens OX=9606 GN=AKAP8L PE=1 SV=4	60.5	475822	641423	617166	710458	772137	849274	1.00615e+06
AKAP9	sp|Q99996|AKAP9_HUMAN	A-kinase anchor protein 9 OS=Homo sapiens OX=9606 GN=AKAP9 PE=1 SV=4	362.5	561423	569151	543786	803720	532400	693812	608405
AKAP9	tr|A0A6I8PUA5|A0A6I8PUA5_HUMAN	A-kinase anchor protein 9 (Fragment) OS=Homo sapiens OX=9606 GN=AKAP9 PE=1 SV=1	183.5	516578	523683	491853	725524	479981	642377	558662
AKAP9	tr|A0A2R8Y590|A0A2R8Y590_HUMAN	A-kinase anchor protein 9 (Fragment) OS=Homo sapiens OX=9606 GN=AKAP9 PE=1 SV=1	30	183862	175598	166493	236628	155948	219421	191287
AKIP1	sp|Q9NQ31|AKIP1_HUMAN	A-kinase-interacting protein 1 OS=Homo sapiens OX=9606 GN=AKIP1 PE=1 SV=2	0.5	15411.7	13421.2	13024.1
AKIRIN2	sp|Q53H80|AKIR2_HUMAN	Akirin-2 OS=Homo sapiens OX=9606 GN=AKIRIN2 PE=1 SV=2	4	48354.9	46289.8	42647.9	40570.8	43851.9	45366.1	62842.3
AKNA	sp|Q7Z591|AKNA_HUMAN	Microtubule organization protein AKNA OS=Homo sapiens OX=9606 GN=AKNA PE=1 SV=2	4	63973.2	65935.1	50948.2	70945.2	47716.3	42604	63094.5
AKNA	tr|Q64FX5|Q64FX5_HUMAN	AKNA transcript F2 (Fragment) OS=Homo sapiens OX=9606 GN=AKNA PE=2 SV=1	0.5	19845.7	20318.5	14929.7
AKR1A1	sp|P14550|AK1A1_HUMAN	Aldo-keto reductase family 1 member A1 OS=Homo sapiens OX=9606 GN=AKR1A1 PE=1 SV=3	120	4.63458e+06	6.11481e+06	5.59773e+06	7.03879e+06	6.62598e+06	4.3013e+06	6.75913e+06
AKR1B1	sp|P15121|ALDR_HUMAN	Aldo-keto reductase family 1 member B1 OS=Homo sapiens OX=9606 GN=AKR1B1 PE=1 SV=3	100	8.31597e+06	1.41283e+07	8.01221e+06	7.11595e+06	8.30282e+06	1.13919e+07	9.22601e+06
AKR1B10	sp|O60218|AK1BA_HUMAN	Aldo-keto reductase family 1 member B10 OS=Homo sapiens OX=9606 GN=AKR1B10 PE=1 SV=2	8	49237.2	104155	80582	72196.7	122773	29307.4	151759
AKR1B15	sp|C9JRZ8|AK1BF_HUMAN	Aldo-keto reductase family 1 member B15 OS=Homo sapiens OX=9606 GN=AKR1B15 PE=1 SV=2	11.5	897247	1.27478e+06	976612	792452	1.08055e+06	1.3083e+06	1.08639e+06
AKR1C1	sp|Q04828|AK1C1_HUMAN	Aldo-keto reductase family 1 member C1 OS=Homo sapiens OX=9606 GN=AKR1C1 PE=1 SV=1	22.5	51027.3	48702.6	45773.1	83233.6	48360	35098.4	40590.7
AKR1C2	sp|P52895|AK1C2_HUMAN	Aldo-keto reductase family 1 member C2 OS=Homo sapiens OX=9606 GN=AKR1C2 PE=1 SV=3	18.5	42891.3	41131.1	36415.5	71663.3	37044.8	29140.4	35588.5
AKR1C3	sp|P42330|AK1C3_HUMAN	Aldo-keto reductase family 1 member C3 OS=Homo sapiens OX=9606 GN=AKR1C3 PE=1 SV=4	20	22040.6	24408.8	20941.9	48352.1	23897.8	20376.4	25523.9
AKR1D1	sp|P51857|AK1D1_HUMAN	Aldo-keto reductase family 1 member D1 OS=Homo sapiens OX=9606 GN=AKR1D1 PE=1 SV=1	2	34250	39718.1	32088.4
AKR7A2	sp|O43488|ARK72_HUMAN	Aflatoxin B1 aldehyde reductase member 2 OS=Homo sapiens OX=9606 GN=AKR7A2 PE=1 SV=3	57	1.2673e+06	1.12795e+06	1.72735e+06	2.21257e+06	1.15523e+06	898415	2.3486e+06
AKR7A3	sp|O95154|ARK73_HUMAN	Aflatoxin B1 aldehyde reductase member 3 OS=Homo sapiens OX=9606 GN=AKR7A3 PE=1 SV=2	8	1.0942e+06	165289	235405	99557.8	344453	101940	148766
AKT1	sp|P31749|AKT1_HUMAN	RAC-alpha serine/threonine-protein kinase OS=Homo sapiens OX=9606 GN=AKT1 PE=1 SV=2	45	1.27891e+06	1.19225e+06	1.55382e+06	2.02138e+06	1.65403e+06	1.43778e+06	1.45138e+06
AKT1S1	sp|Q96B36|AKTS1_HUMAN	Proline-rich AKT1 substrate 1 OS=Homo sapiens OX=9606 GN=AKT1S1 PE=1 SV=1	9	203514	211481	221463	170349	238512	196196	167590
AKT2	sp|P31751|AKT2_HUMAN	RAC-beta serine/threonine-protein kinase OS=Homo sapiens OX=9606 GN=AKT2 PE=1 SV=2	55	789509	863008	949836	951484	1.07435e+06	460680	715788
AKT3	sp|Q9Y243|AKT3_HUMAN	RAC-gamma serine/threonine-protein kinase OS=Homo sapiens OX=9606 GN=AKT3 PE=1 SV=1	58	616452	593848	1.04329e+06	927895	1.05352e+06	892367	1.01726e+06
AKTIP	sp|Q9H8T0|AKTIP_HUMAN	AKT-interacting protein OS=Homo sapiens OX=9606 GN=AKTIP PE=1 SV=1	6	49931.6	41739.5	60766.4	65588.9	55046.6	46575.7	62338.8
ALAD	sp|P13716|HEM2_HUMAN	Delta-aminolevulinic acid dehydratase OS=Homo sapiens OX=9606 GN=ALAD PE=1 SV=1	27.5	352320	651683	498895	560297	653079	634100	569362
ALAS1	sp|P13196|HEM1_HUMAN	5-aminolevulinate synthase, nonspecific, mitochondrial OS=Homo sapiens OX=9606 GN=ALAS1 PE=1 SV=2	9.5	110838	71612.6	61682.2	61800.6	68282.7	79380.9	58187.3
ALB	sp|P02768|ALBU_HUMAN	Albumin OS=Homo sapiens OX=9606 GN=ALB PE=1 SV=2	362.5	1.98301e+07	1.80111e+07	2.09281e+07	1.96805e+07	2.51185e+07	1.99114e+07	1.51924e+07
ALCAM	sp|Q13740-2|CD166_HUMAN	Isoform 2 of CD166 antigen OS=Homo sapiens OX=9606 GN=ALCAM	32	178261	186600	409986	208411	195389	98504.2	2.49121e+06
ALCAM	sp|Q13740|CD166_HUMAN	CD166 antigen OS=Homo sapiens OX=9606 GN=ALCAM PE=1 SV=2	30.5	181939	175556	412500	207804	189698	94683.6	2.61573e+06
ALDH16A1	sp|Q8IZ83|A16A1_HUMAN	Aldehyde dehydrogenase family 16 member A1 OS=Homo sapiens OX=9606 GN=ALDH16A1 PE=1 SV=2	52	956656	1.04087e+06	905378	1.15091e+06	1.66185e+06	1.15614e+06	718968
ALDH18A1	sp|P54886|P5CS_HUMAN	Delta-1-pyrroline-5-carboxylate synthase OS=Homo sapiens OX=9606 GN=ALDH18A1 PE=1 SV=2	129.5	5.17135e+06	2.64546e+06	4.05716e+06	3.49255e+06	2.72403e+06	3.2769e+06	2.29529e+06
ALDH1A1	sp|P00352|AL1A1_HUMAN	Retinal dehydrogenase 1 OS=Homo sapiens OX=9606 GN=ALDH1A1 PE=1 SV=2	29.5	571709	1.08298e+06	717094	963896	1.39093e+06	1.03914e+06	1.28659e+06
ALDH1A2	sp|O94788|AL1A2_HUMAN	Retinal dehydrogenase 2 OS=Homo sapiens OX=9606 GN=ALDH1A2 PE=1 SV=3	36.5	606377	651037	828333	932199	532172	486174	511528
ALDH1A3	sp|P47895|AL1A3_HUMAN	Aldehyde dehydrogenase family 1 member A3 OS=Homo sapiens OX=9606 GN=ALDH1A3 PE=1 SV=2	61	404495	511903	488510	490138	441841	545957	341599
ALDH1B1	sp|P30837|AL1B1_HUMAN	Aldehyde dehydrogenase X, mitochondrial OS=Homo sapiens OX=9606 GN=ALDH1B1 PE=1 SV=3	75.5	1.25372e+06	2.17568e+06	1.44771e+06	2.18018e+06	1.158e+06	2.30609e+06	1.95667e+06
ALDH1L1	sp|O75891|AL1L1_HUMAN	Cytosolic 10-formyltetrahydrofolate dehydrogenase OS=Homo sapiens OX=9606 GN=ALDH1L1 PE=1 SV=2	67	374637	1.03593e+06	802543	457161	2.09164e+06	553353	2.39941e+06
ALDH1L2	sp|Q3SY69|AL1L2_HUMAN	Mitochondrial 10-formyltetrahydrofolate dehydrogenase OS=Homo sapiens OX=9606 GN=ALDH1L2 PE=1 SV=2	83	2.13234e+06	283409	719533	513492	2.36207e+06	336928	1.98028e+06
ALDH2	sp|P05091|ALDH2_HUMAN	Aldehyde dehydrogenase, mitochondrial OS=Homo sapiens OX=9606 GN=ALDH2 PE=1 SV=2	97.5	1.47787e+06	2.3386e+06	1.31221e+06	2.74439e+06	1.76644e+06	3.08137e+06	1.45381e+06
ALDH3A2	sp|P51648|AL3A2_HUMAN	Aldehyde dehydrogenase family 3 member A2 OS=Homo sapiens OX=9606 GN=ALDH3A2 PE=1 SV=1	74.5	1.29389e+06	1.65961e+06	1.18269e+06	1.97525e+06	1.45611e+06	2.32987e+06	3.78914e+06
ALDH4A1	sp|P30038|AL4A1_HUMAN	Delta-1-pyrroline-5-carboxylate dehydrogenase, mitochondrial OS=Homo sapiens OX=9606 GN=ALDH4A1 PE=1 SV=3	60.5	1.05647e+06	358061	597286	2.14314e+06	422379	878110	1.37138e+06
ALDH5A1	sp|P51649|SSDH_HUMAN	Succinate-semialdehyde dehydrogenase, mitochondrial OS=Homo sapiens OX=9606 GN=ALDH5A1 PE=1 SV=2	59.5	1.22624e+06	970458	2.49362e+06	2.72431e+06	2.18864e+06	2.04894e+06	2.47172e+06
ALDH6A1	sp|Q02252|MMSA_HUMAN	Methylmalonate-semialdehyde dehydrogenase [acylating], mitochondrial OS=Homo sapiens OX=9606 GN=ALDH6A1 PE=1 SV=2	132.5	1.05132e+06	874716	1.51739e+06	2.04038e+06	1.34628e+06	1.85687e+06	2.06531e+06
ALDH7A1	sp|P49419|AL7A1_HUMAN	Alpha-aminoadipic semialdehyde dehydrogenase OS=Homo sapiens OX=9606 GN=ALDH7A1 PE=1 SV=5	110	4.38949e+06	3.45531e+06	5.16672e+06	7.14508e+06	5.6915e+06	6.13165e+06	6.86218e+06
ALDH7A1	sp|P49419-2|AL7A1_HUMAN	Isoform 2 of Alpha-aminoadipic semialdehyde dehydrogenase OS=Homo sapiens OX=9606 GN=ALDH7A1	112	4.39361e+06	3.44001e+06	5.14116e+06	7.1419e+06	5.67486e+06	6.13479e+06	6.80582e+06
ALDH8A1	sp|Q9H2A2|AL8A1_HUMAN	2-aminomuconic semialdehyde dehydrogenase OS=Homo sapiens OX=9606 GN=ALDH8A1 PE=1 SV=1	0.5	995381	3.04966e+06	2.02873e+06
ALDH9A1	sp|P49189|AL9A1_HUMAN	4-trimethylaminobutyraldehyde dehydrogenase OS=Homo sapiens OX=9606 GN=ALDH9A1 PE=1 SV=3	153	2.85381e+06	2.10158e+06	2.57175e+06	3.61949e+06	3.33401e+06	2.36605e+06	7.21198e+06
ALDH9A1	sp|P49189-3|AL9A1_HUMAN	Isoform 3 of 4-trimethylaminobutyraldehyde dehydrogenase OS=Homo sapiens OX=9606 GN=ALDH9A1	148.5	2.87284e+06	2.09022e+06	2.55897e+06	3.59095e+06	3.3731e+06	2.35187e+06	7.2586e+06
ALDOA	sp|P04075|ALDOA_HUMAN	Fructose-bisphosphate aldolase A OS=Homo sapiens OX=9606 GN=ALDOA PE=1 SV=2	457	4.71385e+07	4.37061e+07	4.54116e+07	2.81945e+07	4.43184e+07	3.19158e+07	5.17892e+07
ALDOB	sp|P05062|ALDOB_HUMAN	Fructose-bisphosphate aldolase B OS=Homo sapiens OX=9606 GN=ALDOB PE=1 SV=2	19	8.07234e+06	4.57177e+06	5.87325e+06	3.68943e+06	9.34007e+06	6.03168e+06	8.83141e+06
ALDOC	sp|P09972|ALDOC_HUMAN	Fructose-bisphosphate aldolase C OS=Homo sapiens OX=9606 GN=ALDOC PE=1 SV=2	200.5	2.62494e+07	3.9085e+07	2.57266e+07	1.45406e+07	6.38797e+07	2.03035e+07	5.91737e+07
ALG1	sp|Q9BT22|ALG1_HUMAN	Chitobiosyldiphosphodolichol beta-mannosyltransferase OS=Homo sapiens OX=9606 GN=ALG1 PE=1 SV=2	19.5	201981	160537	172622	141970	83158.9	103966	119391
ALG10	sp|Q5BKT4|AG10A_HUMAN	Dol-P-Glc:Glc(2)Man(9)GlcNAc(2)-PP-Dol alpha-1,2-glucosyltransferase OS=Homo sapiens OX=9606 GN=ALG10 PE=1 SV=1	4.5	146385	154008	143397	152553	104286	360627	131362
ALG11	sp|Q2TAA5|ALG11_HUMAN	GDP-Man:Man(3)GlcNAc(2)-PP-Dol alpha-1,2-mannosyltransferase OS=Homo sapiens OX=9606 GN=ALG11 PE=1 SV=2	12	185216	168095	193619	187904	143117	216774	135422
ALG12	sp|Q9BV10|ALG12_HUMAN	Dol-P-Man:Man(7)GlcNAc(2)-PP-Dol alpha-1,6-mannosyltransferase OS=Homo sapiens OX=9606 GN=ALG12 PE=1 SV=1	2.5	24149.7	28409.9	25056.6	36204.6	15234.8	18602.4	33781.5
ALG13	sp|Q9NP73|ALG13_HUMAN	Putative bifunctional UDP-N-acetylglucosamine transferase and deubiquitinase ALG13 OS=Homo sapiens OX=9606 GN=ALG13 PE=1 SV=2	9.5	38285.8	30776.5	28615.7	15680.1	36043.8	32731.8	27040.8
ALG13	sp|Q9NP73-2|ALG13_HUMAN	Isoform 2 of Putative bifunctional UDP-N-acetylglucosamine transferase and deubiquitinase ALG13 OS=Homo sapiens OX=9606 GN=ALG13	7.5	58478.5	71214.3	51445.1	28746.2	67737.7	66066.1	48482.2
ALG14	sp|Q96F25|ALG14_HUMAN	UDP-N-acetylglucosamine transferase subunit ALG14 homolog OS=Homo sapiens OX=9606 GN=ALG14 PE=1 SV=1	6	96098.4	102894	114441	59119.6	41832.8	73671	110314
ALG2	sp|Q9H553|ALG2_HUMAN	Alpha-1,3/1,6-mannosyltransferase ALG2 OS=Homo sapiens OX=9606 GN=ALG2 PE=1 SV=1	17.5	114876	123024	104681	174694	95635.3	157022	107557
ALG3	sp|Q92685|ALG3_HUMAN	Dol-P-Man:Man(5)GlcNAc(2)-PP-Dol alpha-1,3-mannosyltransferase OS=Homo sapiens OX=9606 GN=ALG3 PE=1 SV=1	2.5	138362	93999.6	130207	73784.3	74896.2	250714	57450.6
ALG5	sp|Q9Y673|ALG5_HUMAN	Dolichyl-phosphate beta-glucosyltransferase OS=Homo sapiens OX=9606 GN=ALG5 PE=1 SV=1	21	344986	254411	279056	169579	145236	321631	169063
ALG6	sp|Q9Y672|ALG6_HUMAN	Dolichyl pyrophosphate Man9GlcNAc2 alpha-1,3-glucosyltransferase OS=Homo sapiens OX=9606 GN=ALG6 PE=1 SV=2	9	71218.5	82601	100088	67755.1	58428.6	80620.3	113122
ALG8	sp|Q9BVK2|ALG8_HUMAN	Probable dolichyl pyrophosphate Glc1Man9GlcNAc2 alpha-1,3-glucosyltransferase OS=Homo sapiens OX=9606 GN=ALG8 PE=1 SV=2	4	338595	378598	308906	153194	195209	474047	233209
ALG9	sp|Q9H6U8|ALG9_HUMAN	Alpha-1,2-mannosyltransferase ALG9 OS=Homo sapiens OX=9606 GN=ALG9 PE=1 SV=2	23.5	175782	165154	218076	198916	114569	218062	179218
ALK	sp|Q9UM73|ALK_HUMAN	ALK tyrosine kinase receptor OS=Homo sapiens OX=9606 GN=ALK PE=1 SV=3	3				7996.86	15841.3	6343.1	12296.8
ALKBH1	sp|Q13686|ALKB1_HUMAN	Nucleic acid dioxygenase ALKBH1 OS=Homo sapiens OX=9606 GN=ALKBH1 PE=1 SV=2	6.5	100112	118024	62586.7	54288.4	83126.5	84999.9	61950.2
ALKBH2	sp|Q6NS38|ALKB2_HUMAN	DNA oxidative demethylase ALKBH2 OS=Homo sapiens OX=9606 GN=ALKBH2 PE=1 SV=1	12	148134	151785	106049	80497.4	123609	91341.8	81458.8
ALKBH3	sp|Q96Q83|ALKB3_HUMAN	Alpha-ketoglutarate-dependent dioxygenase alkB homolog 3 OS=Homo sapiens OX=9606 GN=ALKBH3 PE=1 SV=1	7	51758.3	33647	31627.3	26625.3	29215.4	35937.4	31902.9
ALKBH4	sp|Q9NXW9|ALKB4_HUMAN	Alpha-ketoglutarate-dependent dioxygenase alkB homolog 4 OS=Homo sapiens OX=9606 GN=ALKBH4 PE=1 SV=1	14	160963	218266	135262	177593	167853	223987	183955
ALKBH5	sp|Q6P6C2|ALKB5_HUMAN	RNA demethylase ALKBH5 OS=Homo sapiens OX=9606 GN=ALKBH5 PE=1 SV=2	42	280759	273029	202895	421580	270543	284178	281701
ALKBH6	sp|Q3KRA9|ALKB6_HUMAN	Alpha-ketoglutarate-dependent dioxygenase alkB homolog 6 OS=Homo sapiens OX=9606 GN=ALKBH6 PE=1 SV=2	2	36815.8	33733.8	28659.1	30175.6	32791.6	32132.7	48953.8
ALKBH7	sp|Q9BT30|ALKB7_HUMAN	Alpha-ketoglutarate-dependent dioxygenase alkB homolog 7, mitochondrial OS=Homo sapiens OX=9606 GN=ALKBH7 PE=1 SV=1	4	48629.6	59204.3	46938.1	56945.7	40844	111664	51967.9
ALKBH8	sp|Q96BT7|ALKB8_HUMAN	Alkylated DNA repair protein alkB homolog 8 OS=Homo sapiens OX=9606 GN=ALKBH8 PE=1 SV=2	12.5	87520.7	81403.7	60236.3	56615.8	67888.7	72607.7	70941.1
ALMS1	sp|Q8TCU4|ALMS1_HUMAN	Alstrom syndrome protein 1 OS=Homo sapiens OX=9606 GN=ALMS1 PE=1 SV=4	79	100299	113331	95582.7	126353	97439.6	89208.2	73201.3
ALOX15	sp|P16050|LOX15_HUMAN	Polyunsaturated fatty acid lipoxygenase ALOX15 OS=Homo sapiens OX=9606 GN=ALOX15 PE=1 SV=3	1.5	35622.1	26526	20420.4
ALOX5	sp|P09917|LOX5_HUMAN	Polyunsaturated fatty acid 5-lipoxygenase OS=Homo sapiens OX=9606 GN=ALOX5 PE=1 SV=2	2	15854.2	21031.9	23273.4	28559	32027.3	16275.8	30668.5
ALPK2	sp|Q86TB3|ALPK2_HUMAN	Alpha-protein kinase 2 OS=Homo sapiens OX=9606 GN=ALPK2 PE=1 SV=3	1	11798.5	13123.5	8053.29
ALPL	sp|P05186|PPBT_HUMAN	Alkaline phosphatase, tissue-nonspecific isozyme OS=Homo sapiens OX=9606 GN=ALPL PE=1 SV=4	24.5	69396.5	131809	94701.8	97810.6	128015	62596.8	94294.9
ALS2	sp|Q96Q42|ALS2_HUMAN	Alsin OS=Homo sapiens OX=9606 GN=ALS2 PE=1 SV=2	48	160373	195864	211303	229816	220654	191829	255324
ALX1	sp|Q15699|ALX1_HUMAN	ALX homeobox protein 1 OS=Homo sapiens OX=9606 GN=ALX1 PE=1 SV=2	7				16189.2	10731.4	13226.9	10448.3
ALX4	sp|Q9H161|ALX4_HUMAN	Homeobox protein aristaless-like 4 OS=Homo sapiens OX=9606 GN=ALX4 PE=1 SV=2	5.5	33365.2	34020.4	29863.8
ALYREF	sp|Q86V81|THOC4_HUMAN	THO complex subunit 4 OS=Homo sapiens OX=9606 GN=ALYREF PE=1 SV=3	83.5	5.78932e+06	6.07329e+06	5.27641e+06	6.78192e+06	3.5726e+06	7.84472e+06	7.919e+06
AMACR	sp|Q9UHK6|AMACR_HUMAN	Alpha-methylacyl-CoA racemase OS=Homo sapiens OX=9606 GN=AMACR PE=1 SV=2	4	75200.8	24214.5	25071.1	45424.5	19408.5	30528.6	46589.7
AMBRA1	sp|Q9C0C7|AMRA1_HUMAN	Activating molecule in BECN1-regulated autophagy protein 1 OS=Homo sapiens OX=9606 GN=AMBRA1 PE=1 SV=2	13.5	87760.6	89619.8	67720	86819.4	57512.8	101378	66838.7
AMD1	sp|P17707|DCAM_HUMAN	S-adenosylmethionine decarboxylase proenzyme OS=Homo sapiens OX=9606 GN=AMD1 PE=1 SV=2	2.5	28917.7	29031.3	37436.4	24345.4	36397.2	26621.5	26921.8
AMDHD2	sp|Q9Y303|NAGA_HUMAN	N-acetylglucosamine-6-phosphate deacetylase OS=Homo sapiens OX=9606 GN=AMDHD2 PE=1 SV=2	14	73325.6	63072.8	58562.7	120653	43951.9	34642.1	55586.3
AMER1	sp|Q5JTC6|AMER1_HUMAN	APC membrane recruitment protein 1 OS=Homo sapiens OX=9606 GN=AMER1 PE=1 SV=2	4.5	49825.3	47048.4	65649.6	32400.3	55370.2	85541.8	43570.5
AMER1	sp|Q5JTC6-2|AMER1_HUMAN	Isoform 2 of APC membrane recruitment protein 1 OS=Homo sapiens OX=9606 GN=AMER1	5.5	68563.9	61665	88562.4	45080.4	77039.7	119019	60622.1
AMER2	sp|Q8N7J2-2|AMER2_HUMAN	Isoform 2 of APC membrane recruitment protein 2 OS=Homo sapiens OX=9606 GN=AMER2	90.5	180748	619491	978464	1.23373e+06	348128	639495	449385
AMER2	sp|Q8N7J2|AMER2_HUMAN	APC membrane recruitment protein 2 OS=Homo sapiens OX=9606 GN=AMER2 PE=1 SV=3	119	172314	622310	926284	1.22692e+06	361237	632521	454347
AMER3	sp|Q8N944|AMER3_HUMAN	APC membrane recruitment protein 3 OS=Homo sapiens OX=9606 GN=AMER3 PE=1 SV=2	3.5	6189.12	5009.17	8255.35	17464.1	10099.5	13648.3	4639.78
AMFR	sp|Q9UKV5|AMFR_HUMAN	E3 ubiquitin-protein ligase AMFR OS=Homo sapiens OX=9606 GN=AMFR PE=1 SV=2	9.5	40737.7	46766.1	54234.5	52762.5	32181.7	53059.4	47865.6
AMIGO1	sp|Q86WK6|AMGO1_HUMAN	Amphoterin-induced protein 1 OS=Homo sapiens OX=9606 GN=AMIGO1 PE=1 SV=1	5	37434.1	32414	45258.6	33655.1	40639.1	47083.6	51506.7
AMMECR1	sp|Q9Y4X0|AMMR1_HUMAN	AMME syndrome candidate gene 1 protein OS=Homo sapiens OX=9606 GN=AMMECR1 PE=1 SV=1	4.5	90260	59971.8	55755.7	46528.4	34810.4	43621.9	37361.6
AMMECR1L	sp|Q6DCA0|AMERL_HUMAN	AMMECR1-like protein OS=Homo sapiens OX=9606 GN=AMMECR1L PE=1 SV=1	7.5	73580.3	62706	48327.3	48936.3	42311.2	57478.7	39735.3
AMN1	sp|Q8IY45|AMN1_HUMAN	Protein AMN1 homolog OS=Homo sapiens OX=9606 GN=AMN1 PE=2 SV=4	7	50632	53748.9	75892.1	53674	86045.6	53620.4	92116.3
AMOT	sp|Q4VCS5|AMOT_HUMAN	Angiomotin OS=Homo sapiens OX=9606 GN=AMOT PE=1 SV=1	25	38642.4	106801	50969.9	34635.1	70440.8	30450.3	55650.4
AMOTL1	sp|Q8IY63|AMOL1_HUMAN	Angiomotin-like protein 1 OS=Homo sapiens OX=9606 GN=AMOTL1 PE=1 SV=1	23.5	192779	166643	148644	105799	187909	86123.8	96944.9
AMOTL2	sp|Q9Y2J4|AMOL2_HUMAN	Angiomotin-like protein 2 OS=Homo sapiens OX=9606 GN=AMOTL2 PE=1 SV=3	20	38834.8	122223	91403.3	75736	143919	54179.9	44957.9
AMPD2	sp|Q01433|AMPD2_HUMAN	AMP deaminase 2 OS=Homo sapiens OX=9606 GN=AMPD2 PE=1 SV=2	71.5	1.32277e+06	882772	901416	329874	746208	738168	800032
AMPD3	sp|Q01432|AMPD3_HUMAN	AMP deaminase 3 OS=Homo sapiens OX=9606 GN=AMPD3 PE=1 SV=1	27	114316	212125	127438	122037	178134	82247.1	191287
AMPH	tr|Q8NFL6|Q8NFL6_HUMAN	Amphiphysin I variant CT4 (Fragment) OS=Homo sapiens OX=9606 GN=AMPH PE=2 SV=1	18.5	55124.3	19032.6	18293.9	19924.5	17846.4	66402.9	54931.9
AMPH	sp|P49418|AMPH_HUMAN	Amphiphysin OS=Homo sapiens OX=9606 GN=AMPH PE=1 SV=1	97	892307	865716	716997	302764	1.82659e+06	752680	1.39279e+06
AMPH	tr|Q8NFL4|Q8NFL4_HUMAN	Amphiphysin I variant NC1 (Fragment) OS=Homo sapiens OX=9606 GN=AMPH PE=2 SV=1	31.5	212606	113165	99541.5	61916	335329	158311	239992
AMT	sp|P48728|GCST_HUMAN	Aminomethyltransferase, mitochondrial OS=Homo sapiens OX=9606 GN=AMT PE=1 SV=1	15.5	62030.3	83183.5	71031.1	347381	85493.6	1.17953e+06	85382.6
AMT	tr|A0A1B0GUU7|A0A1B0GUU7_HUMAN	Aminomethyltransferase, mitochondrial OS=Homo sapiens OX=9606 GN=AMT PE=1 SV=1	9	31857.4	63650.7	51888	213966	74786.5	686342	82263.4
AMY2A	sp|P04746|AMYP_HUMAN	Pancreatic alpha-amylase OS=Homo sapiens OX=9606 GN=AMY2A PE=1 SV=2	1.5	93237.5	90632.4	70686.4	62713.5	114758	171969	34111.9
AMZ2	sp|Q86W34|AMZ2_HUMAN	Archaemetzincin-2 OS=Homo sapiens OX=9606 GN=AMZ2 PE=1 SV=2	15	262299	177494	247409	388482	200556	267834	330700
ANAPC1	sp|Q9H1A4|APC1_HUMAN	Anaphase-promoting complex subunit 1 OS=Homo sapiens OX=9606 GN=ANAPC1 PE=1 SV=1	56.5	390180	328355	306875	274512	291075	293570	290881
ANAPC10	sp|Q9UM13|APC10_HUMAN	Anaphase-promoting complex subunit 10 OS=Homo sapiens OX=9606 GN=ANAPC10 PE=1 SV=1	11	202014	157957	201205	176864	146046	149987	145607
ANAPC16	sp|Q96DE5|APC16_HUMAN	Anaphase-promoting complex subunit 16 OS=Homo sapiens OX=9606 GN=ANAPC16 PE=1 SV=1	4.5	50563.5	39318.6	49573.4	44300.4	38952.7	38899.5	30065.4
ANAPC2	sp|Q9UJX6|ANC2_HUMAN	Anaphase-promoting complex subunit 2 OS=Homo sapiens OX=9606 GN=ANAPC2 PE=1 SV=1	26.5	172706	151507	127627	117610	138575	125995	132143
ANAPC4	sp|Q9UJX5|APC4_HUMAN	Anaphase-promoting complex subunit 4 OS=Homo sapiens OX=9606 GN=ANAPC4 PE=1 SV=2	21.5	214156	201473	186568	180409	160616	139850	176751
ANAPC5	sp|Q9UJX4|APC5_HUMAN	Anaphase-promoting complex subunit 5 OS=Homo sapiens OX=9606 GN=ANAPC5 PE=1 SV=2	41.5	265413	227906	225289	189242	210807	183538	236093
ANAPC7	sp|Q9UJX3|APC7_HUMAN	Anaphase-promoting complex subunit 7 OS=Homo sapiens OX=9606 GN=ANAPC7 PE=1 SV=4	49.5	470934	361157	437043	370409	290164	291673	283325
ANGEL1	sp|Q9UNK9|ANGE1_HUMAN	Protein angel homolog 1 OS=Homo sapiens OX=9606 GN=ANGEL1 PE=1 SV=1	1.5	24509	23288.7	30627.7	25621.1	20594.7	28433.3	29717.5
ANGEL2	sp|Q5VTE6|ANGE2_HUMAN	Protein angel homolog 2 OS=Homo sapiens OX=9606 GN=ANGEL2 PE=1 SV=1	8.5	120888	116328	151530	126128	226755	141946	136631
ANGPTL2	sp|Q9UKU9|ANGL2_HUMAN	Angiopoietin-related protein 2 OS=Homo sapiens OX=9606 GN=ANGPTL2 PE=1 SV=1	16.5	66089.7	47370.4	58185.7	42298	49326.1	30758.7	55511.5
ANK1	sp|P16157-12|ANK1_HUMAN	Isoform Er11 of Ankyrin-1 OS=Homo sapiens OX=9606 GN=ANK1	75	502846	775050	356528	335108	782841	411723	621784
ANK1	sp|P16157-21|ANK1_HUMAN	Isoform Br21 of Ankyrin-1 OS=Homo sapiens OX=9606 GN=ANK1	81.5	485566	779212	346787	337794	778527	430655	626482
ANK1	sp|P16157-17|ANK1_HUMAN	Isoform Mu17 of Ankyrin-1 OS=Homo sapiens OX=9606 GN=ANK1	2	18987.8	18922.7	15029.8	9311.5	64606	16580.2	60871.2
ANK1	sp|P16157|ANK1_HUMAN	Ankyrin-1 OS=Homo sapiens OX=9606 GN=ANK1 PE=1 SV=3	75.5	502593	772166	355926	335681	778391	411799	614799
ANK2	tr|A0A5F9ZI46|A0A5F9ZI46_HUMAN	Ankyrin-2 OS=Homo sapiens OX=9606 GN=ANK2 PE=1 SV=1	397.5	2.55355e+06	1.90253e+06	860420	888398	2.17123e+06	1.08551e+06	1.83106e+06
ANK2	tr|A0A5F9ZHR8|A0A5F9ZHR8_HUMAN	Ankyrin-2 OS=Homo sapiens OX=9606 GN=ANK2 PE=1 SV=1	165.5	790366	621290	192202	330673	647086	379398	462236
ANK2	tr|A0A5F9ZGY3|A0A5F9ZGY3_HUMAN	Ankyrin-2 OS=Homo sapiens OX=9606 GN=ANK2 PE=1 SV=1	397	3.36188e+06	2.51472e+06	1.13005e+06	1.17284e+06	2.83868e+06	1.42154e+06	2.4057e+06
ANK2	tr|A0A5F9ZI40|A0A5F9ZI40_HUMAN	Ankyrin-2 OS=Homo sapiens OX=9606 GN=ANK2 PE=1 SV=1	396.5	3.31356e+06	2.508e+06	1.13048e+06	1.17072e+06	2.82791e+06	1.41721e+06	2.4068e+06
ANK2	tr|A0A5F9ZH58|A0A5F9ZH58_HUMAN	Ankyrin-2 OS=Homo sapiens OX=9606 GN=ANK2 PE=1 SV=1	235	3.0269e+06	2.2405e+06	1.34041e+06	926653	2.6517e+06	1.12521e+06	2.63448e+06
ANK2	tr|A0A5F9ZGY1|A0A5F9ZGY1_HUMAN	Ankyrin-2 OS=Homo sapiens OX=9606 GN=ANK2 PE=1 SV=1	13	161712	183773	160329	99108.9	223291	113742	223071
ANK2	sp|Q01484|ANK2_HUMAN	Ankyrin-2 OS=Homo sapiens OX=9606 GN=ANK2 PE=1 SV=4	177.5	747124	592261	197052	320027	628431	366593	456360
ANK2	tr|A0A5F9ZGZ1|A0A5F9ZGZ1_HUMAN	Ankyrin-2 OS=Homo sapiens OX=9606 GN=ANK2 PE=1 SV=1	247.5	2.98397e+06	2.22635e+06	1.35269e+06	928895	2.64584e+06	1.12481e+06	2.6199e+06
ANK2	tr|A0A5F9ZGZ5|A0A5F9ZGZ5_HUMAN	Ankyrin-2 (Fragment) OS=Homo sapiens OX=9606 GN=ANK2 PE=1 SV=1	175	1.608e+06	1.21069e+06	388758	651624	1.27031e+06	743997	919394
ANK3	tr|H0Y9E9|H0Y9E9_HUMAN	Ankyrin-3 (Fragment) OS=Homo sapiens OX=9606 GN=ANK3 PE=1 SV=1	9.5	37632.9	42666.9	35260.4	30470.4	112632	23875.2	43501.3
ANK3	tr|D6RF31|D6RF31_HUMAN	Ankyrin-3 OS=Homo sapiens OX=9606 GN=ANK3 PE=1 SV=1	4	115693	133753	100745	52983.4	298549	57687.5	120473
ANK3	sp|Q12955|ANK3_HUMAN	Ankyrin-3 OS=Homo sapiens OX=9606 GN=ANK3 PE=1 SV=3	159.5	255516	278107	224547	156982	827907	147144	270390
ANK3	tr|H0YA66|H0YA66_HUMAN	Ankyrin-3 (Fragment) OS=Homo sapiens OX=9606 GN=ANK3 PE=1 SV=8	3	28190.3	25919.4	19318.2
ANKFY1	sp|Q9P2R3|ANFY1_HUMAN	Rabankyrin-5 OS=Homo sapiens OX=9606 GN=ANKFY1 PE=1 SV=2	97	776471	771336	562582	807544	643015	402879	625443
ANKH	sp|Q9HCJ1|ANKH_HUMAN	Progressive ankylosis protein homolog OS=Homo sapiens OX=9606 GN=ANKH PE=1 SV=2	11	62613.1	59917.5	75024.6	32098.1	74740.7	22587.7	70326.3
ANKHD1	sp|Q8IWZ3|ANKH1_HUMAN	Ankyrin repeat and KH domain-containing protein 1 OS=Homo sapiens OX=9606 GN=ANKHD1 PE=1 SV=1	108.5	638395	692080	648117	752775	632884	737248	742547
ANKHD1	tr|H3BLS9|H3BLS9_HUMAN	Ankyrin repeat and KH domain-containing protein 1 (Fragment) OS=Homo sapiens OX=9606 GN=ANKHD1 PE=1 SV=1	44.5	596320	614043	613350	724411	628053	662248	678856
ANKHD1	sp|Q8IWZ3-6|ANKH1_HUMAN	Isoform 6 of Ankyrin repeat and KH domain-containing protein 1 OS=Homo sapiens OX=9606 GN=ANKHD1	111.5	639299	694699	647295	752937	631717	736976	742138
ANKHD1	sp|Q8IWZ3-2|ANKH1_HUMAN	Isoform 2 of Ankyrin repeat and KH domain-containing protein 1 OS=Homo sapiens OX=9606 GN=ANKHD1	35	324590	373142	295751	341982	283261	329023	328350
ANKIB1	sp|Q9P2G1|AKIB1_HUMAN	Ankyrin repeat and IBR domain-containing protein 1 OS=Homo sapiens OX=9606 GN=ANKIB1 PE=1 SV=3	24.5	41655	77725.6	81709.9	73401.2	69580.9	44233.9	67875.1
ANKLE2	sp|Q86XL3|ANKL2_HUMAN	Ankyrin repeat and LEM domain-containing protein 2 OS=Homo sapiens OX=9606 GN=ANKLE2 PE=1 SV=4	67.5	318154	259771	315251	316995	248884	283365	485087
ANKMY2	sp|Q8IV38|ANKY2_HUMAN	Ankyrin repeat and MYND domain-containing protein 2 OS=Homo sapiens OX=9606 GN=ANKMY2 PE=1 SV=1	31	244999	335913	197656	368144	271396	668674	369099
ANKRA2	sp|Q9H9E1|ANRA2_HUMAN	Ankyrin repeat family A protein 2 OS=Homo sapiens OX=9606 GN=ANKRA2 PE=1 SV=1	5	35279.4	28430.9	33687.2	46953.4	43919.4	33903	42776.4
ANKRD10	tr|S4R3R2|S4R3R2_HUMAN	Ankyrin repeat domain-containing protein 10 (Fragment) OS=Homo sapiens OX=9606 GN=ANKRD10 PE=1 SV=1	7.5	13442	11806.7	37350.5	17511.8	14512.1	16610.9	21950.3
ANKRD10	sp|Q9NXR5|ANR10_HUMAN	Ankyrin repeat domain-containing protein 10 OS=Homo sapiens OX=9606 GN=ANKRD10 PE=1 SV=2	7.5	21234.9	15708.7	52543	24566	23110.4	22916.2	29371.2
ANKRD11	sp|Q6UB99|ANR11_HUMAN	Ankyrin repeat domain-containing protein 11 OS=Homo sapiens OX=9606 GN=ANKRD11 PE=1 SV=3	46.5	168577	120435	137324	147652	104672	188326	131699
ANKRD11	tr|A0A2R8Y728|A0A2R8Y728_HUMAN	Ankyrin repeat domain-containing protein 11 (Fragment) OS=Homo sapiens OX=9606 GN=ANKRD11 PE=1 SV=1	0.5	21761.2	14376.7	13696.4
ANKRD12	sp|Q6UB98|ANR12_HUMAN	Ankyrin repeat domain-containing protein 12 OS=Homo sapiens OX=9606 GN=ANKRD12 PE=1 SV=3	26	131351	95836.5	144440	170803	78127	131697	152671
ANKRD13A	sp|Q8IZ07|AN13A_HUMAN	Ankyrin repeat domain-containing protein 13A OS=Homo sapiens OX=9606 GN=ANKRD13A PE=1 SV=3	23	113115	95132.9	168363	182483	153610	129565	122671
ANKRD13B	sp|Q86YJ7|AN13B_HUMAN	Ankyrin repeat domain-containing protein 13B OS=Homo sapiens OX=9606 GN=ANKRD13B PE=1 SV=4	5	19952.8	15980.7	20692.2	23478.1	17738.9	15593.1	23319.1
ANKRD13C	sp|Q8N6S4|AN13C_HUMAN	Ankyrin repeat domain-containing protein 13C OS=Homo sapiens OX=9606 GN=ANKRD13C PE=1 SV=2	2	34693.8	41821.4	44446.6	33296.3	36987.2	37944.7	51085.5
ANKRD13D	sp|Q6ZTN6|AN13D_HUMAN	Ankyrin repeat domain-containing protein 13D OS=Homo sapiens OX=9606 GN=ANKRD13D PE=1 SV=2	9.5	32954.8	42460.8	36568.2	46777.8	33846.4	43299.2	29373.3
ANKRD16	sp|Q6P6B7|ANR16_HUMAN	Ankyrin repeat domain-containing protein 16 OS=Homo sapiens OX=9606 GN=ANKRD16 PE=1 SV=1	11	39857.9	28001.9	37639.2	42686.9	31520	31653.7	39719.6
ANKRD17	sp|O75179|ANR17_HUMAN	Ankyrin repeat domain-containing protein 17 OS=Homo sapiens OX=9606 GN=ANKRD17 PE=1 SV=3	121.5	707079	722088	741807	815534	784338	634939	760013
ANKRD18A	sp|Q8IVF6|AN18A_HUMAN	Ankyrin repeat domain-containing protein 18A OS=Homo sapiens OX=9606 GN=ANKRD18A PE=2 SV=3	2.5	36727.9	31287.7	36388.6	23900.2	43387.7	29741.9	25709.8
ANKRD18B	sp|A2A2Z9|AN18B_HUMAN	Ankyrin repeat domain-containing protein 18B OS=Homo sapiens OX=9606 GN=ANKRD18B PE=1 SV=1	2.5	40573.3	35592.7	37781.9	37079	52575.4	43357	42046.8
ANKRD20A1	sp|Q5TYW2|A20A1_HUMAN	Ankyrin repeat domain-containing protein 20A1 OS=Homo sapiens OX=9606 GN=ANKRD20A1 PE=2 SV=1	1.5	61815.3	46788.2	56759.5	43478.2	58359.3	62535.7	61670.8
ANKRD22	sp|Q5VYY1|ANR22_HUMAN	Ankyrin repeat domain-containing protein 22 OS=Homo sapiens OX=9606 GN=ANKRD22 PE=2 SV=1	3	26090.9	23637.7	27028.1
ANKRD26	sp|Q9UPS8|ANR26_HUMAN	Ankyrin repeat domain-containing protein 26 OS=Homo sapiens OX=9606 GN=ANKRD26 PE=1 SV=4	14	150925	115822	117792	124578	130918	134994	101293
ANKRD27	sp|Q96NW4|ANR27_HUMAN	Ankyrin repeat domain-containing protein 27 OS=Homo sapiens OX=9606 GN=ANKRD27 PE=1 SV=2	23	102785	64830.9	145867	118488	81948.7	82676.5	190649
ANKRD28	sp|O15084|ANR28_HUMAN	Serine/threonine-protein phosphatase 6 regulatory ankyrin repeat subunit A OS=Homo sapiens OX=9606 GN=ANKRD28 PE=1 SV=5	35	483055	402355	418281	321654	404611	371046	379484
ANKRD29	sp|Q8N6D5|ANR29_HUMAN	Ankyrin repeat domain-containing protein 29 OS=Homo sapiens OX=9606 GN=ANKRD29 PE=1 SV=2	7	31666.5	70558.7	33842.7	27018.1	91491.9	30996.6	87742.7
ANKRD30A	sp|Q9BXX3|AN30A_HUMAN	Ankyrin repeat domain-containing protein 30A OS=Homo sapiens OX=9606 GN=ANKRD30A PE=1 SV=3	1				25858.9	31790.8	27324.3	28638.9
ANKRD34A	sp|Q69YU3|AN34A_HUMAN	Ankyrin repeat domain-containing protein 34A OS=Homo sapiens OX=9606 GN=ANKRD34A PE=1 SV=2	2.5	23007.6	27189.9	24583.5	17059.8	34424.2	22189.5	25447.4
ANKRD36	sp|A6QL64|AN36A_HUMAN	Ankyrin repeat domain-containing protein 36A OS=Homo sapiens OX=9606 GN=ANKRD36 PE=2 SV=4	2	61815.3	46788.2	56759.5	43478.2	58359.3	62535.7	61670.8
ANKRD36C	sp|Q5JPF3|AN36C_HUMAN	Ankyrin repeat domain-containing protein 36C OS=Homo sapiens OX=9606 GN=ANKRD36C PE=1 SV=3	2	44556.7	33725.1	40912.5	33712	46839	45418.2	37972.9
ANKRD39	sp|Q53RE8|ANR39_HUMAN	Ankyrin repeat domain-containing protein 39 OS=Homo sapiens OX=9606 GN=ANKRD39 PE=1 SV=1	7	51145.5	52294.1	29259.5	31269.5	35646.5	27285.1	31935.4
ANKRD40	sp|Q6AI12|ANR40_HUMAN	Ankyrin repeat domain-containing protein 40 OS=Homo sapiens OX=9606 GN=ANKRD40 PE=1 SV=2	11	108397	103694	84345.2	96872.7	129718	91299.2	87418.2
ANKRD44	tr|A0A2R8Y7Y4|A0A2R8Y7Y4_HUMAN	Serine/threonine-protein phosphatase 6 regulatory ankyrin repeat subunit B OS=Homo sapiens OX=9606 GN=ANKRD44 PE=1 SV=1	25.5	41762.5	43385.2	76034.8	134003	66844.4	55723.5	56148.4
ANKRD44	sp|Q8N8A2|ANR44_HUMAN	Serine/threonine-protein phosphatase 6 regulatory ankyrin repeat subunit B OS=Homo sapiens OX=9606 GN=ANKRD44 PE=1 SV=3	26	42126.6	43254.9	76276	132425	66334.7	55254	56092.1
ANKRD44	sp|Q8N8A2-2|ANR44_HUMAN	Isoform 2 of Serine/threonine-protein phosphatase 6 regulatory ankyrin repeat subunit B OS=Homo sapiens OX=9606 GN=ANKRD44	26	40919.1	43622.2	74550.5	132425	66334.7	55254	56092.1
ANKRD45	sp|Q5TZF3|ANR45_HUMAN	Ankyrin repeat domain-containing protein 45 OS=Homo sapiens OX=9606 GN=ANKRD45 PE=1 SV=2	1				14672.8	11929.7	56220.4	20475.7
ANKRD46	sp|Q86W74|ANR46_HUMAN	Ankyrin repeat domain-containing protein 46 OS=Homo sapiens OX=9606 GN=ANKRD46 PE=1 SV=2	6	27070.8	35500.3	43776.2	40445	56142.4	40345.5	58076.8
ANKRD49	sp|Q8WVL7|ANR49_HUMAN	Ankyrin repeat domain-containing protein 49 OS=Homo sapiens OX=9606 GN=ANKRD49 PE=1 SV=1	3	17002.6	16221.9	20335.4	16292.2	12666	28640.1	18557.1
ANKRD50	sp|Q9ULJ7|ANR50_HUMAN	Ankyrin repeat domain-containing protein 50 OS=Homo sapiens OX=9606 GN=ANKRD50 PE=1 SV=4	56	184509	186625	358095	501702	165218	262612	226066
ANKRD52	sp|Q8NB46|ANR52_HUMAN	Serine/threonine-protein phosphatase 6 regulatory ankyrin repeat subunit C OS=Homo sapiens OX=9606 GN=ANKRD52 PE=1 SV=3	4	33041.3	66269.9	40314.2	38919.8	37835.2	44658.7	33300.7
ANKRD54	sp|Q6NXT1|ANR54_HUMAN	Ankyrin repeat domain-containing protein 54 OS=Homo sapiens OX=9606 GN=ANKRD54 PE=1 SV=2	10	120243	133293	129031	175184	89495	95768.9	155560
ANKRD6	sp|Q9Y2G4|ANKR6_HUMAN	Ankyrin repeat domain-containing protein 6 OS=Homo sapiens OX=9606 GN=ANKRD6 PE=2 SV=3	1				19335.3	25695.3	36924.3	56099.3
ANKRD63	sp|C9JTQ0|ANR63_HUMAN	Ankyrin repeat domain-containing protein 63 OS=Homo sapiens OX=9606 GN=ANKRD63 PE=3 SV=1	1.5				13950.8	15739.4	10400.2	15446.5
ANKS1A	sp|Q92625|ANS1A_HUMAN	Ankyrin repeat and SAM domain-containing protein 1A OS=Homo sapiens OX=9606 GN=ANKS1A PE=1 SV=4	62.5	295059	356516	468993	364875	392968	434174	352643
ANKS1A	tr|A0A3B3ISP1|A0A3B3ISP1_HUMAN	Ankyrin repeat and SAM domain-containing protein 1A OS=Homo sapiens OX=9606 GN=ANKS1A PE=1 SV=1	66.5	318473	385159	501828	395272	423013	472383	383735
ANKS1B	sp|Q7Z6G8-2|ANS1B_HUMAN	Isoform 2 of Ankyrin repeat and sterile alpha motif domain-containing protein 1B OS=Homo sapiens OX=9606 GN=ANKS1B	24.5	48944.6	79836.5	107728	54121.9	68313.6	44939	83898.9
ANKS1B	sp|Q7Z6G8-10|ANS1B_HUMAN	Isoform 10 of Ankyrin repeat and sterile alpha motif domain-containing protein 1B OS=Homo sapiens OX=9606 GN=ANKS1B	22	44639.7	72814.4	98252.2	50452.1	62598	40780.9	77049.2
ANKS1B	sp|Q7Z6G8|ANS1B_HUMAN	Ankyrin repeat and sterile alpha motif domain-containing protein 1B OS=Homo sapiens OX=9606 GN=ANKS1B PE=1 SV=2	36	51010.1	74199.8	90864.6	55479.7	70333.5	46754.5	82565.1
ANKS6	sp|Q68DC2|ANKS6_HUMAN	Ankyrin repeat and SAM domain-containing protein 6 OS=Homo sapiens OX=9606 GN=ANKS6 PE=1 SV=2	3	39969.1	34987.3	29596.5	32847.2	51033.6	44504.1	27089.4
ANKZF1	sp|Q9H8Y5|ANKZ1_HUMAN	Ankyrin repeat and zinc finger domain-containing protein 1 OS=Homo sapiens OX=9606 GN=ANKZF1 PE=1 SV=1	18	134383	123765	111558	111719	89941.2	122241	71905.1
ANLN	sp|Q9NQW6|ANLN_HUMAN	Anillin OS=Homo sapiens OX=9606 GN=ANLN PE=1 SV=2	51	313538	458962	345880	261704	199353	221356	125014
ANO1	sp|Q5XXA6|ANO1_HUMAN	Anoctamin-1 OS=Homo sapiens OX=9606 GN=ANO1 PE=1 SV=1	0.5				7805.61	5347.7	6127.41	6469.93
ANO10	sp|Q9NW15|ANO10_HUMAN	Anoctamin-10 OS=Homo sapiens OX=9606 GN=ANO10 PE=1 SV=2	7	81161.1	113458	82495.8	125303	70113.7	119337	90303.5
ANO4	sp|Q32M45|ANO4_HUMAN	Anoctamin-4 OS=Homo sapiens OX=9606 GN=ANO4 PE=2 SV=1	0.5	18915.9	21214.3	20631.1
ANO4	sp|Q32M45-2|ANO4_HUMAN	Isoform 2 of Anoctamin-4 OS=Homo sapiens OX=9606 GN=ANO4	1.5	33044.3	37059.3	36040.6	20330.7	52971.4	58089.3	47675.4
ANO6	sp|Q4KMQ2|ANO6_HUMAN	Anoctamin-6 OS=Homo sapiens OX=9606 GN=ANO6 PE=1 SV=2	13.5	74333.5	44535.3	73836.9	53951.3	92152.4	42517.4	81776.7
ANO8	sp|Q9HCE9-2|ANO8_HUMAN	Isoform 2 of Anoctamin-8 OS=Homo sapiens OX=9606 GN=ANO8	17.5	101784	174686	154279	181792	167018	172219	277532
ANO8	sp|Q9HCE9|ANO8_HUMAN	Anoctamin-8 OS=Homo sapiens OX=9606 GN=ANO8 PE=1 SV=3	15	104676	179840	152529	185857	164549	173487	279440
ANP32A	sp|P39687|AN32A_HUMAN	Acidic leucine-rich nuclear phosphoprotein 32 family member A OS=Homo sapiens OX=9606 GN=ANP32A PE=1 SV=1	111	1.0481e+07	9.42437e+06	9.7842e+06	1.4573e+07	1.27371e+07	1.26922e+07	1.58531e+07
ANP32B	sp|Q92688|AN32B_HUMAN	Acidic leucine-rich nuclear phosphoprotein 32 family member B OS=Homo sapiens OX=9606 GN=ANP32B PE=1 SV=1	56	1.30821e+07	1.09209e+07	1.05137e+07	1.87325e+07	1.41328e+07	1.38902e+07	1.1697e+07
ANP32E	tr|H0YCE2|H0YCE2_HUMAN	Acidic leucine-rich nuclear phosphoprotein 32 family member E (Fragment) OS=Homo sapiens OX=9606 GN=ANP32E PE=1 SV=1	2	18250.8	18474	16002	27625.8	22281.4	28442.3	20782.3
ANP32E	sp|Q9BTT0-3|AN32E_HUMAN	Isoform 3 of Acidic leucine-rich nuclear phosphoprotein 32 family member E OS=Homo sapiens OX=9606 GN=ANP32E	32.5	365489	363689	453788	629653	473730	852950	586673
ANP32E	sp|Q9BTT0|AN32E_HUMAN	Acidic leucine-rich nuclear phosphoprotein 32 family member E OS=Homo sapiens OX=9606 GN=ANP32E PE=1 SV=1	37.5	594244	609730	752896	1.02112e+06	764186	1.42323e+06	954345
ANPEP	sp|P15144|AMPN_HUMAN	Aminopeptidase N OS=Homo sapiens OX=9606 GN=ANPEP PE=1 SV=4	14	125740	63606.5	110207	166252	65272.3	62558.8	82123.4
ANTXR1	sp|Q9H6X2|ANTR1_HUMAN	Anthrax toxin receptor 1 OS=Homo sapiens OX=9606 GN=ANTXR1 PE=1 SV=2	11	80065.9	89320.6	88846.1	89989	182430	89108.3	80677.5
ANTXR2	sp|P58335-4|ANTR2_HUMAN	Isoform 4 of Anthrax toxin receptor 2 OS=Homo sapiens OX=9606 GN=ANTXR2	12.5	149302	154610	147635	123750	265420	93019	131382
ANTXR2	sp|P58335|ANTR2_HUMAN	Anthrax toxin receptor 2 OS=Homo sapiens OX=9606 GN=ANTXR2 PE=1 SV=5	11.5	148813	155718	148449	125241	244161	91561.2	129026
ANXA1	sp|P04083|ANXA1_HUMAN	Annexin A1 OS=Homo sapiens OX=9606 GN=ANXA1 PE=1 SV=2	13.5	441009	158779	474040	287770	164013	162240	126828
ANXA11	sp|P50995|ANX11_HUMAN	Annexin A11 OS=Homo sapiens OX=9606 GN=ANXA11 PE=1 SV=1	33	487093	605159	327479	546036	298949	541582	417210
ANXA2	sp|P07355|ANXA2_HUMAN	Annexin A2 OS=Homo sapiens OX=9606 GN=ANXA2 PE=1 SV=2	127	3.36793e+06	3.86871e+06	2.12849e+06	1.48092e+06	917363	716433	4.76964e+06
ANXA3	sp|P12429|ANXA3_HUMAN	Annexin A3 OS=Homo sapiens OX=9606 GN=ANXA3 PE=1 SV=3	26	378300	260407	502376	549432	374918	291182	385941
ANXA4	sp|P09525|ANXA4_HUMAN	Annexin A4 OS=Homo sapiens OX=9606 GN=ANXA4 PE=1 SV=4	40.5	575437	474392	228996	278602	411745	310064	226184
ANXA5	sp|P08758|ANXA5_HUMAN	Annexin A5 OS=Homo sapiens OX=9606 GN=ANXA5 PE=1 SV=2	131	3.03398e+06	1.0056e+07	5.85046e+06	8.06028e+06	8.90789e+06	1.2094e+07	1.15391e+07
ANXA6	sp|P08133|ANXA6_HUMAN	Annexin A6 OS=Homo sapiens OX=9606 GN=ANXA6 PE=1 SV=3	286	9.5417e+06	3.61651e+06	4.79468e+06	3.84696e+06	4.06845e+06	4.84119e+06	6.99543e+06
ANXA6	tr|E5RK69|E5RK69_HUMAN	Annexin OS=Homo sapiens OX=9606 GN=ANXA6 PE=1 SV=1	182.5	1.02774e+07	3.63424e+06	5.02478e+06	3.85315e+06	3.68583e+06	4.67176e+06	6.94532e+06
ANXA7	sp|P20073|ANXA7_HUMAN	Annexin A7 OS=Homo sapiens OX=9606 GN=ANXA7 PE=1 SV=3	53	1.27303e+06	1.3598e+06	1.1627e+06	1.38935e+06	1.1757e+06	1.28908e+06	1.46156e+06
AOPEP	sp|Q8N6M6|AMPO_HUMAN	Aminopeptidase O OS=Homo sapiens OX=9606 GN=AOPEP PE=2 SV=2	1	42944.1	24482.6	18740.9
AOX1	sp|Q06278|AOXA_HUMAN	Aldehyde oxidase OS=Homo sapiens OX=9606 GN=AOX1 PE=1 SV=2	3.5	50640.3	53045.2	46341.1	53042.6	64020	40698.4	52184.5
AP1AR	sp|Q63HQ0|AP1AR_HUMAN	AP-1 complex-associated regulatory protein OS=Homo sapiens OX=9606 GN=AP1AR PE=1 SV=1	8.5	122538	116600	71072.6	71848	91727.1	106856	79614.1
AP1B1	sp|Q10567-3|AP1B1_HUMAN	Isoform C of AP-1 complex subunit beta-1 OS=Homo sapiens OX=9606 GN=AP1B1	217.5	3.4743e+06	3.66725e+06	4.63042e+06	4.74614e+06	4.99729e+06	2.83731e+06	4.56956e+06
AP1B1	sp|Q10567|AP1B1_HUMAN	AP-1 complex subunit beta-1 OS=Homo sapiens OX=9606 GN=AP1B1 PE=1 SV=2	214	3.45645e+06	3.67798e+06	4.63706e+06	4.74272e+06	4.99537e+06	2.83309e+06	4.57344e+06
AP1G1	sp|O43747|AP1G1_HUMAN	AP-1 complex subunit gamma-1 OS=Homo sapiens OX=9606 GN=AP1G1 PE=1 SV=5	76.5	1.57321e+06	1.29303e+06	1.99152e+06	2.4039e+06	1.68919e+06	1.3343e+06	1.8975e+06
AP1G2	sp|O75843|AP1G2_HUMAN	AP-1 complex subunit gamma-like 2 OS=Homo sapiens OX=9606 GN=AP1G2 PE=1 SV=1	8.5	83894.6	66198.6	43593.9	90331.1	17815.4	29214.1	31975.8
AP1M1	sp|Q9BXS5|AP1M1_HUMAN	AP-1 complex subunit mu-1 OS=Homo sapiens OX=9606 GN=AP1M1 PE=1 SV=3	84.5	1.07764e+06	964304	1.25444e+06	1.46069e+06	969199	823385	1.20267e+06
AP1M2	sp|Q9Y6Q5|AP1M2_HUMAN	AP-1 complex subunit mu-2 OS=Homo sapiens OX=9606 GN=AP1M2 PE=1 SV=4	22.5	455321	418829	483885	422015	375765	324953	414483
AP1S1	sp|P61966|AP1S1_HUMAN	AP-1 complex subunit sigma-1A OS=Homo sapiens OX=9606 GN=AP1S1 PE=1 SV=1	15.5	148094	121135	192525	121391	104984	132248	151507
AP1S2	sp|P56377-2|AP1S2_HUMAN	Isoform 2 of AP-1 complex subunit sigma-2 OS=Homo sapiens OX=9606 GN=AP1S2	13.5	261011	181577	382583	698643	330856	213778	329687
AP1S2	sp|P56377|AP1S2_HUMAN	AP-1 complex subunit sigma-2 OS=Homo sapiens OX=9606 GN=AP1S2 PE=1 SV=1	14.5	265193	211420	419709	684789	235853	147099	351606
AP2A1	sp|O95782|AP2A1_HUMAN	AP-2 complex subunit alpha-1 OS=Homo sapiens OX=9606 GN=AP2A1 PE=1 SV=3	206.5	2.50853e+06	3.77282e+06	4.29345e+06	3.94608e+06	4.26531e+06	3.07756e+06	4.02404e+06
AP2A2	sp|O94973-2|AP2A2_HUMAN	Isoform 2 of AP-2 complex subunit alpha-2 OS=Homo sapiens OX=9606 GN=AP2A2	164	2.91976e+06	3.07465e+06	3.63299e+06	4.4346e+06	3.93439e+06	2.42221e+06	4.23933e+06
AP2A2	sp|O94973|AP2A2_HUMAN	AP-2 complex subunit alpha-2 OS=Homo sapiens OX=9606 GN=AP2A2 PE=1 SV=2	164.5	2.93492e+06	3.0604e+06	3.63799e+06	4.76237e+06	3.84871e+06	2.49089e+06	4.21792e+06
AP2B1	sp|P63010|AP2B1_HUMAN	AP-2 complex subunit beta OS=Homo sapiens OX=9606 GN=AP2B1 PE=1 SV=1	244.5	3.71586e+06	4.00292e+06	5.18048e+06	5.58775e+06	5.96587e+06	3.66309e+06	5.23862e+06
AP2M1	sp|Q96CW1|AP2M1_HUMAN	AP-2 complex subunit mu OS=Homo sapiens OX=9606 GN=AP2M1 PE=1 SV=2	112	2.54591e+06	3.62294e+06	4.15886e+06	4.22845e+06	3.02481e+06	2.65131e+06	3.95509e+06
AP2S1	sp|P53680|AP2S1_HUMAN	AP-2 complex subunit sigma OS=Homo sapiens OX=9606 GN=AP2S1 PE=1 SV=2	20.5	364814	542884	613061	564358	595424	381121	558153
AP3B1	sp|O00203|AP3B1_HUMAN	AP-3 complex subunit beta-1 OS=Homo sapiens OX=9606 GN=AP3B1 PE=1 SV=3	101.5	1.1617e+06	1.15522e+06	886072	629670	891551	975357	878762
AP3B2	sp|Q13367|AP3B2_HUMAN	AP-3 complex subunit beta-2 OS=Homo sapiens OX=9606 GN=AP3B2 PE=1 SV=2	130.5	987291	684237	1.24497e+06	1.13707e+06	1.29464e+06	1.04403e+06	1.53595e+06
AP3B2	tr|A0A590UK64|A0A590UK64_HUMAN	AP-3 complex subunit beta-2 (Fragment) OS=Homo sapiens OX=9606 GN=AP3B2 PE=1 SV=1	13	515640	487493	534821	480068	556158	501954	653946
AP3D1	sp|O14617-5|AP3D1_HUMAN	Isoform 5 of AP-3 complex subunit delta-1 OS=Homo sapiens OX=9606 GN=AP3D1	110.5	1.87381e+06	1.56953e+06	1.62702e+06	1.48231e+06	1.62469e+06	1.98264e+06	2.14167e+06
AP3D1	sp|O14617|AP3D1_HUMAN	AP-3 complex subunit delta-1 OS=Homo sapiens OX=9606 GN=AP3D1 PE=1 SV=1	105	1.86463e+06	1.57323e+06	1.63842e+06	1.50771e+06	1.60703e+06	1.93762e+06	2.17113e+06
AP3D1	sp|O14617-2|AP3D1_HUMAN	Isoform 2 of AP-3 complex subunit delta-1 OS=Homo sapiens OX=9606 GN=AP3D1	102.5	1.92173e+06	1.60032e+06	1.66805e+06	1.51275e+06	1.60446e+06	1.92557e+06	2.18286e+06
AP3M1	sp|Q9Y2T2|AP3M1_HUMAN	AP-3 complex subunit mu-1 OS=Homo sapiens OX=9606 GN=AP3M1 PE=1 SV=1	38	680722	654350	672271	605714	656369	723307	783509
AP3M2	sp|P53677|AP3M2_HUMAN	AP-3 complex subunit mu-2 OS=Homo sapiens OX=9606 GN=AP3M2 PE=1 SV=1	42.5	497296	475087	539596	451251	517491	538402	603951
AP3S1	sp|Q92572|AP3S1_HUMAN	AP-3 complex subunit sigma-1 OS=Homo sapiens OX=9606 GN=AP3S1 PE=1 SV=1	23	433994	338032	356656	349521	396410	428232	447844
AP3S2	sp|P59780|AP3S2_HUMAN	AP-3 complex subunit sigma-2 OS=Homo sapiens OX=9606 GN=AP3S2 PE=2 SV=1	14	175323	182058	144003	110005	207848	106392	208928
AP4B1	sp|Q9Y6B7|AP4B1_HUMAN	AP-4 complex subunit beta-1 OS=Homo sapiens OX=9606 GN=AP4B1 PE=1 SV=2	17	105535	103685	79885	91506.5	101117	95111.1	79609.1
AP4E1	sp|Q9UPM8|AP4E1_HUMAN	AP-4 complex subunit epsilon-1 OS=Homo sapiens OX=9606 GN=AP4E1 PE=1 SV=2	17	126152	122288	82125.8	109863	118217	117761	74159
AP4M1	sp|O00189|AP4M1_HUMAN	AP-4 complex subunit mu-1 OS=Homo sapiens OX=9606 GN=AP4M1 PE=1 SV=2	11	62745	67286.7	50733.8	64290	61489.1	61188.2	50873.7
AP4S1	sp|Q9Y587|AP4S1_HUMAN	AP-4 complex subunit sigma-1 OS=Homo sapiens OX=9606 GN=AP4S1 PE=1 SV=1	3.5	30216.4	31730	30474.6	36672.9	33928.3	32625.4	26122.3
AP5B1	sp|Q2VPB7|AP5B1_HUMAN	AP-5 complex subunit beta-1 OS=Homo sapiens OX=9606 GN=AP5B1 PE=1 SV=4	6	34565	54645.3	59091	96886.1	58348.4	60037.1	84736.5
AP5M1	sp|Q9H0R1|AP5M1_HUMAN	AP-5 complex subunit mu-1 OS=Homo sapiens OX=9606 GN=AP5M1 PE=1 SV=2	8.5	37785.6	51350.5	64448.8	77881.6	35285.9	37117	61708
AP5S1	sp|Q9NUS5|AP5S1_HUMAN	AP-5 complex subunit sigma-1 OS=Homo sapiens OX=9606 GN=AP5S1 PE=1 SV=1	9.5	128586	151973	143085	167249	122052	142455	176628
AP5Z1	sp|O43299|AP5Z1_HUMAN	AP-5 complex subunit zeta-1 OS=Homo sapiens OX=9606 GN=AP5Z1 PE=1 SV=2	11.5	48154.5	56860.4	58934.3	73700	38927.6	58613.7	69543.9
APAF1	sp|O14727|APAF_HUMAN	Apoptotic protease-activating factor 1 OS=Homo sapiens OX=9606 GN=APAF1 PE=1 SV=2	32.5	104678	155041	166713	195575	119896	133278	103906
APBA1	sp|Q02410|APBA1_HUMAN	Amyloid-beta A4 precursor protein-binding family A member 1 OS=Homo sapiens OX=9606 GN=APBA1 PE=1 SV=3	25.5	141713	147933	130008	87314.9	260328	78839.7	194873
APBA2	sp|Q99767-2|APBA2_HUMAN	Isoform 2 of Amyloid-beta A4 precursor protein-binding family A member 2 OS=Homo sapiens OX=9606 GN=APBA2	37.5	137515	118434	110809	110952	177952	102552	175970
APBA2	sp|Q99767|APBA2_HUMAN	Amyloid-beta A4 precursor protein-binding family A member 2 OS=Homo sapiens OX=9606 GN=APBA2 PE=1 SV=3	37.5	138386	119598	109947	110952	177952	102552	175970
APBA3	sp|O96018|APBA3_HUMAN	Amyloid-beta A4 precursor protein-binding family A member 3 OS=Homo sapiens OX=9606 GN=APBA3 PE=1 SV=1	2.5	15040.1	19400.1	18515.9	16643.3	21214.5	10922.3	36937.1
APBB1	sp|O00213-2|APBB1_HUMAN	Isoform 2 of Amyloid-beta A4 precursor protein-binding family B member 1 OS=Homo sapiens OX=9606 GN=APBB1	25.5	131257	147882	128082	204444	193381	161473	135832
APBB1	sp|O00213|APBB1_HUMAN	Amyloid-beta A4 precursor protein-binding family B member 1 OS=Homo sapiens OX=9606 GN=APBB1 PE=1 SV=2	25	131550	148344	127202	204444	193381	161473	135832
APBB1IP	sp|Q7Z5R6|AB1IP_HUMAN	Amyloid beta A4 precursor protein-binding family B member 1-interacting protein OS=Homo sapiens OX=9606 GN=APBB1IP PE=1 SV=1	1.5	62614.8	46927.7	70935.9	49924.7	48049.3	38622.2	38893.3
APBB2	sp|Q92870|APBB2_HUMAN	Amyloid-beta A4 precursor protein-binding family B member 2 OS=Homo sapiens OX=9606 GN=APBB2 PE=1 SV=3	9.5	67654.6	88939.4	104533	87507.8	182710	92984.9	88233.8
APC	sp|P25054|APC_HUMAN	Adenomatous polyposis coli protein OS=Homo sapiens OX=9606 GN=APC PE=1 SV=2	95	222618	197998	225381	251321	191362	250725	250334
APC2	sp|O95996|APCL_HUMAN	Adenomatous polyposis coli protein 2 OS=Homo sapiens OX=9606 GN=APC2 PE=1 SV=1	11.5	17495.4	46578.5	18427.8	32195.8	25483.5	27812.3	53233.5
APCDD1	sp|Q8J025|APCD1_HUMAN	Protein APCDD1 OS=Homo sapiens OX=9606 GN=APCDD1 PE=1 SV=1	8.5	18228.3	17170.7	22809.4	21790.2	23575	18409.8	18067.4
APEH	sp|P13798|ACPH_HUMAN	Acylamino-acid-releasing enzyme OS=Homo sapiens OX=9606 GN=APEH PE=1 SV=4	77.5	2.24004e+06	2.51127e+06	2.12482e+06	2.45372e+06	2.0451e+06	2.44811e+06	1.36796e+06
APEX1	sp|P27695|APEX1_HUMAN	DNA-(apurinic or apyrimidinic site) endonuclease OS=Homo sapiens OX=9606 GN=APEX1 PE=1 SV=2	136	6.61003e+06	5.1121e+06	6.72429e+06	8.42351e+06	4.88523e+06	8.11947e+06	1.05364e+07
APEX2	sp|Q9UBZ4|APEX2_HUMAN	DNA-(apurinic or apyrimidinic site) endonuclease 2 OS=Homo sapiens OX=9606 GN=APEX2 PE=1 SV=1	1	35634.1	35748.8	33198.3
APH1A	sp|Q96BI3|APH1A_HUMAN	Gamma-secretase subunit APH-1A OS=Homo sapiens OX=9606 GN=APH1A PE=1 SV=1	6.5	29330.3	42892.8	36204.4	35876.1	33513.6	39581.4	30358.7
APH1B	sp|Q8WW43|APH1B_HUMAN	Gamma-secretase subunit APH-1B OS=Homo sapiens OX=9606 GN=APH1B PE=1 SV=3	1.5	13237	20003.2	9208.63	14581	14034.7	24426.3	8474.63
API5	sp|Q9BZZ5|API5_HUMAN	Apoptosis inhibitor 5 OS=Homo sapiens OX=9606 GN=API5 PE=1 SV=3	156	3.09659e+06	2.49388e+06	2.70218e+06	3.91033e+06	3.04512e+06	4.30081e+06	4.09244e+06
API5	sp|Q9BZZ5-1|API5_HUMAN	Isoform 1 of Apoptosis inhibitor 5 OS=Homo sapiens OX=9606 GN=API5	130	2.31878e+06	1.86911e+06	1.97124e+06	2.90524e+06	2.27683e+06	3.30725e+06	3.04347e+06
API5	sp|Q9BZZ5-2|API5_HUMAN	Isoform 2 of Apoptosis inhibitor 5 OS=Homo sapiens OX=9606 GN=API5	157	3.10698e+06	2.49485e+06	2.71029e+06	3.90901e+06	3.07186e+06	4.35279e+06	4.10165e+06
APIP	sp|Q96GX9-3|MTNB_HUMAN	Isoform 2 of Methylthioribulose-1-phosphate dehydratase OS=Homo sapiens OX=9606 GN=APIP	34.5	521363	324907	425032	603901	459457	554032	401743
APIP	sp|Q96GX9|MTNB_HUMAN	Methylthioribulose-1-phosphate dehydratase OS=Homo sapiens OX=9606 GN=APIP PE=1 SV=1	40.5	604078	351341	490322	708212	557430	682877	455418
APLF	sp|Q8IW19|APLF_HUMAN	Aprataxin and PNK-like factor OS=Homo sapiens OX=9606 GN=APLF PE=1 SV=1	6.5	19481.8	16585.2	18922.8	21021.7	71042.4	40603.2	13780.1
APLNR	sp|P35414|APJ_HUMAN	Apelin receptor OS=Homo sapiens OX=9606 GN=APLNR PE=1 SV=1	4				9368.87	6431.34	7023.92	8070.13
APLP1	sp|P51693|APLP1_HUMAN	Amyloid-like protein 1 OS=Homo sapiens OX=9606 GN=APLP1 PE=1 SV=3	23	62232.9	87923.3	53311.4	51496.4	95334.8	97581.4	213716
APLP1	sp|P51693-2|APLP1_HUMAN	Isoform 2 of Amyloid-like protein 1 OS=Homo sapiens OX=9606 GN=APLP1	24.5	59351.3	80672.2	55367.1	51171.5	92939.9	94698.6	210363
APLP2	sp|Q06481|APLP2_HUMAN	Amyloid-like protein 2 OS=Homo sapiens OX=9606 GN=APLP2 PE=1 SV=2	37.5	127675	118927	113355	84337.9	138364	128808	210586
APMAP	sp|Q9HDC9|APMAP_HUMAN	Adipocyte plasma membrane-associated protein OS=Homo sapiens OX=9606 GN=APMAP PE=1 SV=2	73	1.96272e+06	3.19633e+06	3.6871e+06	2.66449e+06	3.16031e+06	3.18694e+06	2.30786e+06
APOA1	sp|P02647|APOA1_HUMAN	Apolipoprotein A-I OS=Homo sapiens OX=9606 GN=APOA1 PE=1 SV=1	13.5				156697	152836	189447	172036
APOA4	sp|P06727|APOA4_HUMAN	Apolipoprotein A-IV OS=Homo sapiens OX=9606 GN=APOA4 PE=1 SV=4	7	253525	215900	247198	212396	276072	208324	186563
APOB	sp|P04114|APOB_HUMAN	Apolipoprotein B-100 OS=Homo sapiens OX=9606 GN=APOB PE=1 SV=2	11.5	61784.7	36318.7	57884.3	35813.3	32309.9	53854.3	31089.5
APOBEC2	sp|Q9Y235|ABEC2_HUMAN	C->U-editing enzyme APOBEC-2 OS=Homo sapiens OX=9606 GN=APOBEC2 PE=1 SV=1	2.5	664677	45235.2	28221.8
APOBEC3B	sp|Q9UH17|ABC3B_HUMAN	DNA dC->dU-editing enzyme APOBEC-3B OS=Homo sapiens OX=9606 GN=APOBEC3B PE=1 SV=1	1	12853.4	12564.9	14333.6
APOBEC3G	sp|Q9HC16|ABC3G_HUMAN	DNA dC->dU-editing enzyme APOBEC-3G OS=Homo sapiens OX=9606 GN=APOBEC3G PE=1 SV=1	0.5	20990.7	28536.3	21336.6
APOBR	sp|Q0VD83|APOBR_HUMAN	Apolipoprotein B receptor OS=Homo sapiens OX=9606 GN=APOBR PE=1 SV=3	1	20814.2	24075.9	23673.1
APOC1	sp|P02654|APOC1_HUMAN	Apolipoprotein C-I OS=Homo sapiens OX=9606 GN=APOC1 PE=1 SV=1	4.5	311904	177886	183305	190183	339552	212869	131339
APOC3	sp|P02656|APOC3_HUMAN	Apolipoprotein C-III OS=Homo sapiens OX=9606 GN=APOC3 PE=1 SV=1	1				45640.1	120344	53379	93280.5
APOE	sp|P02649|APOE_HUMAN	Apolipoprotein E OS=Homo sapiens OX=9606 GN=APOE PE=1 SV=1	24	526237	4.36335e+06	508035	570634	1.24194e+06	533540	1.09797e+06
APOE	tr|A0A0S2Z3V0|A0A0S2Z3V0_HUMAN	Apolipoprotein E isoform 2 (Fragment) OS=Homo sapiens OX=9606 GN=APOE PE=2 SV=1	8.5	17167.1	181826	17524.8	17366.6	44279.2	20700	22154
APOH	sp|P02749|APOH_HUMAN	Beta-2-glycoprotein 1 OS=Homo sapiens OX=9606 GN=APOH PE=1 SV=3	3	80497.5	91806.7	70735.2	67628.9	134419	83414	48637.5
APOL2	sp|Q9BQE5|APOL2_HUMAN	Apolipoprotein L2 OS=Homo sapiens OX=9606 GN=APOL2 PE=1 SV=1	8	65389.9	85711.4	148734	150571	64725.1	245511	62186.4
APOL2	tr|J3KQL8|J3KQL8_HUMAN	Apolipoprotein L2 OS=Homo sapiens OX=9606 GN=APOL2 PE=1 SV=2	9	65389.8	85711.4	148734	143007	69530.3	228211	65734.5
APOM	sp|O95445|APOM_HUMAN	Apolipoprotein M OS=Homo sapiens OX=9606 GN=APOM PE=1 SV=2	1.5	74868.1	100701	73678.6	82975.3	84678.2	50555.1	48512.2
APOO	sp|Q9BUR5|MIC26_HUMAN	MICOS complex subunit MIC26 OS=Homo sapiens OX=9606 GN=APOO PE=1 SV=1	13	344596	316812	360515	394904	404077	614853	442696
APOOL	sp|Q6UXV4|MIC27_HUMAN	MICOS complex subunit MIC27 OS=Homo sapiens OX=9606 GN=APOOL PE=1 SV=1	28	311183	240780	108020	191740	217169	398498	348634
APP	sp|P05067|A4_HUMAN	Amyloid-beta precursor protein OS=Homo sapiens OX=9606 GN=APP PE=1 SV=3	94.5	542768	526306	380994	327768	601048	461813	1.56602e+06
APP	sp|P05067-10|A4_HUMAN	Isoform APP639 of Amyloid-beta precursor protein OS=Homo sapiens OX=9606 GN=APP	81.5	527957	529255	375832	310840	599751	434366	1.50038e+06
APPBP2	sp|Q92624|APBP2_HUMAN	Amyloid protein-binding protein 2 OS=Homo sapiens OX=9606 GN=APPBP2 PE=1 SV=2	12.5	79830.5	110718	96655.2	117850	94992.1	89877.5	105811
APPL1	sp|Q9UKG1|DP13A_HUMAN	DCC-interacting protein 13-alpha OS=Homo sapiens OX=9606 GN=APPL1 PE=1 SV=1	74.5	818327	804928	1.08291e+06	783416	1.13069e+06	778075	852867
APPL2	sp|Q8NEU8|DP13B_HUMAN	DCC-interacting protein 13-beta OS=Homo sapiens OX=9606 GN=APPL2 PE=1 SV=3	58	191777	385474	412752	592788	453174	285869	429295
APRT	sp|P07741|APT_HUMAN	Adenine phosphoribosyltransferase OS=Homo sapiens OX=9606 GN=APRT PE=1 SV=2	32	6.93898e+06	2.28724e+06	4.56066e+06	4.74851e+06	3.53784e+06	3.20366e+06	3.93754e+06
APTX	sp|Q7Z2E3-10|APTX_HUMAN	Isoform 10 of Aprataxin OS=Homo sapiens OX=9606 GN=APTX	14.5	114622	90488.5	70873.9	85625.5	67578.8	158190	81800.8
APTX	sp|Q7Z2E3|APTX_HUMAN	Aprataxin OS=Homo sapiens OX=9606 GN=APTX PE=1 SV=2	15	153021	120597	90475	108917	85961.1	201219	104052
AQP1	sp|P29972|AQP1_HUMAN	Aquaporin-1 OS=Homo sapiens OX=9606 GN=AQP1 PE=1 SV=3	1.5	8316.05	5522.52	9394.14
AQP4	sp|P55087|AQP4_HUMAN	Aquaporin-4 OS=Homo sapiens OX=9606 GN=AQP4 PE=1 SV=2	16.5	120293	373786	185907	148540	579517	113672	758163
AQP5	sp|P55064|AQP5_HUMAN	Aquaporin-5 OS=Homo sapiens OX=9606 GN=AQP5 PE=1 SV=1	3.5	17478.7	17375.9	17612.5	13375.4	10039.1	16228.6	11728.8
AQR	sp|O60306|AQR_HUMAN	RNA helicase aquarius OS=Homo sapiens OX=9606 GN=AQR PE=1 SV=4	113.5	481425	539938	530570	555038	417711	620597	790219
ARAF	sp|P10398|ARAF_HUMAN	Serine/threonine-protein kinase A-Raf OS=Homo sapiens OX=9606 GN=ARAF PE=1 SV=2	27.5	294056	274950	417053	329010	266789	221818	298268
ARAP1	sp|Q96P48|ARAP1_HUMAN	Arf-GAP with Rho-GAP domain, ANK repeat and PH domain-containing protein 1 OS=Homo sapiens OX=9606 GN=ARAP1 PE=1 SV=3	43	247475	472216	973193	471948	738655	643756	220327
ARAP2	sp|Q8WZ64|ARAP2_HUMAN	Arf-GAP with Rho-GAP domain, ANK repeat and PH domain-containing protein 2 OS=Homo sapiens OX=9606 GN=ARAP2 PE=1 SV=3	1	7316.63	10814.5	7475.82
ARAP3	sp|Q8WWN8|ARAP3_HUMAN	Arf-GAP with Rho-GAP domain, ANK repeat and PH domain-containing protein 3 OS=Homo sapiens OX=9606 GN=ARAP3 PE=1 SV=1	5.5	8407.56	54086	9198.09	7782.31	38591.3	8899.33	9455.01
ARC	sp|Q7LC44|ARC_HUMAN	Activity-regulated cytoskeleton-associated protein OS=Homo sapiens OX=9606 GN=ARC PE=1 SV=1	2	32755.3	25675.9	26382.4	86883.8	5530.26	6415.57	47092.2
ARCN1	sp|P48444|COPD_HUMAN	Coatomer subunit delta OS=Homo sapiens OX=9606 GN=ARCN1 PE=1 SV=1	115	3.58803e+06	3.02512e+06	2.68095e+06	3.12018e+06	2.83283e+06	2.49873e+06	2.52972e+06
AREL1	sp|O15033|AREL1_HUMAN	Apoptosis-resistant E3 ubiquitin protein ligase 1 OS=Homo sapiens OX=9606 GN=AREL1 PE=1 SV=3	4	14984.3	26408.7	19220.1	23564.6	18795.8	20139.7	14938.6
ARF1	sp|P84077|ARF1_HUMAN	ADP-ribosylation factor 1 OS=Homo sapiens OX=9606 GN=ARF1 PE=1 SV=2	136.5	7.95184e+06	8.67744e+06	1.00038e+07	8.87564e+06	8.50852e+06	7.55674e+06	8.74108e+06
ARF4	sp|P18085|ARF4_HUMAN	ADP-ribosylation factor 4 OS=Homo sapiens OX=9606 GN=ARF4 PE=1 SV=3	108.5	8.92319e+06	1.00916e+07	1.15458e+07	8.96481e+06	1.2018e+07	1.17491e+07	9.90959e+06
ARF5	sp|P84085|ARF5_HUMAN	ADP-ribosylation factor 5 OS=Homo sapiens OX=9606 GN=ARF5 PE=1 SV=2	105	7.30503e+06	1.02467e+07	9.61664e+06	8.87153e+06	7.60141e+06	8.21628e+06	9.85402e+06
ARF6	sp|P62330|ARF6_HUMAN	ADP-ribosylation factor 6 OS=Homo sapiens OX=9606 GN=ARF6 PE=1 SV=2	14.5	542104	696020	565028	430885	540588	485158	779722
ARFGAP1	sp|Q8N6T3|ARFG1_HUMAN	ADP-ribosylation factor GTPase-activating protein 1 OS=Homo sapiens OX=9606 GN=ARFGAP1 PE=1 SV=2	45.5	682328	708138	697908	619743	877840	658148	469407
ARFGAP2	sp|Q8N6H7|ARFG2_HUMAN	ADP-ribosylation factor GTPase-activating protein 2 OS=Homo sapiens OX=9606 GN=ARFGAP2 PE=1 SV=1	49.5	676870	518754	418883	643226	368741	601484	456244
ARFGAP2	tr|E9PNY8|E9PNY8_HUMAN	ADP-ribosylation factor GTPase-activating protein 2 OS=Homo sapiens OX=9606 GN=ARFGAP2 PE=1 SV=1	9.5	184294	144549	117153	142500	88206.7	151988	119670
ARFGAP3	sp|Q9NP61|ARFG3_HUMAN	ADP-ribosylation factor GTPase-activating protein 3 OS=Homo sapiens OX=9606 GN=ARFGAP3 PE=1 SV=1	43	337296	377840	535299	570672	333022	483628	362237
ARFGEF1	sp|Q9Y6D6|BIG1_HUMAN	Brefeldin A-inhibited guanine nucleotide-exchange protein 1 OS=Homo sapiens OX=9606 GN=ARFGEF1 PE=1 SV=2	104	441050	721619	527727	389079	540892	610982	604063
ARFGEF2	sp|Q9Y6D5|BIG2_HUMAN	Brefeldin A-inhibited guanine nucleotide-exchange protein 2 OS=Homo sapiens OX=9606 GN=ARFGEF2 PE=1 SV=3	62.5	371423	516025	362050	301374	343650	320745	332080
ARFGEF3	sp|Q5TH69|BIG3_HUMAN	Brefeldin A-inhibited guanine nucleotide-exchange protein 3 OS=Homo sapiens OX=9606 GN=ARFGEF3 PE=1 SV=3	18.5	35915.8	53571.9	61292.2	31835.5	62736.4	36364.7	81817.3
ARFIP1	sp|P53367|ARFP1_HUMAN	Arfaptin-1 OS=Homo sapiens OX=9606 GN=ARFIP1 PE=1 SV=2	47	1.01234e+06	780101	784935	659866	766821	476982	695081
ARFIP1	sp|P53367-2|ARFP1_HUMAN	Isoform A of Arfaptin-1 OS=Homo sapiens OX=9606 GN=ARFIP1	51	1.05014e+06	785466	793716	667901	760109	493533	700742
ARFIP2	sp|P53365|ARFP2_HUMAN	Arfaptin-2 OS=Homo sapiens OX=9606 GN=ARFIP2 PE=1 SV=1	26	436958	655755	348727	331861	526911	352802	345958
ARFRP1	sp|Q13795|ARFRP_HUMAN	ADP-ribosylation factor-related protein 1 OS=Homo sapiens OX=9606 GN=ARFRP1 PE=1 SV=1	4.5	72886.1	75123.5	93157.7	140204	89750.2	62724.6	80149.2
ARG1	sp|P05089|ARGI1_HUMAN	Arginase-1 OS=Homo sapiens OX=9606 GN=ARG1 PE=1 SV=2	1.5	24000.9	26667.4	36739.6
ARG2	sp|P78540|ARGI2_HUMAN	Arginase-2, mitochondrial OS=Homo sapiens OX=9606 GN=ARG2 PE=1 SV=1	7.5	62023.4	62036.7	27211.6	43785.3	34705.4	28770.6	33824.8
ARGLU1	sp|Q9NWB6|ARGL1_HUMAN	Arginine and glutamate-rich protein 1 OS=Homo sapiens OX=9606 GN=ARGLU1 PE=1 SV=1	49	2.4828e+06	2.78094e+06	2.5184e+06	3.29876e+06	2.43066e+06	3.16568e+06	2.58705e+06
ARHGAP1	sp|Q07960|RHG01_HUMAN	Rho GTPase-activating protein 1 OS=Homo sapiens OX=9606 GN=ARHGAP1 PE=1 SV=1	69	738424	1.31469e+06	868852	1.03863e+06	1.22098e+06	973605	813718
ARHGAP10	sp|A1A4S6|RHG10_HUMAN	Rho GTPase-activating protein 10 OS=Homo sapiens OX=9606 GN=ARHGAP10 PE=1 SV=1	11.5	758335	344237	371121	477353	366597	169285	189661
ARHGAP11A	sp|Q6P4F7|RHGBA_HUMAN	Rho GTPase-activating protein 11A OS=Homo sapiens OX=9606 GN=ARHGAP11A PE=1 SV=2	10.5	62227.6	42087	41899.3	48897.4	29771.5	33420.1	22551.9
ARHGAP12	sp|Q8IWW6|RHG12_HUMAN	Rho GTPase-activating protein 12 OS=Homo sapiens OX=9606 GN=ARHGAP12 PE=1 SV=1	51	181136	291880	267666	355262	217344	271880	233862
ARHGAP12	sp|Q8IWW6-3|RHG12_HUMAN	Isoform 3 of Rho GTPase-activating protein 12 OS=Homo sapiens OX=9606 GN=ARHGAP12	48.5	172567	294270	265856	352055	212515	272719	234318
ARHGAP17	sp|Q68EM7|RHG17_HUMAN	Rho GTPase-activating protein 17 OS=Homo sapiens OX=9606 GN=ARHGAP17 PE=1 SV=1	49.5	783326	734266	810101	1.08169e+06	841585	730059	901430
ARHGAP18	sp|Q8N392|RHG18_HUMAN	Rho GTPase-activating protein 18 OS=Homo sapiens OX=9606 GN=ARHGAP18 PE=1 SV=3	19.5	169104	202046	205170	254920	96713.6	305248	174443
ARHGAP19	sp|Q14CB8|RHG19_HUMAN	Rho GTPase-activating protein 19 OS=Homo sapiens OX=9606 GN=ARHGAP19 PE=1 SV=1	5	34577.9	22773.8	48656.6	43366.6	20672.6	26433.8	23471.9
ARHGAP21	tr|J3JSM9|J3JSM9_HUMAN	ARHGAP21 protein OS=Homo sapiens OX=9606 GN=ARHGAP21 PE=1 SV=1	72.5	254447	302302	282617	299634	332962	209870	281923
ARHGAP21	sp|Q5T5U3|RHG21_HUMAN	Rho GTPase-activating protein 21 OS=Homo sapiens OX=9606 GN=ARHGAP21 PE=1 SV=2	90.5	259780	297011	284091	289932	339446	211334	283887
ARHGAP23	sp|Q9P227|RHG23_HUMAN	Rho GTPase-activating protein 23 OS=Homo sapiens OX=9606 GN=ARHGAP23 PE=1 SV=2	30.5	123883	113081	94077	137659	115204	90331.1	314963
ARHGAP24	sp|Q8N264|RHG24_HUMAN	Rho GTPase-activating protein 24 OS=Homo sapiens OX=9606 GN=ARHGAP24 PE=1 SV=2	2	14591.3	13790.6	15769.3	21346.3	17109.1	9781.93	29457.8
ARHGAP25	sp|P42331|RHG25_HUMAN	Rho GTPase-activating protein 25 OS=Homo sapiens OX=9606 GN=ARHGAP25 PE=1 SV=2	11.5	62205.5	39560.4	45508.5	47731.1	40538.5	48330.5	60425.4
ARHGAP26	sp|Q9UNA1|RHG26_HUMAN	Rho GTPase-activating protein 26 OS=Homo sapiens OX=9606 GN=ARHGAP26 PE=1 SV=1	26.5	120006	277808	105288	75028.8	378357	94921.8	382295
ARHGAP27	sp|Q6ZUM4|RHG27_HUMAN	Rho GTPase-activating protein 27 OS=Homo sapiens OX=9606 GN=ARHGAP27 PE=1 SV=3	3	24869.7	32139.6	23258.8	21634.6	16770	14478.5	23547.6
ARHGAP28	sp|Q9P2N2|RHG28_HUMAN	Rho GTPase-activating protein 28 OS=Homo sapiens OX=9606 GN=ARHGAP28 PE=1 SV=3	11.5	76763.2	376534	161493	164542	104016	107425	201816
ARHGAP28	sp|Q9P2N2-2|RHG28_HUMAN	Isoform 2 of Rho GTPase-activating protein 28 OS=Homo sapiens OX=9606 GN=ARHGAP28	11.5	79744	325586	155023	161325	104912	107665	199963
ARHGAP29	sp|Q52LW3|RHG29_HUMAN	Rho GTPase-activating protein 29 OS=Homo sapiens OX=9606 GN=ARHGAP29 PE=1 SV=2	6	29075.1	26083.7	34135.4	32196.1	20230.8	24587.3	19210.1
ARHGAP30	sp|Q7Z6I6|RHG30_HUMAN	Rho GTPase-activating protein 30 OS=Homo sapiens OX=9606 GN=ARHGAP30 PE=1 SV=3	1	9288.52	10773.2	15798.1
ARHGAP31	sp|Q2M1Z3|RHG31_HUMAN	Rho GTPase-activating protein 31 OS=Homo sapiens OX=9606 GN=ARHGAP31 PE=1 SV=2	4	17997.5	16568.5	15516.6	15163.8	23298	19783.9	28218.3
ARHGAP32	sp|A7KAX9|RHG32_HUMAN	Rho GTPase-activating protein 32 OS=Homo sapiens OX=9606 GN=ARHGAP32 PE=1 SV=1	41.5	92398.4	74395.3	91781.8	84505.1	92316	98984.2	86934.3
ARHGAP33	sp|O14559|RHG33_HUMAN	Rho GTPase-activating protein 33 OS=Homo sapiens OX=9606 GN=ARHGAP33 PE=1 SV=2	7	20059.8	26975.4	25326.8	25848.9	19336.4	21916	23803.2
ARHGAP35	sp|Q9NRY4|RHG35_HUMAN	Rho GTPase-activating protein 35 OS=Homo sapiens OX=9606 GN=ARHGAP35 PE=1 SV=3	110	447760	455991	729393	905853	596765	425042	505944
ARHGAP39	sp|Q9C0H5|RHG39_HUMAN	Rho GTPase-activating protein 39 OS=Homo sapiens OX=9606 GN=ARHGAP39 PE=1 SV=2	18.5	56341.7	84041.7	69633.2	56882.1	64292.7	123584	115291
ARHGAP4	tr|H7C120|H7C120_HUMAN	Rho GTPase-activating protein 4 (Fragment) OS=Homo sapiens OX=9606 GN=ARHGAP4 PE=1 SV=1	2	294931	57872.4	29559.4
ARHGAP4	sp|P98171|RHG04_HUMAN	Rho GTPase-activating protein 4 OS=Homo sapiens OX=9606 GN=ARHGAP4 PE=1 SV=2	12	180750	43416.6	23271.2	39002.6	93081.7	27040.1	30474.4
ARHGAP42	sp|A6NI28|RHG42_HUMAN	Rho GTPase-activating protein 42 OS=Homo sapiens OX=9606 GN=ARHGAP42 PE=1 SV=3	16.5	66377	170273	63535.9	164855	133211	139629	43563.9
ARHGAP44	sp|Q17R89|RHG44_HUMAN	Rho GTPase-activating protein 44 OS=Homo sapiens OX=9606 GN=ARHGAP44 PE=1 SV=1	19.5	71299.9	117836	114501	99192.7	178687	69505.1	153966
ARHGAP45	sp|Q92619|HMHA1_HUMAN	Rho GTPase-activating protein 45 OS=Homo sapiens OX=9606 GN=ARHGAP45 PE=1 SV=2	6.5	25975.2	34817.5	36418.2	34278.5	44423.8	28584.3	37020.2
ARHGAP5	sp|Q13017|RHG05_HUMAN	Rho GTPase-activating protein 5 OS=Homo sapiens OX=9606 GN=ARHGAP5 PE=1 SV=2	78.5	288687	358374	503251	290117	311561	258985	429335
ARHGAP6	sp|O43182|RHG06_HUMAN	Rho GTPase-activating protein 6 OS=Homo sapiens OX=9606 GN=ARHGAP6 PE=1 SV=3	0.5	29818.9	11959.1	43224.3
ARHGAP9	tr|F8VQR0|F8VQR0_HUMAN	Rho GTPase-activating protein 9 (Fragment) OS=Homo sapiens OX=9606 GN=ARHGAP9 PE=1 SV=8	1	27492.5	25497.3	26159.7
ARHGAP9	sp|Q9BRR9|RHG09_HUMAN	Rho GTPase-activating protein 9 OS=Homo sapiens OX=9606 GN=ARHGAP9 PE=1 SV=2	2.5	25106.2	23028	30193.5
ARHGDIA	sp|P52565|GDIR1_HUMAN	Rho GDP-dissociation inhibitor 1 OS=Homo sapiens OX=9606 GN=ARHGDIA PE=1 SV=3	102	4.99173e+06	6.20888e+06	5.05238e+06	5.49348e+06	5.02999e+06	3.71557e+06	4.01199e+06
ARHGDIB	sp|P52566|GDIR2_HUMAN	Rho GDP-dissociation inhibitor 2 OS=Homo sapiens OX=9606 GN=ARHGDIB PE=1 SV=3	17.5	303094	243957	390257	411474	310707	286292	327732
ARHGEF1	tr|M0QZH8|M0QZH8_HUMAN	Rho guanine nucleotide exchange factor 1 (Fragment) OS=Homo sapiens OX=9606 GN=ARHGEF1 PE=1 SV=1	14	190800	263761	315176	218867	342282	114588	158717
ARHGEF1	sp|Q92888|ARHG1_HUMAN	Rho guanine nucleotide exchange factor 1 OS=Homo sapiens OX=9606 GN=ARHGEF1 PE=1 SV=2	61.5	304628	407496	492099	336007	467982	204721	235596
ARHGEF1	sp|Q92888-3|ARHG1_HUMAN	Isoform 3 of Rho guanine nucleotide exchange factor 1 OS=Homo sapiens OX=9606 GN=ARHGEF1	63.5	309506	407735	490621	335932	451686	200566	237657
ARHGEF10	sp|O15013|ARHGA_HUMAN	Rho guanine nucleotide exchange factor 10 OS=Homo sapiens OX=9606 GN=ARHGEF10 PE=1 SV=4	14	101229	50591.6	113295	77243.7	76984.9	54543.8	84774
ARHGEF10L	sp|Q9HCE6|ARGAL_HUMAN	Rho guanine nucleotide exchange factor 10-like protein OS=Homo sapiens OX=9606 GN=ARHGEF10L PE=1 SV=4	11.5	30132.2	56408.8	42487.7	69488.4	75833.3	37218.8	102454
ARHGEF11	sp|O15085|ARHGB_HUMAN	Rho guanine nucleotide exchange factor 11 OS=Homo sapiens OX=9606 GN=ARHGEF11 PE=1 SV=1	43	192226	222679	219456	237746	223601	278620	224120
ARHGEF11	sp|O15085-2|ARHGB_HUMAN	Isoform 2 of Rho guanine nucleotide exchange factor 11 OS=Homo sapiens OX=9606 GN=ARHGEF11	49	190304	224190	218548	237217	218636	280748	221633
ARHGEF12	sp|Q9NZN5-2|ARHGC_HUMAN	Isoform 2 of Rho guanine nucleotide exchange factor 12 OS=Homo sapiens OX=9606 GN=ARHGEF12	87.5	367872	529326	266472	408064	320056	916212	246426
ARHGEF12	sp|Q9NZN5|ARHGC_HUMAN	Rho guanine nucleotide exchange factor 12 OS=Homo sapiens OX=9606 GN=ARHGEF12 PE=1 SV=1	88.5	368276	530607	266934	404297	320544	915309	246065
ARHGEF15	sp|O94989|ARHGF_HUMAN	Rho guanine nucleotide exchange factor 15 OS=Homo sapiens OX=9606 GN=ARHGEF15 PE=1 SV=4	1.5	32676.1	34554.8	38858.7	144834	31217.4	35949.5	27654.3
ARHGEF17	sp|Q96PE2|ARHGH_HUMAN	Rho guanine nucleotide exchange factor 17 OS=Homo sapiens OX=9606 GN=ARHGEF17 PE=1 SV=1	18	109285	108228	64207.4	79826	116255	87196	87910.8
ARHGEF18	sp|Q6ZSZ5|ARHGI_HUMAN	Rho guanine nucleotide exchange factor 18 OS=Homo sapiens OX=9606 GN=ARHGEF18 PE=1 SV=4	28.5	72730.5	120216	104494	110366	120714	115982	130448
ARHGEF2	sp|Q92974|ARHG2_HUMAN	Rho guanine nucleotide exchange factor 2 OS=Homo sapiens OX=9606 GN=ARHGEF2 PE=1 SV=4	147.5	2.10184e+06	1.33393e+06	1.54737e+06	1.49743e+06	1.2489e+06	2.30568e+06	1.53748e+06
ARHGEF2	tr|V9GZ58|V9GZ58_HUMAN	Rho guanine nucleotide exchange factor 2 (Fragment) OS=Homo sapiens OX=9606 GN=ARHGEF2 PE=1 SV=1	2	350532	184196	240375	209602	145486	393239	208131
ARHGEF25	sp|Q86VW2|ARHGP_HUMAN	Rho guanine nucleotide exchange factor 25 OS=Homo sapiens OX=9606 GN=ARHGEF25 PE=1 SV=2	5	39589.8	29279.3	33691.8	16803.3	35533.9	21042.2	40063.8
ARHGEF26	sp|Q96DR7|ARHGQ_HUMAN	Rho guanine nucleotide exchange factor 26 OS=Homo sapiens OX=9606 GN=ARHGEF26 PE=1 SV=4	12.5	34808	191664	117212	83789.4	152357	65001.2	112674
ARHGEF28	sp|Q8N1W1|ARG28_HUMAN	Rho guanine nucleotide exchange factor 28 OS=Homo sapiens OX=9606 GN=ARHGEF28 PE=1 SV=3	6	170770	257841	106967
ARHGEF3	sp|Q9NR81|ARHG3_HUMAN	Rho guanine nucleotide exchange factor 3 OS=Homo sapiens OX=9606 GN=ARHGEF3 PE=1 SV=1	3				83131.3	42876.8	41096.4	71362.8
ARHGEF33	sp|A8MVX0|ARG33_HUMAN	Rho guanine nucleotide exchange factor 33 OS=Homo sapiens OX=9606 GN=ARHGEF33 PE=2 SV=2	11	44520	125859	19539.3	17628.8	122282	31327.7	139743
ARHGEF4	tr|E7EV07|E7EV07_HUMAN	Rho guanine nucleotide exchange factor 4 OS=Homo sapiens OX=9606 GN=ARHGEF4 PE=1 SV=2	1.5	20578.6	20722.2	21260
ARHGEF4	sp|Q9NR80|ARHG4_HUMAN	Rho guanine nucleotide exchange factor 4 OS=Homo sapiens OX=9606 GN=ARHGEF4 PE=1 SV=3	1.5	14046.5	13912	14639.4	12728.6	13136.3	10567.7	17679.6
ARHGEF40	sp|Q8TER5|ARH40_HUMAN	Rho guanine nucleotide exchange factor 40 OS=Homo sapiens OX=9606 GN=ARHGEF40 PE=1 SV=3	26	17977.5	32779.9	29559.2	48262.6	19294.9	55844.8	32626.9
ARHGEF5	sp|Q12774|ARHG5_HUMAN	Rho guanine nucleotide exchange factor 5 OS=Homo sapiens OX=9606 GN=ARHGEF5 PE=1 SV=3	1.5	13882.8	12286.5	29615	53731.3	7903.81	9310.22	17031.6
ARHGEF6	sp|Q15052|ARHG6_HUMAN	Rho guanine nucleotide exchange factor 6 OS=Homo sapiens OX=9606 GN=ARHGEF6 PE=1 SV=2	20.5	256186	241634	330805	270107	353076	306615	263606
ARHGEF7	sp|Q14155-1|ARHG7_HUMAN	Isoform 1 of Rho guanine nucleotide exchange factor 7 OS=Homo sapiens OX=9606 GN=ARHGEF7	76.5	1.26684e+06	1.03974e+06	1.36234e+06	1.24273e+06	1.54931e+06	1.67189e+06	1.15998e+06
ARHGEF7	sp|Q14155|ARHG7_HUMAN	Rho guanine nucleotide exchange factor 7 OS=Homo sapiens OX=9606 GN=ARHGEF7 PE=1 SV=2	61.5	645174	556048	697527	676138	845972	855672	592289
ARHGEF7	sp|Q14155-3|ARHG7_HUMAN	Isoform 3 of Rho guanine nucleotide exchange factor 7 OS=Homo sapiens OX=9606 GN=ARHGEF7	62	645174	556048	697527	676150	837880	843469	591789
ARHGEF9	sp|O43307|ARHG9_HUMAN	Rho guanine nucleotide exchange factor 9 OS=Homo sapiens OX=9606 GN=ARHGEF9 PE=1 SV=3	16	146192	82831.3	105556	223137	125050	72366.7	127593
ARID1A	sp|O14497|ARI1A_HUMAN	AT-rich interactive domain-containing protein 1A OS=Homo sapiens OX=9606 GN=ARID1A PE=1 SV=3	209.5	884096	1.00923e+06	823524	1.00164e+06	885625	723928	823339
ARID1B	sp|Q8NFD5|ARI1B_HUMAN	AT-rich interactive domain-containing protein 1B OS=Homo sapiens OX=9606 GN=ARID1B PE=1 SV=2	145.5	349492	332752	448456	455720	424108	446021	437094
ARID2	sp|Q68CP9|ARID2_HUMAN	AT-rich interactive domain-containing protein 2 OS=Homo sapiens OX=9606 GN=ARID2 PE=1 SV=2	93	573764	541069	555671	669161	497632	550885	401926
ARID3A	sp|Q99856|ARI3A_HUMAN	AT-rich interactive domain-containing protein 3A OS=Homo sapiens OX=9606 GN=ARID3A PE=1 SV=2	3	35462.2	143525	29767.6	30919.3	28025	18266.9	25956.7
ARID3B	sp|Q8IVW6|ARI3B_HUMAN	AT-rich interactive domain-containing protein 3B OS=Homo sapiens OX=9606 GN=ARID3B PE=1 SV=2	5.5	60423.4	162214	32389.5	36577.1	49510.2	85947	33060.7
ARID4A	sp|P29374|ARI4A_HUMAN	AT-rich interactive domain-containing protein 4A OS=Homo sapiens OX=9606 GN=ARID4A PE=1 SV=3	39	103849	87239.9	91788.6	136462	89425.5	205369	137824
ARID4B	sp|Q4LE39|ARI4B_HUMAN	AT-rich interactive domain-containing protein 4B OS=Homo sapiens OX=9606 GN=ARID4B PE=1 SV=2	58.5	311739	219392	388665	531234	320812	424916	337680
ARID5B	sp|Q14865|ARI5B_HUMAN	AT-rich interactive domain-containing protein 5B OS=Homo sapiens OX=9606 GN=ARID5B PE=1 SV=3	4.5	19793	24481.5	26103.3	48672.1	15141.4	77392.3	44237
ARIH1	sp|Q9Y4X5|ARI1_HUMAN	E3 ubiquitin-protein ligase ARIH1 OS=Homo sapiens OX=9606 GN=ARIH1 PE=1 SV=2	56	302320	239440	355924	324462	337278	400659	379854
ARIH2	sp|O95376|ARI2_HUMAN	E3 ubiquitin-protein ligase ARIH2 OS=Homo sapiens OX=9606 GN=ARIH2 PE=1 SV=1	34.5	421276	469614	423369	396120	448834	668539	277377
ARL1	sp|P40616|ARL1_HUMAN	ADP-ribosylation factor-like protein 1 OS=Homo sapiens OX=9606 GN=ARL1 PE=1 SV=1	9.5	173242	239605	289738	257829	209939	167042	203216
ARL10	sp|Q8N8L6|ARL10_HUMAN	ADP-ribosylation factor-like protein 10 OS=Homo sapiens OX=9606 GN=ARL10 PE=2 SV=1	5	94547.1	77956.7	128083	92629.9	89458.7	146605	152902
ARL13B	sp|Q3SXY8|AR13B_HUMAN	ADP-ribosylation factor-like protein 13B OS=Homo sapiens OX=9606 GN=ARL13B PE=1 SV=1	5	31926.7	36428.1	46916.3	31437.6	22951.9	37986.9	34924.9
ARL14EP	sp|Q8N8R7|AL14E_HUMAN	ARL14 effector protein OS=Homo sapiens OX=9606 GN=ARL14EP PE=1 SV=1	12.5	309898	276505	346940	318697	307024	376999	369979
ARL15	sp|Q9NXU5|ARL15_HUMAN	ADP-ribosylation factor-like protein 15 OS=Homo sapiens OX=9606 GN=ARL15 PE=1 SV=1	4.5	122302	210156	237611	99294.8	117116	181403	232993
ARL16	sp|Q0P5N6|ARL16_HUMAN	ADP-ribosylation factor-like protein 16 OS=Homo sapiens OX=9606 GN=ARL16 PE=1 SV=1	0.5	94676.3	105001	74032.7
ARL2	sp|P36404|ARL2_HUMAN	ADP-ribosylation factor-like protein 2 OS=Homo sapiens OX=9606 GN=ARL2 PE=1 SV=4	23	857193	683650	670025	711689	472743	803220	404496
ARL2BP	sp|Q9Y2Y0|AR2BP_HUMAN	ADP-ribosylation factor-like protein 2-binding protein OS=Homo sapiens OX=9606 GN=ARL2BP PE=1 SV=1	19.5	310431	213580	440790	641903	423455	279483	591994
ARL3	sp|P36405|ARL3_HUMAN	ADP-ribosylation factor-like protein 3 OS=Homo sapiens OX=9606 GN=ARL3 PE=1 SV=2	23	1.52618e+06	1.7721e+06	1.72121e+06	1.8218e+06	1.2995e+06	2.5294e+06	1.28982e+06
ARL4C	sp|P56559|ARL4C_HUMAN	ADP-ribosylation factor-like protein 4C OS=Homo sapiens OX=9606 GN=ARL4C PE=1 SV=1	2.5	21031.9	31229.4	29089.3	22307.1	50320.9	13844	46785.3
ARL4D	sp|P49703|ARL4D_HUMAN	ADP-ribosylation factor-like protein 4D OS=Homo sapiens OX=9606 GN=ARL4D PE=1 SV=2	3	23116.4	17351.4	38670.5	164647	29491.9	20804.5	37124.3
ARL5A	sp|Q9Y689|ARL5A_HUMAN	ADP-ribosylation factor-like protein 5A OS=Homo sapiens OX=9606 GN=ARL5A PE=1 SV=1	2	27575.8	44441.1	36817.9	32870.1	29200.8	28143.5	35747.7
ARL5B	sp|Q96KC2|ARL5B_HUMAN	ADP-ribosylation factor-like protein 5B OS=Homo sapiens OX=9606 GN=ARL5B PE=1 SV=1	6.5	35442.5	59870.8	39530.1	39176	46418.1	36714.2	47317.7
ARL6	sp|Q9H0F7|ARL6_HUMAN	ADP-ribosylation factor-like protein 6 OS=Homo sapiens OX=9606 GN=ARL6 PE=1 SV=1	8	184545	224531	171886	105519	118732	319253	170302
ARL6IP1	sp|Q15041|AR6P1_HUMAN	ADP-ribosylation factor-like protein 6-interacting protein 1 OS=Homo sapiens OX=9606 GN=ARL6IP1 PE=1 SV=2	14.5	648069	1.11558e+06	895535	498462	695616	1.67846e+06	771621
ARL6IP4	sp|Q66PJ3-2|AR6P4_HUMAN	Isoform 2 of ADP-ribosylation factor-like protein 6-interacting protein 4 OS=Homo sapiens OX=9606 GN=ARL6IP4	22	466231	342538	420443	297172	456719	528659	388947
ARL6IP4	sp|Q66PJ3|AR6P4_HUMAN	ADP-ribosylation factor-like protein 6-interacting protein 4 OS=Homo sapiens OX=9606 GN=ARL6IP4 PE=1 SV=2	22	311672	238728	297750	223394	337596	370271	254909
ARL6IP5	sp|O75915|PRAF3_HUMAN	PRA1 family protein 3 OS=Homo sapiens OX=9606 GN=ARL6IP5 PE=1 SV=1	21	1.18466e+06	2.01443e+06	1.50956e+06	2.57438e+06	1.7217e+06	2.07848e+06	2.45468e+06
ARL6IP6	sp|Q8N6S5|AR6P6_HUMAN	ADP-ribosylation factor-like protein 6-interacting protein 6 OS=Homo sapiens OX=9606 GN=ARL6IP6 PE=1 SV=1	10	95770.7	94072.1	111198	145115	91504.8	97388.5	93407.9
ARL8A	sp|Q96BM9|ARL8A_HUMAN	ADP-ribosylation factor-like protein 8A OS=Homo sapiens OX=9606 GN=ARL8A PE=1 SV=1	24	1.28083e+06	1.96225e+06	2.11789e+06	1.92094e+06	1.39206e+06	1.56632e+06	2.10251e+06
ARL8B	sp|Q9NVJ2|ARL8B_HUMAN	ADP-ribosylation factor-like protein 8B OS=Homo sapiens OX=9606 GN=ARL8B PE=1 SV=1	38	1.63182e+06	2.28063e+06	2.64736e+06	2.10578e+06	1.66061e+06	1.77771e+06	2.37643e+06
ARMC1	sp|Q9NVT9|ARMC1_HUMAN	Armadillo repeat-containing protein 1 OS=Homo sapiens OX=9606 GN=ARMC1 PE=1 SV=1	33	942035	987833	853692	1.04817e+06	1.11003e+06	1.0961e+06	982470
ARMC10	sp|Q8N2F6|ARM10_HUMAN	Armadillo repeat-containing protein 10 OS=Homo sapiens OX=9606 GN=ARMC10 PE=1 SV=1	18	298510	384330	344515	355959	320255	776554	492194
ARMC10	sp|Q8N2F6-2|ARM10_HUMAN	Isoform 2 of Armadillo repeat-containing protein 10 OS=Homo sapiens OX=9606 GN=ARMC10	16.5	298811	378486	343962	345023	309494	807001	500785
ARMC4	sp|Q5T2S8|ARMC4_HUMAN	Armadillo repeat-containing protein 4 OS=Homo sapiens OX=9606 GN=ARMC4 PE=1 SV=1	2	46776.4	25650	21438.5	28516.4	43718.2	46665.9	25619.3
ARMC5	sp|Q96C12|ARMC5_HUMAN	Armadillo repeat-containing protein 5 OS=Homo sapiens OX=9606 GN=ARMC5 PE=1 SV=2	7.5	99547.7	103226	92265.6	113412	78910.5	74423.5	127671
ARMC6	sp|Q6NXE6|ARMC6_HUMAN	Armadillo repeat-containing protein 6 OS=Homo sapiens OX=9606 GN=ARMC6 PE=1 SV=2	52.5	1.28106e+06	1.03384e+06	990268	914671	1.24225e+06	679199	1.2672e+06
ARMC7	sp|Q9H6L4|ARMC7_HUMAN	Armadillo repeat-containing protein 7 OS=Homo sapiens OX=9606 GN=ARMC7 PE=1 SV=1	0.5	77616	83191.6	72463.3
ARMC8	sp|Q8IUR7|ARMC8_HUMAN	Armadillo repeat-containing protein 8 OS=Homo sapiens OX=9606 GN=ARMC8 PE=1 SV=2	46	324844	302621	471020	498848	359730	337339	378341
ARMC8	sp|Q8IUR7-6|ARMC8_HUMAN	Isoform 6 of Armadillo repeat-containing protein 8 OS=Homo sapiens OX=9606 GN=ARMC8	29	320741	306305	463284	487203	379824	327763	396297
ARMC9	sp|Q7Z3E5|ARMC9_HUMAN	LisH domain-containing protein ARMC9 OS=Homo sapiens OX=9606 GN=ARMC9 PE=1 SV=3	14.5	118273	187488	95984.4	180494	91785.5	165945	93261.6
ARMCX1	sp|Q9P291|ARMX1_HUMAN	Armadillo repeat-containing X-linked protein 1 OS=Homo sapiens OX=9606 GN=ARMCX1 PE=1 SV=1	18	441388	489469	170876	148712	181112	452507	242578
ARMCX2	sp|Q7L311|ARMX2_HUMAN	Armadillo repeat-containing X-linked protein 2 OS=Homo sapiens OX=9606 GN=ARMCX2 PE=2 SV=1	18.5	327466	388218	140852	136606	210592	376991	214753
ARMCX3	sp|Q9UH62|ARMX3_HUMAN	Armadillo repeat-containing X-linked protein 3 OS=Homo sapiens OX=9606 GN=ARMCX3 PE=1 SV=1	43	653652	775377	713856	775683	546160	895234	547378
ARMCX4	sp|Q5H9R4|ARMX4_HUMAN	Armadillo repeat-containing X-linked protein 4 OS=Homo sapiens OX=9606 GN=ARMCX4 PE=2 SV=3	44.5	188553	152889	246245	148023	195246	185556	137995
ARMCX5	sp|Q6P1M9|ARMX5_HUMAN	Armadillo repeat-containing X-linked protein 5 OS=Homo sapiens OX=9606 GN=ARMCX5 PE=1 SV=1	12	102738	68556.6	69453.8	73905.5	74237.7	71232.5	66560.8
ARMH3	sp|Q5T2E6|ARMD3_HUMAN	Armadillo-like helical domain-containing protein 3 OS=Homo sapiens OX=9606 GN=ARMH3 PE=1 SV=1	10	61897	54772.8	62550.4	75059.1	52355.1	68363.1	60005.6
ARMT1	sp|Q9H993|ARMT1_HUMAN	Damage-control phosphatase ARMT1 OS=Homo sapiens OX=9606 GN=ARMT1 PE=1 SV=1	23.5	391568	695455	469541	385025	826468	352002	412167
ARNT	sp|P27540|ARNT_HUMAN	Aryl hydrocarbon receptor nuclear translocator OS=Homo sapiens OX=9606 GN=ARNT PE=1 SV=1	18.5	44318.6	51366	49532	48789.6	42335.8	70369.2	38365.2
ARNT2	sp|Q9HBZ2|ARNT2_HUMAN	Aryl hydrocarbon receptor nuclear translocator 2 OS=Homo sapiens OX=9606 GN=ARNT2 PE=1 SV=2	12	49621.9	47573.9	44807.8	65273.9	77916.8	50871.3	49362.9
ARNTL	sp|O00327|BMAL1_HUMAN	Aryl hydrocarbon receptor nuclear translocator-like protein 1 OS=Homo sapiens OX=9606 GN=ARNTL PE=1 SV=2	2.5	11544.7	18823.8	19163.4	35510.1	27897.4	15497.6	15519.3
ARPC1A	sp|Q92747|ARC1A_HUMAN	Actin-related protein 2/3 complex subunit 1A OS=Homo sapiens OX=9606 GN=ARPC1A PE=1 SV=2	54	2.6066e+06	3.23595e+06	3.07307e+06	2.76553e+06	3.54722e+06	2.43765e+06	2.57499e+06
ARPC1B	sp|O15143|ARC1B_HUMAN	Actin-related protein 2/3 complex subunit 1B OS=Homo sapiens OX=9606 GN=ARPC1B PE=1 SV=3	32	459998	908613	543602	860902	414201	589597	488947
ARPC2	sp|O15144|ARPC2_HUMAN	Actin-related protein 2/3 complex subunit 2 OS=Homo sapiens OX=9606 GN=ARPC2 PE=1 SV=1	107	1.7842e+06	2.36755e+06	1.96074e+06	2.04299e+06	2.24849e+06	1.76011e+06	1.76813e+06
ARPC3	sp|O15145|ARPC3_HUMAN	Actin-related protein 2/3 complex subunit 3 OS=Homo sapiens OX=9606 GN=ARPC3 PE=1 SV=3	21.5	1.29527e+06	1.8986e+06	1.41937e+06	1.83013e+06	1.65012e+06	1.57341e+06	1.20396e+06
ARPC4	sp|P59998|ARPC4_HUMAN	Actin-related protein 2/3 complex subunit 4 OS=Homo sapiens OX=9606 GN=ARPC4 PE=1 SV=3	28.5	1.61944e+06	2.74935e+06	2.12273e+06	2.48597e+06	2.20391e+06	1.25672e+06	2.00683e+06
ARPC5	sp|O15511|ARPC5_HUMAN	Actin-related protein 2/3 complex subunit 5 OS=Homo sapiens OX=9606 GN=ARPC5 PE=1 SV=3	82	3.14599e+06	2.79257e+06	3.18106e+06	3.32745e+06	3.87645e+06	2.99564e+06	2.31808e+06
ARPC5L	sp|Q9BPX5|ARP5L_HUMAN	Actin-related protein 2/3 complex subunit 5-like protein OS=Homo sapiens OX=9606 GN=ARPC5L PE=1 SV=1	43	1.30381e+06	2.15404e+06	1.29909e+06	1.54531e+06	2.1832e+06	1.45033e+06	1.42456e+06
ARPIN	sp|Q7Z6K5|ARPIN_HUMAN	Arpin OS=Homo sapiens OX=9606 GN=ARPIN PE=1 SV=1	30	540869	328329	493021	866894	523363	957651	463123
ARPP19	sp|P56211|ARP19_HUMAN	cAMP-regulated phosphoprotein 19 OS=Homo sapiens OX=9606 GN=ARPP19 PE=1 SV=2	42	1.75588e+06	1.72964e+06	1.89907e+06	1.81822e+06	2.30655e+06	1.68807e+06	1.57441e+06
ARPP21	sp|Q9UBL0|ARP21_HUMAN	cAMP-regulated phosphoprotein 21 OS=Homo sapiens OX=9606 GN=ARPP21 PE=1 SV=2	3	11560.9	12894.4	34905.8	11111.1	19383	10453.4	27034.3
ARR3	sp|P36575|ARRC_HUMAN	Arrestin-C OS=Homo sapiens OX=9606 GN=ARR3 PE=1 SV=2	1				176801	171121	112308	163970
ARRB1	sp|P49407|ARRB1_HUMAN	Beta-arrestin-1 OS=Homo sapiens OX=9606 GN=ARRB1 PE=1 SV=2	37.5	295072	328704	751510	600606	444096	326870	562624
ARRB2	sp|P32121|ARRB2_HUMAN	Beta-arrestin-2 OS=Homo sapiens OX=9606 GN=ARRB2 PE=1 SV=2	27	483503	451226	430355	296437	537084	212382	364799
ARRDC1	sp|Q8N5I2|ARRD1_HUMAN	Arrestin domain-containing protein 1 OS=Homo sapiens OX=9606 GN=ARRDC1 PE=1 SV=1	3	30528.1	40300.5	21883.3	51814.2	22106	33511.3	22582.4
ARRDC3	sp|Q96B67|ARRD3_HUMAN	Arrestin domain-containing protein 3 OS=Homo sapiens OX=9606 GN=ARRDC3 PE=1 SV=1	0.5	22657.3	14599.5	19391.3
ARSA	sp|P15289|ARSA_HUMAN	Arylsulfatase A OS=Homo sapiens OX=9606 GN=ARSA PE=1 SV=3	18.5	191381	260619	230948	496406	234693	132785	281865
ARSB	sp|P15848|ARSB_HUMAN	Arylsulfatase B OS=Homo sapiens OX=9606 GN=ARSB PE=1 SV=1	21	377115	319612	343820	348065	372482	325378	416736
ARSD	sp|P51689|ARSD_HUMAN	Arylsulfatase D OS=Homo sapiens OX=9606 GN=ARSD PE=1 SV=2	8	34743.2	32389.7	45241.6	111097	33597	76174.4	62888.8
ARSK	sp|Q6UWY0|ARSK_HUMAN	Arylsulfatase K OS=Homo sapiens OX=9606 GN=ARSK PE=1 SV=1	5.5	39023.5	44556.9	40657.9	23370.4	41238.9	54910.5	55017.8
ARSL	sp|P51690|ARSL_HUMAN	Arylsulfatase L OS=Homo sapiens OX=9606 GN=ARSL PE=1 SV=2	3.5	15880.2	18557.2	19448.4	26356.1	20610.8	18864.7	12516
ART3	sp|Q13508|NAR3_HUMAN	Ecto-ADP-ribosyltransferase 3 OS=Homo sapiens OX=9606 GN=ART3 PE=1 SV=2	15	15982.7	11654.9	170511	19651.9	17892.7	36415.3	15427
ART4	sp|Q93070|NAR4_HUMAN	Ecto-ADP-ribosyltransferase 4 OS=Homo sapiens OX=9606 GN=ART4 PE=2 SV=2	2	808615	782457	713781	689150	1.13268e+06	512890	358300
ARV1	sp|Q9H2C2|ARV1_HUMAN	Protein ARV1 OS=Homo sapiens OX=9606 GN=ARV1 PE=1 SV=1	3.5	25091.1	13900.9	15730.7	17807.8	7772.44	13264	13606.7
ARVCF	sp|O00192|ARVC_HUMAN	Armadillo repeat protein deleted in velo-cardio-facial syndrome OS=Homo sapiens OX=9606 GN=ARVCF PE=1 SV=1	60	231976	394163	298372	526795	246695	264192	515917
AS3MT	sp|Q9HBK9|AS3MT_HUMAN	Arsenite methyltransferase OS=Homo sapiens OX=9606 GN=AS3MT PE=1 SV=3	31.5	262069	761122	855025	599853	598222	387114	490729
ASAH1	tr|A0A1B0GUB3|A0A1B0GUB3_HUMAN	Acid ceramidase (Fragment) OS=Homo sapiens OX=9606 GN=ASAH1 PE=1 SV=1	27.5	67201.6	43008.9	42959.7	65847.1	62934.5	81764.8	140969
ASAH1	sp|Q13510|ASAH1_HUMAN	Acid ceramidase OS=Homo sapiens OX=9606 GN=ASAH1 PE=1 SV=5	47	203179	176931	157441	225740	221527	322472	478239
ASAH2	sp|Q9NR71|ASAH2_HUMAN	Neutral ceramidase OS=Homo sapiens OX=9606 GN=ASAH2 PE=1 SV=2	1	10995.7	21917	25695.4
ASAP1	sp|Q9ULH1|ASAP1_HUMAN	Arf-GAP with SH3 domain, ANK repeat and PH domain-containing protein 1 OS=Homo sapiens OX=9606 GN=ASAP1 PE=1 SV=4	66	266211	607676	423836	403331	946397	351224	215893
ASAP2	sp|O43150|ASAP2_HUMAN	Arf-GAP with SH3 domain, ANK repeat and PH domain-containing protein 2 OS=Homo sapiens OX=9606 GN=ASAP2 PE=1 SV=3	49.5	123958	177390	251092	286007	173249	143541	150374
ASAP2	sp|O43150-2|ASAP2_HUMAN	Isoform 2 of Arf-GAP with SH3 domain, ANK repeat and PH domain-containing protein 2 OS=Homo sapiens OX=9606 GN=ASAP2	43.5	119698	184593	253413	254827	193144	131248	161172
ASAP3	sp|Q8TDY4|ASAP3_HUMAN	Arf-GAP with SH3 domain, ANK repeat and PH domain-containing protein 3 OS=Homo sapiens OX=9606 GN=ASAP3 PE=1 SV=1	10	25755.5	119089	32865.9	35561.5	68172	40684	20545.2
ASB1	sp|Q9Y576|ASB1_HUMAN	Ankyrin repeat and SOCS box protein 1 OS=Homo sapiens OX=9606 GN=ASB1 PE=1 SV=1	5.5	12775.8	17689.6	14578.7	16612.8	13878.5	9960.76	11028.4
ASB3	sp|Q9Y575|ASB3_HUMAN	Ankyrin repeat and SOCS box protein 3 OS=Homo sapiens OX=9606 GN=ASB3 PE=1 SV=1	7	77038.1	63560.4	87208.1	98747.9	59040.9	50213.8	62237.9
ASB6	sp|Q9NWX5|ASB6_HUMAN	Ankyrin repeat and SOCS box protein 6 OS=Homo sapiens OX=9606 GN=ASB6 PE=1 SV=1	8.5	71583.1	67576.6	49899.6	58524.8	87605.9	39235.1	71883.9
ASB7	sp|Q9H672|ASB7_HUMAN	Ankyrin repeat and SOCS box protein 7 OS=Homo sapiens OX=9606 GN=ASB7 PE=1 SV=2	2	25249.7	20428.3	26037.3	31224.9	20135.2	19286	45766.2
ASB8	sp|Q9H765|ASB8_HUMAN	Ankyrin repeat and SOCS box protein 8 OS=Homo sapiens OX=9606 GN=ASB8 PE=2 SV=1	2	36070.6	33020.7	24073.5	26163.7	22762.8	19085.8	25974.2
ASB9	sp|Q96DX5|ASB9_HUMAN	Ankyrin repeat and SOCS box protein 9 OS=Homo sapiens OX=9606 GN=ASB9 PE=1 SV=1	0.5	9183.21	11606.1	9795.66
ASCC1	sp|Q8N9N2|ASCC1_HUMAN	Activating signal cointegrator 1 complex subunit 1 OS=Homo sapiens OX=9606 GN=ASCC1 PE=1 SV=1	16.5	534217	390313	450067	459235	385590	305244	444048
ASCC2	sp|Q9H1I8|ASCC2_HUMAN	Activating signal cointegrator 1 complex subunit 2 OS=Homo sapiens OX=9606 GN=ASCC2 PE=1 SV=3	18	104446	107237	90171.8	98214.8	72127.8	79288.1	63368.2
ASCC3	sp|Q8N3C0|ASCC3_HUMAN	Activating signal cointegrator 1 complex subunit 3 OS=Homo sapiens OX=9606 GN=ASCC3 PE=1 SV=3	98	529822	493155	502538	465150	296558	327973	301114
ASDURF	sp|L0R819|ASURF_HUMAN	ASNSD1 upstream open reading frame protein OS=Homo sapiens OX=9606 GN=ASDURF PE=1 SV=1	10	291073	201423	262639	219562	364839	204353	214953
ASF1A	sp|Q9Y294|ASF1A_HUMAN	Histone chaperone ASF1A OS=Homo sapiens OX=9606 GN=ASF1A PE=1 SV=1	18.5	704642	873042	841009	867418	676728	540245	768604
ASF1B	sp|Q9NVP2|ASF1B_HUMAN	Histone chaperone ASF1B OS=Homo sapiens OX=9606 GN=ASF1B PE=1 SV=1	10	738032	731383	783315	887747	606664	480651	712655
ASH1L	sp|Q9NR48|ASH1L_HUMAN	Histone-lysine N-methyltransferase ASH1L OS=Homo sapiens OX=9606 GN=ASH1L PE=1 SV=2	32	50828.4	56170.1	59639.5	63520.2	56304.2	77937.1	51527.7
ASH2L	sp|Q9UBL3|ASH2L_HUMAN	Set1/Ash2 histone methyltransferase complex subunit ASH2 OS=Homo sapiens OX=9606 GN=ASH2L PE=1 SV=1	77	869169	656672	1.06684e+06	1.25365e+06	1.09303e+06	1.82205e+06	1.3335e+06
ASIC1	sp|P78348|ASIC1_HUMAN	Acid-sensing ion channel 1 OS=Homo sapiens OX=9606 GN=ASIC1 PE=1 SV=3	12.5	106532	80634.8	69961.1	37869.5	95819.6	68231.7	75713
ASIC1	tr|H7C1W9|H7C1W9_HUMAN	Acid-sensing ion channel 1 (Fragment) OS=Homo sapiens OX=9606 GN=ASIC1 PE=1 SV=1	9.5	96334.7	68918.6	61871.8	37085.4	89099.2	57406.3	68196.5
ASIC4	sp|Q96FT7|ASIC4_HUMAN	Acid-sensing ion channel 4 OS=Homo sapiens OX=9606 GN=ASIC4 PE=1 SV=2	3.5	32683.1	11473.4	13844.4
ASL	sp|P04424|ARLY_HUMAN	Argininosuccinate lyase OS=Homo sapiens OX=9606 GN=ASL PE=1 SV=4	26	246960	302526	231595	328957	150830	484321	191957
ASMTL	sp|O95671|ASML_HUMAN	Probable bifunctional dTTP/UTP pyrophosphatase/methyltransferase protein OS=Homo sapiens OX=9606 GN=ASMTL PE=1 SV=3	70.5	593019	551924	300877	545327	856918	330005	91942
ASNS	sp|P08243|ASNS_HUMAN	Asparagine synthetase [glutamine-hydrolyzing] OS=Homo sapiens OX=9606 GN=ASNS PE=1 SV=4	93	2.63533e+06	638210	868776	557193	733361	575302	1.10525e+06
ASNSD1	sp|Q9NWL6|ASND1_HUMAN	Asparagine synthetase domain-containing protein 1 OS=Homo sapiens OX=9606 GN=ASNSD1 PE=2 SV=2	8.5	49929.8	46984.7	24221.2	33794.3	35091	43215.4	26489
ASPA	sp|P45381|ACY2_HUMAN	Aspartoacylase OS=Homo sapiens OX=9606 GN=ASPA PE=1 SV=1	6	21621.2	33385.6	26977	23366	64745.2	17191.8	65936.6
ASPH	sp|Q12797-10|ASPH_HUMAN	Isoform 10 of Aspartyl/asparaginyl beta-hydroxylase OS=Homo sapiens OX=9606 GN=ASPH	59.5	595759	422709	606300	285459	545889	779062	610005
ASPH	sp|Q12797-3|ASPH_HUMAN	Isoform 3 of Aspartyl/asparaginyl beta-hydroxylase OS=Homo sapiens OX=9606 GN=ASPH	2.5	40880.9	34223.1	41634.7	17476.7	40536.4	26585.9	32906.3
ASPH	sp|Q12797|ASPH_HUMAN	Aspartyl/asparaginyl beta-hydroxylase OS=Homo sapiens OX=9606 GN=ASPH PE=1 SV=3	59.5	595759	422709	606300	285459	545889	779062	610005
ASPH	sp|Q12797-7|ASPH_HUMAN	Isoform 7 of Aspartyl/asparaginyl beta-hydroxylase OS=Homo sapiens OX=9606 GN=ASPH	5.5	28771.5	103443	29776.9	23792.4	85497	38465.4	67268.5
ASPHD2	sp|Q6ICH7|ASPH2_HUMAN	Aspartate beta-hydroxylase domain-containing protein 2 OS=Homo sapiens OX=9606 GN=ASPHD2 PE=2 SV=1	3	9357.79	18186.5	14121.3	9734.25	15931.6	8676.27	14780.1
ASPM	sp|Q8IZT6|ASPM_HUMAN	Abnormal spindle-like microcephaly-associated protein OS=Homo sapiens OX=9606 GN=ASPM PE=1 SV=2	23.5	66479.8	72305.2	108208	95312	46453.3	61929.4	40068.5
ASPSCR1	sp|Q9BZE9|ASPC1_HUMAN	Tether containing UBX domain for GLUT4 OS=Homo sapiens OX=9606 GN=ASPSCR1 PE=1 SV=1	47.5	598649	413623	498798	478631	276272	545661	429165
ASRGL1	sp|Q7L266|ASGL1_HUMAN	Isoaspartyl peptidase/L-asparaginase OS=Homo sapiens OX=9606 GN=ASRGL1 PE=1 SV=2	40.5	297035	390850	386602	934278	355321	596133	326776
ASS1	sp|P00966|ASSY_HUMAN	Argininosuccinate synthase OS=Homo sapiens OX=9606 GN=ASS1 PE=1 SV=2	72.5	2.6484e+06	659396	1.96923e+06	4.99962e+06	1.49397e+06	285858	1.13999e+06
ASTE1	sp|Q2TB18|ASTE1_HUMAN	Protein asteroid homolog 1 OS=Homo sapiens OX=9606 GN=ASTE1 PE=1 SV=1	2.5	50110.1	52621	50222.6	46377.1	32574.4	39342.4	45875.5
ASTN1	sp|O14525|ASTN1_HUMAN	Astrotactin-1 OS=Homo sapiens OX=9606 GN=ASTN1 PE=1 SV=3	20	35105.7	34439.4	51567.4	24652	42275.7	25810.2	54484.9
ASTN2	sp|O75129|ASTN2_HUMAN	Astrotactin-2 OS=Homo sapiens OX=9606 GN=ASTN2 PE=1 SV=2	44	241262	506778	203011	272773	393915	274721	375810
ASXL1	sp|Q8IXJ9|ASXL1_HUMAN	Polycomb group protein ASXL1 OS=Homo sapiens OX=9606 GN=ASXL1 PE=1 SV=4	8	21690.2	18959.2	19800.7	18897.6	24335.5	16699.8	17775
ASXL2	sp|Q76L83|ASXL2_HUMAN	Putative Polycomb group protein ASXL2 OS=Homo sapiens OX=9606 GN=ASXL2 PE=1 SV=1	16	75514	67312.6	61121.9	68622.3	59818.2	93105.3	37938.1
ASXL3	sp|Q9C0F0|ASXL3_HUMAN	Putative Polycomb group protein ASXL3 OS=Homo sapiens OX=9606 GN=ASXL3 PE=2 SV=3	13	76258.5	130001	56726.1	53263.8	69259.3	52744.4	118962
ATAD1	sp|Q8NBU5|ATAD1_HUMAN	ATPase family AAA domain-containing protein 1 OS=Homo sapiens OX=9606 GN=ATAD1 PE=1 SV=1	38	940398	1.04623e+06	956505	681240	893606	878055	1.22544e+06
ATAD2	sp|Q6PL18|ATAD2_HUMAN	ATPase family AAA domain-containing protein 2 OS=Homo sapiens OX=9606 GN=ATAD2 PE=1 SV=1	80	333883	357069	512261	477410	282295	509606	152937
ATAD2B	sp|Q9ULI0|ATD2B_HUMAN	ATPase family AAA domain-containing protein 2B OS=Homo sapiens OX=9606 GN=ATAD2B PE=1 SV=3	58.5	233834	170919	261526	468704	189564	389307	170008
ATAD3A	sp|Q9NVI7-2|ATD3A_HUMAN	Isoform 2 of ATPase family AAA domain-containing protein 3A OS=Homo sapiens OX=9606 GN=ATAD3A	166.5	2.71979e+06	1.68212e+06	1.45832e+06	1.95651e+06	1.17655e+06	1.12206e+06	1.96796e+06
ATAD3A	sp|Q9NVI7|ATD3A_HUMAN	ATPase family AAA domain-containing protein 3A OS=Homo sapiens OX=9606 GN=ATAD3A PE=1 SV=2	156.5	2.71706e+06	1.6822e+06	1.45176e+06	1.97392e+06	1.18624e+06	1.11242e+06	1.99834e+06
ATAD3B	sp|Q5T9A4|ATD3B_HUMAN	ATPase family AAA domain-containing protein 3B OS=Homo sapiens OX=9606 GN=ATAD3B PE=1 SV=1	118	2.02386e+06	1.34729e+06	981161	1.40691e+06	781903	538337	1.4397e+06
ATAD5	sp|Q96QE3|ATAD5_HUMAN	ATPase family AAA domain-containing protein 5 OS=Homo sapiens OX=9606 GN=ATAD5 PE=1 SV=4	27.5	153818	151189	126349	140841	54750.1	116749	73238.8
ATAT1	sp|Q5SQI0|ATAT_HUMAN	Alpha-tubulin N-acetyltransferase 1 OS=Homo sapiens OX=9606 GN=ATAT1 PE=1 SV=1	51	446779	772432	776280	559279	851545	1.22533e+06	844054
ATCAY	sp|Q86WG3|ATCAY_HUMAN	Caytaxin OS=Homo sapiens OX=9606 GN=ATCAY PE=1 SV=2	10.5	17833.4	80097.2	26961.9	26044.6	39572	40907.7	36504.8
ATE1	sp|O95260|ATE1_HUMAN	Arginyl-tRNA--protein transferase 1 OS=Homo sapiens OX=9606 GN=ATE1 PE=1 SV=2	26	201793	276417	292943	410219	242460	192398	219930
ATE1	sp|O95260-2|ATE1_HUMAN	Isoform ATE1-2 of Arginyl-tRNA--protein transferase 1 OS=Homo sapiens OX=9606 GN=ATE1	21.5	261823	324854	379921	493906	311826	229983	266753
ATF1	sp|P18846|ATF1_HUMAN	Cyclic AMP-dependent transcription factor ATF-1 OS=Homo sapiens OX=9606 GN=ATF1 PE=1 SV=2	17.5	659416	627082	693061	796815	722787	762389	705524
ATF2	sp|P15336|ATF2_HUMAN	Cyclic AMP-dependent transcription factor ATF-2 OS=Homo sapiens OX=9606 GN=ATF2 PE=1 SV=4	28.5	248159	214578	190315	311602	267083	214222	220679
ATF6	sp|P18850|ATF6A_HUMAN	Cyclic AMP-dependent transcription factor ATF-6 alpha OS=Homo sapiens OX=9606 GN=ATF6 PE=1 SV=3	9.5	34450.3	38570.3	42655.3	23506.6	24548.4	36808.2	24745.1
ATF6B	sp|Q99941|ATF6B_HUMAN	Cyclic AMP-dependent transcription factor ATF-6 beta OS=Homo sapiens OX=9606 GN=ATF6B PE=1 SV=2	3	17707.6	20510.8	25859.9	20784.5	13265	35446.2	17949.9
ATF7	sp|P17544|ATF7_HUMAN	Cyclic AMP-dependent transcription factor ATF-7 OS=Homo sapiens OX=9606 GN=ATF7 PE=1 SV=3	19	228748	210207	215263	206413	234815	188058	180353
ATF7IP	sp|Q6VMQ6|MCAF1_HUMAN	Activating transcription factor 7-interacting protein 1 OS=Homo sapiens OX=9606 GN=ATF7IP PE=1 SV=3	53	536957	452500	474937	595359	494059	568524	516172
ATG10	sp|Q9H0Y0|ATG10_HUMAN	Ubiquitin-like-conjugating enzyme ATG10 OS=Homo sapiens OX=9606 GN=ATG10 PE=1 SV=1	1.5	37588.8	43645.9	39966.3	29014.8	32800	68137.3	30201.8
ATG101	sp|Q9BSB4|ATGA1_HUMAN	Autophagy-related protein 101 OS=Homo sapiens OX=9606 GN=ATG101 PE=1 SV=1	6.5	44588.5	73348.4	48193.1	43508.9	55653.4	44119.7	25844.7
ATG12	sp|O94817|ATG12_HUMAN	Ubiquitin-like protein ATG12 OS=Homo sapiens OX=9606 GN=ATG12 PE=1 SV=1	6.5	75079.8	86982.6	94584.7	95979.1	74630.1	101502	98547.2
ATG13	sp|O75143|ATG13_HUMAN	Autophagy-related protein 13 OS=Homo sapiens OX=9606 GN=ATG13 PE=1 SV=1	14	92090.2	112310	91028.9	93401.9	110349	110200	61567.1
ATG14	sp|Q6ZNE5|BAKOR_HUMAN	Beclin 1-associated autophagy-related key regulator OS=Homo sapiens OX=9606 GN=ATG14 PE=1 SV=1	2.5	20654.3	27442.6	26038.8	24653.5	26547	19883.7	27160.9
ATG14	sp|Q6ZNE5-2|BAKOR_HUMAN	Isoform 2 of Beclin 1-associated autophagy-related key regulator OS=Homo sapiens OX=9606 GN=ATG14	3	21160.8	30917.2	26795	27457.4	29566.3	22145.2	30250
ATG16L1	sp|Q676U5|A16L1_HUMAN	Autophagy-related protein 16-1 OS=Homo sapiens OX=9606 GN=ATG16L1 PE=1 SV=2	24	138053	190811	160730	170959	152807	109163	138031
ATG2A	sp|Q2TAZ0|ATG2A_HUMAN	Autophagy-related protein 2 homolog A OS=Homo sapiens OX=9606 GN=ATG2A PE=1 SV=3	26	106348	121898	107253	104341	100409	107003	105906
ATG2B	sp|Q96BY7|ATG2B_HUMAN	Autophagy-related protein 2 homolog B OS=Homo sapiens OX=9606 GN=ATG2B PE=1 SV=5	58.5	179688	140712	152488	148338	175624	121170	130169
ATG3	sp|Q9NT62|ATG3_HUMAN	Ubiquitin-like-conjugating enzyme ATG3 OS=Homo sapiens OX=9606 GN=ATG3 PE=1 SV=1	19	518191	362916	472167	401780	411602	470888	377523
ATG4A	sp|Q8WYN0|ATG4A_HUMAN	Cysteine protease ATG4A OS=Homo sapiens OX=9606 GN=ATG4A PE=1 SV=1	2	27000.7	28012.1	26069	27271.5	21315.6	17537.8	16187.3
ATG4B	sp|Q9Y4P1|ATG4B_HUMAN	Cysteine protease ATG4B OS=Homo sapiens OX=9606 GN=ATG4B PE=1 SV=2	21	356355	216374	280455	288128	300265	250349	229786
ATG4C	sp|Q96DT6|ATG4C_HUMAN	Cysteine protease ATG4C OS=Homo sapiens OX=9606 GN=ATG4C PE=1 SV=1	11	83198	42161.9	53546.3	36061.2	61209.8	25470.2	37504.3
ATG4D	sp|Q86TL0|ATG4D_HUMAN	Cysteine protease ATG4D OS=Homo sapiens OX=9606 GN=ATG4D PE=1 SV=1	0.5	57073.4	54762.9	56607.1
ATG5	sp|Q9H1Y0|ATG5_HUMAN	Autophagy protein 5 OS=Homo sapiens OX=9606 GN=ATG5 PE=1 SV=2	11	190266	230567	234372	205000	166246	210331	210022
ATG7	sp|O95352|ATG7_HUMAN	Ubiquitin-like modifier-activating enzyme ATG7 OS=Homo sapiens OX=9606 GN=ATG7 PE=1 SV=1	33.5	427846	430584	511991	540977	391065	456959	380570
ATG9A	sp|Q7Z3C6|ATG9A_HUMAN	Autophagy-related protein 9A OS=Homo sapiens OX=9606 GN=ATG9A PE=1 SV=3	20.5	158961	136622	238618	119887	171010	124363	146161
ATIC	sp|P31939|PUR9_HUMAN	Bifunctional purine biosynthesis protein ATIC OS=Homo sapiens OX=9606 GN=ATIC PE=1 SV=3	179.5	9.91368e+06	9.118e+06	6.87024e+06	5.2349e+06	9.98793e+06	7.05119e+06	5.02713e+06
ATL1	sp|Q8WXF7|ATLA1_HUMAN	Atlastin-1 OS=Homo sapiens OX=9606 GN=ATL1 PE=1 SV=1	53.5	304889	392878	503427	542232	464604	358072	496156
ATL2	sp|Q8NHH9-2|ATLA2_HUMAN	Isoform 2 of Atlastin-2 OS=Homo sapiens OX=9606 GN=ATL2	27.5	308361	476525	287431	418842	373394	287582	305214
ATL2	sp|Q8NHH9|ATLA2_HUMAN	Atlastin-2 OS=Homo sapiens OX=9606 GN=ATL2 PE=1 SV=2	27.5	280148	435480	256686	380356	341165	257641	276873
ATL2	tr|F8WEN4|F8WEN4_HUMAN	Atlastin-2 OS=Homo sapiens OX=9606 GN=ATL2 PE=1 SV=1	0.5	440521	526653	209920
ATL3	sp|Q6DD88|ATLA3_HUMAN	Atlastin-3 OS=Homo sapiens OX=9606 GN=ATL3 PE=1 SV=1	37.5	324579	266126	626510	413281	219513	253715	367067
ATM	sp|Q13315|ATM_HUMAN	Serine-protein kinase ATM OS=Homo sapiens OX=9606 GN=ATM PE=1 SV=4	148	370077	445233	449826	479718	374859	640294	436240
ATMIN	sp|O43313|ATMIN_HUMAN	ATM interactor OS=Homo sapiens OX=9606 GN=ATMIN PE=1 SV=2	4.5	27534.8	29862.6	31371.7	39136.1	34771.1	27210.3	40302
ATN1	sp|P54259|ATN1_HUMAN	Atrophin-1 OS=Homo sapiens OX=9606 GN=ATN1 PE=1 SV=3	20.5	156119	155378	198428	299992	222500	314082	252610
ATOH1	sp|Q92858|ATOH1_HUMAN	Protein atonal homolog 1 OS=Homo sapiens OX=9606 GN=ATOH1 PE=2 SV=1	11	17082.5	18481.3	17322.2	19917.7	17826.5	19514.1	16665.8
ATOX1	sp|O00244|ATOX1_HUMAN	Copper transport protein ATOX1 OS=Homo sapiens OX=9606 GN=ATOX1 PE=1 SV=1	18.5	439095	417942	435556	357120	359854	820495	539612
ATP11A	sp|P98196|AT11A_HUMAN	Probable phospholipid-transporting ATPase IH OS=Homo sapiens OX=9606 GN=ATP11A PE=1 SV=3	14.5	39795.2	36310.5	50213.9	50712.6	39694.9	52770.9	70226.8
ATP11B	sp|Q9Y2G3|AT11B_HUMAN	Probable phospholipid-transporting ATPase IF OS=Homo sapiens OX=9606 GN=ATP11B PE=1 SV=2	12	71579.8	78387.3	76481.4	69136.7	86045	76633.1	66127.8
ATP11C	sp|Q8NB49|AT11C_HUMAN	Phospholipid-transporting ATPase IG OS=Homo sapiens OX=9606 GN=ATP11C PE=1 SV=3	41	244545	164812	192407	105612	176632	111012	214714
ATP11C	sp|Q8NB49-3|AT11C_HUMAN	Isoform 3 of Phospholipid-transporting ATPase IG OS=Homo sapiens OX=9606 GN=ATP11C	41.5	241398	164688	192152	105612	176632	111012	214714
ATP12A	sp|P54707|AT12A_HUMAN	Potassium-transporting ATPase alpha chain 2 OS=Homo sapiens OX=9606 GN=ATP12A PE=1 SV=3	112.5	3.49335e+06	8.39681e+06	6.36567e+06	3.0114e+06	1.15986e+07	4.5058e+06	1.1056e+07
ATP13A1	sp|Q9HD20|AT131_HUMAN	Manganese-transporting ATPase 13A1 OS=Homo sapiens OX=9606 GN=ATP13A1 PE=1 SV=2	113	544986	489962	581854	475595	567273	746895	819608
ATP13A2	sp|Q9NQ11|AT132_HUMAN	Polyamine-transporting ATPase 13A2 OS=Homo sapiens OX=9606 GN=ATP13A2 PE=1 SV=2	7.5	31638.4	29597.5	43982.7	44829	30764.6	32637.7	42694.9
ATP13A3	sp|Q9H7F0|AT133_HUMAN	Probable cation-transporting ATPase 13A3 OS=Homo sapiens OX=9606 GN=ATP13A3 PE=1 SV=4	14.5	71707.1	55283.1	36632.1	34648.9	41446	52693.7	35928.8
ATP1A1	sp|P05023|AT1A1_HUMAN	Sodium/potassium-transporting ATPase subunit alpha-1 OS=Homo sapiens OX=9606 GN=ATP1A1 PE=1 SV=1	524	1.226e+07	2.61155e+07	1.81103e+07	9.18665e+06	3.39568e+07	1.34061e+07	3.25944e+07
ATP1A2	sp|P50993|AT1A2_HUMAN	Sodium/potassium-transporting ATPase subunit alpha-2 OS=Homo sapiens OX=9606 GN=ATP1A2 PE=1 SV=1	539.5	1.0311e+07	2.477e+07	1.74735e+07	9.73692e+06	3.55287e+07	1.14903e+07	3.67695e+07
ATP1A3	sp|P13637-3|AT1A3_HUMAN	Isoform 3 of Sodium/potassium-transporting ATPase subunit alpha-3 OS=Homo sapiens OX=9606 GN=ATP1A3	772	9.90934e+06	2.40415e+07	1.99204e+07	9.2833e+06	3.12974e+07	1.3618e+07	3.09927e+07
ATP1A3	sp|P13637|AT1A3_HUMAN	Sodium/potassium-transporting ATPase subunit alpha-3 OS=Homo sapiens OX=9606 GN=ATP1A3 PE=1 SV=3	771.5	9.89824e+06	2.4049e+07	1.9922e+07	9.2833e+06	3.12974e+07	1.3618e+07	3.09927e+07
ATP1A4	sp|Q13733|AT1A4_HUMAN	Sodium/potassium-transporting ATPase subunit alpha-4 OS=Homo sapiens OX=9606 GN=ATP1A4 PE=1 SV=3	200.5	4.28407e+06	1.02259e+07	7.61065e+06	3.89928e+06	1.47295e+07	5.34393e+06	1.46185e+07
ATP1B1	sp|P05026|AT1B1_HUMAN	Sodium/potassium-transporting ATPase subunit beta-1 OS=Homo sapiens OX=9606 GN=ATP1B1 PE=1 SV=1	99.5	2.15918e+06	5.19007e+06	4.76791e+06	1.90414e+06	7.90866e+06	2.02369e+06	7.88124e+06
ATP1B2	sp|P14415|AT1B2_HUMAN	Sodium/potassium-transporting ATPase subunit beta-2 OS=Homo sapiens OX=9606 GN=ATP1B2 PE=1 SV=3	50	342010	1.18022e+06	402568	326298	1.65919e+06	842541	1.42513e+06
ATP1B3	sp|P54709|AT1B3_HUMAN	Sodium/potassium-transporting ATPase subunit beta-3 OS=Homo sapiens OX=9606 GN=ATP1B3 PE=1 SV=1	37.5	1.46479e+06	1.20653e+06	1.79106e+06	404143	1.91847e+06	1.01438e+06	1.09332e+06
ATP1B4	sp|Q9UN42|AT1B4_HUMAN	Protein ATP1B4 OS=Homo sapiens OX=9606 GN=ATP1B4 PE=1 SV=1	1.5	21507.3	28170.8	31074.2	15324.6	101168	17776.2	92069.1
ATP23	sp|Q9Y6H3|ATP23_HUMAN	Mitochondrial inner membrane protease ATP23 homolog OS=Homo sapiens OX=9606 GN=ATP23 PE=1 SV=3	2.5	27891.5	26724.4	21976.3	42667.5	12850.2	44288	25954.2
ATP2A1	sp|O14983|AT2A1_HUMAN	Sarcoplasmic/endoplasmic reticulum calcium ATPase 1 OS=Homo sapiens OX=9606 GN=ATP2A1 PE=1 SV=1	123.5	3.88809e+06	3.10801e+06	2.69021e+06	2.04451e+06	2.53961e+06	2.00849e+06	2.82826e+06
ATP2A2	sp|P16615|AT2A2_HUMAN	Sarcoplasmic/endoplasmic reticulum calcium ATPase 2 OS=Homo sapiens OX=9606 GN=ATP2A2 PE=1 SV=1	333	9.84141e+06	7.80938e+06	7.08264e+06	5.39151e+06	6.46619e+06	5.00482e+06	7.57585e+06
ATP2A3	sp|Q93084|AT2A3_HUMAN	Sarcoplasmic/endoplasmic reticulum calcium ATPase 3 OS=Homo sapiens OX=9606 GN=ATP2A3 PE=1 SV=2	85.5	4.58044e+06	3.53999e+06	3.12218e+06	2.23503e+06	2.9661e+06	2.27171e+06	3.5565e+06
ATP2B1	sp|P20020|AT2B1_HUMAN	Plasma membrane calcium-transporting ATPase 1 OS=Homo sapiens OX=9606 GN=ATP2B1 PE=1 SV=4	251	1.51693e+06	1.84718e+06	1.59827e+06	1.01601e+06	2.16049e+06	1.54543e+06	2.71341e+06
ATP2B1	sp|P20020-1|AT2B1_HUMAN	Isoform D of Plasma membrane calcium-transporting ATPase 1 OS=Homo sapiens OX=9606 GN=ATP2B1	252.5	1.51481e+06	1.84618e+06	1.59691e+06	1.01511e+06	2.16069e+06	1.54e+06	2.70738e+06
ATP2B2	tr|A0A2R8Y535|A0A2R8Y535_HUMAN	Plasma membrane calcium-transporting ATPase 2 (Fragment) OS=Homo sapiens OX=9606 GN=ATP2B2 PE=1 SV=1	24.5	211726	305156	238950	156277	478908	252765	459706
ATP2B2	sp|Q01814|AT2B2_HUMAN	Plasma membrane calcium-transporting ATPase 2 OS=Homo sapiens OX=9606 GN=ATP2B2 PE=1 SV=2	176.5	1.40132e+06	2.97486e+06	1.41852e+06	720359	3.20666e+06	1.01657e+06	3.16922e+06
ATP2B2	sp|Q01814-2|AT2B2_HUMAN	Isoform WA of Plasma membrane calcium-transporting ATPase 2 OS=Homo sapiens OX=9606 GN=ATP2B2	239	1.72435e+06	3.50059e+06	1.77421e+06	990210	4.15861e+06	1.44642e+06	4.07885e+06
ATP2B3	sp|Q16720|AT2B3_HUMAN	Plasma membrane calcium-transporting ATPase 3 OS=Homo sapiens OX=9606 GN=ATP2B3 PE=1 SV=3	79.5	639732	1.37887e+06	641160	369008	2.15948e+06	1.00874e+06	1.83977e+06
ATP2B3	sp|Q16720-2|AT2B3_HUMAN	Isoform XA of Plasma membrane calcium-transporting ATPase 3 OS=Homo sapiens OX=9606 GN=ATP2B3	81.5	654855	1.41951e+06	627416	366991	2.21828e+06	1.00151e+06	1.86149e+06
ATP2B4	sp|P23634|AT2B4_HUMAN	Plasma membrane calcium-transporting ATPase 4 OS=Homo sapiens OX=9606 GN=ATP2B4 PE=1 SV=2	177.5	1.11665e+06	1.59861e+06	1.58455e+06	888275	2.8541e+06	2.08551e+06	2.408e+06
ATP2C1	tr|H0Y9S7|H0Y9S7_HUMAN	Calcium-transporting ATPase type 2C member 1 (Fragment) OS=Homo sapiens OX=9606 GN=ATP2C1 PE=1 SV=1	25.5	230006	308066	319219	330875	342131	344556	289719
ATP2C1	sp|P98194-3|AT2C1_HUMAN	Isoform 3 of Calcium-transporting ATPase type 2C member 1 OS=Homo sapiens OX=9606 GN=ATP2C1	55.5	442909	615509	621794	651511	671126	664196	580872
ATP2C1	sp|P98194-7|AT2C1_HUMAN	Isoform 7 of Calcium-transporting ATPase type 2C member 1 OS=Homo sapiens OX=9606 GN=ATP2C1	55.5	438921	613198	618605	661815	673904	659563	584883
ATP2C1	sp|P98194|AT2C1_HUMAN	Calcium-transporting ATPase type 2C member 1 OS=Homo sapiens OX=9606 GN=ATP2C1 PE=1 SV=3	56.5	436072	605487	614076	661815	673904	659563	584883
ATP4A	sp|P20648|ATP4A_HUMAN	Potassium-transporting ATPase alpha chain 1 OS=Homo sapiens OX=9606 GN=ATP4A PE=2 SV=5	115	2.79622e+06	7.04104e+06	5.33475e+06	2.55266e+06	9.50781e+06	3.69074e+06	9.42287e+06
ATP5F1A	sp|P25705-2|ATPA_HUMAN	Isoform 2 of ATP synthase subunit alpha, mitochondrial OS=Homo sapiens OX=9606 GN=ATP5F1A	531	3.50465e+07	3.61414e+07	3.25489e+07	2.58511e+07	3.98152e+07	3.59799e+07	4.18825e+07
ATP5F1A	sp|P25705|ATPA_HUMAN	ATP synthase subunit alpha, mitochondrial OS=Homo sapiens OX=9606 GN=ATP5F1A PE=1 SV=1	591.5	3.5134e+07	3.57582e+07	3.22463e+07	2.57744e+07	4.0133e+07	3.59885e+07	4.21637e+07
ATP5F1B	sp|P06576|ATPB_HUMAN	ATP synthase subunit beta, mitochondrial OS=Homo sapiens OX=9606 GN=ATP5F1B PE=1 SV=3	437	4.41678e+07	4.45139e+07	3.838e+07	2.98482e+07	5.08456e+07	4.42796e+07	5.21458e+07
ATP5F1B	tr|F8W0P7|F8W0P7_HUMAN	ATP synthase subunit beta, mitochondrial (Fragment) OS=Homo sapiens OX=9606 GN=ATP5F1B PE=1 SV=2	198.5	2.1335e+07	2.13201e+07	1.85463e+07	1.45324e+07	2.49727e+07	2.1514e+07	2.60327e+07
ATP5F1C	sp|P36542|ATPG_HUMAN	ATP synthase subunit gamma, mitochondrial OS=Homo sapiens OX=9606 GN=ATP5F1C PE=1 SV=1	125	6.17003e+06	5.34587e+06	4.99347e+06	4.2378e+06	5.04971e+06	6.94468e+06	5.95438e+06
ATP5F1D	sp|P30049|ATPD_HUMAN	ATP synthase subunit delta, mitochondrial OS=Homo sapiens OX=9606 GN=ATP5F1D PE=1 SV=2	29	5.39748e+06	4.45397e+06	4.08962e+06	3.54696e+06	5.02742e+06	5.56378e+06	4.73677e+06
ATP5F1E	sp|P56381|ATP5E_HUMAN	ATP synthase subunit epsilon, mitochondrial OS=Homo sapiens OX=9606 GN=ATP5F1E PE=1 SV=2	11.5	3.30899e+06	3.77266e+06	3.04311e+06	2.71785e+06	2.6947e+06	4.71815e+06	3.73928e+06
ATP5IF1	sp|Q9UII2|ATIF1_HUMAN	ATPase inhibitor, mitochondrial OS=Homo sapiens OX=9606 GN=ATP5IF1 PE=1 SV=1	11	1.11121e+06	1.31791e+06	687850	840520	681439	811166	866405
ATP5MC1	sp|P05496|AT5G1_HUMAN	ATP synthase F(0) complex subunit C1, mitochondrial OS=Homo sapiens OX=9606 GN=ATP5MC1 PE=1 SV=2	2	127058	185146	183794	107689	37477.8	22272.7	163511
ATP5MD	sp|Q96IX5|ATPMD_HUMAN	ATP synthase membrane subunit DAPIT, mitochondrial OS=Homo sapiens OX=9606 GN=ATP5MD PE=1 SV=1	4.5	240312	396430	332459	237546	262419	240067	399729
ATP5ME	sp|P56385|ATP5I_HUMAN	ATP synthase subunit e, mitochondrial OS=Homo sapiens OX=9606 GN=ATP5ME PE=1 SV=2	31	3.04556e+06	2.21254e+06	2.13158e+06	1.84683e+06	2.03333e+06	4.71417e+06	1.97038e+06
ATP5MF	sp|P56134|ATPK_HUMAN	ATP synthase subunit f, mitochondrial OS=Homo sapiens OX=9606 GN=ATP5MF PE=1 SV=3	4.5	755700	614828	593443	522615	349330	797336	433280
ATP5MG	sp|O75964|ATP5L_HUMAN	ATP synthase subunit g, mitochondrial OS=Homo sapiens OX=9606 GN=ATP5MG PE=1 SV=3	21.5	3.39863e+06	2.67666e+06	2.40455e+06	2.63e+06	1.77607e+06	4.03814e+06	2.40569e+06
ATP5MPL	sp|P56378|ATP68_HUMAN	ATP synthase subunit ATP5MPL, mitochondrial OS=Homo sapiens OX=9606 GN=ATP5MPL PE=1 SV=1	20	1.93305e+06	1.33239e+06	1.32407e+06	1.25878e+06	1.14232e+06	2.39478e+06	1.36843e+06
ATP5PB	sp|P24539|AT5F1_HUMAN	ATP synthase F(0) complex subunit B1, mitochondrial OS=Homo sapiens OX=9606 GN=ATP5PB PE=1 SV=2	77.5	4.5622e+06	3.42267e+06	3.40938e+06	2.95265e+06	2.79764e+06	5.27233e+06	3.34443e+06
ATP5PD	sp|O75947|ATP5H_HUMAN	ATP synthase subunit d, mitochondrial OS=Homo sapiens OX=9606 GN=ATP5PD PE=1 SV=3	53.5	7.98338e+06	5.51998e+06	5.15107e+06	5.01013e+06	4.81966e+06	8.60399e+06	5.64337e+06
ATP5PF	sp|P18859|ATP5J_HUMAN	ATP synthase-coupling factor 6, mitochondrial OS=Homo sapiens OX=9606 GN=ATP5PF PE=1 SV=1	39	8.1659e+06	5.95739e+06	5.57698e+06	5.32178e+06	6.10756e+06	9.21987e+06	5.7356e+06
ATP5PO	sp|P48047|ATPO_HUMAN	ATP synthase subunit O, mitochondrial OS=Homo sapiens OX=9606 GN=ATP5PO PE=1 SV=1	98	7.16901e+06	6.13622e+06	5.43382e+06	5.1788e+06	4.78701e+06	8.28796e+06	5.79706e+06
ATP6	tr|A0A346M003|A0A346M003_HUMAN	ATP synthase subunit a OS=Homo sapiens OX=9606 GN=ATP6 PE=3 SV=1	7.5	76895.4	93762.3	83987.6	81505.4	40371.2	71374.4	94227.8
ATP6	tr|A0A344AJ76|A0A344AJ76_HUMAN	ATP synthase F0 subunit 6 OS=Homo sapiens OX=9606 GN=ATP6 PE=3 SV=1	2.5	994305	853028	865267	750500	514610	1.07045e+06	804637
ATP6AP1	sp|Q15904|VAS1_HUMAN	V-type proton ATPase subunit S1 OS=Homo sapiens OX=9606 GN=ATP6AP1 PE=1 SV=2	17	278193	329201	226475	324352	276172	315775	204527
ATP6AP2	sp|O75787|RENR_HUMAN	Renin receptor OS=Homo sapiens OX=9606 GN=ATP6AP2 PE=1 SV=2	16	130635	161269	129348	155528	143085	148277	120027
ATP6AP2	tr|A0A1B0GTB0|A0A1B0GTB0_HUMAN	ATPase H(+)-transporting lysosomal accessory protein 2 (Fragment) OS=Homo sapiens OX=9606 GN=ATP6AP2 PE=1 SV=1	14.5	102052	127607	95516.3	118025	108789	110886	79471.1
ATP6V0A1	sp|Q93050-3|VPP1_HUMAN	Isoform 3 of V-type proton ATPase 116 kDa subunit a1 OS=Homo sapiens OX=9606 GN=ATP6V0A1	145.5	1.55114e+06	2.84951e+06	2.39158e+06	1.60928e+06	3.11139e+06	1.67566e+06	2.92364e+06
ATP6V0A1	sp|Q93050|VPP1_HUMAN	V-type proton ATPase 116 kDa subunit a1 OS=Homo sapiens OX=9606 GN=ATP6V0A1 PE=1 SV=3	145	1.53403e+06	2.85403e+06	2.39681e+06	1.60928e+06	3.11139e+06	1.67566e+06	2.92364e+06
ATP6V0A2	sp|Q9Y487|VPP2_HUMAN	V-type proton ATPase 116 kDa subunit a2 OS=Homo sapiens OX=9606 GN=ATP6V0A2 PE=1 SV=2	24.5	465851	379411	427601	480385	347682	227970	313517
ATP6V0C	sp|P27449|VATL_HUMAN	V-type proton ATPase 16 kDa proteolipid subunit OS=Homo sapiens OX=9606 GN=ATP6V0C PE=1 SV=1	17	191855	281464	181214	287570	63579.7	71486.8	153103
ATP6V0D1	sp|P61421|VA0D1_HUMAN	V-type proton ATPase subunit d 1 OS=Homo sapiens OX=9606 GN=ATP6V0D1 PE=1 SV=1	52.5	683197	1.05427e+06	948007	748231	1.21797e+06	581842	1.18734e+06
ATP6V1A	sp|P38606|VATA_HUMAN	V-type proton ATPase catalytic subunit A OS=Homo sapiens OX=9606 GN=ATP6V1A PE=1 SV=2	207.5	5.00905e+06	5.89181e+06	5.9704e+06	4.98277e+06	7.58376e+06	5.83883e+06	5.98174e+06
ATP6V1B2	sp|P21281|VATB2_HUMAN	V-type proton ATPase subunit B, brain isoform OS=Homo sapiens OX=9606 GN=ATP6V1B2 PE=1 SV=3	134.5	2.28188e+06	2.35849e+06	2.67863e+06	2.20194e+06	3.43339e+06	2.58465e+06	2.39383e+06
ATP6V1C1	sp|P21283|VATC1_HUMAN	V-type proton ATPase subunit C 1 OS=Homo sapiens OX=9606 GN=ATP6V1C1 PE=1 SV=4	79.5	1.75816e+06	2.02316e+06	1.83681e+06	1.2424e+06	2.56366e+06	2.00576e+06	2.51824e+06
ATP6V1D	sp|Q9Y5K8|VATD_HUMAN	V-type proton ATPase subunit D OS=Homo sapiens OX=9606 GN=ATP6V1D PE=1 SV=1	53	1.49056e+06	1.56214e+06	1.97394e+06	1.62906e+06	1.72981e+06	1.66207e+06	1.59649e+06
ATP6V1E1	sp|P36543|VATE1_HUMAN	V-type proton ATPase subunit E 1 OS=Homo sapiens OX=9606 GN=ATP6V1E1 PE=1 SV=1	132.5	3.22593e+06	3.3863e+06	3.89292e+06	3.20525e+06	4.75624e+06	3.59117e+06	3.68054e+06
ATP6V1F	sp|Q16864|VATF_HUMAN	V-type proton ATPase subunit F OS=Homo sapiens OX=9606 GN=ATP6V1F PE=1 SV=2	26.5	698003	857807	835225	728277	1.08142e+06	748489	752066
ATP6V1G1	sp|O75348|VATG1_HUMAN	V-type proton ATPase subunit G 1 OS=Homo sapiens OX=9606 GN=ATP6V1G1 PE=1 SV=3	15	1.5334e+06	954035	1.21745e+06	1.26146e+06	1.15441e+06	2.21988e+06	574772
ATP6V1G2	sp|O95670|VATG2_HUMAN	V-type proton ATPase subunit G 2 OS=Homo sapiens OX=9606 GN=ATP6V1G2 PE=1 SV=1	54.5	181107	330026	334917	215827	425096	132588	404660
ATP6V1H	sp|Q9UI12|VATH_HUMAN	V-type proton ATPase subunit H OS=Homo sapiens OX=9606 GN=ATP6V1H PE=1 SV=1	91	1.09218e+06	1.10742e+06	1.28442e+06	1.02245e+06	1.45812e+06	1.26215e+06	1.04651e+06
ATP7A	sp|Q04656|ATP7A_HUMAN	Copper-transporting ATPase 1 OS=Homo sapiens OX=9606 GN=ATP7A PE=1 SV=4	22	146688	221329	162643	99537.2	207905	173075	117976
ATP7B	tr|A0A669KB88|A0A669KB88_HUMAN	P-type Cu(+) transporter OS=Homo sapiens OX=9606 GN=ATP7B PE=1 SV=1	2	16569.9	26223.6	19357.6	15161.7	31043.8	21049	13720.8
ATP8	tr|A0A343R0H3|A0A343R0H3_HUMAN	ATP synthase protein 8 OS=Homo sapiens OX=9606 GN=ATP8 PE=3 SV=1	11	86046.4	61158.8	73011.9	67788.6	57824.7	83142.8	78309.5
ATP8A1	sp|Q9Y2Q0|AT8A1_HUMAN	Phospholipid-transporting ATPase IA OS=Homo sapiens OX=9606 GN=ATP8A1 PE=1 SV=1	90	740973	562376	553603	342221	876859	379193	733418
ATP8A1	sp|Q9Y2Q0-2|AT8A1_HUMAN	Isoform 2 of Phospholipid-transporting ATPase IA OS=Homo sapiens OX=9606 GN=ATP8A1	91	726461	565423	554110	342221	876859	379193	733418
ATP8A1	sp|Q9Y2Q0-3|AT8A1_HUMAN	Isoform 3 of Phospholipid-transporting ATPase IA OS=Homo sapiens OX=9606 GN=ATP8A1	89.5	713552	542653	534220	328970	838003	368306	700520
ATP8A2	sp|Q9NTI2|AT8A2_HUMAN	Phospholipid-transporting ATPase IB OS=Homo sapiens OX=9606 GN=ATP8A2 PE=1 SV=3	23	91879.6	105873	101360	225465	91729.6	59554.1	101168
ATP8B1	sp|O43520|AT8B1_HUMAN	Phospholipid-transporting ATPase IC OS=Homo sapiens OX=9606 GN=ATP8B1 PE=1 SV=3	3	16306.9	39806.8	32076.8	15358.4	56288.6	14369.9	60601.3
ATP8B2	sp|P98198|AT8B2_HUMAN	Phospholipid-transporting ATPase ID OS=Homo sapiens OX=9606 GN=ATP8B2 PE=1 SV=2	2.5	10311.4	12666.9	11398.2	12733.8	9173.55	13941.7	11999.7
ATP8B3	sp|O60423|AT8B3_HUMAN	Phospholipid-transporting ATPase IK OS=Homo sapiens OX=9606 GN=ATP8B3 PE=2 SV=4	3	32213.7	44807.8	46273.7	35902.4	65818.8	60380.2	79578
ATP8B4	sp|Q8TF62|AT8B4_HUMAN	Probable phospholipid-transporting ATPase IM OS=Homo sapiens OX=9606 GN=ATP8B4 PE=1 SV=3	2	36348.2	48806.3	40406.5	169425	38087.8	9191.92	18588
ATP9A	sp|O75110|ATP9A_HUMAN	Probable phospholipid-transporting ATPase IIA OS=Homo sapiens OX=9606 GN=ATP9A PE=1 SV=3	47.5	297135	386653	379285	511745	396354	376622	387891
ATP9B	sp|O43861|ATP9B_HUMAN	Probable phospholipid-transporting ATPase IIB OS=Homo sapiens OX=9606 GN=ATP9B PE=2 SV=4	18.5	61477.4	74260.3	68525.5	79558.6	68473.3	72352.6	84073.7
ATPAF1	sp|Q5TC12|ATPF1_HUMAN	ATP synthase mitochondrial F1 complex assembly factor 1 OS=Homo sapiens OX=9606 GN=ATPAF1 PE=1 SV=1	9	225027	168567	200632	208542	184518	119501	170153
ATPAF2	sp|Q8N5M1|ATPF2_HUMAN	ATP synthase mitochondrial F1 complex assembly factor 2 OS=Homo sapiens OX=9606 GN=ATPAF2 PE=1 SV=1	10.5	181694	119329	92307.2	193713	111133	131765	127731
ATR	sp|Q13535|ATR_HUMAN	Serine/threonine-protein kinase ATR OS=Homo sapiens OX=9606 GN=ATR PE=1 SV=3	28.5	121569	105127	98470.2	92030.9	70723.8	137977	104018
ATRIP	sp|Q8WXE1|ATRIP_HUMAN	ATR-interacting protein OS=Homo sapiens OX=9606 GN=ATRIP PE=1 SV=1	11	149738	127549	139244	122780	108076	155527	142375
ATRN	sp|O75882|ATRN_HUMAN	Attractin OS=Homo sapiens OX=9606 GN=ATRN PE=1 SV=2	29.5	123952	129523	142856	102316	130654	135679	117267
ATRNL1	sp|Q5VV63|ATRN1_HUMAN	Attractin-like protein 1 OS=Homo sapiens OX=9606 GN=ATRNL1 PE=2 SV=2	4	58158	61177.3	79151	69423.1	65988	70929.3	67340.8
ATRX	sp|P46100-6|ATRX_HUMAN	Isoform 6 of Transcriptional regulator ATRX OS=Homo sapiens OX=9606 GN=ATRX	86.5	1.01705e+06	1.21834e+06	981758	1.47237e+06	1.05906e+06	1.68577e+06	739199
ATRX	sp|P46100|ATRX_HUMAN	Transcriptional regulator ATRX OS=Homo sapiens OX=9606 GN=ATRX PE=1 SV=5	185.5	1.12531e+06	1.25872e+06	1.07478e+06	1.59004e+06	1.13401e+06	1.76174e+06	822933
ATRX	sp|P46100-4|ATRX_HUMAN	Isoform 3 of Transcriptional regulator ATRX OS=Homo sapiens OX=9606 GN=ATRX	179.5	1.13009e+06	1.25518e+06	1.08985e+06	1.60939e+06	1.12824e+06	1.77202e+06	820403
ATRX	tr|A0A096LNL9|A0A096LNL9_HUMAN	DNA helicase (Fragment) OS=Homo sapiens OX=9606 GN=ATRX PE=1 SV=1	86.5	1.01595e+06	1.21089e+06	984343	1.47237e+06	1.05906e+06	1.68577e+06	739199
ATRX	tr|A0A096LNX6|A0A096LNX6_HUMAN	Transcriptional regulator ATRX (Fragment) OS=Homo sapiens OX=9606 GN=ATRX PE=1 SV=1	5.5	47242.6	65312.9	48742.2	70811.5	55913.5	80350.8	28094.2
ATXN1	sp|P54253|ATX1_HUMAN	Ataxin-1 OS=Homo sapiens OX=9606 GN=ATXN1 PE=1 SV=2	3	9191.66	12318.8	14583.5	8192.81	14666.3	8697.75	9255.94
ATXN10	sp|Q9UBB4|ATX10_HUMAN	Ataxin-10 OS=Homo sapiens OX=9606 GN=ATXN10 PE=1 SV=1	84	1.83259e+06	1.33875e+06	1.46939e+06	1.53998e+06	1.75358e+06	1.68779e+06	982759
ATXN1L	sp|P0C7T5|ATX1L_HUMAN	Ataxin-1-like OS=Homo sapiens OX=9606 GN=ATXN1L PE=1 SV=1	8	46172	44230.2	48314.4	66048.7	79058.3	55853.7	69512.1
ATXN2	sp|Q99700|ATX2_HUMAN	Ataxin-2 OS=Homo sapiens OX=9606 GN=ATXN2 PE=1 SV=2	47	796875	852361	830915	704614	952763	857996	594752
ATXN2	tr|F8VRK6|F8VRK6_HUMAN	Ataxin-2 (Fragment) OS=Homo sapiens OX=9606 GN=ATXN2 PE=1 SV=2	11	339151	403978	345396	297677	407153	376117	250639
ATXN2	tr|F8W0B5|F8W0B5_HUMAN	Ataxin-2 (Fragment) OS=Homo sapiens OX=9606 GN=ATXN2 PE=1 SV=4	37	1.01405e+06	1.08323e+06	989210	817989	1.15515e+06	976917	750905
ATXN2L	sp|Q8WWM7|ATX2L_HUMAN	Ataxin-2-like protein OS=Homo sapiens OX=9606 GN=ATXN2L PE=1 SV=2	129	3.62903e+06	2.91396e+06	2.99716e+06	2.83141e+06	2.76844e+06	1.93588e+06	2.9382e+06
ATXN3	tr|D3VVS1|D3VVS1_HUMAN	Ubiquitinyl hydrolase 1 (Fragment) OS=Homo sapiens OX=9606 GN=ATXN3 PE=2 SV=1	19	155398	163333	250928	213378	246389	180511	135048
ATXN3	tr|D3VVN5|D3VVN5_HUMAN	Ubiquitinyl hydrolase 1 (Fragment) OS=Homo sapiens OX=9606 GN=ATXN3 PE=2 SV=1	6.5	49710.5	43986.7	76961.7	60776.6	76520.8	55399.9	32862.7
ATXN7	sp|O15265|ATX7_HUMAN	Ataxin-7 OS=Homo sapiens OX=9606 GN=ATXN7 PE=1 SV=1	8.5	51119.1	37025.6	58985.4	98434.2	24161.3	47782.2	53282.4
ATXN7	sp|O15265-2|ATX7_HUMAN	Isoform b of Ataxin-7 OS=Homo sapiens OX=9606 GN=ATXN7	9	53832.4	38990.9	62116.3	89750.6	29480.3	55025	48591.8
ATXN7L1	sp|Q9ULK2|AT7L1_HUMAN	Ataxin-7-like protein 1 OS=Homo sapiens OX=9606 GN=ATXN7L1 PE=1 SV=3	6	40705	37353.5	32098.3	34796.2	27234.1	74992.6	53769.3
ATXN7L2	sp|Q5T6C5|AT7L2_HUMAN	Ataxin-7-like protein 2 OS=Homo sapiens OX=9606 GN=ATXN7L2 PE=1 SV=1	6	34941	34158.5	38403.3	30589.5	25207.6	50794.4	32722.5
ATXN7L3	sp|Q14CW9|AT7L3_HUMAN	Ataxin-7-like protein 3 OS=Homo sapiens OX=9606 GN=ATXN7L3 PE=1 SV=1	9.5	58421.2	59059.5	60602.7	64701.1	64446.5	91486.5	45096.6
ATXN7L3B	sp|Q96GX2|A7L3B_HUMAN	Ataxin-7-like protein 3B OS=Homo sapiens OX=9606 GN=ATXN7L3B PE=1 SV=2	4	156930	127924	114498	110775	244669	251259	52915.2
AUH	sp|Q13825|AUHM_HUMAN	Methylglutaconyl-CoA hydratase, mitochondrial OS=Homo sapiens OX=9606 GN=AUH PE=1 SV=1	32.5	493156	1.2035e+06	653762	426729	1.64131e+06	629406	1.53314e+06
AUP1	sp|Q9Y679|AUP1_HUMAN	Lipid droplet-regulating VLDL assembly factor AUP1 OS=Homo sapiens OX=9606 GN=AUP1 PE=1 SV=2	23.5	738875	607494	540863	350976	419247	997581	354607
AURKA	sp|O14965|AURKA_HUMAN	Aurora kinase A OS=Homo sapiens OX=9606 GN=AURKA PE=1 SV=2	11	103640	75750.8	86087.6	82752.1	67399	50193.9	50840.4
AURKB	sp|Q96GD4|AURKB_HUMAN	Aurora kinase B OS=Homo sapiens OX=9606 GN=AURKB PE=1 SV=3	16.5	104356	120293	102202	148363	88766.5	73270.4	45623.8
AUTS2	sp|Q8WXX7|AUTS2_HUMAN	Autism susceptibility gene 2 protein OS=Homo sapiens OX=9606 GN=AUTS2 PE=1 SV=1	15	118816	218775	295219	155834	117434	267725	301180
AVEN	sp|Q9NQS1|AVEN_HUMAN	Cell death regulator Aven OS=Homo sapiens OX=9606 GN=AVEN PE=1 SV=1	18	187367	143773	150913	204327	193769	124057	115707
AVIL	sp|O75366|AVIL_HUMAN	Advillin OS=Homo sapiens OX=9606 GN=AVIL PE=1 SV=3	0.5				17257.3	10563	13524.9	15022.4
AVL9	sp|Q8NBF6|AVL9_HUMAN	Late secretory pathway protein AVL9 homolog OS=Homo sapiens OX=9606 GN=AVL9 PE=1 SV=1	30	195009	333951	268211	215941	334170	382300	258878
AVP	sp|P01185|NEU2_HUMAN	Vasopressin-neurophysin 2-copeptin OS=Homo sapiens OX=9606 GN=AVP PE=1 SV=2	2.5	18036.5	19219.4	68920.1
AXIN1	sp|O15169|AXIN1_HUMAN	Axin-1 OS=Homo sapiens OX=9606 GN=AXIN1 PE=1 SV=2	10	220758	226914	169761	303974	178184	126335	208612
AXIN2	sp|Q9Y2T1|AXIN2_HUMAN	Axin-2 OS=Homo sapiens OX=9606 GN=AXIN2 PE=1 SV=1	0.5	8085.66	12144.4	8993.65
AXL	sp|P30530|UFO_HUMAN	Tyrosine-protein kinase receptor UFO OS=Homo sapiens OX=9606 GN=AXL PE=1 SV=4	3	23881.9	36912	22566	21063.1	24982.1	9278.36	28854.6
AZI2	sp|Q9H6S1|AZI2_HUMAN	5-azacytidine-induced protein 2 OS=Homo sapiens OX=9606 GN=AZI2 PE=1 SV=1	9	46415.7	33772.8	50690.8	66590.1	62106.3	57869.6	46074.3
B2M	sp|P61769|B2MG_HUMAN	Beta-2-microglobulin OS=Homo sapiens OX=9606 GN=B2M PE=1 SV=1	17	192101	256222	344383	293241	219762	209888	513458
B3GALNT1	sp|O75752|B3GL1_HUMAN	UDP-GalNAc:beta-1,3-N-acetylgalactosaminyltransferase 1 OS=Homo sapiens OX=9606 GN=B3GALNT1 PE=1 SV=1	2	37530.9	6425.27	20304.7	29762.6	15599	37204.9	20303.1
B3GALNT2	sp|Q8NCR0|B3GL2_HUMAN	UDP-GalNAc:beta-1,3-N-acetylgalactosaminyltransferase 2 OS=Homo sapiens OX=9606 GN=B3GALNT2 PE=1 SV=1	6	34467.7	53707.3	75857	53011.8	43560.1	47852	45264
B3GALT6	sp|Q96L58|B3GT6_HUMAN	Beta-1,3-galactosyltransferase 6 OS=Homo sapiens OX=9606 GN=B3GALT6 PE=1 SV=2	6.5	127485	57467.4	79921.6	108532	66675.6	52777.3	71529.3
B3GAT3	sp|O94766|B3GA3_HUMAN	Galactosylgalactosylxylosylprotein 3-beta-glucuronosyltransferase 3 OS=Homo sapiens OX=9606 GN=B3GAT3 PE=1 SV=2	34	492828	465839	357844	553716	482550	412451	456153
B3GLCT	sp|Q6Y288|B3GLT_HUMAN	Beta-1,3-glucosyltransferase OS=Homo sapiens OX=9606 GN=B3GLCT PE=1 SV=2	11	127138	33352.1	46263.6	181597	327912	176044	15684.4
B3GNTL1	sp|Q67FW5|B3GNL_HUMAN	UDP-GlcNAc:betaGal beta-1,3-N-acetylglucosaminyltransferase-like protein 1 OS=Homo sapiens OX=9606 GN=B3GNTL1 PE=2 SV=2	0.5	18767.1	17703.4	22269.7
B4GALNT1	sp|Q00973|B4GN1_HUMAN	Beta-1,4 N-acetylgalactosaminyltransferase 1 OS=Homo sapiens OX=9606 GN=B4GALNT1 PE=1 SV=2	21.5	31425.8	35291.8	32324.1	32681.9	27434.5	35588.9	66085.8
B4GALNT4	sp|Q76KP1|B4GN4_HUMAN	N-acetyl-beta-glucosaminyl-glycoprotein 4-beta-N-acetylgalactosaminyltransferase 1 OS=Homo sapiens OX=9606 GN=B4GALNT4 PE=1 SV=1	3.5	11751.4	12730.3	10890	24709.5	17183.7	18853.5	21223.2
B4GALT3	sp|O60512|B4GT3_HUMAN	Beta-1,4-galactosyltransferase 3 OS=Homo sapiens OX=9606 GN=B4GALT3 PE=1 SV=2	5.5	39672.5	39777.4	40241.1	31869.8	35571.3	51388.6	42745.3
B4GALT4	sp|O60513|B4GT4_HUMAN	Beta-1,4-galactosyltransferase 4 OS=Homo sapiens OX=9606 GN=B4GALT4 PE=1 SV=1	4	91468.7	162310	81636.2	115008	65103.5	134605	61834.1
B4GALT7	sp|Q9UBV7|B4GT7_HUMAN	Beta-1,4-galactosyltransferase 7 OS=Homo sapiens OX=9606 GN=B4GALT7 PE=1 SV=1	2.5	44430.8	34906.3	52167.8	36006.6	29044.8	46366.9	51747.6
B4GAT1	sp|O43505|B4GA1_HUMAN	Beta-1,4-glucuronyltransferase 1 OS=Homo sapiens OX=9606 GN=B4GAT1 PE=1 SV=1	18	259903	380457	314630	190981	211750	269551	358897
B9D1	sp|Q9UPM9|B9D1_HUMAN	B9 domain-containing protein 1 OS=Homo sapiens OX=9606 GN=B9D1 PE=1 SV=1	1	32292.6	48608.8	52010.1
BAALC	sp|Q8WXS3|BAALC_HUMAN	Brain and acute leukemia cytoplasmic protein OS=Homo sapiens OX=9606 GN=BAALC PE=1 SV=4	3	18639.2	26837.8	29336.8	13836.5	41248.5	70914.3	71556.6
BABAM1	sp|Q9NWV8|BABA1_HUMAN	BRISC and BRCA1-A complex member 1 OS=Homo sapiens OX=9606 GN=BABAM1 PE=1 SV=1	29.5	422095	478976	509778	435925	660722	603078	452850
BABAM2	sp|Q9NXR7|BABA2_HUMAN	BRISC and BRCA1-A complex member 2 OS=Homo sapiens OX=9606 GN=BABAM2 PE=1 SV=2	27	453505	376152	495532	512312	468805	674660	383274
BACE1	sp|P56817|BACE1_HUMAN	Beta-secretase 1 OS=Homo sapiens OX=9606 GN=BACE1 PE=1 SV=3	5.5	46921.2	39819.6	37991.2	36183.1	62492	31653.2	41939
BACH1	sp|O14867|BACH1_HUMAN	Transcription regulator protein BACH1 OS=Homo sapiens OX=9606 GN=BACH1 PE=1 SV=2	24.5	75802.8	243409	86106.9	82415	164538	75751	145556
BACH2	sp|Q9BYV9|BACH2_HUMAN	Transcription regulator protein BACH2 OS=Homo sapiens OX=9606 GN=BACH2 PE=1 SV=1	16.5	60393.9	61757.6	38047.2	48927.2	56794.4	18508.3	60898.2
BAD	sp|Q92934|BAD_HUMAN	Bcl2-associated agonist of cell death OS=Homo sapiens OX=9606 GN=BAD PE=1 SV=3	9	85639.2	121251	95302.2	166692	121324	152387	111790
BAG1	sp|Q99933|BAG1_HUMAN	BAG family molecular chaperone regulator 1 OS=Homo sapiens OX=9606 GN=BAG1 PE=1 SV=4	19.5	343273	251531	187720	312386	270481	381753	296049
BAG2	sp|O95816|BAG2_HUMAN	BAG family molecular chaperone regulator 2 OS=Homo sapiens OX=9606 GN=BAG2 PE=1 SV=1	29	462165	317822	316650	232558	236906	645100	251238
BAG3	sp|O95817|BAG3_HUMAN	BAG family molecular chaperone regulator 3 OS=Homo sapiens OX=9606 GN=BAG3 PE=1 SV=3	35.5	119513	355319	263877	270553	338192	84578.5	143031
BAG4	sp|O95429|BAG4_HUMAN	BAG family molecular chaperone regulator 4 OS=Homo sapiens OX=9606 GN=BAG4 PE=1 SV=1	21.5	309090	290727	395644	325836	615813	769928	579494
BAG5	sp|Q9UL15|BAG5_HUMAN	BAG family molecular chaperone regulator 5 OS=Homo sapiens OX=9606 GN=BAG5 PE=1 SV=1	33	540400	523262	785529	714582	490511	691933	793601
BAG6	sp|P46379|BAG6_HUMAN	Large proline-rich protein BAG6 OS=Homo sapiens OX=9606 GN=BAG6 PE=1 SV=2	96	1.22369e+06	1.16622e+06	1.02021e+06	745101	967195	1.0212e+06	910050
BAHCC1	sp|Q9P281|BAHC1_HUMAN	BAH and coiled-coil domain-containing protein 1 OS=Homo sapiens OX=9606 GN=BAHCC1 PE=1 SV=4	14.5	102811	71279.2	51123.8	92532.5	39824.6	87228.6	56947
BAHD1	sp|Q8TBE0|BAHD1_HUMAN	Bromo adjacent homology domain-containing 1 protein OS=Homo sapiens OX=9606 GN=BAHD1 PE=1 SV=2	9	67600.7	80725	72986.9	100353	43254.8	89180	120910
BAIAP2	sp|Q9UQB8|BAIP2_HUMAN	Brain-specific angiogenesis inhibitor 1-associated protein 2 OS=Homo sapiens OX=9606 GN=BAIAP2 PE=1 SV=1	141	1.20039e+06	2.24978e+06	2.52159e+06	1.20298e+06	1.33101e+06	854108	1.55771e+06
BAIAP2	sp|Q9UQB8-6|BAIP2_HUMAN	Isoform 6 of Brain-specific angiogenesis inhibitor 1-associated protein 2 OS=Homo sapiens OX=9606 GN=BAIAP2	136.5	1.16903e+06	2.19184e+06	2.44865e+06	1.17209e+06	1.28935e+06	839945	1.50681e+06
BAIAP2L1	sp|Q9UHR4|BI2L1_HUMAN	Brain-specific angiogenesis inhibitor 1-associated protein 2-like protein 1 OS=Homo sapiens OX=9606 GN=BAIAP2L1 PE=1 SV=2	11.5	28858.1	318494	52213.4	101690	53304.9	34626.4	42169.9
BAIAP2L2	sp|Q6UXY1|BI2L2_HUMAN	Brain-specific angiogenesis inhibitor 1-associated protein 2-like protein 2 OS=Homo sapiens OX=9606 GN=BAIAP2L2 PE=1 SV=1	0.5				29063.7	23150.3	27025.8	27105.2
BAIAP3	sp|O94812|BAIP3_HUMAN	BAI1-associated protein 3 OS=Homo sapiens OX=9606 GN=BAIAP3 PE=1 SV=2	2.5	7814.93	9004.55	15662.4	14122.2	14884.1	13873.2	14919.1
BANF1	sp|O75531|BAF_HUMAN	Barrier-to-autointegration factor OS=Homo sapiens OX=9606 GN=BANF1 PE=1 SV=1	20	3.00025e+06	2.98035e+06	3.0674e+06	4.80649e+06	4.60689e+06	7.44921e+06	2.98237e+06
BANP	sp|Q8N9N5|BANP_HUMAN	Protein BANP OS=Homo sapiens OX=9606 GN=BANP PE=1 SV=3	17.5	164568	140998	196786	203599	172083	184724	218291
BAP1	sp|Q92560|BAP1_HUMAN	Ubiquitin carboxyl-terminal hydrolase BAP1 OS=Homo sapiens OX=9606 GN=BAP1 PE=1 SV=2	21.5	227104	235067	189216	210997	208049	233117	177568
BAP18	sp|Q8IXM2-2|BAP18_HUMAN	Isoform 2 of Chromatin complexes subunit BAP18 OS=Homo sapiens OX=9606 GN=BAP18	19	62371.2	62035.6	114764	243114	111297	76263.4	110979
BAP18	sp|Q8IXM2|BAP18_HUMAN	Chromatin complexes subunit BAP18 OS=Homo sapiens OX=9606 GN=BAP18 PE=1 SV=1	31.5	152257	160657	281685	754551	278670	148121	282141
BARD1	tr|A0A087WZ19|A0A087WZ19_HUMAN	BRCA1-associated RING domain protein 1 OS=Homo sapiens OX=9606 GN=BARD1 PE=1 SV=1	1	96660.8	123706	117485
BARD1	sp|Q99728|BARD1_HUMAN	BRCA1-associated RING domain protein 1 OS=Homo sapiens OX=9606 GN=BARD1 PE=1 SV=2	13	32040.2	64016.7	70493.7	64661.1	38055.7	59047.1	37075.8
BARHL1	sp|Q9BZE3|BARH1_HUMAN	BarH-like 1 homeobox protein OS=Homo sapiens OX=9606 GN=BARHL1 PE=2 SV=1	17	34475.2	39221.3	160039	185573	26606.5	70500.9	168907
BASP1	sp|P80723|BASP1_HUMAN	Brain acid soluble protein 1 OS=Homo sapiens OX=9606 GN=BASP1 PE=1 SV=2	322	1.53366e+06	3.22889e+06	8.41085e+06	4.45695e+06	5.59959e+06	1.38398e+06	1.0054e+07
BAX	sp|Q07812|BAX_HUMAN	Apoptosis regulator BAX OS=Homo sapiens OX=9606 GN=BAX PE=1 SV=1	49	920769	988075	732691	1.24664e+06	1.11866e+06	732370	702908
BAZ1A	sp|Q9NRL2|BAZ1A_HUMAN	Bromodomain adjacent to zinc finger domain protein 1A OS=Homo sapiens OX=9606 GN=BAZ1A PE=1 SV=2	103	1.23322e+06	927393	752623	720871	431200	722555	507054
BAZ1B	sp|Q9UIG0|BAZ1B_HUMAN	Tyrosine-protein kinase BAZ1B OS=Homo sapiens OX=9606 GN=BAZ1B PE=1 SV=2	217.5	5.36012e+06	5.9906e+06	5.30075e+06	5.24801e+06	1.82709e+06	7.61512e+06	4.31846e+06
BAZ2A	sp|Q9UIF9|BAZ2A_HUMAN	Bromodomain adjacent to zinc finger domain protein 2A OS=Homo sapiens OX=9606 GN=BAZ2A PE=1 SV=4	27	200577	326958	90471.9	118484	126827	260022	83909
BAZ2B	tr|H7C1I6|H7C1I6_HUMAN	Bromodomain adjacent to zinc finger domain protein 2B (Fragment) OS=Homo sapiens OX=9606 GN=BAZ2B PE=1 SV=1	5	37173.4	42781.7	44400.1	75392.1	104929	90409.9	63027.5
BAZ2B	sp|Q9UIF8|BAZ2B_HUMAN	Bromodomain adjacent to zinc finger domain protein 2B OS=Homo sapiens OX=9606 GN=BAZ2B PE=1 SV=3	71	177365	213402	204817	302991	168857	326481	257863
BBC3	sp|Q9BXH1|BBC3_HUMAN	Bcl-2-binding component 3, isoforms 1/2 OS=Homo sapiens OX=9606 GN=BBC3 PE=1 SV=1	4	80033.4	90339.7	50058.6	49797.9	39517.9	54472	65467.1
BBOX1	sp|O75936|BODG_HUMAN	Gamma-butyrobetaine dioxygenase OS=Homo sapiens OX=9606 GN=BBOX1 PE=1 SV=1	1	11417.6	18871.5	12880.7
BBS1	sp|Q8NFJ9|BBS1_HUMAN	Bardet-Biedl syndrome 1 protein OS=Homo sapiens OX=9606 GN=BBS1 PE=1 SV=1	14.5	35365.2	40459.9	41559.1	53334.4	35189	73008.5	69712.9
BBS10	sp|Q8TAM1|BBS10_HUMAN	Bardet-Biedl syndrome 10 protein OS=Homo sapiens OX=9606 GN=BBS10 PE=1 SV=2	0.5				14689	11731.6	22512.8	11014.1
BBS2	sp|Q9BXC9|BBS2_HUMAN	Bardet-Biedl syndrome 2 protein OS=Homo sapiens OX=9606 GN=BBS2 PE=1 SV=1	22.5	104255	124609	132045	147642	90150.8	232878	190572
BBS4	sp|Q96RK4|BBS4_HUMAN	Bardet-Biedl syndrome 4 protein OS=Homo sapiens OX=9606 GN=BBS4 PE=1 SV=2	15.5	55551.6	48556.3	56288.4	70269.6	53827.7	94032.6	84915.4
BBS5	sp|Q8N3I7|BBS5_HUMAN	Bardet-Biedl syndrome 5 protein OS=Homo sapiens OX=9606 GN=BBS5 PE=1 SV=1	9	47081.3	54784.3	58996.4	55822.1	50586.1	100033	88680.7
BBS7	sp|Q8IWZ6|BBS7_HUMAN	Bardet-Biedl syndrome 7 protein OS=Homo sapiens OX=9606 GN=BBS7 PE=1 SV=2	18	72975.6	81855.5	102936	128602	91768.2	185482	168601
BBS9	sp|Q3SYG4|PTHB1_HUMAN	Protein PTHB1 OS=Homo sapiens OX=9606 GN=BBS9 PE=1 SV=1	14.5	36054.2	56376.8	52968.6	59392.7	46848.6	108111	108573
BBX	sp|Q8WY36|BBX_HUMAN	HMG box transcription factor BBX OS=Homo sapiens OX=9606 GN=BBX PE=1 SV=1	21	229635	205112	240508	232302	181431	104612	215407
BBX	sp|Q8WY36-3|BBX_HUMAN	Isoform 3 of HMG box transcription factor BBX OS=Homo sapiens OX=9606 GN=BBX	5	72031.4	63136.7	70662.6	64815.9	54906	34765.8	65333.8
BCAM	sp|P50895|BCAM_HUMAN	Basal cell adhesion molecule OS=Homo sapiens OX=9606 GN=BCAM PE=1 SV=2	13.5	23826	29767	21348.8	21857.2	26172.9	53970.7	25155.1
BCAN	sp|Q96GW7|PGCB_HUMAN	Brevican core protein OS=Homo sapiens OX=9606 GN=BCAN PE=1 SV=2	14	51227.9	100714	116242	48870.5	266440	54919.4	368474
BCAP29	sp|Q9UHQ4|BAP29_HUMAN	B-cell receptor-associated protein 29 OS=Homo sapiens OX=9606 GN=BCAP29 PE=1 SV=2	27	145975	396923	193512	303651	284635	244392	158610
BCAP29	tr|H7C5E2|H7C5E2_HUMAN	B-cell receptor-associated protein (Fragment) OS=Homo sapiens OX=9606 GN=BCAP29 PE=1 SV=1	27	145975	396923	193512	294388	274361	261015	152579
BCAP31	tr|A0A2R8Y5M6|A0A2R8Y5M6_HUMAN	B-cell receptor-associated protein OS=Homo sapiens OX=9606 GN=BCAP31 PE=1 SV=1	76	2.65468e+06	3.42197e+06	4.30708e+06	3.43655e+06	3.41396e+06	6.12787e+06	2.4613e+06
BCAP31	sp|P51572|BAP31_HUMAN	B-cell receptor-associated protein 31 OS=Homo sapiens OX=9606 GN=BCAP31 PE=1 SV=3	95	4.01584e+06	5.24857e+06	6.67818e+06	5.34094e+06	5.23485e+06	9.46708e+06	3.75241e+06
BCAR1	sp|P56945|BCAR1_HUMAN	Breast cancer anti-estrogen resistance protein 1 OS=Homo sapiens OX=9606 GN=BCAR1 PE=1 SV=2	80.5	219685	279308	198659	409849	299403	229019	301525
BCAR3	sp|O75815|BCAR3_HUMAN	Breast cancer anti-estrogen resistance protein 3 OS=Homo sapiens OX=9606 GN=BCAR3 PE=1 SV=1	9.5	13611	39297.3	19608.6	22190.2	21440.3	18858.5	21382.9
BCAS1	sp|O75363|BCAS1_HUMAN	Breast carcinoma-amplified sequence 1 OS=Homo sapiens OX=9606 GN=BCAS1 PE=1 SV=2	3	84716.8	136042	100928	57755.4	213644	64297.7	211637
BCAS2	sp|O75934|SPF27_HUMAN	Pre-mRNA-splicing factor SPF27 OS=Homo sapiens OX=9606 GN=BCAS2 PE=1 SV=1	43	742607	765184	758851	693293	884996	1.08201e+06	883454
BCAS3	sp|Q9H6U6-3|BCAS3_HUMAN	Isoform 3 of Breast carcinoma-amplified sequence 3 OS=Homo sapiens OX=9606 GN=BCAS3	42.5	123528	118837	142766	197752	125752	140706	174741
BCAS3	sp|Q9H6U6-7|BCAS3_HUMAN	Isoform 5 of Breast carcinoma-amplified sequence 3 OS=Homo sapiens OX=9606 GN=BCAS3	40	121922	121681	142553	186144	124172	138970	175112
BCAS3	sp|Q9H6U6|BCAS3_HUMAN	Breast carcinoma-amplified sequence 3 OS=Homo sapiens OX=9606 GN=BCAS3 PE=1 SV=3	42.5	122295	115353	143193	202453	125513	138174	177340
BCAT1	sp|P54687|BCAT1_HUMAN	Branched-chain-amino-acid aminotransferase, cytosolic OS=Homo sapiens OX=9606 GN=BCAT1 PE=1 SV=3	47.5	858569	176909	755384	194366	1.06002e+06	180350	393398
BCAT1	sp|P54687-5|BCAT1_HUMAN	Isoform 5 of Branched-chain-amino-acid aminotransferase, cytosolic OS=Homo sapiens OX=9606 GN=BCAT1	43.5	846786	174314	747724	185011	1.07505e+06	174072	389650
BCAT2	sp|O15382|BCAT2_HUMAN	Branched-chain-amino-acid aminotransferase, mitochondrial OS=Homo sapiens OX=9606 GN=BCAT2 PE=1 SV=2	17.5	128396	251761	96297.1	87841	209183	169782	155493
BCCIP	sp|Q9P287|BCCIP_HUMAN	BRCA2 and CDKN1A-interacting protein OS=Homo sapiens OX=9606 GN=BCCIP PE=1 SV=1	40.5	1.138e+06	611237	722528	611719	698320	726643	583699
BCCIP	sp|Q9P287-2|BCCIP_HUMAN	Isoform 2 of BRCA2 and CDKN1A-interacting protein OS=Homo sapiens OX=9606 GN=BCCIP	35	1.20998e+06	722734	834849	746666	768541	808496	702392
BCHE	sp|P06276|CHLE_HUMAN	Cholinesterase OS=Homo sapiens OX=9606 GN=BCHE PE=1 SV=1	13	166527	163643	94638.5	48558	342481	36462.3	36648.1
BCKDHA	sp|P12694|ODBA_HUMAN	2-oxoisovalerate dehydrogenase subunit alpha, mitochondrial OS=Homo sapiens OX=9606 GN=BCKDHA PE=1 SV=2	39	680471	282217	551881	736068	449085	903072	624541
BCKDHB	sp|P21953|ODBB_HUMAN	2-oxoisovalerate dehydrogenase subunit beta, mitochondrial OS=Homo sapiens OX=9606 GN=BCKDHB PE=1 SV=2	15.5	447217	143555	366497	631763	319248	830145	519771
BCKDK	sp|O14874|BCKD_HUMAN	[3-methyl-2-oxobutanoate dehydrogenase [lipoamide]] kinase, mitochondrial OS=Homo sapiens OX=9606 GN=BCKDK PE=1 SV=2	14	154906	147044	143371	206766	188398	96959.8	199941
BCL10	sp|O95999|BCL10_HUMAN	B-cell lymphoma/leukemia 10 OS=Homo sapiens OX=9606 GN=BCL10 PE=1 SV=1	16.5	157027	176342	163474	201810	157717	283774	127801
BCL11A	sp|Q9H165-3|BC11A_HUMAN	Isoform 3 of B-cell lymphoma/leukemia 11A OS=Homo sapiens OX=9606 GN=BCL11A	9	21026.5	55358.6	100921	32253.8	33247.6	18660.1	43068.3
BCL11A	sp|Q9H165|BC11A_HUMAN	B-cell lymphoma/leukemia 11A OS=Homo sapiens OX=9606 GN=BCL11A PE=1 SV=2	26	93569	192158	407914	132491	126583	54115.3	169356
BCL11A	tr|A0A2R8Y7W4|A0A2R8Y7W4_HUMAN	B-cell lymphoma/leukemia 11A (Fragment) OS=Homo sapiens OX=9606 GN=BCL11A PE=1 SV=1	4.5	3700.83	15304.8	30155.6	7718.72	8373.29	2818.32	12826.1
BCL11A	sp|Q9H165-6|BC11A_HUMAN	Isoform 6 of B-cell lymphoma/leukemia 11A OS=Homo sapiens OX=9606 GN=BCL11A	24.5	80866	178623	395507	123268	117150	49517.8	157558
BCL11B	sp|Q9C0K0|BC11B_HUMAN	B-cell lymphoma/leukemia 11B OS=Homo sapiens OX=9606 GN=BCL11B PE=1 SV=1	18.5	485688	205631	392777	201220	854998	110976	173130
BCL2	sp|P10415|BCL2_HUMAN	Apoptosis regulator Bcl-2 OS=Homo sapiens OX=9606 GN=BCL2 PE=1 SV=2	0.5	97885.2	73748.6	93023.7
BCL2L1	sp|Q07817|B2CL1_HUMAN	Bcl-2-like protein 1 OS=Homo sapiens OX=9606 GN=BCL2L1 PE=1 SV=1	13.5	232613	338153	262641	776150	573718	283013	279176
BCL2L13	sp|Q9BXK5|B2L13_HUMAN	Bcl-2-like protein 13 OS=Homo sapiens OX=9606 GN=BCL2L13 PE=1 SV=1	54	386863	395582	485178	736256	501197	774124	894666
BCL2L2	sp|Q92843|B2CL2_HUMAN	Bcl-2-like protein 2 OS=Homo sapiens OX=9606 GN=BCL2L2 PE=1 SV=2	5	19081.5	30504.1	21828.2	19662.9	22559.3	18410.4	24291.6
BCL7A	sp|Q4VC05-2|BCL7A_HUMAN	Isoform 2 of B-cell CLL/lymphoma 7 protein family member A OS=Homo sapiens OX=9606 GN=BCL7A	55	663842	565726	687104	611003	671639	613151	872718
BCL7A	sp|Q4VC05|BCL7A_HUMAN	B-cell CLL/lymphoma 7 protein family member A OS=Homo sapiens OX=9606 GN=BCL7A PE=1 SV=1	53.5	631208	550492	724085	599151	654985	587941	898378
BCL7B	sp|Q9BQE9|BCL7B_HUMAN	B-cell CLL/lymphoma 7 protein family member B OS=Homo sapiens OX=9606 GN=BCL7B PE=1 SV=1	11.5	517318	583989	557226	454830	535142	492397	508607
BCL7C	sp|Q8WUZ0-2|BCL7C_HUMAN	Isoform 2 of B-cell CLL/lymphoma 7 protein family member C OS=Homo sapiens OX=9606 GN=BCL7C	13.5	39781.6	65669.8	54063	99281.6	68308.7	79775.8	33898.2
BCL7C	sp|Q8WUZ0|BCL7C_HUMAN	B-cell CLL/lymphoma 7 protein family member C OS=Homo sapiens OX=9606 GN=BCL7C PE=1 SV=3	13	44810.9	72368.1	59415.4	116328	74761.9	89662.7	38574.5
BCL9	sp|O00512|BCL9_HUMAN	B-cell CLL/lymphoma 9 protein OS=Homo sapiens OX=9606 GN=BCL9 PE=1 SV=4	42.5	88018.1	116002	95173.4	88428.4	127214	209572	102969
BCL9L	sp|Q86UU0|BCL9L_HUMAN	B-cell CLL/lymphoma 9-like protein OS=Homo sapiens OX=9606 GN=BCL9L PE=1 SV=1	32.5	166952	193936	142240	167339	153591	436466	197988
BCLAF1	sp|Q9NYF8|BCLF1_HUMAN	Bcl-2-associated transcription factor 1 OS=Homo sapiens OX=9606 GN=BCLAF1 PE=1 SV=2	184	3.66365e+06	2.63286e+06	3.66756e+06	4.16014e+06	4.37992e+06	4.78341e+06	4.81387e+06
BCLAF1	sp|Q9NYF8-3|BCLF1_HUMAN	Isoform 3 of Bcl-2-associated transcription factor 1 OS=Homo sapiens OX=9606 GN=BCLAF1	175.5	3.66629e+06	2.63715e+06	3.6857e+06	4.18874e+06	4.38215e+06	4.7931e+06	4.7866e+06
BCLAF3	sp|A2AJT9|BCLA3_HUMAN	BCLAF1 and THRAP3 family member 3 OS=Homo sapiens OX=9606 GN=BCLAF3 PE=1 SV=1	14	51863.7	46145	61018.4	89529.5	47379.8	113665	52166.3
BCOR	sp|Q6W2J9|BCOR_HUMAN	BCL-6 corepressor OS=Homo sapiens OX=9606 GN=BCOR PE=1 SV=1	51.5	131046	107116	154232	139972	120037	180674	77586.2
BCOR-RARA	tr|E3UVQ2|E3UVQ2_HUMAN	BCL6 corepressor/retinoic acid receptor alpha fusion protein OS=Homo sapiens OX=9606 GN=BCOR-RARA PE=2 SV=1	52	131442	107264	153613	139851	119927	180920	77535.4
BCORL1	sp|Q5H9F3|BCORL_HUMAN	BCL-6 corepressor-like protein 1 OS=Homo sapiens OX=9606 GN=BCORL1 PE=1 SV=1	27.5	57808.5	123155	54159.8	82499.4	73875.2	153611	47488.8
BCORL1	sp|Q5H9F3-3|BCORL_HUMAN	Isoform 3 of BCL-6 corepressor-like protein 1 OS=Homo sapiens OX=9606 GN=BCORL1	32.5	57775.2	124926	53262.1	82422.5	75141.7	149796	47688.6
BCR	sp|P11274|BCR_HUMAN	Breakpoint cluster region protein OS=Homo sapiens OX=9606 GN=BCR PE=1 SV=2	91	276294	234052	321414	949107	262559	215642	293483
BCR	tr|Q12843|Q12843_HUMAN	Breakpoint cluster region protein (Fragment) OS=Homo sapiens OX=9606 GN=BCR PE=4 SV=1	54	251888	229726	299764	873021	245058	196552	270719
BCR	tr|Q16189|Q16189_HUMAN	BCR/ABL protein (Fragment) OS=Homo sapiens OX=9606 GN=BCR/ABL PE=2 SV=1	1	81581.9	255397	248308	93585	381782	47413	322061
BCS1L	sp|Q9Y276|BCS1_HUMAN	Mitochondrial chaperone BCS1 OS=Homo sapiens OX=9606 GN=BCS1L PE=1 SV=1	29.5	553058	377126	423775	390843	498971	348222	407851
BDH1	sp|Q02338|BDH_HUMAN	D-beta-hydroxybutyrate dehydrogenase, mitochondrial OS=Homo sapiens OX=9606 GN=BDH1 PE=1 SV=3	36.5	559722	316018	653086	396927	485001	424503	896390
BDH2	sp|Q9BUT1|BDH2_HUMAN	3-hydroxybutyrate dehydrogenase type 2 OS=Homo sapiens OX=9606 GN=BDH2 PE=1 SV=2	31.5	169777	428575	72462.8	79528.7	276766	411151	86311.4
BDNF	sp|P23560|BDNF_HUMAN	Brain-derived neurotrophic factor OS=Homo sapiens OX=9606 GN=BDNF PE=1 SV=1	1.5	19218	20375.1	20948.6	14404.2	24776.5	22065.5	16836.1
BDP1	sp|A6H8Y1|BDP1_HUMAN	Transcription factor TFIIIB component B'' homolog OS=Homo sapiens OX=9606 GN=BDP1 PE=1 SV=3	9.5	56178.6	41275.3	42590	46951.1	28713.3	54852.7	37493.2
BECN1	sp|Q14457|BECN1_HUMAN	Beclin-1 OS=Homo sapiens OX=9606 GN=BECN1 PE=1 SV=2	25.5	188921	242025	181735	166937	200008	190210	178452
BEGAIN	sp|Q9BUH8|BEGIN_HUMAN	Brain-enriched guanylate kinase-associated protein OS=Homo sapiens OX=9606 GN=BEGAIN PE=1 SV=1	4	18732.2	20521.9	32833.1	19645.8	32460.4	16122	32533.4
BEGAIN	tr|G3V3A2|G3V3A2_HUMAN	Brain-enriched guanylate kinase-associated protein (Fragment) OS=Homo sapiens OX=9606 GN=BEGAIN PE=1 SV=1	4	18665.9	20449.3	32716.8	17443.7	29813.9	16422.6	34194.1
BEND3	sp|Q5T5X7|BEND3_HUMAN	BEN domain-containing protein 3 OS=Homo sapiens OX=9606 GN=BEND3 PE=1 SV=1	36.5	150768	140790	174107	219806	139932	177168	191108
BEND5	sp|Q7L4P6|BEND5_HUMAN	BEN domain-containing protein 5 OS=Homo sapiens OX=9606 GN=BEND5 PE=1 SV=1	15.5	59098.9	67002.5	83617.6	78129.4	56390.8	47558.7	109332
BEND7	sp|Q8N7W2|BEND7_HUMAN	BEN domain-containing protein 7 OS=Homo sapiens OX=9606 GN=BEND7 PE=1 SV=2	3	17123.5	15317.1	18777.9	17419.3	31012.2	43697.5	9419.04
BET1	sp|O15155|BET1_HUMAN	BET1 homolog OS=Homo sapiens OX=9606 GN=BET1 PE=1 SV=1	3.5	87804.1	162736	123318	95979	86004.5	191925	202931
BET1L	sp|Q9NYM9|BET1L_HUMAN	BET1-like protein OS=Homo sapiens OX=9606 GN=BET1L PE=1 SV=1	4	28017.8	23895.7	25709	32037.9	26398.3	31905.1	18781.9
BEX1	sp|Q9HBH7|BEX1_HUMAN	Protein BEX1 OS=Homo sapiens OX=9606 GN=BEX1 PE=1 SV=2	1	27947.2	14376.8	24061.3
BFSP1	sp|Q12934|BFSP1_HUMAN	Filensin OS=Homo sapiens OX=9606 GN=BFSP1 PE=1 SV=3	0.5				43459.4	29833.8	33644.4	46356.9
BGN	sp|P21810|PGS1_HUMAN	Biglycan OS=Homo sapiens OX=9606 GN=BGN PE=1 SV=2	26	344020	313250	505130	769053	181582	185283	142643
BHLHB9	sp|Q6PI77|BHLH9_HUMAN	Protein BHLHb9 OS=Homo sapiens OX=9606 GN=BHLHB9 PE=1 SV=1	7.5	41811.7	54200.1	61924.4	68471.5	40750.5	79116.1	37847.6
BHLHE22	sp|Q8NFJ8|BHE22_HUMAN	Class E basic helix-loop-helix protein 22 OS=Homo sapiens OX=9606 GN=BHLHE22 PE=2 SV=1	12	42753.6	51148	86431.5	68348.4	66599.8	21223.8	109986
BHMT	sp|Q93088|BHMT1_HUMAN	Betaine--homocysteine S-methyltransferase 1 OS=Homo sapiens OX=9606 GN=BHMT PE=1 SV=2	1.5				10203.4	10164.6	10349.5	11243.7
BICD1	sp|Q96G01|BICD1_HUMAN	Protein bicaudal D homolog 1 OS=Homo sapiens OX=9606 GN=BICD1 PE=1 SV=3	48.5	162516	159313	189655	134664	251480	122216	126505
BICD1	sp|Q96G01-4|BICD1_HUMAN	Isoform 4 of Protein bicaudal D homolog 1 OS=Homo sapiens OX=9606 GN=BICD1	49	161660	159441	188758	134664	251480	122216	126505
BICD2	sp|Q8TD16-2|BICD2_HUMAN	Isoform 2 of Protein bicaudal D homolog 2 OS=Homo sapiens OX=9606 GN=BICD2	51.5	262509	190056	183210	140175	208921	130537	105382
BICD2	sp|Q8TD16|BICD2_HUMAN	Protein bicaudal D homolog 2 OS=Homo sapiens OX=9606 GN=BICD2 PE=1 SV=1	48.5	265865	190414	183484	141134	211314	131787	104663
BICDL2	sp|A1A5D9|BICL2_HUMAN	BICD family-like cargo adapter 2 OS=Homo sapiens OX=9606 GN=BICDL2 PE=1 SV=2	1				67012.1	66187.8	63686.8	99621.7
BICRA	sp|Q9NZM4|BICRA_HUMAN	BRD4-interacting chromatin-remodeling complex-associated protein OS=Homo sapiens OX=9606 GN=BICRA PE=1 SV=2	25	90191.3	86350.6	105788	129542	129180	94155.3	89308.6
BICRAL	sp|Q6AI39|BICRL_HUMAN	BRD4-interacting chromatin-remodeling complex-associated protein-like OS=Homo sapiens OX=9606 GN=BICRAL PE=1 SV=2	12.5	58676.4	44773.2	85674	84594.4	60582.7	62000	96561.1
BID	sp|P55957|BID_HUMAN	BH3-interacting domain death agonist OS=Homo sapiens OX=9606 GN=BID PE=1 SV=1	23	288384	377441	418610	345285	433180	280201	399833
BIN1	sp|O00499|BIN1_HUMAN	Myc box-dependent-interacting protein 1 OS=Homo sapiens OX=9606 GN=BIN1 PE=1 SV=1	92	1.30613e+06	1.40412e+06	935678	480715	1.71428e+06	1.03012e+06	1.46498e+06
BIN1	sp|O00499-10|BIN1_HUMAN	Isoform BIN1-13 of Myc box-dependent-interacting protein 1 OS=Homo sapiens OX=9606 GN=BIN1	71	1.36124e+06	1.392e+06	924115	474667	1.70383e+06	1.02889e+06	1.42832e+06
BIN2	sp|Q9UBW5|BIN2_HUMAN	Bridging integrator 2 OS=Homo sapiens OX=9606 GN=BIN2 PE=1 SV=3	13	124123	83554	106294	106288	113653	65927.6	122012
BIN3	sp|Q9NQY0|BIN3_HUMAN	Bridging integrator 3 OS=Homo sapiens OX=9606 GN=BIN3 PE=1 SV=1	4.5	66795.5	42414.7	35693.3	28083.3	49366.1	54921.4	20654.8
BIRC2	sp|Q13490|BIRC2_HUMAN	Baculoviral IAP repeat-containing protein 2 OS=Homo sapiens OX=9606 GN=BIRC2 PE=1 SV=2	28	95104.4	121863	95357.3	120960	100704	108243	103350
BIRC3	sp|Q13489|BIRC3_HUMAN	Baculoviral IAP repeat-containing protein 3 OS=Homo sapiens OX=9606 GN=BIRC3 PE=1 SV=2	8.5	78314	101421	84676.8	100995	84713.5	94109.9	82594
BIRC5	sp|O15392|BIRC5_HUMAN	Baculoviral IAP repeat-containing protein 5 OS=Homo sapiens OX=9606 GN=BIRC5 PE=1 SV=3	5	31433.9	25932.3	37733.9	34357.3	26982	20769.9	22443.2
BIRC6	sp|Q9NR09|BIRC6_HUMAN	Baculoviral IAP repeat-containing protein 6 OS=Homo sapiens OX=9606 GN=BIRC6 PE=1 SV=2	104	448261	457110	475936	537848	410564	509098	284456
BIRC6	tr|A0A3B3IUB9|A0A3B3IUB9_HUMAN	Baculoviral IAP repeat-containing protein 6 (Fragment) OS=Homo sapiens OX=9606 GN=BIRC6 PE=1 SV=1	82.5	368658	377244	391035	451229	335324	421495	238718
BIVM	sp|Q86UB2|BIVM_HUMAN	Basic immunoglobulin-like variable motif-containing protein OS=Homo sapiens OX=9606 GN=BIVM PE=1 SV=3	1	25246.4	15874.1	21365.4	26068.2	37758.3	26388.4	20952.8
BIVM-ERCC5	tr|R4GMW8|R4GMW8_HUMAN	BIVM-ERCC5 readthrough OS=Homo sapiens OX=9606 GN=BIVM-ERCC5 PE=1 SV=2	49.5	161197	141120	157985	146053	127978	191205	123378
BLK	sp|P51451|BLK_HUMAN	Tyrosine-protein kinase Blk OS=Homo sapiens OX=9606 GN=BLK PE=1 SV=3	16	1.29346e+06	1.45814e+06	1.38948e+06	1.1779e+06	1.14959e+06	1.17436e+06	1.31153e+06
BLM	sp|P54132|BLM_HUMAN	Bloom syndrome protein OS=Homo sapiens OX=9606 GN=BLM PE=1 SV=1	28.5	113752	63721.2	88021.4	90829.8	61814.7	87139.1	60476.8
BLMH	sp|Q13867|BLMH_HUMAN	Bleomycin hydrolase OS=Homo sapiens OX=9606 GN=BLMH PE=1 SV=1	79.5	2.58723e+06	2.81632e+06	2.44594e+06	2.39506e+06	2.60054e+06	2.85212e+06	2.1484e+06
BLOC1S1	sp|P78537|BL1S1_HUMAN	Biogenesis of lysosome-related organelles complex 1 subunit 1 OS=Homo sapiens OX=9606 GN=BLOC1S1 PE=1 SV=2	7	75559.8	92459.9	69216	91831.6	74179.6	90663.7	76443.3
BLOC1S2	sp|Q6QNY1|BL1S2_HUMAN	Biogenesis of lysosome-related organelles complex 1 subunit 2 OS=Homo sapiens OX=9606 GN=BLOC1S2 PE=1 SV=1	11	236628	282878	185293	276448	245632	256218	207346
BLOC1S3	sp|Q6QNY0|BL1S3_HUMAN	Biogenesis of lysosome-related organelles complex 1 subunit 3 OS=Homo sapiens OX=9606 GN=BLOC1S3 PE=1 SV=1	18	153376	161357	162320	189321	206863	200415	146485
BLOC1S4	sp|Q9NUP1|BL1S4_HUMAN	Biogenesis of lysosome-related organelles complex 1 subunit 4 OS=Homo sapiens OX=9606 GN=BLOC1S4 PE=1 SV=1	22	93251.7	95933	91944.6	100195	113650	113520	92224.7
BLOC1S5	sp|Q8TDH9|BL1S5_HUMAN	Biogenesis of lysosome-related organelles complex 1 subunit 5 OS=Homo sapiens OX=9606 GN=BLOC1S5 PE=1 SV=1	9	92034.8	78711.5	75856.1	96573.5	110556	97607.5	92141.4
BLOC1S6	sp|Q9UL45|BL1S6_HUMAN	Biogenesis of lysosome-related organelles complex 1 subunit 6 OS=Homo sapiens OX=9606 GN=BLOC1S6 PE=1 SV=1	2	143587	105669	100283	125170	142052	132624	102854
BLVRA	sp|P53004|BIEA_HUMAN	Biliverdin reductase A OS=Homo sapiens OX=9606 GN=BLVRA PE=1 SV=2	50.5	883961	227181	1.28251e+06	1.68864e+06	1.1342e+06	2.24491e+06	184424
BLVRB	sp|P30043|BLVRB_HUMAN	Flavin reductase (NADPH) OS=Homo sapiens OX=9606 GN=BLVRB PE=1 SV=3	16	84393.1	357477	122828	800165	142004	279299	203559
BLZF1	sp|Q9H2G9|GO45_HUMAN	Golgin-45 OS=Homo sapiens OX=9606 GN=BLZF1 PE=1 SV=2	4	70471.4	67313.7	69418.1	84284	59769.8	61757.1	46667.1
BMERB1	sp|Q96MC5|MERB1_HUMAN	bMERB domain-containing protein 1 OS=Homo sapiens OX=9606 GN=BMERB1 PE=1 SV=1	12.5	57620.9	68106.6	58101.9	50425.4	61686.8	55062.3	100117
BMP1	sp|P13497|BMP1_HUMAN	Bone morphogenetic protein 1 OS=Homo sapiens OX=9606 GN=BMP1 PE=1 SV=2	3.5	40972.3	42251.9	37910.1	45436.3	43244.9	22409	45669.9
BMP2K	sp|Q9NSY1|BMP2K_HUMAN	BMP-2-inducible protein kinase OS=Homo sapiens OX=9606 GN=BMP2K PE=1 SV=2	21	130150	101199	158508	163012	106120	77767.4	105372
BMP7	sp|P18075|BMP7_HUMAN	Bone morphogenetic protein 7 OS=Homo sapiens OX=9606 GN=BMP7 PE=1 SV=1	0.5	56084.1	32861.6	28960.8
BMPR1A	sp|P36894|BMR1A_HUMAN	Bone morphogenetic protein receptor type-1A OS=Homo sapiens OX=9606 GN=BMPR1A PE=1 SV=2	3	48534.5	58414.9	61397.9
BMPR1B	sp|O00238|BMR1B_HUMAN	Bone morphogenetic protein receptor type-1B OS=Homo sapiens OX=9606 GN=BMPR1B PE=1 SV=1	3	50053.8	60139.1	60625.1	69361.7	19509.3	113235	34350.3
BMPR2	sp|Q13873|BMPR2_HUMAN	Bone morphogenetic protein receptor type-2 OS=Homo sapiens OX=9606 GN=BMPR2 PE=1 SV=2	21	76406.9	123040	92999.4	77256.5	92888.9	54784	98460.1
BMS1	sp|Q14692|BMS1_HUMAN	Ribosome biogenesis protein BMS1 homolog OS=Homo sapiens OX=9606 GN=BMS1 PE=1 SV=1	65	1.20776e+06	856255	864415	515198	579269	1.31516e+06	764787
BMT2	sp|Q1RMZ1|SAMTR_HUMAN	S-adenosylmethionine sensor upstream of mTORC1 OS=Homo sapiens OX=9606 GN=BMT2 PE=1 SV=1	6	30039.2	44610.6	41915.3	53754.7	27559.3	41207.4	37619.6
BNC2	sp|Q6ZN30|BNC2_HUMAN	Zinc finger protein basonuclin-2 OS=Homo sapiens OX=9606 GN=BNC2 PE=1 SV=1	3.5	14851.7	48856.4	22152.6	31145.2	8284.8	6880.09	77685.4
BNIP1	sp|Q12981|SEC20_HUMAN	Vesicle transport protein SEC20 OS=Homo sapiens OX=9606 GN=BNIP1 PE=1 SV=3	21.5	535879	502389	503504	336602	404494	705125	438890
BNIP2	sp|Q12982|BNIP2_HUMAN	BCL2/adenovirus E1B 19 kDa protein-interacting protein 2 OS=Homo sapiens OX=9606 GN=BNIP2 PE=1 SV=1	6.5	60567.5	65721.8	38282.2	27303.2	48031.6	36424.4	33172.3
BNIP2	sp|Q12982-2|BNIP2_HUMAN	Isoform 2 of BCL2/adenovirus E1B 19 kDa protein-interacting protein 2 OS=Homo sapiens OX=9606 GN=BNIP2	7	60567.5	65721.8	38282.2	27592.7	46020.3	35688.7	32710.7
BNIP3	sp|Q12983|BNIP3_HUMAN	BCL2/adenovirus E1B 19 kDa protein-interacting protein 3 OS=Homo sapiens OX=9606 GN=BNIP3 PE=1 SV=3	11	30115.3	32210.7	33870	53832.9	41269.2	44683.4	48789.8
BNIP3L	sp|O60238|BNI3L_HUMAN	BCL2/adenovirus E1B 19 kDa protein-interacting protein 3-like OS=Homo sapiens OX=9606 GN=BNIP3L PE=1 SV=1	11.5	74140.6	74545.9	73045.5	117250	97723.9	210210	95598.3
BOC	sp|Q9BWV1|BOC_HUMAN	Brother of CDO OS=Homo sapiens OX=9606 GN=BOC PE=1 SV=1	7.5	23036.5	18713.8	16135.7	25913.1	23790.7	20645.2	15437.5
BOD1	sp|Q96IK1|BOD1_HUMAN	Biorientation of chromosomes in cell division protein 1 OS=Homo sapiens OX=9606 GN=BOD1 PE=1 SV=2	21.5	298654	255558	384788	251103	366062	394645	426317
BOD1L1	sp|Q8NFC6|BD1L1_HUMAN	Biorientation of chromosomes in cell division protein 1-like 1 OS=Homo sapiens OX=9606 GN=BOD1L1 PE=1 SV=2	223	451022	470758	462576	555750	424842	530188	414226
BOD1L1	tr|F8WDD0|F8WDD0_HUMAN	Biorientation of chromosomes in cell division protein 1-like 1 OS=Homo sapiens OX=9606 GN=BOD1L1 PE=1 SV=1	2.5	85926	83142.4	93312.1	132693	109525	131480	81184.8
BOLA1	sp|Q9Y3E2|BOLA1_HUMAN	BolA-like protein 1 OS=Homo sapiens OX=9606 GN=BOLA1 PE=1 SV=1	15	329983	147114	244414	185032	193087	284974	249389
BOLA2	sp|Q9H3K6|BOLA2_HUMAN	BolA-like protein 2 OS=Homo sapiens OX=9606 GN=BOLA2 PE=1 SV=1	23	1.29913e+06	2.73104e+06	1.61383e+06	1.1947e+06	3.05426e+06	1.64743e+06	1.35278e+06
BOLA3	sp|Q53S33|BOLA3_HUMAN	BolA-like protein 3 OS=Homo sapiens OX=9606 GN=BOLA3 PE=1 SV=1	10	232934	150499	87213.5	94006.6	149564	92606.9	111209
BOP1	sp|Q14137|BOP1_HUMAN	Ribosome biogenesis protein BOP1 OS=Homo sapiens OX=9606 GN=BOP1 PE=1 SV=2	66	1.54894e+06	981667	1.09354e+06	655910	738197	1.18169e+06	1.03894e+06
BORCS5	sp|Q969J3|BORC5_HUMAN	BLOC-1-related complex subunit 5 OS=Homo sapiens OX=9606 GN=BORCS5 PE=1 SV=1	15	150741	197696	138514	209653	124399	181343	135481
BORCS6	sp|Q96GS4|BORC6_HUMAN	BLOC-1-related complex subunit 6 OS=Homo sapiens OX=9606 GN=BORCS6 PE=1 SV=2	14.5	75433.2	112086	54219.1	131302	71383.9	85935.5	83599.7
BORCS7	sp|Q96B45|BORC7_HUMAN	BLOC-1-related complex subunit 7 OS=Homo sapiens OX=9606 GN=BORCS7 PE=3 SV=2	12	118782	139658	126396	143304	122513	148244	111513
BORCS8	sp|Q96FH0|BORC8_HUMAN	BLOC-1-related complex subunit 8 OS=Homo sapiens OX=9606 GN=BORCS8 PE=1 SV=1	1	23065.2	39347.9	18664
BPGM	sp|P07738|PMGE_HUMAN	Bisphosphoglycerate mutase OS=Homo sapiens OX=9606 GN=BPGM PE=1 SV=2	36	197924	223591	217711	290265	177874	299212	221245
BPHL	sp|Q86WA6|BPHL_HUMAN	Valacyclovir hydrolase OS=Homo sapiens OX=9606 GN=BPHL PE=1 SV=1	34.5	389191	453483	864646	1.42637e+06	373386	631335	1.28893e+06
BPNT1	sp|O95861|BPNT1_HUMAN	3'(2'),5'-bisphosphate nucleotidase 1 OS=Homo sapiens OX=9606 GN=BPNT1 PE=1 SV=1	52.5	1.46815e+06	1.77681e+06	1.56318e+06	1.88059e+06	1.75642e+06	2.34617e+06	2.19432e+06
BPNT2	sp|Q9NX62|IMPA3_HUMAN	Golgi-resident adenosine 3',5'-bisphosphate 3'-phosphatase OS=Homo sapiens OX=9606 GN=BPNT2 PE=1 SV=1	20.5	500043	569924	565004	622073	557401	756123	636073
BPTF	tr|J3KSY0|J3KSY0_HUMAN	Nucleosome-remodeling factor subunit BPTF (Fragment) OS=Homo sapiens OX=9606 GN=BPTF PE=1 SV=1	1	77418.5	87289	71643.6	80339.8	72615.4	86053.4	72548.3
BPTF	sp|Q12830|BPTF_HUMAN	Nucleosome-remodeling factor subunit BPTF OS=Homo sapiens OX=9606 GN=BPTF PE=1 SV=3	181.5	442973	455130	390995	563509	247397	496751	435602
BPTF	tr|J3QQQ8|J3QQQ8_HUMAN	Nucleosome-remodeling factor subunit BPTF (Fragment) OS=Homo sapiens OX=9606 GN=BPTF PE=1 SV=1	17	132862	141096	117228	176551	80702.1	168244	128893
BPTF	tr|J3QQK4|J3QQK4_HUMAN	Nucleosome-remodeling factor subunit BPTF (Fragment) OS=Homo sapiens OX=9606 GN=BPTF PE=1 SV=1	18	264318	265534	236630	368145	128923	298154	266672
BRAF	sp|P15056|BRAF_HUMAN	Serine/threonine-protein kinase B-raf OS=Homo sapiens OX=9606 GN=BRAF PE=1 SV=4	28.5	350013	398501	415135	319380	356891	330734	389078
BRAF	tr|A0A2R8Y8E0|A0A2R8Y8E0_HUMAN	Non-specific serine/threonine protein kinase OS=Homo sapiens OX=9606 GN=BRAF PE=1 SV=1	30.5	374182	422102	448879	347411	382823	357521	409513
BRAP	sp|Q7Z569|BRAP_HUMAN	BRCA1-associated protein OS=Homo sapiens OX=9606 GN=BRAP PE=1 SV=2	39.5	281311	217893	340504	290490	323781	304243	205129
BRAT1	sp|Q6PJG6|BRAT1_HUMAN	BRCA1-associated ATM activator 1 OS=Homo sapiens OX=9606 GN=BRAT1 PE=1 SV=2	30	218858	368913	198762	165783	245448	321835	323768
BRAWNIN	sp|Q69YU5|BWNIN_HUMAN	Protein BRAWNIN OS=Homo sapiens OX=9606 GN=BRAWNIN PE=1 SV=2	5.5	67943.6	86583.3	80246.5	50224.6	30180	101247	59148
BRCA1	tr|G3XAC3|G3XAC3_HUMAN	RING-type E3 ubiquitin transferase BRCA1 OS=Homo sapiens OX=9606 GN=BRCA1 PE=4 SV=1	9.5	75071.6	103897	111097	142468	96039.7	88675.7	69999.4
BRCA1	sp|P38398|BRCA1_HUMAN	Breast cancer type 1 susceptibility protein OS=Homo sapiens OX=9606 GN=BRCA1 PE=1 SV=2	26	87963.9	103867	116115	154488	100885	95804.5	74808
BRCA1	sp|P38398-7|BRCA1_HUMAN	Isoform 7 of Breast cancer type 1 susceptibility protein OS=Homo sapiens OX=9606 GN=BRCA1	25.5	87963.9	103867	116115	157791	100765	95384.4	73978
BRCA2	sp|P51587|BRCA2_HUMAN	Breast cancer type 2 susceptibility protein OS=Homo sapiens OX=9606 GN=BRCA2 PE=1 SV=3	21.5	63332.9	62468.8	60804.7	61187.1	44568.1	53331.2	33665.8
BRCC3	tr|A0A0A0MS96|A0A0A0MS96_HUMAN	Lys-63-specific deubiquitinase BRCC36 (Fragment) OS=Homo sapiens OX=9606 GN=BRCC3 PE=1 SV=1	8	78269	57361.3	83117.8	65364.3	84942.5	84353.9	60462.8
BRCC3	sp|P46736-3|BRCC3_HUMAN	Isoform 3 of Lys-63-specific deubiquitinase BRCC36 OS=Homo sapiens OX=9606 GN=BRCC3	24.5	189196	162225	220542	206960	230912	262229	150105
BRCC3	sp|P46736|BRCC3_HUMAN	Lys-63-specific deubiquitinase BRCC36 OS=Homo sapiens OX=9606 GN=BRCC3 PE=1 SV=2	25.5	194876	164562	223934	206960	230912	262229	150105
BRD1	sp|O95696-2|BRD1_HUMAN	Isoform 2 of Bromodomain-containing protein 1 OS=Homo sapiens OX=9606 GN=BRD1	80	269271	208712	286048	296383	191553	304763	267495
BRD1	sp|O95696|BRD1_HUMAN	Bromodomain-containing protein 1 OS=Homo sapiens OX=9606 GN=BRD1 PE=1 SV=1	77.5	270127	208488	286040	297544	190995	302323	269436
BRD2	sp|P25440|BRD2_HUMAN	Bromodomain-containing protein 2 OS=Homo sapiens OX=9606 GN=BRD2 PE=1 SV=2	65.5	324007	281289	361811	307744	265183	311058	286442
BRD3	sp|Q15059|BRD3_HUMAN	Bromodomain-containing protein 3 OS=Homo sapiens OX=9606 GN=BRD3 PE=1 SV=1	101.5	388827	409088	393933	478823	384844	449537	327913
BRD4	sp|O60885|BRD4_HUMAN	Bromodomain-containing protein 4 OS=Homo sapiens OX=9606 GN=BRD4 PE=1 SV=2	105	569950	542352	617192	665437	700704	764565	765614
BRD7	sp|Q9NPI1-2|BRD7_HUMAN	Isoform 2 of Bromodomain-containing protein 7 OS=Homo sapiens OX=9606 GN=BRD7	57	776615	494847	793511	935903	880142	779439	575231
BRD7	sp|Q9NPI1|BRD7_HUMAN	Bromodomain-containing protein 7 OS=Homo sapiens OX=9606 GN=BRD7 PE=1 SV=1	57.5	775049	500437	796295	932408	878486	784363	576759
BRD8	sp|Q9H0E9|BRD8_HUMAN	Bromodomain-containing protein 8 OS=Homo sapiens OX=9606 GN=BRD8 PE=1 SV=2	45	341588	322100	369052	448632	357745	448386	434263
BRD8	sp|Q9H0E9-2|BRD8_HUMAN	Isoform 2 of Bromodomain-containing protein 8 OS=Homo sapiens OX=9606 GN=BRD8	48	343208	323405	370806	434371	341491	436346	432811
BRD8	tr|D6RID0|D6RID0_HUMAN	Bromodomain-containing protein 8 OS=Homo sapiens OX=9606 GN=BRD8 PE=1 SV=1	3	44755.5	44392.5	51351.3	48239.7	50071.9	60475.4	52578.6
BRD9	sp|Q9H8M2|BRD9_HUMAN	Bromodomain-containing protein 9 OS=Homo sapiens OX=9606 GN=BRD9 PE=1 SV=2	17	76927.6	70889	94136.8	98545.3	86811.4	88010	86572.5
BRF1	sp|Q92994|TF3B_HUMAN	Transcription factor IIIB 90 kDa subunit OS=Homo sapiens OX=9606 GN=BRF1 PE=1 SV=1	26	240212	221722	327801	332054	219034	312597	328186
BRF1	tr|H0YIV6|H0YIV6_HUMAN	Transcription factor IIIB 90 kDa subunit (Fragment) OS=Homo sapiens OX=9606 GN=BRF1 PE=1 SV=1	12	115845	122320	181901	173126	119419	164440	162851
BRF2	sp|Q9HAW0|BRF2_HUMAN	Transcription factor IIIB 50 kDa subunit OS=Homo sapiens OX=9606 GN=BRF2 PE=1 SV=1	1				49680.3	59528.6	146412	166025
BRI3BP	sp|Q8WY22|BRI3B_HUMAN	BRI3-binding protein OS=Homo sapiens OX=9606 GN=BRI3BP PE=1 SV=1	6	162641	243716	206146	243700	142226	289738	169092
BRINP1	sp|O60477|BRNP1_HUMAN	BMP/retinoic acid-inducible neural-specific protein 1 OS=Homo sapiens OX=9606 GN=BRINP1 PE=1 SV=2	10.5	54759	37271	35482.4	23896.5	52083.6	19482	67294.2
BRINP2	sp|Q9C0B6|BRNP2_HUMAN	BMP/retinoic acid-inducible neural-specific protein 2 OS=Homo sapiens OX=9606 GN=BRINP2 PE=2 SV=2	4.5	17124.1	24488.9	33962.6	22087.5	26634.5	16760.8	26731.5
BRIP1	sp|Q9BX63|FANCJ_HUMAN	Fanconi anemia group J protein OS=Homo sapiens OX=9606 GN=BRIP1 PE=1 SV=2	44	115294	107376	142488	196059	96318.1	115929	110146
BRIX1	sp|Q8TDN6|BRX1_HUMAN	Ribosome biogenesis protein BRX1 homolog OS=Homo sapiens OX=9606 GN=BRIX1 PE=1 SV=2	33.5	1.3106e+06	1.16641e+06	1.15928e+06	651031	475261	1.46708e+06	1.16034e+06
BRK1	sp|Q8WUW1|BRK1_HUMAN	Protein BRICK1 OS=Homo sapiens OX=9606 GN=BRK1 PE=1 SV=1	16.5	467765	742647	603361	464231	822671	523274	627708
BRL	tr|Q71U42|Q71U42_HUMAN	Benzodiazepine receptor ligand OS=Homo sapiens OX=9606 GN=BRL PE=2 SV=1	25.5	1.07863e+06	3.89692e+06	1.65847e+06	1.22361e+06	5.85875e+06	1.60897e+06	6.20921e+06
BRMS1	sp|Q9HCU9|BRMS1_HUMAN	Breast cancer metastasis-suppressor 1 OS=Homo sapiens OX=9606 GN=BRMS1 PE=1 SV=1	4	56036.2	28681.6	49069	49050.8	34790.2	134894	59071.2
BRMS1L	sp|Q5PSV4|BRM1L_HUMAN	Breast cancer metastasis-suppressor 1-like protein OS=Homo sapiens OX=9606 GN=BRMS1L PE=1 SV=2	17.5	213106	207402	272934	429561	300168	407352	313829
BROX	sp|Q5VW32|BROX_HUMAN	BRO1 domain-containing protein BROX OS=Homo sapiens OX=9606 GN=BROX PE=1 SV=1	27.5	1.01729e+06	869243	1.71686e+06	1.98509e+06	791008	1.99599e+06	1.09645e+06
BRPF1	sp|P55201|BRPF1_HUMAN	Peregrin OS=Homo sapiens OX=9606 GN=BRPF1 PE=1 SV=2	46.5	273052	232660	285317	281561	187561	427479	290638
BRPF3	sp|Q9ULD4|BRPF3_HUMAN	Bromodomain and PHD finger-containing protein 3 OS=Homo sapiens OX=9606 GN=BRPF3 PE=1 SV=2	23.5	68479	62430.1	71881.4	114286	75328.8	77402.3	68406.5
BRSK1	sp|Q8TDC3|BRSK1_HUMAN	Serine/threonine-protein kinase BRSK1 OS=Homo sapiens OX=9606 GN=BRSK1 PE=1 SV=2	47.5	221471	317455	284381	298373	351166	214842	342720
BRSK2	sp|Q8IWQ3|BRSK2_HUMAN	Serine/threonine-protein kinase BRSK2 OS=Homo sapiens OX=9606 GN=BRSK2 PE=1 SV=3	52.5	230709	218343	210199	237368	289642	216969	241164
BRSK2	sp|Q8IWQ3-4|BRSK2_HUMAN	Isoform 4 of Serine/threonine-protein kinase BRSK2 OS=Homo sapiens OX=9606 GN=BRSK2	52.5	233088	222561	210470	232532	277881	210866	238735
BRWD1	sp|Q9NSI6-2|BRWD1_HUMAN	Isoform B of Bromodomain and WD repeat-containing protein 1 OS=Homo sapiens OX=9606 GN=BRWD1	38.5	75590.8	78293.8	172023	189128	60479.8	126822	174443
BRWD1	sp|Q9NSI6|BRWD1_HUMAN	Bromodomain and WD repeat-containing protein 1 OS=Homo sapiens OX=9606 GN=BRWD1 PE=1 SV=4	37.5	75474.9	78429.9	171258	188231	61577.5	126757	174044
BRWD3	sp|Q6RI45|BRWD3_HUMAN	Bromodomain and WD repeat-containing protein 3 OS=Homo sapiens OX=9606 GN=BRWD3 PE=1 SV=2	25	79473.3	84401.3	107167	174998	70302.4	78188.9	80656.9
BSCL2	sp|Q96G97-4|BSCL2_HUMAN	Isoform 3 of Seipin OS=Homo sapiens OX=9606 GN=BSCL2	6.5	37572	107602	38299.1	66858.3	35360.1	40789.7	62452.4
BSCL2	sp|Q96G97|BSCL2_HUMAN	Seipin OS=Homo sapiens OX=9606 GN=BSCL2 PE=1 SV=3	4	37967	87688.7	47004	66981.3	44681.5	46291.5	62444
BSDC1	tr|E9PS77|E9PS77_HUMAN	BSD domain-containing protein 1 (Fragment) OS=Homo sapiens OX=9606 GN=BSDC1 PE=1 SV=1	4	13715.9	21232.3	35141.9	51325.7	37197.8	11923.1	40930.2
BSDC1	sp|Q9NW68|BSDC1_HUMAN	BSD domain-containing protein 1 OS=Homo sapiens OX=9606 GN=BSDC1 PE=1 SV=1	21	95379.9	112817	187422	211542	162335	80688.4	194470
BSG	sp|P35613|BASI_HUMAN	Basigin OS=Homo sapiens OX=9606 GN=BSG PE=1 SV=2	76	3.11071e+06	4.02579e+06	4.10425e+06	2.4829e+06	3.29324e+06	3.51623e+06	3.58741e+06
BSN	sp|Q9UPA5|BSN_HUMAN	Protein bassoon OS=Homo sapiens OX=9606 GN=BSN PE=1 SV=4	131.5	666704	1.23661e+06	980814	702684	1.40607e+06	718234	1.34827e+06
BT3	tr|P78409|P78409_HUMAN	Butyrophilin OS=Homo sapiens OX=9606 GN=BT3.3 PE=3 SV=2	4.5	65988.3	74542.9	133431	103426	71798.4	81704.6	122747
BTAF1	sp|O14981|BTAF1_HUMAN	TATA-binding protein-associated factor 172 OS=Homo sapiens OX=9606 GN=BTAF1 PE=1 SV=2	82.5	355342	286966	288835	283771	253163	392031	385496
BTBD1	sp|Q9H0C5|BTBD1_HUMAN	BTB/POZ domain-containing protein 1 OS=Homo sapiens OX=9606 GN=BTBD1 PE=1 SV=1	8	99699.3	66878	65760.1	67576.6	86622	58822.7	73771.7
BTBD10	sp|Q9BSF8|BTBDA_HUMAN	BTB/POZ domain-containing protein 10 OS=Homo sapiens OX=9606 GN=BTBD10 PE=1 SV=2	2	18309.6	21995.1	18944.3	19308.2	17933.3	17768.7	19519.6
BTBD11	sp|A6QL63|BTBDB_HUMAN	Ankyrin repeat and BTB/POZ domain-containing protein BTBD11 OS=Homo sapiens OX=9606 GN=BTBD11 PE=2 SV=3	21	41469.9	83850.3	40601.3	55745.6	83166.9	640426	41849.2
BTBD16	sp|Q32M84|BTBDG_HUMAN	BTB/POZ domain-containing protein 16 OS=Homo sapiens OX=9606 GN=BTBD16 PE=1 SV=2	3.5	35514.1	34946.7	47517	67392.8	50345	51280.5	61886.8
BTBD17	sp|A6NE02|BTBDH_HUMAN	BTB/POZ domain-containing protein 17 OS=Homo sapiens OX=9606 GN=BTBD17 PE=3 SV=1	19.5	102143	433800	108242	74801.5	185657	59550.9	143360
BTBD2	sp|Q9BX70|BTBD2_HUMAN	BTB/POZ domain-containing protein 2 OS=Homo sapiens OX=9606 GN=BTBD2 PE=1 SV=1	9.5	83504.7	90196	76557.9	79562.6	90073.7	81802.9	95353.1
BTBD3	sp|Q9Y2F9|BTBD3_HUMAN	BTB/POZ domain-containing protein 3 OS=Homo sapiens OX=9606 GN=BTBD3 PE=1 SV=1	0.5	66075.9	64017.4	46747.8
BTBD7	sp|Q9P203|BTBD7_HUMAN	BTB/POZ domain-containing protein 7 OS=Homo sapiens OX=9606 GN=BTBD7 PE=1 SV=3	1	13249.6	12152.5	14728.8
BTBD9	sp|Q96Q07|BTBD9_HUMAN	BTB/POZ domain-containing protein 9 OS=Homo sapiens OX=9606 GN=BTBD9 PE=1 SV=2	7.5	104563	125906	112834	147858	160404	149491	130165
BTD	sp|P43251|BTD_HUMAN	Biotinidase OS=Homo sapiens OX=9606 GN=BTD PE=1 SV=2	7	58163.2	54646.4	82816.8	95730.2	97072.9	97461.2	99901
BTF3	sp|P20290-2|BTF3_HUMAN	Isoform 2 of Transcription factor BTF3 OS=Homo sapiens OX=9606 GN=BTF3	55.5	5.34688e+06	3.90601e+06	3.25083e+06	2.00578e+06	3.90304e+06	3.58865e+06	1.6589e+06
BTF3	sp|P20290|BTF3_HUMAN	Transcription factor BTF3 OS=Homo sapiens OX=9606 GN=BTF3 PE=1 SV=1	89	5.01212e+06	4.44189e+06	3.22095e+06	2.23213e+06	4.18397e+06	4.02339e+06	1.9145e+06
BTF3L4	sp|Q96K17|BT3L4_HUMAN	Transcription factor BTF3 homolog 4 OS=Homo sapiens OX=9606 GN=BTF3L4 PE=1 SV=1	25.5	2.34116e+06	2.87387e+06	2.98786e+06	2.40273e+06	3.5216e+06	1.92789e+06	3.04893e+06
BTG1	sp|P62324|BTG1_HUMAN	Protein BTG1 OS=Homo sapiens OX=9606 GN=BTG1 PE=1 SV=1	2	49199	48783.8	45702.4
BTG3	sp|Q14201|BTG3_HUMAN	Protein BTG3 OS=Homo sapiens OX=9606 GN=BTG3 PE=1 SV=3	1.5	64766.1	104436	224902	160786	113124	94919.8	100764
BTK	sp|Q06187|BTK_HUMAN	Tyrosine-protein kinase BTK OS=Homo sapiens OX=9606 GN=BTK PE=1 SV=3	5.5	24177.8	23057.5	24467.4	24881.5	30016.7	23343.8	29449.7
BTN2A1	sp|Q7KYR7|BT2A1_HUMAN	Butyrophilin subfamily 2 member A1 OS=Homo sapiens OX=9606 GN=BTN2A1 PE=1 SV=3	17	127614	117984	76962.8	114381	96443.3	124695	96048.5
BTN3A1	sp|O00481|BT3A1_HUMAN	Butyrophilin subfamily 3 member A1 OS=Homo sapiens OX=9606 GN=BTN3A1 PE=1 SV=3	4.5	66144.9	75254.9	139199	82219.5	97978	94454.6	230131
BTN3A2	sp|P78410|BT3A2_HUMAN	Butyrophilin subfamily 3 member A2 OS=Homo sapiens OX=9606 GN=BTN3A2 PE=1 SV=2	6	69055.8	77558	137915	72186.4	85899	95159.5	160697
BTN3A3	sp|O00478|BT3A3_HUMAN	Butyrophilin subfamily 3 member A3 OS=Homo sapiens OX=9606 GN=BTN3A3 PE=1 SV=1	5.5	64892.5	71942.8	134301	79072.3	95659.5	93347.7	205070
BTRC	sp|Q9Y297|FBW1A_HUMAN	F-box/WD repeat-containing protein 1A OS=Homo sapiens OX=9606 GN=BTRC PE=1 SV=1	14	91422.6	102473	72137	70584.8	76204.7	54873.3	76884.2
BUB1	sp|O43683|BUB1_HUMAN	Mitotic checkpoint serine/threonine-protein kinase BUB1 OS=Homo sapiens OX=9606 GN=BUB1 PE=1 SV=1	18.5	773025	623717	739666	733596	574175	477796	589445
BUB1B	sp|O60566|BUB1B_HUMAN	Mitotic checkpoint serine/threonine-protein kinase BUB1 beta OS=Homo sapiens OX=9606 GN=BUB1B PE=1 SV=3	54.5	249060	239329	237153	190462	189438	144251	126388
BUB3	sp|O43684|BUB3_HUMAN	Mitotic checkpoint protein BUB3 OS=Homo sapiens OX=9606 GN=BUB3 PE=1 SV=1	79	2.00303e+06	1.73458e+06	2.03572e+06	2.06866e+06	1.82268e+06	2.17003e+06	2.2709e+06
BUD13	sp|Q9BRD0|BUD13_HUMAN	BUD13 homolog OS=Homo sapiens OX=9606 GN=BUD13 PE=1 SV=1	29	172364	178388	155739	222189	155530	259100	125361
BUD23	sp|O43709|BUD23_HUMAN	Probable 18S rRNA (guanine-N(7))-methyltransferase OS=Homo sapiens OX=9606 GN=BUD23 PE=1 SV=2	19.5	473783	368710	334109	174477	157230	417476	226150
BUD31	sp|P41223|BUD31_HUMAN	Protein BUD31 homolog OS=Homo sapiens OX=9606 GN=BUD31 PE=1 SV=2	22.5	427891	487105	430976	450683	346795	584391	516132
BYSL	sp|Q13895|BYST_HUMAN	Bystin OS=Homo sapiens OX=9606 GN=BYSL PE=1 SV=3	43.5	911619	950463	782075	383342	829979	824561	714897
BZW1	sp|Q7L1Q6|BZW1_HUMAN	Basic leucine zipper and W2 domain-containing protein 1 OS=Homo sapiens OX=9606 GN=BZW1 PE=1 SV=1	103	3.25327e+06	4.49341e+06	3.70582e+06	3.21799e+06	3.49297e+06	3.40249e+06	2.83455e+06
BZW2	sp|Q9Y6E2|BZW2_HUMAN	Basic leucine zipper and W2 domain-containing protein 2 OS=Homo sapiens OX=9606 GN=BZW2 PE=1 SV=1	105	3.31769e+06	2.41461e+06	1.87762e+06	1.08435e+06	1.58121e+06	2.27822e+06	1.38539e+06
C11orf49	sp|Q9H6J7|CK049_HUMAN	UPF0705 protein C11orf49 OS=Homo sapiens OX=9606 GN=C11orf49 PE=1 SV=2	2	40812.7	42010.7	35308.2
C11orf54	sp|Q9H0W9|CK054_HUMAN	Ester hydrolase C11orf54 OS=Homo sapiens OX=9606 GN=C11orf54 PE=1 SV=1	45	443630	501746	597140	915629	773054	862803	613682
C11orf58	tr|E9PM92|E9PM92_HUMAN	Small acidic protein OS=Homo sapiens OX=9606 GN=C11orf58 PE=1 SV=2	87.5	1.57056e+06	1.30089e+06	1.39703e+06	1.75743e+06	1.58506e+06	1.70249e+06	1.97321e+06
C11orf68	sp|Q9H3H3|CK068_HUMAN	UPF0696 protein C11orf68 OS=Homo sapiens OX=9606 GN=C11orf68 PE=1 SV=3	31.5	368997	340958	285065	346467	378316	432765	391049
C11orf95	sp|C9JLR9|CK095_HUMAN	Uncharacterized protein C11orf95 OS=Homo sapiens OX=9606 GN=C11orf95 PE=1 SV=1	14	114235	112997	138327	232791	147127	188717	198573
C11orf96	sp|Q7Z7L8|CK096_HUMAN	Uncharacterized protein C11orf96 OS=Homo sapiens OX=9606 GN=C11orf96 PE=1 SV=3	9	293200	419314	210158	124923	278715	597944	180310
C11orf98	sp|E9PRG8|CK098_HUMAN	Uncharacterized protein C11orf98 OS=Homo sapiens OX=9606 GN=C11orf98 PE=4 SV=2	18.5	964561	882657	692935	584839	397437	1.12318e+06	1.05506e+06
C12orf10	tr|Q96CT6|Q96CT6_HUMAN	C12orf10 protein (Fragment) OS=Homo sapiens OX=9606 GN=C12orf10 PE=2 SV=2	46	519117	749871	465936	504187	625040	613310	238061
C12orf29	sp|Q8N999|CL029_HUMAN	Uncharacterized protein C12orf29 OS=Homo sapiens OX=9606 GN=C12orf29 PE=1 SV=2	15	331469	508385	150753	102988	202106	134786	150326
C12orf4	sp|Q9NQ89|CL004_HUMAN	Protein C12orf4 OS=Homo sapiens OX=9606 GN=C12orf4 PE=1 SV=1	17.5	99437.1	82284.1	143555	259730	159018	121657	129158
C12orf43	tr|F5H7W8|F5H7W8_HUMAN	Protein CUSTOS OS=Homo sapiens OX=9606 GN=C12orf43 PE=1 SV=2	27	131015	74314.9	77625.9	96727.4	76116.8	109708	130706
C12orf45	sp|Q8N5I9|CL045_HUMAN	Uncharacterized protein C12orf45 OS=Homo sapiens OX=9606 GN=C12orf45 PE=1 SV=2	20	442081	436844	420225	417633	301509	277364	247621
C12orf57	sp|Q99622|C10_HUMAN	Protein C10 OS=Homo sapiens OX=9606 GN=C12orf57 PE=1 SV=1	16.5	329966	355073	275617	318799	383404	249895	218652
C12orf60	sp|Q5U649|CL060_HUMAN	Uncharacterized protein C12orf60 OS=Homo sapiens OX=9606 GN=C12orf60 PE=1 SV=2	0.5	51147.5	60539.3	38191.4
C12orf65	sp|Q9H3J6|CL065_HUMAN	Probable peptide chain release factor C12orf65, mitochondrial OS=Homo sapiens OX=9606 GN=C12orf65 PE=2 SV=1	7.5	50669.1	33079.7	113250	58207.4	43611.3	41226.1	93634.2
C12orf66	sp|Q96MD2|CL066_HUMAN	KICSTOR complex protein C12orf66 OS=Homo sapiens OX=9606 GN=C12orf66 PE=1 SV=4	4	57276.7	56800.6	61857.9	59330	60326.7	47381.1	51793.8
C13orf38	tr|B7ZW58|B7ZW58_HUMAN	C13orf38 protein OS=Homo sapiens OX=9606 GN=C13orf38 PE=2 SV=1	1.5	1.24764e+06	1.21287e+06	928250	963029	1.33376e+06	831966	1.07214e+06
C14orf93	sp|Q9H972|CN093_HUMAN	Uncharacterized protein C14orf93 OS=Homo sapiens OX=9606 GN=C14orf93 PE=1 SV=1	4.5	36672.5	22276.6	40740.6	46511.4	28175.9	40471.4	37014
C15orf24	tr|A0A024R9K7|A0A024R9K7_HUMAN	ER membrane protein complex subunit 7 OS=Homo sapiens OX=9606 GN=C15orf24 PE=3 SV=1	19	575127	508724	393285	285609	390391	523059	435230
C15orf39	sp|Q6ZRI6|CO039_HUMAN	Uncharacterized protein C15orf39 OS=Homo sapiens OX=9606 GN=C15orf39 PE=1 SV=3	8.5	69185.4	46668.5	45414.1	39603.6	56864.4	35785.6	44128.9
C15orf39	sp|Q6ZRI6-2|CO039_HUMAN	Isoform 2 of Uncharacterized protein C15orf39 OS=Homo sapiens OX=9606 GN=C15orf39	9	67965	46181.9	45038.9	39603.6	56864.4	35785.6	44128.9
C15orf40	sp|Q8WUR7|CO040_HUMAN	UPF0235 protein C15orf40 OS=Homo sapiens OX=9606 GN=C15orf40 PE=1 SV=2	7	113347	82073.9	116116	118630	122875	138205	128560
C15orf61	sp|A6NNL5|CO061_HUMAN	Uncharacterized protein C15orf61 OS=Homo sapiens OX=9606 GN=C15orf61 PE=2 SV=2	1	69700.2	47103.4	38185.5
C16orf55	tr|Q86XC3|Q86XC3_HUMAN	C16orf55 protein (Fragment) OS=Homo sapiens OX=9606 GN=C16orf55 PE=2 SV=1	1	22007.7	18643.4	44475.2	62698.4	13354.8	57244.3	32092.7
C16orf70	sp|Q9BSU1|CP070_HUMAN	UPF0183 protein C16orf70 OS=Homo sapiens OX=9606 GN=C16orf70 PE=1 SV=1	12	93175.3	85289.7	114114	166843	83678.1	141357	133799
C16orf72	sp|Q14CZ0|CP072_HUMAN	UPF0472 protein C16orf72 OS=Homo sapiens OX=9606 GN=C16orf72 PE=1 SV=1	4	43974.9	24545.2	33590.7	29592.5	23962.9	13951.3	32612.5
C16orf87	sp|Q6PH81|CP087_HUMAN	UPF0547 protein C16orf87 OS=Homo sapiens OX=9606 GN=C16orf87 PE=1 SV=1	4	27537.7	14959.5	41178	41498.6	17343.6	39626.7	30843.9
C17orf100	sp|A8MU93|CQ100_HUMAN	Uncharacterized protein C17orf100 OS=Homo sapiens OX=9606 GN=C17orf100 PE=4 SV=2	0.5	27469.9	30819.1	23402.3
C17orf75	sp|Q9HAS0|NJMU_HUMAN	Protein Njmu-R1 OS=Homo sapiens OX=9606 GN=C17orf75 PE=1 SV=2	19	258830	284143	218055	208105	299049	314848	170843
C17orf80	sp|Q9BSJ5|CQ080_HUMAN	Uncharacterized protein C17orf80 OS=Homo sapiens OX=9606 GN=C17orf80 PE=2 SV=2	31	169649	204407	183365	226623	97362.4	216687	238922
C18orf21	tr|Q8TBS0|Q8TBS0_HUMAN	C18orf21 protein (Fragment) OS=Homo sapiens OX=9606 GN=C18orf21 PE=2 SV=2	12	120670	83332.9	98025.6	78431.2	39029	219173	116137
C18orf21	sp|Q32NC0|CR021_HUMAN	UPF0711 protein C18orf21 OS=Homo sapiens OX=9606 GN=C18orf21 PE=1 SV=1	12	119108	82254.9	96757.5	75002.8	48079.6	203350	100510
C18orf25	sp|Q96B23-2|CR025_HUMAN	Isoform 2 of Uncharacterized protein C18orf25 OS=Homo sapiens OX=9606 GN=C18orf25	26.5	138689	234450	140683	128670	139021	150697	121178
C18orf25	sp|Q96B23|CR025_HUMAN	Uncharacterized protein C18orf25 OS=Homo sapiens OX=9606 GN=C18orf25 PE=1 SV=3	26	125071	211430	126870	118760	125504	135461	108948
C18orf32	sp|Q8TCD1|CR032_HUMAN	UPF0729 protein C18orf32 OS=Homo sapiens OX=9606 GN=C18orf32 PE=1 SV=1	16	266699	481175	315315	348767	219462	386287	263411
C19orf12	sp|Q9NSK7|CS012_HUMAN	Protein C19orf12 OS=Homo sapiens OX=9606 GN=C19orf12 PE=1 SV=3	4.5	77211.6	98138.8	132908	184396	198823	93794	231660
C19orf25	sp|Q9UFG5|CS025_HUMAN	UPF0449 protein C19orf25 OS=Homo sapiens OX=9606 GN=C19orf25 PE=1 SV=2	12.5	355641	441711	279684	302099	386816	378118	363435
C19orf47	sp|Q8N9M1|CS047_HUMAN	Uncharacterized protein C19orf47 OS=Homo sapiens OX=9606 GN=C19orf47 PE=1 SV=1	30.5	197281	287013	204231	347963	202213	182968	236963
C19orf53	tr|K7ESE5|K7ESE5_HUMAN	Leydig cell tumor 10 kDa protein homolog OS=Homo sapiens OX=9606 GN=C19orf53 PE=1 SV=1	14	1.26245e+06	1.7122e+06	1.41917e+06	1.39305e+06	697690	1.28336e+06	1.45712e+06
C19orf53	sp|Q9UNZ5|L10K_HUMAN	Leydig cell tumor 10 kDa protein homolog OS=Homo sapiens OX=9606 GN=C19orf53 PE=1 SV=1	19	1.58548e+06	2.1075e+06	1.70053e+06	1.86199e+06	829424	1.68876e+06	1.95321e+06
C19orf54	sp|Q5BKX5|CS054_HUMAN	UPF0692 protein C19orf54 OS=Homo sapiens OX=9606 GN=C19orf54 PE=1 SV=2	6.5	39412.9	20850	21517.7	17616.4	30655.9	18195.4	16646.4
C19orf57	sp|Q0VDD7|CS057_HUMAN	Uncharacterized protein C19orf57 OS=Homo sapiens OX=9606 GN=C19orf57 PE=1 SV=2	6.5	22751.5	24323.8	33707.6	35496.5	46853.3	25740.4	113411
C1D	sp|Q13901|C1D_HUMAN	Nuclear nucleic acid-binding protein C1D OS=Homo sapiens OX=9606 GN=C1D PE=1 SV=1	4.5	150039	51097.9	84368.1	72331.9	60524.7	106995	68730
C1GALT1	sp|Q9NS00|C1GLT_HUMAN	Glycoprotein-N-acetylgalactosamine 3-beta-galactosyltransferase 1 OS=Homo sapiens OX=9606 GN=C1GALT1 PE=1 SV=1	4.5	51091.2	89241.2	25385.6	72042.9	21013.5	27930	22452
C1GALT1C1	sp|Q96EU7|C1GLC_HUMAN	C1GALT1-specific chaperone 1 OS=Homo sapiens OX=9606 GN=C1GALT1C1 PE=1 SV=1	2				52461.9	30129.3	40620.1	24400.3
C1QA	sp|P02745|C1QA_HUMAN	Complement C1q subcomponent subunit A OS=Homo sapiens OX=9606 GN=C1QA PE=1 SV=2	6	76365.4	77147.8	83091.8	66343.3	58055.8	52801.7	100065
C1QB	sp|P02746|C1QB_HUMAN	Complement C1q subcomponent subunit B OS=Homo sapiens OX=9606 GN=C1QB PE=1 SV=3	1.5	6536.58	6181.43	7293.99
C1QBP	sp|Q07021|C1QBP_HUMAN	Complement component 1 Q subcomponent-binding protein, mitochondrial OS=Homo sapiens OX=9606 GN=C1QBP PE=1 SV=1	37	997677	1.00289e+06	392668	370214	1.16054e+06	589491	652011
C1QL1	sp|O75973|C1QRF_HUMAN	C1q-related factor OS=Homo sapiens OX=9606 GN=C1QL1 PE=1 SV=1	0.5				34633	33063.6	21031.8	35905.2
C1QL3	sp|Q5VWW1|C1QL3_HUMAN	Complement C1q-like protein 3 OS=Homo sapiens OX=9606 GN=C1QL3 PE=2 SV=1	1	18417.3	38293.9	25563.3	15900.4	19635.8	19496.1	17908.1
C1QTNF4	sp|Q9BXJ3|C1QT4_HUMAN	Complement C1q tumor necrosis factor-related protein 4 OS=Homo sapiens OX=9606 GN=C1QTNF4 PE=1 SV=2	3.5	15359.4	20442.4	22743.7	44019.5	21136.4	81182.9	22057.1
C1R	sp|P00736|C1R_HUMAN	Complement C1r subcomponent OS=Homo sapiens OX=9606 GN=C1R PE=1 SV=2	1.5	20033.6	17946.3	19118.7	25951.4	18613.4	11174.9	19008.5
C1S	sp|P09871|C1S_HUMAN	Complement C1s subcomponent OS=Homo sapiens OX=9606 GN=C1S PE=1 SV=1	1.5	38397.5	24477.5	25093.8	22898	31119.3	21810.9	48493.7
C1orf109	sp|Q9NX04|CA109_HUMAN	Uncharacterized protein C1orf109 OS=Homo sapiens OX=9606 GN=C1orf109 PE=1 SV=1	2.5	75971.8	66851.1	62089.6	35588.1	56598.5	45632.5	52882.9
C1orf112	sp|Q9NSG2|CA112_HUMAN	Uncharacterized protein C1orf112 OS=Homo sapiens OX=9606 GN=C1orf112 PE=1 SV=1	3	43876.8	42152.9	16922.4	24779.5	43539.3	35353.9	28523.1
C1orf122	sp|Q6ZSJ8|CA122_HUMAN	Uncharacterized protein C1orf122 OS=Homo sapiens OX=9606 GN=C1orf122 PE=4 SV=2	4	151459	182549	124275	186832	201465	80823.5	59920.3
C1orf131	sp|Q8NDD1|CA131_HUMAN	Uncharacterized protein C1orf131 OS=Homo sapiens OX=9606 GN=C1orf131 PE=1 SV=4	15.5	224697	142704	154514	119529	119543	165447	138893
C1orf167	sp|Q5SNV9|CA167_HUMAN	Uncharacterized protein C1orf167 OS=Homo sapiens OX=9606 GN=C1orf167 PE=2 SV=2	2	216523	110970	175938	137763	205195	131013	287229
C1orf174	sp|Q8IYL3|CA174_HUMAN	UPF0688 protein C1orf174 OS=Homo sapiens OX=9606 GN=C1orf174 PE=1 SV=2	11.5	298650	175982	301933	290535	180303	192074	164352
C1orf198	sp|Q9H425|CA198_HUMAN	Uncharacterized protein C1orf198 OS=Homo sapiens OX=9606 GN=C1orf198 PE=1 SV=1	32.5	195062	117285	480943	289874	294758	286187	175338
C1orf21	sp|Q9H246|CA021_HUMAN	Uncharacterized protein C1orf21 OS=Homo sapiens OX=9606 GN=C1orf21 PE=1 SV=1	9.5	25490.6	25231.5	40536.9	50086.6	35745.4	39485	43581.9
C1orf226	sp|A1L170|CA226_HUMAN	Uncharacterized protein C1orf226 OS=Homo sapiens OX=9606 GN=C1orf226 PE=1 SV=1	1.5	17447.2	23235.2	10054.8
C1orf43	sp|Q9BWL3|CA043_HUMAN	Protein C1orf43 OS=Homo sapiens OX=9606 GN=C1orf43 PE=2 SV=1	5.5	27303.4	24602.3	36320.2	32024.4	29591	30552.3	29736.6
C1orf50	sp|Q9BV19|CA050_HUMAN	Uncharacterized protein C1orf50 OS=Homo sapiens OX=9606 GN=C1orf50 PE=1 SV=2	8.5	52971.9	65434	101899	139802	76686.2	53012.6	80166.9
C1orf52	sp|Q8N6N3|CA052_HUMAN	UPF0690 protein C1orf52 OS=Homo sapiens OX=9606 GN=C1orf52 PE=1 SV=1	13.5	73132.2	75904	65353.9	52657.1	78865.5	120511	79818.8
C1orf86	tr|A0A024R0B3|A0A024R0B3_HUMAN	Chromosome 1 open reading frame 86, isoform CRA_c OS=Homo sapiens OX=9606 GN=C1orf86 PE=4 SV=1	1	36217	22123.5	33076.5
C20orf194	sp|Q5TEA3|CT194_HUMAN	Uncharacterized protein C20orf194 OS=Homo sapiens OX=9606 GN=C20orf194 PE=1 SV=1	4	21608.6	22508.9	15160.1	20526.1	18487.3	30582.1	27454.5
C20orf27	sp|Q9GZN8|CT027_HUMAN	UPF0687 protein C20orf27 OS=Homo sapiens OX=9606 GN=C20orf27 PE=1 SV=3	17.5	415665	384421	347202	235510	329458	319063	230120
C2CD2	sp|Q9Y426|C2CD2_HUMAN	C2 domain-containing protein 2 OS=Homo sapiens OX=9606 GN=C2CD2 PE=1 SV=2	5.5	56173.5	32014.7	47683.7	58699	40795.2	99401.4	45758.8
C2CD2L	sp|O14523|C2C2L_HUMAN	Phospholipid transfer protein C2CD2L OS=Homo sapiens OX=9606 GN=C2CD2L PE=1 SV=3	26	166978	179373	174334	156497	148225	263931	198822
C2CD3	sp|Q4AC94|C2CD3_HUMAN	C2 domain-containing protein 3 OS=Homo sapiens OX=9606 GN=C2CD3 PE=1 SV=4	16.5	65232.4	64557.9	67986.7	81865	64186.5	76457.1	54700.7
C2CD4C	sp|Q8TF44|C2C4C_HUMAN	C2 calcium-dependent domain-containing protein 4C OS=Homo sapiens OX=9606 GN=C2CD4C PE=1 SV=2	5	14094.2	43359.6	25333.6	14644.6	31298.3	32009	22550.4
C2CD5	sp|Q86YS7|C2CD5_HUMAN	C2 domain-containing protein 5 OS=Homo sapiens OX=9606 GN=C2CD5 PE=1 SV=1	64	280602	298960	664953	732509	357044	296169	568082
C2CD5	sp|Q86YS7-2|C2CD5_HUMAN	Isoform 2 of C2 domain-containing protein 5 OS=Homo sapiens OX=9606 GN=C2CD5	64.5	278122	308099	630208	673910	373383	292077	558432
C2orf42	sp|Q9NWW7|CB042_HUMAN	Uncharacterized protein C2orf42 OS=Homo sapiens OX=9606 GN=C2orf42 PE=1 SV=1	4.5	15580.1	13884.9	17308.1	19507.8	12947.5	16702.4	18048.5
C2orf49	sp|Q9BVC5|ASHWN_HUMAN	Ashwin OS=Homo sapiens OX=9606 GN=C2orf49 PE=1 SV=1	26.5	160179	172677	137523	168273	131971	196444	155733
C2orf68	sp|Q2NKX9|CB068_HUMAN	UPF0561 protein C2orf68 OS=Homo sapiens OX=9606 GN=C2orf68 PE=1 SV=1	3	337155	335156	217507	224357	194311	348566	139183
C2orf69	sp|Q8N8R5|CB069_HUMAN	UPF0565 protein C2orf69 OS=Homo sapiens OX=9606 GN=C2orf69 PE=1 SV=1	14	56035.8	63498	83203.5	133814	62500.2	55636.3	54037.5
C2orf76	sp|Q3KRA6|CB076_HUMAN	UPF0538 protein C2orf76 OS=Homo sapiens OX=9606 GN=C2orf76 PE=1 SV=3	4	23688.9	26846.7	53609.5	62147.2	29871.6	47305.3	28048.2
C3	sp|P01024|CO3_HUMAN	Complement C3 OS=Homo sapiens OX=9606 GN=C3 PE=1 SV=2	67.5	4.94195e+06	5.24858e+06	4.7685e+06	5.15903e+06	6.70611e+06	4.81766e+06	3.01194e+06
C3orf14	sp|Q9HBI5|CC014_HUMAN	Uncharacterized protein C3orf14 OS=Homo sapiens OX=9606 GN=C3orf14 PE=2 SV=1	2	31344.8	24057.9	26546.1	24667	21764.8	21806.8	28448.7
C3orf33	sp|Q6P1S2|CC033_HUMAN	Protein C3orf33 OS=Homo sapiens OX=9606 GN=C3orf33 PE=1 SV=2	4.5	67742.3	72534.8	54256.3	54445.7	49187.2	56255.9	98098.4
C3orf38	sp|Q5JPI3|CC038_HUMAN	Uncharacterized protein C3orf38 OS=Homo sapiens OX=9606 GN=C3orf38 PE=1 SV=1	8.5	52478.9	68606.4	64471.3	85556.1	54367.9	61411.9	69490.1
C4A	sp|P0C0L4|CO4A_HUMAN	Complement C4-A OS=Homo sapiens OX=9606 GN=C4A PE=1 SV=2	33	478103	607813	493038	493066	608532	351173	464924
C4BPA	sp|P04003|C4BPA_HUMAN	C4b-binding protein alpha chain OS=Homo sapiens OX=9606 GN=C4BPA PE=1 SV=2	1				14954.8	12120.9	16776.5	12443.2
C4orf54	sp|D6RIA3|CD054_HUMAN	Uncharacterized protein C4orf54 OS=Homo sapiens OX=9606 GN=C4orf54 PE=2 SV=1	5.5	420489	45240.8	47583.1
C5	sp|P01031|CO5_HUMAN	Complement C5 OS=Homo sapiens OX=9606 GN=C5 PE=1 SV=4	2	19210.1	29356.2	31711.6	40830.9	30022.3	30211.8	34708.1
C5orf22	sp|Q49AR2|CE022_HUMAN	UPF0489 protein C5orf22 OS=Homo sapiens OX=9606 GN=C5orf22 PE=1 SV=2	20.5	106297	174208	132717	82517.9	154083	134198	244178
C5orf24	sp|Q7Z6I8|CE024_HUMAN	UPF0461 protein C5orf24 OS=Homo sapiens OX=9606 GN=C5orf24 PE=1 SV=1	23	235303	188328	215404	187374	207741	229717	245813
C5orf51	sp|A6NDU8|CE051_HUMAN	UPF0600 protein C5orf51 OS=Homo sapiens OX=9606 GN=C5orf51 PE=1 SV=1	26.5	351476	325379	479461	415816	412099	455187	425260
C6	sp|P13671|CO6_HUMAN	Complement component C6 OS=Homo sapiens OX=9606 GN=C6 PE=1 SV=3	1.5	88979.7	71657.6	80340.4	89475.6	139282	62054.9	68486.1
C6orf120	sp|Q7Z4R8|CF120_HUMAN	UPF0669 protein C6orf120 OS=Homo sapiens OX=9606 GN=C6orf120 PE=1 SV=1	2.5	41081.5	27381	34487.5	42605.3	49791.5	59316.3	51856.2
C6orf136	sp|Q5SQH8|CF136_HUMAN	Uncharacterized protein C6orf136 OS=Homo sapiens OX=9606 GN=C6orf136 PE=2 SV=1	3	24595.1	23277.9	29785.4	20329.7	25491	18154.8	31754
C6orf47	sp|O95873|CF047_HUMAN	Uncharacterized protein C6orf47 OS=Homo sapiens OX=9606 GN=C6orf47 PE=1 SV=2	3	27295.4	29706.5	29352.2	20184.8	26362.6	41914	17568.3
C6orf62	sp|Q9GZU0|CF062_HUMAN	Uncharacterized protein C6orf62 OS=Homo sapiens OX=9606 GN=C6orf62 PE=2 SV=1	0.5				34081.1	12231.2	16622.1	54042.1
C6orf64	tr|A0A024RCY7|A0A024RCY7_HUMAN	Chromosome 6 open reading frame 64, isoform CRA_a OS=Homo sapiens OX=9606 GN=C6orf64 PE=4 SV=1	8	21060.6	11816.9	33698.4	17662.3	16975.9	21350.3	23334.1
C6orf89	sp|Q6UWU4|CF089_HUMAN	Bombesin receptor-activated protein C6orf89 OS=Homo sapiens OX=9606 GN=C6orf89 PE=1 SV=1	7	26951.3	36565.3	46588.1	38431.7	52180.1	58165	37982.3
C7	sp|P10643|CO7_HUMAN	Complement component C7 OS=Homo sapiens OX=9606 GN=C7 PE=1 SV=2	17	48932.5	81361.2	52766.5	33536.3	47728.3	291152	603075
C7orf19	tr|A0A024QYV6|A0A024QYV6_HUMAN	Chromosome 7 open reading frame 19, isoform CRA_a OS=Homo sapiens OX=9606 GN=C7orf19 PE=3 SV=1	1	22053.9	149070	40834.3	33870.7	45171.4	51708.1	61167.4
C7orf25	sp|Q9BPX7|CG025_HUMAN	UPF0415 protein C7orf25 OS=Homo sapiens OX=9606 GN=C7orf25 PE=1 SV=1	17	161795	187973	174050	191558	196644	271037	203447
C7orf26	sp|Q96N11|CG026_HUMAN	Uncharacterized protein C7orf26 OS=Homo sapiens OX=9606 GN=C7orf26 PE=2 SV=1	6.5	136140	110846	112158	134288	93412.3	148655	128795
C7orf50	sp|Q9BRJ6|CG050_HUMAN	Uncharacterized protein C7orf50 OS=Homo sapiens OX=9606 GN=C7orf50 PE=1 SV=1	31	301467	344364	330271	301714	136070	506018	265366
C7orf57	sp|Q8NEG2|CG057_HUMAN	Uncharacterized protein C7orf57 OS=Homo sapiens OX=9606 GN=C7orf57 PE=2 SV=3	2				91128.4	167680	103974	105751
C8A	sp|P07357|CO8A_HUMAN	Complement component C8 alpha chain OS=Homo sapiens OX=9606 GN=C8A PE=1 SV=2	1	34521.4	29678.8	32006	27246.1	186956	52981.9	20399.3
C8B	sp|P07358|CO8B_HUMAN	Complement component C8 beta chain OS=Homo sapiens OX=9606 GN=C8B PE=1 SV=3	1				25217.9	51299.7	14262.5	18216.8
C8orf33	sp|Q9H7E9|CH033_HUMAN	UPF0488 protein C8orf33 OS=Homo sapiens OX=9606 GN=C8orf33 PE=1 SV=1	26.5	574542	367843	419924	265823	433250	567280	328842
C8orf37	sp|Q96NL8|CH037_HUMAN	Protein C8orf37 OS=Homo sapiens OX=9606 GN=C8orf37 PE=1 SV=1	6.5	53769.4	59306.5	53865.6	45082.5	55262.1	53386.5	48852.4
C8orf58	sp|Q8NAV2|CH058_HUMAN	Uncharacterized protein C8orf58 OS=Homo sapiens OX=9606 GN=C8orf58 PE=2 SV=2	0.5	30457.7	22341.1	29917.2
C8orf76	sp|Q96K31|CH076_HUMAN	Uncharacterized protein C8orf76 OS=Homo sapiens OX=9606 GN=C8orf76 PE=2 SV=1	2.5	17040.4	17586.4	21917.9	19661.9	30981.2	33417.8	12669.6
C8orf82	sp|Q6P1X6|CH082_HUMAN	UPF0598 protein C8orf82 OS=Homo sapiens OX=9606 GN=C8orf82 PE=1 SV=2	10	172404	236942	246759	357528	377022	999825	630116
C9orf16	sp|Q9BUW7|CI016_HUMAN	UPF0184 protein C9orf16 OS=Homo sapiens OX=9606 GN=C9orf16 PE=1 SV=1	4.5	20396.6	63722.4	22606.5	32917.6	27545.9	28383.5	27600.6
C9orf40	sp|Q8IXQ3|CI040_HUMAN	Uncharacterized protein C9orf40 OS=Homo sapiens OX=9606 GN=C9orf40 PE=1 SV=1	6.5	72201	65834.3	71698.6	77313.1	70302.4	46979.4	67731.1
C9orf64	sp|Q5T6V5|QSPP_HUMAN	Queuosine salvage protein OS=Homo sapiens OX=9606 GN=C9orf64 PE=1 SV=1	48.5	1.09777e+06	1.6265e+06	1.16442e+06	1.98516e+06	941394	1.73711e+06	1.08419e+06
C9orf72	sp|Q96LT7|CI072_HUMAN	Guanine nucleotide exchange C9orf72 OS=Homo sapiens OX=9606 GN=C9orf72 PE=1 SV=2	10.5	102066	126559	84017.1	151778	161524	83696.6	121020
C9orf78	sp|Q9NZ63|TLS1_HUMAN	Telomere length and silencing protein 1 homolog OS=Homo sapiens OX=9606 GN=C9orf78 PE=1 SV=1	42.5	538641	751143	468755	544268	576277	457662	481814
C9orf85	sp|Q96MD7|CI085_HUMAN	Uncharacterized protein C9orf85 OS=Homo sapiens OX=9606 GN=C9orf85 PE=1 SV=1	0.5	50770.5	45422.2	28310.3
C9orf85	sp|Q96MD7-1|CI085_HUMAN	Isoform 2 of Uncharacterized protein C9orf85 OS=Homo sapiens OX=9606 GN=C9orf85	1.5	49755.3	48262.2	25734
CA10	sp|Q9NS85|CAH10_HUMAN	Carbonic anhydrase-related protein 10 OS=Homo sapiens OX=9606 GN=CA10 PE=2 SV=1	1	12340.8	22551.9	19100.2
CA14	sp|Q9ULX7|CAH14_HUMAN	Carbonic anhydrase 14 OS=Homo sapiens OX=9606 GN=CA14 PE=1 SV=1	18.5	60634	59526.5	64978.4	388654	53294.6	56638.6	134864
CA2	sp|P00918|CAH2_HUMAN	Carbonic anhydrase 2 OS=Homo sapiens OX=9606 GN=CA2 PE=1 SV=2	21.5	32146.8	38601	63206.8	55180	69769.9	185151	47901.8
CA3	sp|P07451|CAH3_HUMAN	Carbonic anhydrase 3 OS=Homo sapiens OX=9606 GN=CA3 PE=1 SV=3	7	26177.8	42187.3	125820	45451.6	27911.5	35243.6	52058.1
CA4	sp|P22748|CAH4_HUMAN	Carbonic anhydrase 4 OS=Homo sapiens OX=9606 GN=CA4 PE=1 SV=2	59	58202.2	209078	115517	292786	126334	165527	57625.9
CA5B	sp|Q9Y2D0|CAH5B_HUMAN	Carbonic anhydrase 5B, mitochondrial OS=Homo sapiens OX=9606 GN=CA5B PE=1 SV=1	4	13188.8	22123.8	22170.7	26450.1	30370.8	19195.2	43176.2
CA7	sp|P43166|CAH7_HUMAN	Carbonic anhydrase 7 OS=Homo sapiens OX=9606 GN=CA7 PE=1 SV=1	5	222210	46482.4	12169.5	15863	59116.1	17768.1	25943.5
CA8	sp|P35219|CAH8_HUMAN	Carbonic anhydrase-related protein OS=Homo sapiens OX=9606 GN=CA8 PE=1 SV=3	13	85811.5	252641	44955.5	25618.1	514209	64481	451423
CAAP1	sp|Q9H8G2|CAAP1_HUMAN	Caspase activity and apoptosis inhibitor 1 OS=Homo sapiens OX=9606 GN=CAAP1 PE=1 SV=2	20.5	302829	324873	224574	349618	319952	333422	200110
CAB39	sp|Q9Y376|CAB39_HUMAN	Calcium-binding protein 39 OS=Homo sapiens OX=9606 GN=CAB39 PE=1 SV=1	68	1.38099e+06	996011	1.38895e+06	1.38785e+06	1.42316e+06	1.19085e+06	1.44748e+06
CAB39L	sp|Q9H9S4|CB39L_HUMAN	Calcium-binding protein 39-like OS=Homo sapiens OX=9606 GN=CAB39L PE=1 SV=3	22.5	189627	172728	189739	255106	183518	164607	248328
CABIN1	sp|Q9Y6J0|CABIN_HUMAN	Calcineurin-binding protein cabin-1 OS=Homo sapiens OX=9606 GN=CABIN1 PE=1 SV=1	49	108348	92222.1	112191	110957	88157.6	131494	115252
CABLES1	sp|Q8TDN4|CABL1_HUMAN	CDK5 and ABL1 enzyme substrate 1 OS=Homo sapiens OX=9606 GN=CABLES1 PE=1 SV=2	3.5	28820.7	30378.3	33643.8	39394.2	22985.3	30637.6	32855.5
CABLES2	sp|Q9BTV7|CABL2_HUMAN	CDK5 and ABL1 enzyme substrate 2 OS=Homo sapiens OX=9606 GN=CABLES2 PE=1 SV=3	7	12545.7	16046.2	27203.6	33582.9	15328.7	18435.9	22132.7
CABP5	sp|Q9NP86|CABP5_HUMAN	Calcium-binding protein 5 OS=Homo sapiens OX=9606 GN=CABP5 PE=1 SV=1	1	310595	396504	448477	329140	493704	301737	403104
CACFD1	sp|Q9UGQ2|FLOWR_HUMAN	Calcium channel flower homolog OS=Homo sapiens OX=9606 GN=CACFD1 PE=1 SV=1	2.5	25447.5	60426.9	67477	236601	72119.3	56485.3	62346.5
CACHD1	sp|Q5VU97|CAHD1_HUMAN	VWFA and cache domain-containing protein 1 OS=Homo sapiens OX=9606 GN=CACHD1 PE=2 SV=2	17.5	47686.9	110743	52323.6	49537	83544.7	52854.7	111983
CACNA1A	sp|O00555|CAC1A_HUMAN	Voltage-dependent P/Q-type calcium channel subunit alpha-1A OS=Homo sapiens OX=9606 GN=CACNA1A PE=1 SV=3	19.5	71689.7	166503	63401.1	44929.2	170939	54283.1	160158
CACNA1A	tr|A0A1B0GTN7|A0A1B0GTN7_HUMAN	Voltage-dependent P/Q-type calcium channel subunit alpha OS=Homo sapiens OX=9606 GN=CACNA1A PE=1 SV=1	20.5	73738.1	171260	65212.7	45320.9	183052	56416.1	172050
CACNA1B	sp|Q00975|CAC1B_HUMAN	Voltage-dependent N-type calcium channel subunit alpha-1B OS=Homo sapiens OX=9606 GN=CACNA1B PE=1 SV=1	12	84376	128686	76141.9	70354.7	100920	61457.1	98087.2
CACNA1B	tr|F6RH32|F6RH32_HUMAN	Voltage-dependent N-type calcium channel subunit alpha OS=Homo sapiens OX=9606 GN=CACNA1B PE=1 SV=1	13	81653.6	127410	76786.1	66734.5	101112	61617.8	98135.5
CACNA1C	tr|F5GY28|F5GY28_HUMAN	Voltage-dependent L-type calcium channel subunit alpha OS=Homo sapiens OX=9606 GN=CACNA1C PE=1 SV=1	3				12108.3	19062.9	15224.6	16667
CACNA1C	sp|Q13936|CAC1C_HUMAN	Voltage-dependent L-type calcium channel subunit alpha-1C OS=Homo sapiens OX=9606 GN=CACNA1C PE=1 SV=4	0.5	7066.52	11324.2	22140.5
CACNA1C	tr|E9PDI6|E9PDI6_HUMAN	Voltage-dependent L-type calcium channel subunit alpha OS=Homo sapiens OX=9606 GN=CACNA1C PE=1 SV=1	6.5	18529.5	20058.1	28620.4	15067.3	20998.7	17985.4	22329.6
CACNA1E	sp|Q15878|CAC1E_HUMAN	Voltage-dependent R-type calcium channel subunit alpha-1E OS=Homo sapiens OX=9606 GN=CACNA1E PE=1 SV=3	16.5	53977.6	51177.3	64565.2	40674.2	45328.2	37992.5	54014.5
CACNA1G	sp|O43497-12|CAC1G_HUMAN	Isoform 12 of Voltage-dependent T-type calcium channel subunit alpha-1G OS=Homo sapiens OX=9606 GN=CACNA1G	1	9608.9	22410.8	20592.7
CACNA1S	sp|Q13698|CAC1S_HUMAN	Voltage-dependent L-type calcium channel subunit alpha-1S OS=Homo sapiens OX=9606 GN=CACNA1S PE=1 SV=4	1.5				80694.5	68010.4	112271	84704.5
CACNA2D1	sp|P54289|CA2D1_HUMAN	Voltage-dependent calcium channel subunit alpha-2/delta-1 OS=Homo sapiens OX=9606 GN=CACNA2D1 PE=1 SV=3	129	693161	1.56806e+06	885544	2.11301e+06	2.49779e+06	5.39802e+06	999506
CACNA2D1	sp|P54289-2|CA2D1_HUMAN	Isoform 2 of Voltage-dependent calcium channel subunit alpha-2/delta-1 OS=Homo sapiens OX=9606 GN=CACNA2D1	131	693161	1.56806e+06	885544	2.11301e+06	2.49779e+06	5.39802e+06	999506
CACNA2D1	sp|P54289-3|CA2D1_HUMAN	Isoform 3 of Voltage-dependent calcium channel subunit alpha-2/delta-1 OS=Homo sapiens OX=9606 GN=CACNA2D1	131	692840	1.57264e+06	886956	2.11301e+06	2.49779e+06	5.39802e+06	999506
CACNA2D2	sp|Q9NY47|CA2D2_HUMAN	Voltage-dependent calcium channel subunit alpha-2/delta-2 OS=Homo sapiens OX=9606 GN=CACNA2D2 PE=1 SV=2	66.5	117115	231633	305116	417615	353825	254941	337414
CACNA2D2	sp|Q9NY47-3|CA2D2_HUMAN	Isoform 3 of Voltage-dependent calcium channel subunit alpha-2/delta-2 OS=Homo sapiens OX=9606 GN=CACNA2D2	63.5	118812	239100	302158	418542	354793	254355	340036
CACNA2D3	sp|Q8IZS8|CA2D3_HUMAN	Voltage-dependent calcium channel subunit alpha-2/delta-3 OS=Homo sapiens OX=9606 GN=CACNA2D3 PE=1 SV=1	17	18208.2	30619.9	37968.1	22791.9	36316.9	20758.5	39748.3
CACNB1	sp|Q02641|CACB1_HUMAN	Voltage-dependent L-type calcium channel subunit beta-1 OS=Homo sapiens OX=9606 GN=CACNB1 PE=1 SV=3	32	103706	191248	131969	112450	149824	120374	195243
CACNB2	sp|Q08289-10|CACB2_HUMAN	Isoform 2cN4 of Voltage-dependent L-type calcium channel subunit beta-2 OS=Homo sapiens OX=9606 GN=CACNB2	14	91270.1	213570	118801	86332.7	159887	104992	184884
CACNB3	sp|P54284|CACB3_HUMAN	Voltage-dependent L-type calcium channel subunit beta-3 OS=Homo sapiens OX=9606 GN=CACNB3 PE=1 SV=1	21.5	60871.1	177098	88687	91874.1	98988.5	90166.9	106531
CACNB4	tr|A0A1B0GTK1|A0A1B0GTK1_HUMAN	Calcium channel voltage-dependent subunit beta 3 OS=Homo sapiens OX=9606 GN=CACNB4 PE=1 SV=1	11	23319.2	68300.7	31617.6	21190.4	54677.9	23253.7	60148.7
CACNG2	sp|Q9Y698|CCG2_HUMAN	Voltage-dependent calcium channel gamma-2 subunit OS=Homo sapiens OX=9606 GN=CACNG2 PE=1 SV=1	4.5	45400.5	139384	75698.3	53043	220075	32543.6	218309
CACNG3	sp|O60359|CCG3_HUMAN	Voltage-dependent calcium channel gamma-3 subunit OS=Homo sapiens OX=9606 GN=CACNG3 PE=2 SV=1	1.5				9908.55	21670.3	10458.1	20490.7
CACNG6	sp|Q9BXT2|CCG6_HUMAN	Voltage-dependent calcium channel gamma-6 subunit OS=Homo sapiens OX=9606 GN=CACNG6 PE=1 SV=1	1	631649	824881	576021	725759	640724	1.02425e+06	746404
CACNG8	sp|Q8WXS5|CCG8_HUMAN	Voltage-dependent calcium channel gamma-8 subunit OS=Homo sapiens OX=9606 GN=CACNG8 PE=2 SV=3	14	29941.3	35555.4	69526.7	27697.5	37971.9	21149.5	48922.8
CACTIN	sp|Q8WUQ7|CATIN_HUMAN	Cactin OS=Homo sapiens OX=9606 GN=CACTIN PE=1 SV=3	17.5	123978	95320.5	105746	96180.8	96830.7	164691	139665
CACUL1	sp|Q86Y37|CACL1_HUMAN	CDK2-associated and cullin domain-containing protein 1 OS=Homo sapiens OX=9606 GN=CACUL1 PE=1 SV=1	10.5	32483.8	27632.6	43948.3	42807	34314.5	26656.4	33572.5
CACYBP	sp|Q9HB71|CYBP_HUMAN	Calcyclin-binding protein OS=Homo sapiens OX=9606 GN=CACYBP PE=1 SV=2	76.5	9.80194e+06	7.94953e+06	8.29045e+06	5.62289e+06	7.64995e+06	8.11845e+06	4.76717e+06
CAD	sp|P27708|PYR1_HUMAN	CAD protein OS=Homo sapiens OX=9606 GN=CAD PE=1 SV=3	325	2.44416e+06	2.17749e+06	2.83822e+06	3.22521e+06	1.43442e+06	2.43055e+06	1.53175e+06
CADM1	sp|Q9BY67|CADM1_HUMAN	Cell adhesion molecule 1 OS=Homo sapiens OX=9606 GN=CADM1 PE=1 SV=2	52.5	1.34906e+06	684760	1.26979e+06	939209	903698	1.11027e+06	1.38371e+06
CADM2	sp|Q8N3J6|CADM2_HUMAN	Cell adhesion molecule 2 OS=Homo sapiens OX=9606 GN=CADM2 PE=2 SV=1	29.5	91652.7	101466	94878.3	217410	135414	80786.1	107929
CADM3	sp|Q8N126|CADM3_HUMAN	Cell adhesion molecule 3 OS=Homo sapiens OX=9606 GN=CADM3 PE=1 SV=1	52	542976	568466	263884	299457	288152	375804	621090
CADM4	sp|Q8NFZ8|CADM4_HUMAN	Cell adhesion molecule 4 OS=Homo sapiens OX=9606 GN=CADM4 PE=1 SV=1	39	146843	421510	202240	245516	541678	134146	446677
CADPS	sp|Q9ULU8|CAPS1_HUMAN	Calcium-dependent secretion activator 1 OS=Homo sapiens OX=9606 GN=CADPS PE=1 SV=3	194	1.23158e+06	2.60971e+06	1.92825e+06	2.57461e+06	2.55058e+06	459463	1.20765e+06
CADPS	tr|F1T0E5|F1T0E5_HUMAN	Calcium-dependent secretion activator 1 OS=Homo sapiens OX=9606 GN=CADPS PE=1 SV=1	215.5	1.69282e+06	3.55845e+06	2.66995e+06	3.59538e+06	3.66354e+06	623820	1.666e+06
CADPS	sp|Q9ULU8-2|CAPS1_HUMAN	Isoform 2 of Calcium-dependent secretion activator 1 OS=Homo sapiens OX=9606 GN=CADPS	206	1.69442e+06	3.57894e+06	2.67657e+06	3.5998e+06	3.67042e+06	618875	1.6718e+06
CADPS2	sp|Q86UW7|CAPS2_HUMAN	Calcium-dependent secretion activator 2 OS=Homo sapiens OX=9606 GN=CADPS2 PE=1 SV=2	55	927675	1.91836e+06	1.04277e+06	1.00889e+06	2.2228e+06	435877	1.60247e+06
CADPS2	tr|A0A087X1P3|A0A087X1P3_HUMAN	Calcium-dependent secretion activator 2 OS=Homo sapiens OX=9606 GN=CADPS2 PE=1 SV=1	56.5	977616	2.09571e+06	1.07406e+06	1.01871e+06	2.35599e+06	473160	1.72436e+06
CAGE1	sp|Q8TC20|CAGE1_HUMAN	Cancer-associated gene 1 protein OS=Homo sapiens OX=9606 GN=CAGE1 PE=1 SV=2	1	41095	35150.4	42829.7
CAGH3	tr|O15415|O15415_HUMAN	CAGH3 OS=Homo sapiens OX=9606 GN=CAGH3 PE=2 SV=1	3	18694.6	12525.6	21671	16644.6	21971.9	13022.2	17026.4
CALB1	sp|P05937|CALB1_HUMAN	Calbindin OS=Homo sapiens OX=9606 GN=CALB1 PE=1 SV=2	51.5	539361	1.33382e+06	261253	252255	1.6468e+06	370108	4.51218e+06
CALB2	sp|P22676|CALB2_HUMAN	Calretinin OS=Homo sapiens OX=9606 GN=CALB2 PE=2 SV=2	83.5	596075	1.19515e+06	1.31858e+06	348472	3.2572e+06	2.29014e+06	1.91817e+06
CALCOCO1	sp|Q9P1Z2|CACO1_HUMAN	Calcium-binding and coiled-coil domain-containing protein 1 OS=Homo sapiens OX=9606 GN=CALCOCO1 PE=1 SV=2	34.5	168445	161301	240160	98798.8	151633	251939	126724
CALCOCO2	sp|Q13137|CACO2_HUMAN	Calcium-binding and coiled-coil domain-containing protein 2 OS=Homo sapiens OX=9606 GN=CALCOCO2 PE=1 SV=1	16	101444	105168	119937	159363	64573.8	175339	102183
CALD1	sp|Q05682-2|CALD1_HUMAN	Isoform 2 of Caldesmon OS=Homo sapiens OX=9606 GN=CALD1	120	931018	1.30841e+06	1.19308e+06	853652	852688	738840	1.80235e+06
CALD1	sp|Q05682|CALD1_HUMAN	Caldesmon OS=Homo sapiens OX=9606 GN=CALD1 PE=1 SV=3	119.5	929514	1.30687e+06	1.19485e+06	860328	849803	743567	1.79743e+06
CALD1	sp|Q05682-4|CALD1_HUMAN	Isoform 4 of Caldesmon OS=Homo sapiens OX=9606 GN=CALD1	123	926156	1.30613e+06	1.19961e+06	852671	851110	743300	1.81759e+06
CALD1	sp|Q05682-3|CALD1_HUMAN	Isoform 3 of Caldesmon OS=Homo sapiens OX=9606 GN=CALD1	123.5	934647	1.31744e+06	1.19888e+06	851269	857732	741873	1.79939e+06
CALM2	sp|P0DP24|CALM2_HUMAN	Calmodulin-2 OS=Homo sapiens OX=9606 GN=CALM2 PE=1 SV=1	135	3.46598e+07	3.58061e+07	4.76288e+07	3.61006e+07	5.65463e+07	4.23943e+07	4.71062e+07
CALML3	sp|P27482|CALL3_HUMAN	Calmodulin-like protein 3 OS=Homo sapiens OX=9606 GN=CALML3 PE=1 SV=2	54.5	2.61934e+07	3.53519e+07	3.99325e+07	2.93334e+07	4.24296e+07	3.10419e+07	3.50128e+07
CALR	sp|P27797|CALR_HUMAN	Calreticulin OS=Homo sapiens OX=9606 GN=CALR PE=1 SV=1	207.5	3.4955e+07	2.12009e+07	3.14454e+07	2.67218e+07	2.86127e+07	4.0833e+07	3.8223e+07
CALU	sp|O43852-10|CALU_HUMAN	Isoform 10 of Calumenin OS=Homo sapiens OX=9606 GN=CALU	78	2.91467e+06	3.44209e+06	2.53131e+06	1.75866e+06	3.0566e+06	2.46995e+06	3.12658e+06
CALU	sp|O43852|CALU_HUMAN	Calumenin OS=Homo sapiens OX=9606 GN=CALU PE=1 SV=2	115	2.81599e+06	3.48238e+06	2.51736e+06	1.83882e+06	3.04632e+06	2.42653e+06	3.14988e+06
CALU	sp|O43852-2|CALU_HUMAN	Isoform 2 of Calumenin OS=Homo sapiens OX=9606 GN=CALU	101.5	2.80893e+06	3.45606e+06	2.48696e+06	1.8394e+06	3.00604e+06	2.34813e+06	3.04837e+06
CAMK1	sp|Q14012|KCC1A_HUMAN	Calcium/calmodulin-dependent protein kinase type 1 OS=Homo sapiens OX=9606 GN=CAMK1 PE=1 SV=1	19.5	368622	522913	357322	539772	531727	297678	389607
CAMK1D	sp|Q8IU85|KCC1D_HUMAN	Calcium/calmodulin-dependent protein kinase type 1D OS=Homo sapiens OX=9606 GN=CAMK1D PE=1 SV=1	29	175262	257833	267252	368103	428944	138930	337659
CAMK1D	sp|Q8IU85-2|KCC1D_HUMAN	Isoform 2 of Calcium/calmodulin-dependent protein kinase type 1D OS=Homo sapiens OX=9606 GN=CAMK1D	30	179695	260684	268311	368103	428944	138930	337659
CAMK2A	tr|A0A5K1VW76|A0A5K1VW76_HUMAN	Calcium/calmodulin-dependent protein kinase OS=Homo sapiens OX=9606 GN=CAMK2A PE=1 SV=1	116.5	732099	1.1218e+06	2.15521e+06	966584	1.1313e+06	866866	1.62542e+06
CAMK2A	sp|Q9UQM7-2|KCC2A_HUMAN	Isoform B of Calcium/calmodulin-dependent protein kinase type II subunit alpha OS=Homo sapiens OX=9606 GN=CAMK2A	82	190028	256110	585460	237039	274529	199752	352498
CAMK2A	tr|A0A5F9ZH50|A0A5F9ZH50_HUMAN	Calcium/calmodulin-dependent protein kinase OS=Homo sapiens OX=9606 GN=CAMK2A PE=1 SV=1	89	731701	1.1824e+06	2.11774e+06	903479	1.11627e+06	803704	1.7162e+06
CAMK2A	sp|Q9UQM7|KCC2A_HUMAN	Calcium/calmodulin-dependent protein kinase type II subunit alpha OS=Homo sapiens OX=9606 GN=CAMK2A PE=1 SV=2	89	194311	262793	585975	241940	278277	204924	350176
CAMK2B	sp|Q13554|KCC2B_HUMAN	Calcium/calmodulin-dependent protein kinase type II subunit beta OS=Homo sapiens OX=9606 GN=CAMK2B PE=1 SV=3	77.5	764645	1.51872e+06	1.46573e+06	951787	2.04506e+06	825860	2.11017e+06
CAMK2B	tr|H7C394|H7C394_HUMAN	Calcium/calmodulin-dependent protein kinase type II subunit beta (Fragment) OS=Homo sapiens OX=9606 GN=CAMK2B PE=1 SV=1	15.5	470896	843851	809616	688352	1.16481e+06	579972	989096
CAMK2B	sp|Q13554-4|KCC2B_HUMAN	Isoform 3 of Calcium/calmodulin-dependent protein kinase type II subunit beta OS=Homo sapiens OX=9606 GN=CAMK2B	65	1.06834e+06	2.06098e+06	2.09445e+06	1.41904e+06	2.42516e+06	1.13565e+06	2.88019e+06
CAMK2B	sp|Q13554-3|KCC2B_HUMAN	Isoform 2 of Calcium/calmodulin-dependent protein kinase type II subunit beta OS=Homo sapiens OX=9606 GN=CAMK2B	70	1.04359e+06	2.08178e+06	2.09285e+06	1.36191e+06	2.4851e+06	1.08497e+06	2.93948e+06
CAMK2D	sp|Q13557-4|KCC2D_HUMAN	Isoform Delta 4 of Calcium/calmodulin-dependent protein kinase type II subunit delta OS=Homo sapiens OX=9606 GN=CAMK2D	73	789629	1.1548e+06	1.30621e+06	1.02588e+06	1.35297e+06	1.06179e+06	1.95975e+06
CAMK2D	tr|E9PF82|E9PF82_HUMAN	Calcium/calmodulin-dependent protein kinase OS=Homo sapiens OX=9606 GN=CAMK2D PE=1 SV=1	98.5	1.27857e+06	2.01835e+06	2.29421e+06	1.76443e+06	2.44981e+06	1.82774e+06	3.50681e+06
CAMK2D	sp|Q13557|KCC2D_HUMAN	Calcium/calmodulin-dependent protein kinase type II subunit delta OS=Homo sapiens OX=9606 GN=CAMK2D PE=1 SV=3	85	1.14857e+06	1.73533e+06	1.99245e+06	1.67566e+06	1.94505e+06	1.65534e+06	2.88203e+06
CAMK2D	sp|Q13557-12|KCC2D_HUMAN	Isoform Delta 12 of Calcium/calmodulin-dependent protein kinase type II subunit delta OS=Homo sapiens OX=9606 GN=CAMK2D	84.5	1.31008e+06	1.99754e+06	2.34485e+06	1.67502e+06	1.97436e+06	1.5817e+06	3.14787e+06
CAMK2D	sp|Q13557-6|KCC2D_HUMAN	Isoform Delta 9 of Calcium/calmodulin-dependent protein kinase type II subunit delta OS=Homo sapiens OX=9606 GN=CAMK2D	86	1.15179e+06	1.73076e+06	1.97134e+06	1.67566e+06	1.94505e+06	1.65534e+06	2.88203e+06
CAMK2D	sp|Q13557-5|KCC2D_HUMAN	Isoform Delta 8 of Calcium/calmodulin-dependent protein kinase type II subunit delta OS=Homo sapiens OX=9606 GN=CAMK2D	70.5	793635	1.16377e+06	1.32869e+06	1.01704e+06	1.35526e+06	1.0899e+06	2.03448e+06
CAMK2G	sp|Q13555-10|KCC2G_HUMAN	Isoform 10 of Calcium/calmodulin-dependent protein kinase type II subunit gamma OS=Homo sapiens OX=9606 GN=CAMK2G	53.5	799500	1.49607e+06	1.27362e+06	1.14876e+06	1.82273e+06	1.19167e+06	1.62799e+06
CAMK2G	sp|Q13555-6|KCC2G_HUMAN	Isoform 6 of Calcium/calmodulin-dependent protein kinase type II subunit gamma OS=Homo sapiens OX=9606 GN=CAMK2G	32	516863	963021	710255	759644	1.02899e+06	777751	923195
CAMK2G	sp|Q13555-11|KCC2G_HUMAN	Isoform 11 of Calcium/calmodulin-dependent protein kinase type II subunit gamma OS=Homo sapiens OX=9606 GN=CAMK2G	35.5	573766	1.05535e+06	773351	757152	1.14304e+06	803347	1.00378e+06
CAMK2G	sp|Q13555|KCC2G_HUMAN	Calcium/calmodulin-dependent protein kinase type II subunit gamma OS=Homo sapiens OX=9606 GN=CAMK2G PE=1 SV=4	32	547102	1.03459e+06	781833	825848	1.13942e+06	799083	1.02305e+06
CAMK2G	sp|Q13555-5|KCC2G_HUMAN	Isoform 5 of Calcium/calmodulin-dependent protein kinase type II subunit gamma OS=Homo sapiens OX=9606 GN=CAMK2G	30	496552	970940	696486	736340	1.02933e+06	776530	925180
CAMK2N1	sp|Q7Z7J9|CK2N1_HUMAN	Calcium/calmodulin-dependent protein kinase II inhibitor 1 OS=Homo sapiens OX=9606 GN=CAMK2N1 PE=1 SV=1	2	10075.9	15396.4	19040.2
CAMK2N2	sp|Q96S95|CK2N2_HUMAN	Calcium/calmodulin-dependent protein kinase II inhibitor 2 OS=Homo sapiens OX=9606 GN=CAMK2N2 PE=2 SV=1	2	6318.39	14932.5	11946.3
CAMK4	sp|Q16566|KCC4_HUMAN	Calcium/calmodulin-dependent protein kinase type IV OS=Homo sapiens OX=9606 GN=CAMK4 PE=1 SV=1	67.5	694200	459507	352359	185980	1.38482e+06	245233	1.31814e+06
CAMKK1	sp|Q8N5S9|KKCC1_HUMAN	Calcium/calmodulin-dependent protein kinase kinase 1 OS=Homo sapiens OX=9606 GN=CAMKK1 PE=1 SV=2	27.5	277551	330188	188959	267511	338524	364879	146875
CAMKK2	sp|Q96RR4|KKCC2_HUMAN	Calcium/calmodulin-dependent protein kinase kinase 2 OS=Homo sapiens OX=9606 GN=CAMKK2 PE=1 SV=2	32	441224	230785	484973	391344	362613	216100	855373
CAMKMT	sp|Q7Z624|CMKMT_HUMAN	Calmodulin-lysine N-methyltransferase OS=Homo sapiens OX=9606 GN=CAMKMT PE=1 SV=2	6.5	149982	74371.2	138668	115221	86161.2	101674	74591.2
CAMKV	sp|Q8NCB2|CAMKV_HUMAN	CaM kinase-like vesicle-associated protein OS=Homo sapiens OX=9606 GN=CAMKV PE=2 SV=2	77	1.24785e+06	739292	1.28031e+06	288673	1.42446e+06	422705	1.21971e+06
CAMKV	tr|C9J9E2|C9J9E2_HUMAN	CaM kinase-like vesicle-associated protein OS=Homo sapiens OX=9606 GN=CAMKV PE=1 SV=1	46.5	1.03475e+06	582683	1.07865e+06	238097	960813	297166	884954
CAMLG	sp|P49069|CAMLG_HUMAN	Calcium signal-modulating cyclophilin ligand OS=Homo sapiens OX=9606 GN=CAMLG PE=1 SV=1	22.5	282098	294139	317404	273855	225214	331918	376749
CAMSAP1	sp|Q5T5Y3|CAMP1_HUMAN	Calmodulin-regulated spectrin-associated protein 1 OS=Homo sapiens OX=9606 GN=CAMSAP1 PE=1 SV=2	114	353202	414914	411619	545353	272657	310521	345283
CAMSAP2	sp|Q08AD1|CAMP2_HUMAN	Calmodulin-regulated spectrin-associated protein 2 OS=Homo sapiens OX=9606 GN=CAMSAP2 PE=1 SV=3	85	268882	305270	288226	162536	203594	230550	246086
CAMSAP3	sp|Q9P1Y5|CAMP3_HUMAN	Calmodulin-regulated spectrin-associated protein 3 OS=Homo sapiens OX=9606 GN=CAMSAP3 PE=1 SV=2	50	77964.4	226514	242127	316070	237008	108082	497757
CAMSAP3	sp|Q9P1Y5-2|CAMP3_HUMAN	Isoform 2 of Calmodulin-regulated spectrin-associated protein 3 OS=Homo sapiens OX=9606 GN=CAMSAP3	51	77964.4	226514	242127	316070	237008	108082	497757
CAMTA1	sp|Q9Y6Y1|CMTA1_HUMAN	Calmodulin-binding transcription activator 1 OS=Homo sapiens OX=9606 GN=CAMTA1 PE=1 SV=4	1	23528.1	48164.9	31690.3
CAND1	sp|Q86VP6|CAND1_HUMAN	Cullin-associated NEDD8-dissociated protein 1 OS=Homo sapiens OX=9606 GN=CAND1 PE=1 SV=2	307.5	6.97378e+06	7.66635e+06	8.97615e+06	9.6305e+06	8.02103e+06	6.86354e+06	8.15196e+06
CAND2	sp|O75155|CAND2_HUMAN	Cullin-associated NEDD8-dissociated protein 2 OS=Homo sapiens OX=9606 GN=CAND2 PE=1 SV=3	45	1.25318e+06	1.29768e+06	1.10042e+06	1.11015e+06	1.05759e+06	1.15722e+06	856701
CANT1	sp|Q8WVQ1|CANT1_HUMAN	Soluble calcium-activated nucleotidase 1 OS=Homo sapiens OX=9606 GN=CANT1 PE=1 SV=1	16.5	92760.5	173599	142504	170800	92665.6	145330	121989
CANX	sp|P27824|CALX_HUMAN	Calnexin OS=Homo sapiens OX=9606 GN=CANX PE=1 SV=2	224	1.07493e+07	6.01625e+06	8.42481e+06	5.62676e+06	6.70121e+06	1.08282e+07	9.16867e+06
CANX	tr|H0Y9Q7|H0Y9Q7_HUMAN	Calnexin (Fragment) OS=Homo sapiens OX=9606 GN=CANX PE=1 SV=1	117	9.38392e+06	5.77364e+06	7.59926e+06	4.85863e+06	5.55003e+06	9.88394e+06	8.11922e+06
CAP1	sp|Q01518|CAP1_HUMAN	Adenylyl cyclase-associated protein 1 OS=Homo sapiens OX=9606 GN=CAP1 PE=1 SV=5	128	5.41576e+06	1.0145e+07	6.36328e+06	6.84324e+06	8.63827e+06	4.30713e+06	4.69259e+06
CAP2	sp|P40123|CAP2_HUMAN	Adenylyl cyclase-associated protein 2 OS=Homo sapiens OX=9606 GN=CAP2 PE=1 SV=1	47	2.49559e+06	2.44059e+06	1.61591e+06	1.65992e+06	6.19884e+06	1.18638e+06	1.79287e+06
CAPG	sp|P40121|CAPG_HUMAN	Macrophage-capping protein OS=Homo sapiens OX=9606 GN=CAPG PE=1 SV=2	16	60465.7	168133	72642.9	86167.9	57171.8	49405.9	51095.4
CAPN1	sp|P07384|CAN1_HUMAN	Calpain-1 catalytic subunit OS=Homo sapiens OX=9606 GN=CAPN1 PE=1 SV=1	92	899013	1.033e+06	482269	1.79365e+06	617067	783949	857871
CAPN15	sp|O75808|CAN15_HUMAN	Calpain-15 OS=Homo sapiens OX=9606 GN=CAPN15 PE=1 SV=1	4.5	55172.8	50400.9	45362	36195	47132.2	30911.2	44703.4
CAPN2	sp|P17655|CAN2_HUMAN	Calpain-2 catalytic subunit OS=Homo sapiens OX=9606 GN=CAPN2 PE=1 SV=6	69	660097	730039	1.31098e+06	2.06318e+06	1.2088e+06	883693	1.18992e+06
CAPN5	sp|O15484|CAN5_HUMAN	Calpain-5 OS=Homo sapiens OX=9606 GN=CAPN5 PE=1 SV=2	20.5	44356	143214	79784.7	113981	116651	155291	88752.4
CAPN7	sp|Q9Y6W3|CAN7_HUMAN	Calpain-7 OS=Homo sapiens OX=9606 GN=CAPN7 PE=1 SV=1	34	123563	128444	126786	140166	134740	211290	120722
CAPNS1	sp|P04632|CPNS1_HUMAN	Calpain small subunit 1 OS=Homo sapiens OX=9606 GN=CAPNS1 PE=1 SV=1	66	510826	510579	452186	909880	555123	454574	631813
CAPRIN1	sp|Q14444|CAPR1_HUMAN	Caprin-1 OS=Homo sapiens OX=9606 GN=CAPRIN1 PE=1 SV=2	128	3.61846e+06	2.98334e+06	3.19735e+06	2.42886e+06	2.88522e+06	2.96151e+06	2.99221e+06
CAPS	sp|Q13938|CAYP1_HUMAN	Calcyphosin OS=Homo sapiens OX=9606 GN=CAPS PE=1 SV=2	4	13044.6	12904	14430.5	14712.1	11050.8	11959.1	17156.7
CAPZA1	sp|P52907|CAZA1_HUMAN	F-actin-capping protein subunit alpha-1 OS=Homo sapiens OX=9606 GN=CAPZA1 PE=1 SV=3	111	3.44252e+06	3.93313e+06	3.89844e+06	3.71926e+06	4.42139e+06	3.73746e+06	3.37084e+06
CAPZA2	sp|P47755|CAZA2_HUMAN	F-actin-capping protein subunit alpha-2 OS=Homo sapiens OX=9606 GN=CAPZA2 PE=1 SV=3	104	3.19077e+06	4.03733e+06	3.65383e+06	3.58917e+06	3.43747e+06	2.30151e+06	3.33566e+06
CAPZB	sp|P47756-2|CAPZB_HUMAN	Isoform 2 of F-actin-capping protein subunit beta OS=Homo sapiens OX=9606 GN=CAPZB	218.5	6.6201e+06	7.5139e+06	7.2814e+06	6.62374e+06	7.64455e+06	5.63693e+06	6.51009e+06
CAPZB	tr|B1AK85|B1AK85_HUMAN	F-actin-capping protein subunit beta OS=Homo sapiens OX=9606 GN=CAPZB PE=1 SV=1	163	2.08571e+06	2.44298e+06	2.31767e+06	2.08877e+06	2.48434e+06	1.79341e+06	2.10729e+06
CAPZB	sp|P47756|CAPZB_HUMAN	F-actin-capping protein subunit beta OS=Homo sapiens OX=9606 GN=CAPZB PE=1 SV=4	198	4.29211e+06	4.93003e+06	4.74752e+06	4.3574e+06	5.13074e+06	3.69397e+06	4.21365e+06
CARD19	sp|Q96LW7|CAR19_HUMAN	Caspase recruitment domain-containing protein 19 OS=Homo sapiens OX=9606 GN=CARD19 PE=1 SV=1	4	36762.5	39941.1	24687.1	21062.4	30165.8	67403.1	24830.2
CARD19	sp|Q96LW7-2|CAR19_HUMAN	Isoform 2 of Caspase recruitment domain-containing protein 19 OS=Homo sapiens OX=9606 GN=CARD19	4.5	36762.5	39941.1	24687.1	21062.4	30165.8	67403.1	24830.2
CARD8	sp|Q9Y2G2|CARD8_HUMAN	Caspase recruitment domain-containing protein 8 OS=Homo sapiens OX=9606 GN=CARD8 PE=1 SV=1	9.5	34469.2	53183.7	55507.3	75828.4	114664	23669.9	39999.3
CARD8	sp|Q9Y2G2-3|CARD8_HUMAN	Isoform 3 of Caspase recruitment domain-containing protein 8 OS=Homo sapiens OX=9606 GN=CARD8	2	14763	18376	13408.5	25953.3	39336.2	8484.72	10296.3
CARD8	tr|H0YB90|H0YB90_HUMAN	Caspase recruitment domain-containing protein 8 (Fragment) OS=Homo sapiens OX=9606 GN=CARD8 PE=1 SV=1	3	17759.8	29542	32279.6	35624.8	66133.9	13049.6	22133.4
CARHSP1	sp|Q9Y2V2|CHSP1_HUMAN	Calcium-regulated heat-stable protein 1 OS=Homo sapiens OX=9606 GN=CARHSP1 PE=1 SV=2	55	1.27071e+06	2.22995e+06	4.0373e+06	3.74748e+06	1.61107e+06	1.47095e+06	1.6687e+06
CARM1	sp|Q86X55|CARM1_HUMAN	Histone-arginine methyltransferase CARM1 OS=Homo sapiens OX=9606 GN=CARM1 PE=1 SV=3	42.5	1.26325e+06	1.11097e+06	1.23358e+06	929543	2.07687e+06	1.13355e+06	1.6165e+06
CARMIL1	sp|Q5VZK9|CARL1_HUMAN	F-actin-uncapping protein LRRC16A OS=Homo sapiens OX=9606 GN=CARMIL1 PE=1 SV=1	82.5	266518	168567	257601	533496	244985	457026	429864
CARMIL2	sp|Q6F5E8|CARL2_HUMAN	Capping protein, Arp2/3 and myosin-I linker protein 2 OS=Homo sapiens OX=9606 GN=CARMIL2 PE=1 SV=2	8.5	77460.8	157431	38254.2	71430.8	171710	157225	99084.3
CARMIL3	sp|Q8ND23|CARL3_HUMAN	Capping protein, Arp2/3 and myosin-I linker protein 3 OS=Homo sapiens OX=9606 GN=CARMIL3 PE=2 SV=2	7	55478.3	48038.1	31683.1	44673	25044	43361	57919.9
CARNMT1	sp|Q8N4J0|CARME_HUMAN	Carnosine N-methyltransferase OS=Homo sapiens OX=9606 GN=CARNMT1 PE=1 SV=1	3.5	66280.2	40650.8	20564.1	41988.2	20631.7	19016.6	24762.2
CARNS1	sp|A5YM72|CRNS1_HUMAN	Carnosine synthase 1 OS=Homo sapiens OX=9606 GN=CARNS1 PE=1 SV=3	3	214276	132593	181593	62698.7	165816	154938	205563
CARS1	sp|P49589|SYCC_HUMAN	Cysteine--tRNA ligase, cytoplasmic OS=Homo sapiens OX=9606 GN=CARS1 PE=1 SV=3	92.5	1.16511e+06	1.24496e+06	761518	638169	1.4733e+06	1.12868e+06	1.01513e+06
CARS1	sp|P49589-3|SYCC_HUMAN	Isoform 3 of Cysteine--tRNA ligase, cytoplasmic OS=Homo sapiens OX=9606 GN=CARS1	102.5	1.14261e+06	1.23281e+06	763240	653196	1.42688e+06	1.12459e+06	1.04043e+06
CARS1	sp|P49589-2|SYCC_HUMAN	Isoform 2 of Cysteine--tRNA ligase, cytoplasmic OS=Homo sapiens OX=9606 GN=CARS1	85.5	1.15173e+06	1.24658e+06	760747	626559	1.45251e+06	1.14648e+06	997428
CARS2	sp|Q9HA77|SYCM_HUMAN	Probable cysteine--tRNA ligase, mitochondrial OS=Homo sapiens OX=9606 GN=CARS2 PE=1 SV=1	33.5	243032	135553	203677	283215	275377	323965	212690
CARTPT	sp|Q16568|CART_HUMAN	Cocaine- and amphetamine-regulated transcript protein OS=Homo sapiens OX=9606 GN=CARTPT PE=1 SV=1	1	36895	36669.1	59134.5
CASC3	sp|O15234|CASC3_HUMAN	Protein CASC3 OS=Homo sapiens OX=9606 GN=CASC3 PE=1 SV=2	19	355397	238466	277033	307267	289660	311538	235918
CASD1	sp|Q96PB1|CASD1_HUMAN	N-acetylneuraminate 9-O-acetyltransferase OS=Homo sapiens OX=9606 GN=CASD1 PE=1 SV=1	3	21082.5	26804.6	29797.3
CASK	sp|O14936-3|CSKP_HUMAN	Isoform 3 of Peripheral plasma membrane protein CASK OS=Homo sapiens OX=9606 GN=CASK	103	1.10689e+06	1.65297e+06	1.5323e+06	1.30594e+06	1.6961e+06	1.33012e+06	1.25303e+06
CASK	tr|A0A2R8YEK3|A0A2R8YEK3_HUMAN	Peripheral plasma membrane protein CASK OS=Homo sapiens OX=9606 GN=CASK PE=1 SV=1	104	1.10478e+06	1.66697e+06	1.54407e+06	1.30472e+06	1.69381e+06	1.33837e+06	1.23482e+06
CASK	tr|Q5JS79|Q5JS79_HUMAN	Peripheral plasma membrane protein CASK (Fragment) OS=Homo sapiens OX=9606 GN=CASK PE=1 SV=2	44	401208	595939	570312	487363	620326	490999	451667
CASK	tr|A0A2R8YGH2|A0A2R8YGH2_HUMAN	Peripheral plasma membrane protein CASK (Fragment) OS=Homo sapiens OX=9606 GN=CASK PE=1 SV=1	14.5	256520	349963	320638	305752	347076	260135	279055
CASK	sp|O14936-2|CSKP_HUMAN	Isoform 2 of Peripheral plasma membrane protein CASK OS=Homo sapiens OX=9606 GN=CASK	106.5	1.11102e+06	1.66727e+06	1.54493e+06	1.31226e+06	1.68327e+06	1.3371e+06	1.23286e+06
CASK	sp|O14936|CSKP_HUMAN	Peripheral plasma membrane protein CASK OS=Homo sapiens OX=9606 GN=CASK PE=1 SV=3	104.5	1.11061e+06	1.66455e+06	1.54056e+06	1.30992e+06	1.68972e+06	1.33255e+06	1.23505e+06
CASKIN1	sp|Q8WXD9|CSKI1_HUMAN	Caskin-1 OS=Homo sapiens OX=9606 GN=CASKIN1 PE=1 SV=1	56	203568	431325	309965	256475	394618	243699	484744
CASKIN2	sp|Q8WXE0|CSKI2_HUMAN	Caskin-2 OS=Homo sapiens OX=9606 GN=CASKIN2 PE=1 SV=2	44.5	3.12704e+06	5.12663e+06	3.51536e+06	3.66145e+06	3.39948e+06	3.73187e+06	3.86167e+06
CASP14	sp|P31944|CASPE_HUMAN	Caspase-14 OS=Homo sapiens OX=9606 GN=CASP14 PE=1 SV=2	0.5	13563.7	18259.3	27232.5
CASP2	sp|P42575|CASP2_HUMAN	Caspase-2 OS=Homo sapiens OX=9606 GN=CASP2 PE=1 SV=2	21	141732	107910	176062	160231	135923	142563	237290
CASP3	sp|P42574|CASP3_HUMAN	Caspase-3 OS=Homo sapiens OX=9606 GN=CASP3 PE=1 SV=2	61.5	676175	839585	931305	1.63393e+06	673539	653494	631935
CASP6	sp|P55212|CASP6_HUMAN	Caspase-6 OS=Homo sapiens OX=9606 GN=CASP6 PE=1 SV=2	25.5	101701	346346	197513	282675	293682	111299	172377
CASP7	sp|P55210|CASP7_HUMAN	Caspase-7 OS=Homo sapiens OX=9606 GN=CASP7 PE=1 SV=1	5.5	37682.2	33365.7	48238.1	39560.6	35028.3	18809.2	27897.8
CASP8	sp|Q14790|CASP8_HUMAN	Caspase-8 OS=Homo sapiens OX=9606 GN=CASP8 PE=1 SV=1	1	8581.47	72372.5	9087.8
CASP8AP2	sp|Q9UKL3|C8AP2_HUMAN	CASP8-associated protein 2 OS=Homo sapiens OX=9606 GN=CASP8AP2 PE=1 SV=1	17	62596.9	59801.1	58510.2	59600.9	41781.9	62916.9	43431.1
CASP9	sp|P55211|CASP9_HUMAN	Caspase-9 OS=Homo sapiens OX=9606 GN=CASP9 PE=1 SV=3	5	14891.5	26983.6	16510.9	38262.7	23179.7	33127.6	30609.7
CASPR4	tr|Q8WX98|Q8WX98_HUMAN	Cell recognition protein CASPR4 OS=Homo sapiens OX=9606 GN=CASPR4 PE=2 SV=1	8	16596	113243	25248.9	17940.1	55260.4	16718.2	72592.3
CAST	sp|P20810-10|ICAL_HUMAN	Isoform 10 of Calpastatin OS=Homo sapiens OX=9606 GN=CAST	101	2.72084e+06	759137	707923	477166	689523	468101	855690
CASTOR2	sp|A6NHX0|CAST2_HUMAN	Cytosolic arginine sensor for mTORC1 subunit 2 OS=Homo sapiens OX=9606 GN=CASTOR2 PE=1 SV=3	11	155549	363007	253934	434343	176438	227509	216233
CASZ1	sp|Q86V15|CASZ1_HUMAN	Zinc finger protein castor homolog 1 OS=Homo sapiens OX=9606 GN=CASZ1 PE=1 SV=4	26	56220.9	153988	404007	328774	174271	107055	50471.9
CAT	sp|P04040|CATA_HUMAN	Catalase OS=Homo sapiens OX=9606 GN=CAT PE=1 SV=3	80	567055	463886	614826	597253	524465	741778	537808
CATSPERE	sp|Q5SY80|CTSRE_HUMAN	Cation channel sperm-associated protein subunit epsilon OS=Homo sapiens OX=9606 GN=CATSPERE PE=2 SV=1	2	51127.4	36676.7	47349.3	40040.3	43797.2	54815	37881.8
CAV1	sp|Q03135|CAV1_HUMAN	Caveolin-1 OS=Homo sapiens OX=9606 GN=CAV1 PE=1 SV=4	15	424638	211079	952069	466014	193652	247580	280232
CAV3	sp|P56539|CAV3_HUMAN	Caveolin-3 OS=Homo sapiens OX=9606 GN=CAV3 PE=1 SV=1	5.5	581867	50242.4	60118.2	94965.5	66953.5	70989.4	82426.6
CAVIN1	sp|Q6NZI2|CAVN1_HUMAN	Caveolae-associated protein 1 OS=Homo sapiens OX=9606 GN=CAVIN1 PE=1 SV=1	22.5	229055	122398	208737	217607	113351	183219	146664
CAVIN2	sp|O95810|CAVN2_HUMAN	Caveolae-associated protein 2 OS=Homo sapiens OX=9606 GN=CAVIN2 PE=1 SV=3	4.5	136430	82552.6	118288	125987	87574.9	125795	103233
CAVIN3	sp|Q969G5|CAVN3_HUMAN	Caveolae-associated protein 3 OS=Homo sapiens OX=9606 GN=CAVIN3 PE=1 SV=3	4.5	30058.5	22806	37687.6	27439.4	24673.8	22126.6	23078.4
CBARP	sp|Q8N350|CBARP_HUMAN	Voltage-dependent calcium channel beta subunit-associated regulatory protein OS=Homo sapiens OX=9606 GN=CBARP PE=1 SV=3	21	67267.1	115077	67189.8	86135.3	110909	130483	135902
CBFA2T2	sp|O43439|MTG8R_HUMAN	Protein CBFA2T2 OS=Homo sapiens OX=9606 GN=CBFA2T2 PE=1 SV=1	32	87631.5	128537	117408	224235	160407	215570	90135.2
CBFA2T3	sp|O75081|MTG16_HUMAN	Protein CBFA2T3 OS=Homo sapiens OX=9606 GN=CBFA2T3 PE=1 SV=2	13	42632.3	34123.3	57274.2	49253.8	68161.5	47433.2	58318.1
CBFB	sp|Q13951-2|PEBB_HUMAN	Isoform 2 of Core-binding factor subunit beta OS=Homo sapiens OX=9606 GN=CBFB	24.5	165457	106529	155757	151621	205762	184966	107792
CBFB	sp|Q13951|PEBB_HUMAN	Core-binding factor subunit beta OS=Homo sapiens OX=9606 GN=CBFB PE=1 SV=2	23	200582	135230	187255	176120	241721	208145	133126
CBL	sp|P22681|CBL_HUMAN	E3 ubiquitin-protein ligase CBL OS=Homo sapiens OX=9606 GN=CBL PE=1 SV=2	48	93258.3	191397	116351	142144	155678	159436	89797.2
CBLB	sp|Q13191|CBLB_HUMAN	E3 ubiquitin-protein ligase CBL-B OS=Homo sapiens OX=9606 GN=CBLB PE=1 SV=2	22	106173	124481	84032.4	84104.1	95300.4	180705	79534.4
CBLL1	sp|Q75N03|HAKAI_HUMAN	E3 ubiquitin-protein ligase Hakai OS=Homo sapiens OX=9606 GN=CBLL1 PE=1 SV=1	37.5	1.03964e+06	1.01559e+06	1.09589e+06	1.06727e+06	902099	1.31338e+06	1.22151e+06
CBLN1	sp|P23435|CBLN1_HUMAN	Cerebellin-1 OS=Homo sapiens OX=9606 GN=CBLN1 PE=1 SV=1	29.5	349184	316363	486034	232358	468722	521114	473900
CBLN2	sp|Q8IUK8|CBLN2_HUMAN	Cerebellin-2 OS=Homo sapiens OX=9606 GN=CBLN2 PE=2 SV=1	7.5	101801	127756	126612	59979.6	113315	131425	127887
CBLN3	sp|Q6UW01|CBLN3_HUMAN	Cerebellin-3 OS=Homo sapiens OX=9606 GN=CBLN3 PE=1 SV=1	4.5	75543.2	312542	21266.4	14725.8	81177.2	17443.1	74546.4
CBP	tr|Q712H4|Q712H4_HUMAN	CBP/MOZ protein (Fragment) OS=Homo sapiens OX=9606 GN=CBP/MOZ PE=2 SV=1	1.5	37008.3	32162.8	37087.2	49281.1	41826.8	77552.7	46014.7
CBP	tr|Q9BYU2|Q9BYU2_HUMAN	CBP/MORF protein (Fragment) OS=Homo sapiens OX=9606 GN=CBP/MORF PE=2 SV=1	0.5	95272.4	113150	107035
CBR1	sp|P16152|CBR1_HUMAN	Carbonyl reductase [NADPH] 1 OS=Homo sapiens OX=9606 GN=CBR1 PE=1 SV=3	79	1.33445e+06	1.69798e+06	1.09072e+06	1.20898e+06	1.78888e+06	851289	1.67059e+06
CBR3	sp|O75828|CBR3_HUMAN	Carbonyl reductase [NADPH] 3 OS=Homo sapiens OX=9606 GN=CBR3 PE=1 SV=3	43	312118	375516	334196	402012	399290	286570	315857
CBR4	sp|Q8N4T8|CBR4_HUMAN	Carbonyl reductase family member 4 OS=Homo sapiens OX=9606 GN=CBR4 PE=1 SV=3	20.5	294323	369654	265056	371316	236970	376942	319514
CBS	sp|P35520|CBS_HUMAN	Cystathionine beta-synthase OS=Homo sapiens OX=9606 GN=CBS PE=1 SV=2	70	3.99088e+06	1.13411e+06	517753	385205	1.05941e+06	293334	1.26955e+06
CBWD1	sp|Q9BRT8|CBWD1_HUMAN	COBW domain-containing protein 1 OS=Homo sapiens OX=9606 GN=CBWD1 PE=1 SV=1	16.5	530701	268396	249851	274813	328685	363048	194263
CBWD2	sp|Q8IUF1|CBWD2_HUMAN	COBW domain-containing protein 2 OS=Homo sapiens OX=9606 GN=CBWD2 PE=2 SV=1	17	530701	268396	249851	275473	328890	353548	191319
CBX1	sp|P83916|CBX1_HUMAN	Chromobox protein homolog 1 OS=Homo sapiens OX=9606 GN=CBX1 PE=1 SV=1	43	632502	644975	1.03252e+06	1.37405e+06	1.25764e+06	1.24742e+06	1.17396e+06
CBX2	sp|Q14781|CBX2_HUMAN	Chromobox protein homolog 2 OS=Homo sapiens OX=9606 GN=CBX2 PE=1 SV=2	43.5	356400	320472	716929	669368	383100	828364	405002
CBX3	sp|Q13185|CBX3_HUMAN	Chromobox protein homolog 3 OS=Homo sapiens OX=9606 GN=CBX3 PE=1 SV=4	81.5	2.58763e+06	1.95086e+06	2.42824e+06	2.67418e+06	2.88902e+06	2.53756e+06	3.28265e+06
CBX4	sp|O00257|CBX4_HUMAN	E3 SUMO-protein ligase CBX4 OS=Homo sapiens OX=9606 GN=CBX4 PE=1 SV=3	26.5	209033	191657	171268	196450	185979	352348	206261
CBX5	sp|P45973|CBX5_HUMAN	Chromobox protein homolog 5 OS=Homo sapiens OX=9606 GN=CBX5 PE=1 SV=1	58.5	4.9892e+06	2.11018e+06	4.87163e+06	3.9728e+06	5.47329e+06	3.90473e+06	3.72764e+06
CBX6	sp|O95503|CBX6_HUMAN	Chromobox protein homolog 6 OS=Homo sapiens OX=9606 GN=CBX6 PE=1 SV=1	8.5	58690.9	33020.8	53372.8	30183.7	32860.5	61114.4	59202.2
CBX7	sp|O95931|CBX7_HUMAN	Chromobox protein homolog 7 OS=Homo sapiens OX=9606 GN=CBX7 PE=1 SV=1	3.5	14712.5	25853.2	16244.4	20694.2	23279.9	24729.7	24216.4
CBX8	sp|Q9HC52|CBX8_HUMAN	Chromobox protein homolog 8 OS=Homo sapiens OX=9606 GN=CBX8 PE=1 SV=3	55	546859	562352	532127	737116	456379	1.09198e+06	808168
CBY1	sp|Q9Y3M2|CBY1_HUMAN	Protein chibby homolog 1 OS=Homo sapiens OX=9606 GN=CBY1 PE=1 SV=1	3.5	14361.4	10625.9	16465.8	13905.5	11751.6	14771	17441.1
CC2D1A	sp|Q6P1N0|C2D1A_HUMAN	Coiled-coil and C2 domain-containing protein 1A OS=Homo sapiens OX=9606 GN=CC2D1A PE=1 SV=1	51.5	125356	283582	190523	188633	215229	141588	268781
CC2D1B	sp|Q5T0F9-2|C2D1B_HUMAN	Isoform 2 of Coiled-coil and C2 domain-containing protein 1B OS=Homo sapiens OX=9606 GN=CC2D1B	18	121070	109368	140157	194800	95614.7	92974.3	137873
CC2D1B	sp|Q5T0F9|C2D1B_HUMAN	Coiled-coil and C2 domain-containing protein 1B OS=Homo sapiens OX=9606 GN=CC2D1B PE=1 SV=1	16.5	121070	109368	140157	188370	91274.1	96386.5	136063
CC2D2A	sp|Q9P2K1|C2D2A_HUMAN	Coiled-coil and C2 domain-containing protein 2A OS=Homo sapiens OX=9606 GN=CC2D2A PE=1 SV=3	7	26785.9	21696.6	29992.8	26501.2	30830.1	33476.1	22166.6
CCAR1	sp|Q8IX12|CCAR1_HUMAN	Cell division cycle and apoptosis regulator protein 1 OS=Homo sapiens OX=9606 GN=CCAR1 PE=1 SV=2	125	1.85844e+06	1.67282e+06	1.62846e+06	2.03515e+06	1.68566e+06	1.77695e+06	2.07817e+06
CCAR2	sp|Q8N163|CCAR2_HUMAN	Cell cycle and apoptosis regulator protein 2 OS=Homo sapiens OX=9606 GN=CCAR2 PE=1 SV=2	220.5	2.88093e+06	2.35852e+06	3.21157e+06	3.45941e+06	5.06401e+06	5.53184e+06	5.76665e+06
CCDC102A	sp|Q96A19|C102A_HUMAN	Coiled-coil domain-containing protein 102A OS=Homo sapiens OX=9606 GN=CCDC102A PE=1 SV=2	10	23775.7	26922.2	22923.4	25544.9	56508.2	17557.3	20884.7
CCDC106	sp|Q9BWC9|CC106_HUMAN	Coiled-coil domain-containing protein 106 OS=Homo sapiens OX=9606 GN=CCDC106 PE=1 SV=1	6.5	121615	56244.1	52657.9	65625.3	77132.9	81928.1	75653.4
CCDC110	sp|Q8TBZ0|CC110_HUMAN	Coiled-coil domain-containing protein 110 OS=Homo sapiens OX=9606 GN=CCDC110 PE=1 SV=1	1	74902.7	47243.1	48433.6
CCDC115	sp|Q96NT0|CC115_HUMAN	Coiled-coil domain-containing protein 115 OS=Homo sapiens OX=9606 GN=CCDC115 PE=1 SV=1	4.5	323620	447428	245773	303066	208773	331315	250316
CCDC117	sp|Q8IWD4|CC117_HUMAN	Coiled-coil domain-containing protein 117 OS=Homo sapiens OX=9606 GN=CCDC117 PE=1 SV=1	16	179976	163712	184788	192572	169811	249112	155335
CCDC12	sp|Q8WUD4|CCD12_HUMAN	Coiled-coil domain-containing protein 12 OS=Homo sapiens OX=9606 GN=CCDC12 PE=1 SV=1	25	591879	550144	449088	501167	554438	805187	575871
CCDC120	sp|Q96HB5|CC120_HUMAN	Coiled-coil domain-containing protein 120 OS=Homo sapiens OX=9606 GN=CCDC120 PE=1 SV=1	6.5	17022.2	21225.8	21676.6	18767.3	27029.5	20284.1	22812.3
CCDC124	sp|Q96CT7|CC124_HUMAN	Coiled-coil domain-containing protein 124 OS=Homo sapiens OX=9606 GN=CCDC124 PE=1 SV=1	68	3.05931e+06	3.17494e+06	2.77786e+06	2.0203e+06	2.42292e+06	4.16789e+06	2.81905e+06
CCDC126	sp|Q96EE4|CC126_HUMAN	Coiled-coil domain-containing protein 126 OS=Homo sapiens OX=9606 GN=CCDC126 PE=2 SV=2	3	45597.6	75474.8	45735	34820.9	75139	89757	47120.7
CCDC127	sp|Q96BQ5|CC127_HUMAN	Coiled-coil domain-containing protein 127 OS=Homo sapiens OX=9606 GN=CCDC127 PE=1 SV=1	17.5	160536	200868	248461	223924	238739	332316	414969
CCDC130	sp|P13994|CC130_HUMAN	Coiled-coil domain-containing protein 130 OS=Homo sapiens OX=9606 GN=CCDC130 PE=1 SV=2	11.5	30647.2	34116.7	40317	42361.6	30395.4	41140.2	76170
CCDC134	sp|Q9H6E4|CC134_HUMAN	Coiled-coil domain-containing protein 134 OS=Homo sapiens OX=9606 GN=CCDC134 PE=1 SV=1	19.5	588397	569301	320927	370522	256599	456205	300393
CCDC136	sp|Q96JN2|CC136_HUMAN	Coiled-coil domain-containing protein 136 OS=Homo sapiens OX=9606 GN=CCDC136 PE=1 SV=3	6.5	15671.7	45118.4	20228.7	21758.8	34709.5	16443.4	29975.1
CCDC137	sp|Q6PK04|CC137_HUMAN	Coiled-coil domain-containing protein 137 OS=Homo sapiens OX=9606 GN=CCDC137 PE=1 SV=1	23.5	279411	348509	281546	269535	102474	255311	172988
CCDC138	sp|Q96M89|CC138_HUMAN	Coiled-coil domain-containing protein 138 OS=Homo sapiens OX=9606 GN=CCDC138 PE=1 SV=1	4	84374.3	75409.2	91966.8	84820.8	31795.3	105649	66669.5
CCDC14	sp|Q49A88|CCD14_HUMAN	Coiled-coil domain-containing protein 14 OS=Homo sapiens OX=9606 GN=CCDC14 PE=1 SV=3	14	45650.3	44621.7	57161.4	41506.8	43709.5	39670.5	28220.2
CCDC141	sp|Q6ZP82|CC141_HUMAN	Coiled-coil domain-containing protein 141 OS=Homo sapiens OX=9606 GN=CCDC141 PE=1 SV=2	4.5	80914.8	77369.1	79140	61412.4	51949.2	70079.9	39333.8
CCDC141	sp|Q6ZP82-2|CC141_HUMAN	Isoform 2 of Coiled-coil domain-containing protein 141 OS=Homo sapiens OX=9606 GN=CCDC141	5	80914.8	77369.1	79140	55083.5	47251.1	70047.8	42433.7
CCDC144B	sp|Q3MJ40|C144B_HUMAN	Coiled-coil domain-containing protein 144B OS=Homo sapiens OX=9606 GN=CCDC144B PE=2 SV=1	3	76998	37305.9	42669.5	51706.7	52949	59553.6	40590.7
CCDC144CP	sp|Q8IYA2|C144C_HUMAN	Putative coiled-coil domain-containing protein 144C OS=Homo sapiens OX=9606 GN=CCDC144CP PE=5 SV=3	2.5	149518	40042.9	52390.9	62848.3	64358.3	72386	49337
CCDC146	sp|Q8IYE0-2|CC146_HUMAN	Isoform 2 of Coiled-coil domain-containing protein 146 OS=Homo sapiens OX=9606 GN=CCDC146	1				16134.9	21803.7	13061.2	14037.4
CCDC149	sp|Q6ZUS6|CC149_HUMAN	Coiled-coil domain-containing protein 149 OS=Homo sapiens OX=9606 GN=CCDC149 PE=2 SV=2	2.5	11382.6	20456.4	16683.9	17017.4	18042.6	18632.2	16881.5
CCDC15	sp|Q0P6D6|CCD15_HUMAN	Coiled-coil domain-containing protein 15 OS=Homo sapiens OX=9606 GN=CCDC15 PE=2 SV=2	4.5	37479.8	39672.4	35533.3	44764.8	32659.1	31912.6	39751.7
CCDC151	sp|A5D8V7|CC151_HUMAN	Coiled-coil domain-containing protein 151 OS=Homo sapiens OX=9606 GN=CCDC151 PE=1 SV=1	1	79078.1	126882	137171
CCDC154	sp|A6NI56|CC154_HUMAN	Coiled-coil domain-containing protein 154 OS=Homo sapiens OX=9606 GN=CCDC154 PE=2 SV=5	0.5				24307.2	17816.3	16075.8	21301.1
CCDC167	sp|Q9P0B6|CC167_HUMAN	Coiled-coil domain-containing protein 167 OS=Homo sapiens OX=9606 GN=CCDC167 PE=1 SV=2	9.5	461136	482499	525435	723215	256113	1.07747e+06	394299
CCDC170	sp|Q8IYT3|CC170_HUMAN	Coiled-coil domain-containing protein 170 OS=Homo sapiens OX=9606 GN=CCDC170 PE=1 SV=3	5	239696	388021	184147	145675	166356	218763	155069
CCDC171	sp|Q6TFL3|CC171_HUMAN	Coiled-coil domain-containing protein 171 OS=Homo sapiens OX=9606 GN=CCDC171 PE=2 SV=1	1.5	17819.8	16376.6	20479.8	26254	18110.8	10139.8	17541.7
CCDC174	sp|Q6PII3|CC174_HUMAN	Coiled-coil domain-containing protein 174 OS=Homo sapiens OX=9606 GN=CCDC174 PE=1 SV=3	10	95665.1	86539.9	96439.7	151123	111723	120548	137124
CCDC175	sp|P0C221|CC175_HUMAN	Coiled-coil domain-containing protein 175 OS=Homo sapiens OX=9606 GN=CCDC175 PE=4 SV=2	1				11076.1	16531.6	17763.3	12813.6
CCDC177	sp|Q9NQR7|CC177_HUMAN	Coiled-coil domain-containing protein 177 OS=Homo sapiens OX=9606 GN=CCDC177 PE=2 SV=3	14	77591.1	73374.3	76129.4	39064.9	94580	181170	77225.1
CCDC18	sp|Q5T9S5|CCD18_HUMAN	Coiled-coil domain-containing protein 18 OS=Homo sapiens OX=9606 GN=CCDC18 PE=1 SV=1	6.5	331582	135737	341236	198863	217771	166134	254248
CCDC181	sp|Q5TID7|CC181_HUMAN	Coiled-coil domain-containing protein 181 OS=Homo sapiens OX=9606 GN=CCDC181 PE=2 SV=1	2	38676.6	34199.2	36063.9	56342.8	50198.3	31114.1	39324.3
CCDC186	sp|Q7Z3E2|CC186_HUMAN	Coiled-coil domain-containing protein 186 OS=Homo sapiens OX=9606 GN=CCDC186 PE=1 SV=2	21	61874.9	59079.2	49018.7	70622.3	37775.1	34595.9	52814.5
CCDC22	sp|O60826|CCD22_HUMAN	Coiled-coil domain-containing protein 22 OS=Homo sapiens OX=9606 GN=CCDC22 PE=1 SV=1	41	270070	292549	330400	284522	315739	303333	235534
CCDC25	sp|Q86WR0|CCD25_HUMAN	Coiled-coil domain-containing protein 25 OS=Homo sapiens OX=9606 GN=CCDC25 PE=1 SV=2	42.5	977074	918077	930999	755176	2.00057e+06	1.41934e+06	461321
CCDC28A	sp|Q8IWP9|CC28A_HUMAN	Coiled-coil domain-containing protein 28A OS=Homo sapiens OX=9606 GN=CCDC28A PE=1 SV=1	10	38352.3	47484.6	69260	57834.1	66702	62525.3	90899.6
CCDC28B	sp|Q9BUN5|CC28B_HUMAN	Coiled-coil domain-containing protein 28B OS=Homo sapiens OX=9606 GN=CCDC28B PE=1 SV=2	0.5	18904	13854.7	11347.9
CCDC32	sp|Q9BV29|CCD32_HUMAN	Coiled-coil domain-containing protein 32 OS=Homo sapiens OX=9606 GN=CCDC32 PE=1 SV=2	3	100182	88733.8	68223.4	89239.3	97285.1	80684.1	86992.9
CCDC34	sp|Q96HJ3|CCD34_HUMAN	Coiled-coil domain-containing protein 34 OS=Homo sapiens OX=9606 GN=CCDC34 PE=1 SV=2	1	23541.8	15563.4	18924.9
CCDC43	sp|Q96MW1|CCD43_HUMAN	Coiled-coil domain-containing protein 43 OS=Homo sapiens OX=9606 GN=CCDC43 PE=1 SV=2	27.5	546421	396201	394899	476986	352791	624375	329433
CCDC46	tr|A2RRR7|A2RRR7_HUMAN	CCDC46 protein OS=Homo sapiens OX=9606 GN=CCDC46 PE=2 SV=1	28	42918.7	72711.9	82072.3	116824	44592.6	96606.7	31571.8
CCDC47	sp|Q96A33|CCD47_HUMAN	Coiled-coil domain-containing protein 47 OS=Homo sapiens OX=9606 GN=CCDC47 PE=1 SV=1	64	875113	837074	809911	628388	692138	988192	847561
CCDC50	sp|Q8IVM0-2|CCD50_HUMAN	Isoform 2 of Coiled-coil domain-containing protein 50 OS=Homo sapiens OX=9606 GN=CCDC50	45	527142	429832	657087	650383	704767	453464	491387
CCDC50	sp|Q8IVM0|CCD50_HUMAN	Coiled-coil domain-containing protein 50 OS=Homo sapiens OX=9606 GN=CCDC50 PE=1 SV=1	47	522091	427857	656634	629247	688472	458955	487421
CCDC51	sp|Q96ER9|MITOK_HUMAN	Mitochondrial potassium channel OS=Homo sapiens OX=9606 GN=CCDC51 PE=1 SV=2	36.5	505736	447050	236496	286622	401501	497717	325791
CCDC57	sp|Q2TAC2|CCD57_HUMAN	Coiled-coil domain-containing protein 57 OS=Homo sapiens OX=9606 GN=CCDC57 PE=1 SV=3	1	44969.8	35803.2	38002.5
CCDC58	sp|Q4VC31|CCD58_HUMAN	Coiled-coil domain-containing protein 58 OS=Homo sapiens OX=9606 GN=CCDC58 PE=1 SV=1	26.5	1.18983e+06	921309	902868	782324	1.1317e+06	1.19512e+06	1.30067e+06
CCDC59	sp|Q9P031|TAP26_HUMAN	Thyroid transcription factor 1-associated protein 26 OS=Homo sapiens OX=9606 GN=CCDC59 PE=1 SV=2	15.5	209090	91178.5	160633	71138.6	56476.5	161101	111080
CCDC6	sp|Q16204|CCDC6_HUMAN	Coiled-coil domain-containing protein 6 OS=Homo sapiens OX=9606 GN=CCDC6 PE=1 SV=2	56.5	1.49105e+06	1.8624e+06	1.05783e+06	748439	1.32012e+06	1.00782e+06	1.35932e+06
CCDC61	sp|Q9Y6R9|CCD61_HUMAN	Coiled-coil domain-containing protein 61 OS=Homo sapiens OX=9606 GN=CCDC61 PE=1 SV=3	12.5	122547	87489.5	216936	136914	129788	115718	115654
CCDC71	sp|Q8IV32|CCD71_HUMAN	Coiled-coil domain-containing protein 71 OS=Homo sapiens OX=9606 GN=CCDC71 PE=1 SV=3	10.5	106730	132202	86189.9	188637	43823.7	184516	85931.3
CCDC71L	sp|Q8N9Z2|CC71L_HUMAN	Coiled-coil domain-containing protein 71L OS=Homo sapiens OX=9606 GN=CCDC71L PE=1 SV=2	10	45798.3	194376	45570	68618.9	72401.8	104951	98299.5
CCDC73	sp|Q6ZRK6|CCD73_HUMAN	Coiled-coil domain-containing protein 73 OS=Homo sapiens OX=9606 GN=CCDC73 PE=2 SV=2	3	20714.6	42857	37877.6	33431.9	22736.9	61303	31265.8
CCDC77	sp|Q9BR77|CCD77_HUMAN	Coiled-coil domain-containing protein 77 OS=Homo sapiens OX=9606 GN=CCDC77 PE=1 SV=1	6.5	27184.7	25745.8	38321.9	30091.7	34039	48264.4	20170.6
CCDC8	sp|Q9H0W5|CCDC8_HUMAN	Coiled-coil domain-containing protein 8 OS=Homo sapiens OX=9606 GN=CCDC8 PE=1 SV=2	5.5				12947.6	12317.3	12619.3	12193.1
CCDC82	sp|Q8N4S0|CCD82_HUMAN	Coiled-coil domain-containing protein 82 OS=Homo sapiens OX=9606 GN=CCDC82 PE=1 SV=2	13.5	106085	123367	101821	141390	149498	116044	125858
CCDC83	sp|Q8IWF9|CCD83_HUMAN	Coiled-coil domain-containing protein 83 OS=Homo sapiens OX=9606 GN=CCDC83 PE=1 SV=2	0.5	242194	136762	149045
CCDC85A	sp|Q96PX6|CC85A_HUMAN	Coiled-coil domain-containing protein 85A OS=Homo sapiens OX=9606 GN=CCDC85A PE=1 SV=3	6.5	35478.4	41288.6	47542.8	36927.2	56418.8	20063.2	54784.6
CCDC85B	sp|Q15834|CC85B_HUMAN	Coiled-coil domain-containing protein 85B OS=Homo sapiens OX=9606 GN=CCDC85B PE=1 SV=2	6.5	41657.3	48631.9	36830.7	36544.3	48729.1	32864.1	29183.7
CCDC85C	sp|A6NKD9|CC85C_HUMAN	Coiled-coil domain-containing protein 85C OS=Homo sapiens OX=9606 GN=CCDC85C PE=1 SV=1	15	85157	112997	45191.5	71405.4	63789.2	69792.2	34530.5
CCDC86	sp|Q9H6F5|CCD86_HUMAN	Coiled-coil domain-containing protein 86 OS=Homo sapiens OX=9606 GN=CCDC86 PE=1 SV=1	39.5	842291	537790	410485	261402	319877	638957	392477
CCDC88A	tr|H7C2C6|H7C2C6_HUMAN	Girdin (Fragment) OS=Homo sapiens OX=9606 GN=CCDC88A PE=1 SV=1	97.5	477233	334960	489124	703663	543575	285647	256341
CCDC88A	sp|Q3V6T2|GRDN_HUMAN	Girdin OS=Homo sapiens OX=9606 GN=CCDC88A PE=1 SV=2	190.5	767102	581683	788209	1.14778e+06	886336	462050	412141
CCDC88B	sp|A6NC98|CC88B_HUMAN	Coiled-coil domain-containing protein 88B OS=Homo sapiens OX=9606 GN=CCDC88B PE=1 SV=1	5	95121.3	96381.7	101087	163090	116077	57395	61395.9
CCDC88C	sp|Q9P219|DAPLE_HUMAN	Protein Daple OS=Homo sapiens OX=9606 GN=CCDC88C PE=1 SV=3	126	307054	291781	473056	214785	568436	315301	280816
CCDC9	sp|Q9Y3X0|CCDC9_HUMAN	Coiled-coil domain-containing protein 9 OS=Homo sapiens OX=9606 GN=CCDC9 PE=1 SV=1	29.5	258345	288951	445671	353448	474514	394404	257550
CCDC9	tr|A0A2R8Y4Z8|A0A2R8Y4Z8_HUMAN	Coiled-coil domain-containing protein 9 OS=Homo sapiens OX=9606 GN=CCDC9 PE=1 SV=1	35	251746	285921	443357	349638	470608	389722	252886
CCDC90B	tr|E9PKQ5|E9PKQ5_HUMAN	Coiled-coil domain-containing protein 90B, mitochondrial OS=Homo sapiens OX=9606 GN=CCDC90B PE=1 SV=1	15.5	246910	364700	292652	341285	460552	529070	515167
CCDC90B	sp|Q9GZT6|CC90B_HUMAN	Coiled-coil domain-containing protein 90B, mitochondrial OS=Homo sapiens OX=9606 GN=CCDC90B PE=1 SV=2	27	180364	229136	189851	234971	318435	357223	337497
CCDC91	sp|Q7Z6B0|CCD91_HUMAN	Coiled-coil domain-containing protein 91 OS=Homo sapiens OX=9606 GN=CCDC91 PE=1 SV=2	37	569666	545684	600216	551972	767632	541181	432139
CCDC92	sp|Q53HC0|CCD92_HUMAN	Coiled-coil domain-containing protein 92 OS=Homo sapiens OX=9606 GN=CCDC92 PE=1 SV=2	24	90755.5	93424.9	119418	138420	125280	97641	220840
CCDC93	sp|Q567U6|CCD93_HUMAN	Coiled-coil domain-containing protein 93 OS=Homo sapiens OX=9606 GN=CCDC93 PE=1 SV=2	62	334673	391111	418714	429993	281730	406440	356832
CCDC97	sp|Q96F63|CCD97_HUMAN	Coiled-coil domain-containing protein 97 OS=Homo sapiens OX=9606 GN=CCDC97 PE=1 SV=1	13.5	128395	106780	135032	141461	124775	102278	111667
CCER2	sp|I3L3R5|CCER2_HUMAN	Coiled-coil domain-containing glutamate-rich protein 2 OS=Homo sapiens OX=9606 GN=CCER2 PE=2 SV=1	4	20334.4	22968.5	21082.7	24215.6	30751.9	44702.2	40393.5
CCHCR1	tr|A0A0G2JII5|A0A0G2JII5_HUMAN	Alpha-helical coiled-coil rod protein OS=Homo sapiens OX=9606 GN=CCHCR1 PE=1 SV=1	2.5	19214.7	19707.5	17726.6	16342.2	11738.3	17281.1	13902.8
CCHCR1	sp|Q8TD31|CCHCR_HUMAN	Coiled-coil alpha-helical rod protein 1 OS=Homo sapiens OX=9606 GN=CCHCR1 PE=1 SV=2	3	31387.7	29286.7	28766.9	28253.5	20955.6	31982.8	23473.1
CCM2	sp|Q9BSQ5|CCM2_HUMAN	Cerebral cavernous malformations 2 protein OS=Homo sapiens OX=9606 GN=CCM2 PE=1 SV=1	18.5	84428	108011	125191	177187	123021	98680.4	117220
CCN1	sp|O00622|CCN1_HUMAN	CCN family member 1 OS=Homo sapiens OX=9606 GN=CCN1 PE=1 SV=1	2.5	13250.4	11140.5	13430	9738.02	10734	4618.95	7750.42
CCN2	sp|P29279|CCN2_HUMAN	CCN family member 2 OS=Homo sapiens OX=9606 GN=CCN2 PE=1 SV=2	2	43980.3	36940.2	57487.6	46637.4	31006.9	27640	29087.4
CCNA1	sp|P78396|CCNA1_HUMAN	Cyclin-A1 OS=Homo sapiens OX=9606 GN=CCNA1 PE=1 SV=1	0.5	24509.9	23928.9	21473.1
CCNA2	sp|P20248|CCNA2_HUMAN	Cyclin-A2 OS=Homo sapiens OX=9606 GN=CCNA2 PE=1 SV=2	11	307410	261324	301366	318139	202760	203603	138281
CCNB1	sp|P14635|CCNB1_HUMAN	G2/mitotic-specific cyclin-B1 OS=Homo sapiens OX=9606 GN=CCNB1 PE=1 SV=1	20	299703	240845	300295	328523	172818	256091	171510
CCNB2	sp|O95067|CCNB2_HUMAN	G2/mitotic-specific cyclin-B2 OS=Homo sapiens OX=9606 GN=CCNB2 PE=1 SV=1	18	133828	97051.2	106377	130417	64450.5	64385.8	54816.6
CCNC	sp|P24863|CCNC_HUMAN	Cyclin-C OS=Homo sapiens OX=9606 GN=CCNC PE=1 SV=2	7	76580.4	77362.9	70299.1	89101.5	51414.1	52265.7	91437.5
CCND1	sp|P24385|CCND1_HUMAN	G1/S-specific cyclin-D1 OS=Homo sapiens OX=9606 GN=CCND1 PE=1 SV=1	2				11766.7	12718.4	10227.3	16942.7
CCND2	sp|P30279|CCND2_HUMAN	G1/S-specific cyclin-D2 OS=Homo sapiens OX=9606 GN=CCND2 PE=1 SV=1	16.5	126421	75484.8	219105	164431	702707	278940	69043.9
CCND3	sp|P30281|CCND3_HUMAN	G1/S-specific cyclin-D3 OS=Homo sapiens OX=9606 GN=CCND3 PE=1 SV=2	4	49120.2	64581.6	45431.4	54777.3	79793.9	33853.5	35751.9
CCNDBP1	sp|O95273|CCDB1_HUMAN	Cyclin-D1-binding protein 1 OS=Homo sapiens OX=9606 GN=CCNDBP1 PE=1 SV=2	3.5	33234	52028.7	34599.5	43585.1	30993.8	25778.4	44221.6
CCNH	sp|P51946|CCNH_HUMAN	Cyclin-H OS=Homo sapiens OX=9606 GN=CCNH PE=1 SV=1	17	138142	149239	114943	119633	125411	181747	120962
CCNK	sp|O75909|CCNK_HUMAN	Cyclin-K OS=Homo sapiens OX=9606 GN=CCNK PE=1 SV=2	36.5	435347	482117	425848	444397	375390	465750	389662
CCNL1	sp|Q9UK58|CCNL1_HUMAN	Cyclin-L1 OS=Homo sapiens OX=9606 GN=CCNL1 PE=1 SV=1	7.5	216219	213538	229863	194311	185514	327382	256453
CCNL2	sp|Q96S94|CCNL2_HUMAN	Cyclin-L2 OS=Homo sapiens OX=9606 GN=CCNL2 PE=1 SV=1	3	60232.9	26296.7	35972.5
CCNQ	sp|Q8N1B3|CCNQ_HUMAN	Cyclin-Q OS=Homo sapiens OX=9606 GN=CCNQ PE=1 SV=2	5	30140.6	38718.6	28937.9	29153.2	28999.9	39872.2	25867.4
CCNT1	sp|O60563|CCNT1_HUMAN	Cyclin-T1 OS=Homo sapiens OX=9606 GN=CCNT1 PE=1 SV=1	27.5	185959	219248	169591	174524	196503	218053	168104
CCNT2	sp|O60583|CCNT2_HUMAN	Cyclin-T2 OS=Homo sapiens OX=9606 GN=CCNT2 PE=1 SV=2	23	177514	188034	147487	202204	90668.5	184967	212686
CCNY	sp|Q8ND76|CCNY_HUMAN	Cyclin-Y OS=Homo sapiens OX=9606 GN=CCNY PE=1 SV=2	21	166806	233378	197708	154576	235608	194297	220026
CCNYL1	sp|Q8N7R7|CCYL1_HUMAN	Cyclin-Y-like protein 1 OS=Homo sapiens OX=9606 GN=CCNYL1 PE=1 SV=2	15.5	144410	193623	184989	151807	200834	157844	172470
CCP110	sp|O43303|CP110_HUMAN	Centriolar coiled-coil protein of 110 kDa OS=Homo sapiens OX=9606 GN=CCP110 PE=1 SV=3	58	77937.1	85859.6	150471	158495	115463	67197.6	113514
CCPG1	sp|Q9ULG6|CCPG1_HUMAN	Cell cycle progression protein 1 OS=Homo sapiens OX=9606 GN=CCPG1 PE=1 SV=3	4.5	24825.8	29669.1	20146.2	19121.2	33057.2	29138.5	25298.9
CCS	sp|O14618|CCS_HUMAN	Copper chaperone for superoxide dismutase OS=Homo sapiens OX=9606 GN=CCS PE=1 SV=1	38	396644	315752	428072	377305	310412	322729	212500
CCSAP	sp|Q6IQ19|CCSAP_HUMAN	Centriole, cilia and spindle-associated protein OS=Homo sapiens OX=9606 GN=CCSAP PE=1 SV=2	2				43978.1	41652.3	32334	43214.4
CCSER1	sp|Q9C0I3|CCSE1_HUMAN	Serine-rich coiled-coil domain-containing protein 1 OS=Homo sapiens OX=9606 GN=CCSER1 PE=1 SV=2	15	103592	74557.7	99127.5	282489	74225.2	69589.4	95807.4
CCSER2	sp|Q9H7U1|CCSE2_HUMAN	Serine-rich coiled-coil domain-containing protein 2 OS=Homo sapiens OX=9606 GN=CCSER2 PE=1 SV=2	9.5	48575.9	44353.6	57291.9	49888.9	51082.5	42146.5	40061.3
CCSER2	sp|Q9H7U1-3|CCSE2_HUMAN	Isoform 3 of Serine-rich coiled-coil domain-containing protein 2 OS=Homo sapiens OX=9606 GN=CCSER2	10.5	47995.8	46689	60790.7	52651.7	58521.7	34401.2	42469.7
CCSMST1	sp|Q4G0I0|CSMT1_HUMAN	Protein CCSMST1 OS=Homo sapiens OX=9606 GN=CCSMST1 PE=2 SV=1	5	28250.7	29282.4	26855.3	21235.7	32986.7	26672.6	32096.4
CCT2	sp|P78371|TCPB_HUMAN	T-complex protein 1 subunit beta OS=Homo sapiens OX=9606 GN=CCT2 PE=1 SV=4	331	9.22647e+06	7.19272e+06	7.13254e+06	6.49894e+06	8.56519e+06	7.08106e+06	6.74202e+06
CCT3	sp|P49368|TCPG_HUMAN	T-complex protein 1 subunit gamma OS=Homo sapiens OX=9606 GN=CCT3 PE=1 SV=4	258.5	2.03532e+07	1.51246e+07	1.57402e+07	1.42104e+07	1.652e+07	1.64093e+07	1.39841e+07
CCT4	sp|P50991|TCPD_HUMAN	T-complex protein 1 subunit delta OS=Homo sapiens OX=9606 GN=CCT4 PE=1 SV=4	280	1.36734e+07	1.02084e+07	1.05782e+07	9.68427e+06	1.12579e+07	9.67568e+06	9.65271e+06
CCT5	sp|P48643|TCPE_HUMAN	T-complex protein 1 subunit epsilon OS=Homo sapiens OX=9606 GN=CCT5 PE=1 SV=1	298	1.14162e+07	8.72826e+06	8.92334e+06	8.12594e+06	1.1645e+07	9.37834e+06	8.55878e+06
CCT6A	sp|P40227|TCPZ_HUMAN	T-complex protein 1 subunit zeta OS=Homo sapiens OX=9606 GN=CCT6A PE=1 SV=3	253.5	1.03635e+07	8.17804e+06	8.38956e+06	7.48737e+06	9.16491e+06	8.79598e+06	7.09441e+06
CCT6B	sp|Q92526|TCPW_HUMAN	T-complex protein 1 subunit zeta-2 OS=Homo sapiens OX=9606 GN=CCT6B PE=1 SV=5	85.5	5.12811e+06	3.88501e+06	4.03232e+06	3.48849e+06	4.24934e+06	4.14893e+06	3.482e+06
CCT7	sp|Q99832|TCPH_HUMAN	T-complex protein 1 subunit eta OS=Homo sapiens OX=9606 GN=CCT7 PE=1 SV=2	280	1.1784e+07	8.71231e+06	9.19843e+06	8.52671e+06	1.09009e+07	9.30204e+06	8.44037e+06
CCT8	sp|P50990|TCPQ_HUMAN	T-complex protein 1 subunit theta OS=Homo sapiens OX=9606 GN=CCT8 PE=1 SV=4	466.5	1.9165e+07	1.47749e+07	1.51896e+07	1.35833e+07	1.71514e+07	1.46526e+07	1.42478e+07
CCZ1	sp|P86791|CCZ1_HUMAN	Vacuolar fusion protein CCZ1 homolog OS=Homo sapiens OX=9606 GN=CCZ1 PE=1 SV=1	29.5	148763	192552	155757	151321	149483	146879	178276
CD109	sp|Q6YHK3|CD109_HUMAN	CD109 antigen OS=Homo sapiens OX=9606 GN=CD109 PE=1 SV=2	5.5	30337.1	24246	32670.8	17150.8	26471.3	12432.6	27984.1
CD133	tr|A0A0A0N0N1|A0A0A0N0N1_HUMAN	CD133 isoform I OS=Homo sapiens OX=9606 GN=CD133 PE=2 SV=1	0.5	48768.6	6636.19	17329.2
CD151	sp|P48509|CD151_HUMAN	CD151 antigen OS=Homo sapiens OX=9606 GN=CD151 PE=1 SV=3	15.5	521436	387110	692600	818480	337083	666903	614379
CD200	sp|P41217|OX2G_HUMAN	OX-2 membrane glycoprotein OS=Homo sapiens OX=9606 GN=CD200 PE=1 SV=4	6	21376.1	39041.6	24030.3	147451	20226.3	14256.7	20405.9
CD248	sp|Q9HCU0|CD248_HUMAN	Endosialin OS=Homo sapiens OX=9606 GN=CD248 PE=1 SV=1	5.5	44008.6	46474	46812.5	57125.4	36600.1	16305	29296.1
CD276	sp|Q5ZPR3|CD276_HUMAN	CD276 antigen OS=Homo sapiens OX=9606 GN=CD276 PE=1 SV=1	19	241417	333766	473862	386719	395166	377501	526702
CD2AP	sp|Q9Y5K6|CD2AP_HUMAN	CD2-associated protein OS=Homo sapiens OX=9606 GN=CD2AP PE=1 SV=1	35.5	232858	358514	234916	143488	251020	163174	161238
CD2BP2	sp|O95400|CD2B2_HUMAN	CD2 antigen cytoplasmic tail-binding protein 2 OS=Homo sapiens OX=9606 GN=CD2BP2 PE=1 SV=1	29	452150	763507	427868	464333	596091	389940	507932
CD320	sp|Q9NPF0|CD320_HUMAN	CD320 antigen OS=Homo sapiens OX=9606 GN=CD320 PE=1 SV=1	8.5	117589	58697.2	64614.2	30633	57704.5	59891.5	161503
CD34	sp|P28906|CD34_HUMAN	Hematopoietic progenitor cell antigen CD34 OS=Homo sapiens OX=9606 GN=CD34 PE=1 SV=2	3	22581.6	21294.8	17826	22024.2	13826.3	14696.5	20571.2
CD44	sp|P16070-11|CD44_HUMAN	Isoform 11 of CD44 antigen OS=Homo sapiens OX=9606 GN=CD44	29.5	102148	493179	99241.8	477500	97244.4	1.21347e+06	376239
CD44	sp|P16070-10|CD44_HUMAN	Isoform 10 of CD44 antigen OS=Homo sapiens OX=9606 GN=CD44	27.5	76995.9	380147	74204.8	402009	72779.5	972062	310610
CD46	sp|P15529-16|MCP_HUMAN	Isoform 3 of Membrane cofactor protein OS=Homo sapiens OX=9606 GN=CD46	12.5	158003	183153	213267	192776	126798	159710	164124
CD46	sp|P15529-10|MCP_HUMAN	Isoform 2 of Membrane cofactor protein OS=Homo sapiens OX=9606 GN=CD46	11	144911	156464	189932	175945	115728	145766	149795
CD46	sp|P15529|MCP_HUMAN	Membrane cofactor protein OS=Homo sapiens OX=9606 GN=CD46 PE=1 SV=3	11	144911	156464	189932	175945	115728	145766	149795
CD47	sp|Q08722|CD47_HUMAN	Leukocyte surface antigen CD47 OS=Homo sapiens OX=9606 GN=CD47 PE=1 SV=1	20	1.08505e+06	544604	1.14375e+06	1.08936e+06	420265	872937	941597
CD47	tr|H7BYS8|H7BYS8_HUMAN	Leukocyte surface antigen CD47 (Fragment) OS=Homo sapiens OX=9606 GN=CD47 PE=1 SV=1	5	331184	532451	398003	256422	487320	373301	516248
CD55	sp|P08174|DAF_HUMAN	Complement decay-accelerating factor OS=Homo sapiens OX=9606 GN=CD55 PE=1 SV=4	24.5	388146	55823.9	282519	498150	63732.7	188901	729004
CD58	sp|P19256|LFA3_HUMAN	Lymphocyte function-associated antigen 3 OS=Homo sapiens OX=9606 GN=CD58 PE=1 SV=1	1.5	20893.2	47222.2	11351.4	19682.9	37648.4	28866.9	11593.8
CD59	sp|P13987|CD59_HUMAN	CD59 glycoprotein OS=Homo sapiens OX=9606 GN=CD59 PE=1 SV=1	10	272684	283417	224405	941300	355623	548312	119673
CD5L	sp|O43866|CD5L_HUMAN	CD5 antigen-like OS=Homo sapiens OX=9606 GN=CD5L PE=1 SV=1	1.5	23142.8	20729.2	18074.9	24036.2	22194	10482.6	14855.7
CD63	sp|P08962|CD63_HUMAN	CD63 antigen OS=Homo sapiens OX=9606 GN=CD63 PE=1 SV=2	8	204974	202935	124081	101382	29925.4	85589.7	70874.6
CD74	sp|P04233-2|HG2A_HUMAN	Isoform 2 of HLA class II histocompatibility antigen gamma chain OS=Homo sapiens OX=9606 GN=CD74	10	44492.6	37718.7	42052.6	49041.3	31509.4	30532.2	38345.4
CD74	sp|P04233|HG2A_HUMAN	HLA class II histocompatibility antigen gamma chain OS=Homo sapiens OX=9606 GN=CD74 PE=1 SV=3	8	44492.6	37718.7	42052.6	49041.3	31509.4	30532.2	38345.4
CD81	sp|P60033|CD81_HUMAN	CD81 antigen OS=Homo sapiens OX=9606 GN=CD81 PE=1 SV=1	4	80974	78579	137844	106630	99230.4	102962	101694
CD9	sp|P21926|CD9_HUMAN	CD9 antigen OS=Homo sapiens OX=9606 GN=CD9 PE=1 SV=4	7	50587.7	145634	490428	145681	103776	44438.3	108823
CD93	sp|Q9NPY3|C1QR1_HUMAN	Complement component C1q receptor OS=Homo sapiens OX=9606 GN=CD93 PE=1 SV=3	3.5	40534.3	27200.9	32793.7	21651.2	20917.7	18718.4	16265.3
CD99	sp|P14209|CD99_HUMAN	CD99 antigen OS=Homo sapiens OX=9606 GN=CD99 PE=1 SV=1	10.5	158688	96188.5	122169	73254.6	127660	99986.9	75193.3
CD99L2	sp|Q8TCZ2|C99L2_HUMAN	CD99 antigen-like protein 2 OS=Homo sapiens OX=9606 GN=CD99L2 PE=1 SV=1	10	53159.4	55380.8	66471.7	61289.2	52775.9	71597.3	39693.3
CDADC1	sp|Q9BWV3|CDAC1_HUMAN	Cytidine and dCMP deaminase domain-containing protein 1 OS=Homo sapiens OX=9606 GN=CDADC1 PE=1 SV=1	2	28649.8	22803.5	30747.5	17473.2	27830.1	37455.6	24903.2
CDAN1	sp|Q8IWY9|CDAN1_HUMAN	Codanin-1 OS=Homo sapiens OX=9606 GN=CDAN1 PE=1 SV=4	16.5	42366.8	44901	59819.2	56598	36667.6	33628.4	56139.9
CDC123	sp|O75794|CD123_HUMAN	Cell division cycle protein 123 homolog OS=Homo sapiens OX=9606 GN=CDC123 PE=1 SV=1	16	95276.4	84448.2	62327.2	47474.8	87439.5	43036.7	69829.8
CDC16	sp|Q13042|CDC16_HUMAN	Cell division cycle protein 16 homolog OS=Homo sapiens OX=9606 GN=CDC16 PE=1 SV=2	44.5	491508	448428	422915	377934	436746	394836	427468
CDC16	sp|Q13042-4|CDC16_HUMAN	Isoform 4 of Cell division cycle protein 16 homolog OS=Homo sapiens OX=9606 GN=CDC16	38	505385	461561	444343	415867	453785	401813	469319
CDC20	sp|Q12834|CDC20_HUMAN	Cell division cycle protein 20 homolog OS=Homo sapiens OX=9606 GN=CDC20 PE=1 SV=2	6.5	57679.9	78828.2	113315	75334.9	57109.6	49936.8	31683
CDC23	sp|Q9UJX2|CDC23_HUMAN	Cell division cycle protein 23 homolog OS=Homo sapiens OX=9606 GN=CDC23 PE=1 SV=3	30	380752	443175	385719	368674	358788	318929	374405
CDC25A	sp|P30304|MPIP1_HUMAN	M-phase inducer phosphatase 1 OS=Homo sapiens OX=9606 GN=CDC25A PE=1 SV=2	0.5	24544.2	30274.3	23909.9
CDC25B	sp|P30305|MPIP2_HUMAN	M-phase inducer phosphatase 2 OS=Homo sapiens OX=9606 GN=CDC25B PE=1 SV=2	2.5	75329	28769.6	36651.2	44584	28837.8	40676.6	14957.4
CDC25C	sp|P30307|MPIP3_HUMAN	M-phase inducer phosphatase 3 OS=Homo sapiens OX=9606 GN=CDC25C PE=1 SV=2	14	81382.5	84773.8	79353.4	72107.7	64280.5	55532.5	47663.3
CDC26	sp|Q8NHZ8|CDC26_HUMAN	Anaphase-promoting complex subunit CDC26 OS=Homo sapiens OX=9606 GN=CDC26 PE=1 SV=1	9	165078	133881	142978	115052	163725	133807	120026
CDC27	sp|P30260-2|CDC27_HUMAN	Isoform 2 of Cell division cycle protein 27 homolog OS=Homo sapiens OX=9606 GN=CDC27	51.5	484414	381853	452939	407563	244629	306579	289980
CDC27	sp|P30260|CDC27_HUMAN	Cell division cycle protein 27 homolog OS=Homo sapiens OX=9606 GN=CDC27 PE=1 SV=2	50.5	485806	381608	453103	409277	242527	304852	287424
CDC34	sp|P49427|UB2R1_HUMAN	Ubiquitin-conjugating enzyme E2 R1 OS=Homo sapiens OX=9606 GN=CDC34 PE=1 SV=2	15	264712	303335	310655	395334	341035	259852	646636
CDC37	sp|Q16543|CDC37_HUMAN	Hsp90 co-chaperone Cdc37 OS=Homo sapiens OX=9606 GN=CDC37 PE=1 SV=1	102	4.09257e+06	7.01302e+06	3.8687e+06	3.25892e+06	7.75527e+06	4.58611e+06	6.18117e+06
CDC37	tr|K7EKQ2|K7EKQ2_HUMAN	Hsp90 co-chaperone Cdc37 (Fragment) OS=Homo sapiens OX=9606 GN=CDC37 PE=1 SV=1	45	2.90216e+06	5.35795e+06	2.54335e+06	2.21242e+06	5.01635e+06	3.29206e+06	3.96369e+06
CDC37L1	sp|Q7L3B6|CD37L_HUMAN	Hsp90 co-chaperone Cdc37-like 1 OS=Homo sapiens OX=9606 GN=CDC37L1 PE=1 SV=1	18	162575	165147	172991	219136	290226	163844	161387
CDC40	sp|O60508|PRP17_HUMAN	Pre-mRNA-processing factor 17 OS=Homo sapiens OX=9606 GN=CDC40 PE=1 SV=1	71.5	693215	838163	813574	757078	631171	960024	659013
CDC42	sp|P60953-1|CDC42_HUMAN	Isoform 1 of Cell division control protein 42 homolog OS=Homo sapiens OX=9606 GN=CDC42	57	4.13405e+06	4.87976e+06	4.40231e+06	5.07908e+06	4.15829e+06	3.96961e+06	5.15747e+06
CDC42	sp|P60953|CDC42_HUMAN	Cell division control protein 42 homolog OS=Homo sapiens OX=9606 GN=CDC42 PE=1 SV=2	64	5.79407e+06	6.49565e+06	6.19521e+06	7.44124e+06	5.58242e+06	5.50448e+06	7.24864e+06
CDC42BPA	tr|A0A0A0MRJ0|A0A0A0MRJ0_HUMAN	Non-specific serine/threonine protein kinase OS=Homo sapiens OX=9606 GN=CDC42BPA PE=1 SV=1	79	410886	578313	578895	437235	466526	415401	434348
CDC42BPA	sp|Q5VT25|MRCKA_HUMAN	Serine/threonine-protein kinase MRCK alpha OS=Homo sapiens OX=9606 GN=CDC42BPA PE=1 SV=1	77	403829	569117	568768	435810	453592	413108	421236
CDC42BPB	tr|H0YLY0|H0YLY0_HUMAN	Non-specific serine/threonine protein kinase (Fragment) OS=Homo sapiens OX=9606 GN=CDC42BPB PE=1 SV=8	55	389541	317016	401605	365328	377862	295295	442581
CDC42BPB	sp|Q9Y5S2|MRCKB_HUMAN	Serine/threonine-protein kinase MRCK beta OS=Homo sapiens OX=9606 GN=CDC42BPB PE=1 SV=2	110	444316	364826	446011	425981	420888	346830	505954
CDC42BPG	sp|Q6DT37|MRCKG_HUMAN	Serine/threonine-protein kinase MRCK gamma OS=Homo sapiens OX=9606 GN=CDC42BPG PE=1 SV=2	3.5	38233.3	34760.2	38455.7	57386.4	28536.3	34856.7	26058.9
CDC42EP1	sp|Q00587|BORG5_HUMAN	Cdc42 effector protein 1 OS=Homo sapiens OX=9606 GN=CDC42EP1 PE=1 SV=1	1	15864.4	26326.3	19416.3
CDC42EP3	sp|Q9UKI2|BORG2_HUMAN	Cdc42 effector protein 3 OS=Homo sapiens OX=9606 GN=CDC42EP3 PE=1 SV=1	6.5	77505.4	29619.3	27193.4	131130	69424.7	60257.2	69105.4
CDC42EP4	sp|Q9H3Q1|BORG4_HUMAN	Cdc42 effector protein 4 OS=Homo sapiens OX=9606 GN=CDC42EP4 PE=1 SV=1	43.5	180886	644254	267730	288809	615672	432712	403213
CDC42SE2	sp|Q9NRR3|C42S2_HUMAN	CDC42 small effector protein 2 OS=Homo sapiens OX=9606 GN=CDC42SE2 PE=1 SV=1	4.5	16741.3	21230.7	32465.1	34114.9	27144.9	19437	22724.8
CDC45	sp|O75419|CDC45_HUMAN	Cell division control protein 45 homolog OS=Homo sapiens OX=9606 GN=CDC45 PE=1 SV=1	20.5	197104	111892	165869	101558	81553.7	119054	81888.8
CDC5L	sp|Q99459|CDC5L_HUMAN	Cell division cycle 5-like protein OS=Homo sapiens OX=9606 GN=CDC5L PE=1 SV=2	101.5	1.70282e+06	1.69611e+06	1.80823e+06	1.69859e+06	1.34259e+06	2.41534e+06	1.90616e+06
CDC6	sp|Q99741|CDC6_HUMAN	Cell division control protein 6 homolog OS=Homo sapiens OX=9606 GN=CDC6 PE=1 SV=1	2	19818.3	18301.1	17933.6	15672.1	14550.5	16719.5	9219.96
CDC7	sp|O00311|CDC7_HUMAN	Cell division cycle 7-related protein kinase OS=Homo sapiens OX=9606 GN=CDC7 PE=1 SV=1	12.5	135161	120035	128957	124009	90927.2	111694	72123.6
CDC73	sp|Q6P1J9|CDC73_HUMAN	Parafibromin OS=Homo sapiens OX=9606 GN=CDC73 PE=1 SV=1	88.5	1.3005e+06	1.20137e+06	1.26922e+06	1.32287e+06	881619	1.44353e+06	1.41007e+06
CDCA2	sp|Q69YH5|CDCA2_HUMAN	Cell division cycle-associated protein 2 OS=Homo sapiens OX=9606 GN=CDCA2 PE=1 SV=2	21.5	100992	48679.7	104807	78438.3	72435.8	111036	67041.3
CDCA3	sp|Q99618|CDCA3_HUMAN	Cell division cycle-associated protein 3 OS=Homo sapiens OX=9606 GN=CDCA3 PE=1 SV=1	11	54535.6	112950	79462.1	74362.1	58452	56100.9	44762.7
CDCA5	sp|Q96FF9|CDCA5_HUMAN	Sororin OS=Homo sapiens OX=9606 GN=CDCA5 PE=1 SV=1	8.5	154882	143863	152982	98123.8	158020	109918	134281
CDCA7	sp|Q9BWT1|CDCA7_HUMAN	Cell division cycle-associated protein 7 OS=Homo sapiens OX=9606 GN=CDCA7 PE=1 SV=1	4	48695.6	27347.2	55645.3	38148.7	25888	19719.4	21659.4
CDCA7L	sp|Q96GN5|CDA7L_HUMAN	Cell division cycle-associated 7-like protein OS=Homo sapiens OX=9606 GN=CDCA7L PE=1 SV=2	13.5	115547	23832.4	123624	117948	76849.9	48241.4	65184
CDCA8	sp|Q53HL2|BOREA_HUMAN	Borealin OS=Homo sapiens OX=9606 GN=CDCA8 PE=1 SV=2	15.5	102188	97298.4	100193	88624	64134	77171.4	49041.9
CDH1	sp|P12830|CADH1_HUMAN	Cadherin-1 OS=Homo sapiens OX=9606 GN=CDH1 PE=1 SV=3	0.5				14263.4	10618.7	7797.55	12821.3
CDH10	sp|Q9Y6N8|CAD10_HUMAN	Cadherin-10 OS=Homo sapiens OX=9606 GN=CDH10 PE=1 SV=2	12	94723.5	35813.7	38558.1	30417.1	88620.1	35838.2	70505.3
CDH11	sp|P55287|CAD11_HUMAN	Cadherin-11 OS=Homo sapiens OX=9606 GN=CDH11 PE=1 SV=2	27.5	190879	87248	94441.4	107658	177726	52665.1	89345.5
CDH12	sp|P55289|CAD12_HUMAN	Cadherin-12 OS=Homo sapiens OX=9606 GN=CDH12 PE=2 SV=2	8.5	25783.5	96284.7	27077.6	16301.6	118031	13065.3	111517
CDH13	sp|P55290|CAD13_HUMAN	Cadherin-13 OS=Homo sapiens OX=9606 GN=CDH13 PE=1 SV=1	11.5	52190.7	72243.3	111357	94043.2	99979.4	82005.7	97473.1
CDH15	sp|P55291|CAD15_HUMAN	Cadherin-15 OS=Homo sapiens OX=9606 GN=CDH15 PE=1 SV=1	23	184606	35588.6	24207.5	207903	24919.7	21354.8	27301.2
CDH18	sp|Q13634|CAD18_HUMAN	Cadherin-18 OS=Homo sapiens OX=9606 GN=CDH18 PE=2 SV=1	9	14500.1	37410.8	21816.4	25011.1	44293.4	18372	21991.6
CDH2	sp|P19022|CADH2_HUMAN	Cadherin-2 OS=Homo sapiens OX=9606 GN=CDH2 PE=1 SV=4	64	793102	1.32193e+06	994171	1.00296e+06	1.16589e+06	917407	2.95749e+06
CDH20	sp|Q9HBT6|CAD20_HUMAN	Cadherin-20 OS=Homo sapiens OX=9606 GN=CDH20 PE=2 SV=2	2.5	11359	34227.2	9848.21	13081.1	30602.1	4786.03	21814.3
CDH22	sp|Q9UJ99|CAD22_HUMAN	Cadherin-22 OS=Homo sapiens OX=9606 GN=CDH22 PE=2 SV=2	7	18508.1	19963.5	27611.6	29096.3	22012.9	21034.2	19478.5
CDH23	sp|Q9H251|CAD23_HUMAN	Cadherin-23 OS=Homo sapiens OX=9606 GN=CDH23 PE=1 SV=2	1.5	24204.2	32060.2	23678.2	69005.1	40009.3	62504	23401.9
CDH23	sp|Q9H251-10|CAD23_HUMAN	Isoform 10 of Cadherin-23 OS=Homo sapiens OX=9606 GN=CDH23	0.5	13354.7	17689.3	13064.5
CDH3	sp|P22223|CADH3_HUMAN	Cadherin-3 OS=Homo sapiens OX=9606 GN=CDH3 PE=1 SV=2	2.5	30055.7	30089	31879.6	42462.3	31611.9	23213.4	38169.3
CDH4	sp|P55283|CADH4_HUMAN	Cadherin-4 OS=Homo sapiens OX=9606 GN=CDH4 PE=2 SV=2	20.5	68276.3	99109.4	77721.9	61734.6	82128.8	54776.3	78706.4
CDH5	sp|P33151|CADH5_HUMAN	Cadherin-5 OS=Homo sapiens OX=9606 GN=CDH5 PE=1 SV=5	2.5	32213	27285.8	28148.4
CDH6	sp|P55285|CADH6_HUMAN	Cadherin-6 OS=Homo sapiens OX=9606 GN=CDH6 PE=1 SV=1	12	20493	28783.9	38929.6	29420.7	43312.3	60548.6	39889.9
CDH7	sp|Q9ULB5|CADH7_HUMAN	Cadherin-7 OS=Homo sapiens OX=9606 GN=CDH7 PE=2 SV=2	5.5	25020.5	42113.1	23873.8	22153.8	69639.8	11407.1	40303.2
CDH8	sp|P55286|CADH8_HUMAN	Cadherin-8 OS=Homo sapiens OX=9606 GN=CDH8 PE=2 SV=2	4	31017.6	29273.1	45078.2	27019.6	39101.5	29243.1	36816.3
CDH9	sp|Q9ULB4|CADH9_HUMAN	Cadherin-9 OS=Homo sapiens OX=9606 GN=CDH9 PE=2 SV=2	4	37244.9	25302.5	30483.8	16075.3	33156.5	20922.2	30157.2
CDHR1	sp|Q96JP9|CDHR1_HUMAN	Cadherin-related family member 1 OS=Homo sapiens OX=9606 GN=CDHR1 PE=1 SV=2	21	69100.7	89240.5	235641	228928	489933	263534	31617.7
CDIN1	sp|Q9Y2V0|CDIN1_HUMAN	CDAN1-interacting nuclease 1 OS=Homo sapiens OX=9606 GN=CDIN1 PE=1 SV=2	1	46543.3	60808.9	73824.6
CDIP1	sp|Q9H305|CDIP1_HUMAN	Cell death-inducing p53-target protein 1 OS=Homo sapiens OX=9606 GN=CDIP1 PE=1 SV=1	1	52710.2	101504	74732.7	62818	46274.5	32102.6	111816
CDIPT	sp|O14735|CDIPT_HUMAN	CDP-diacylglycerol--inositol 3-phosphatidyltransferase OS=Homo sapiens OX=9606 GN=CDIPT PE=1 SV=1	22.5	399482	543239	663429	995744	405000	381398	929500
CDK1	sp|P06493|CDK1_HUMAN	Cyclin-dependent kinase 1 OS=Homo sapiens OX=9606 GN=CDK1 PE=1 SV=3	63	1.40336e+06	1.44142e+06	1.00566e+06	994411	1.18236e+06	799484	553310
CDK10	sp|Q15131|CDK10_HUMAN	Cyclin-dependent kinase 10 OS=Homo sapiens OX=9606 GN=CDK10 PE=1 SV=1	9.5	71378.7	37691.1	63288.8	57008.6	49382.1	78403.7	55892.2
CDK11A	sp|Q9UQ88|CD11A_HUMAN	Cyclin-dependent kinase 11A OS=Homo sapiens OX=9606 GN=CDK11A PE=1 SV=4	85	1.1596e+06	1.14921e+06	1.25606e+06	1.42642e+06	1.14556e+06	1.216e+06	1.20274e+06
CDK11B	sp|P21127|CD11B_HUMAN	Cyclin-dependent kinase 11B OS=Homo sapiens OX=9606 GN=CDK11B PE=1 SV=4	89	1.16191e+06	1.18488e+06	1.29545e+06	1.44374e+06	1.17126e+06	1.22984e+06	1.23913e+06
CDK11B	sp|P21127-12|CD11B_HUMAN	Isoform 7 of Cyclin-dependent kinase 11B OS=Homo sapiens OX=9606 GN=CDK11B	75.5	1.12504e+06	1.09767e+06	1.16582e+06	1.36558e+06	1.11424e+06	1.17564e+06	1.16304e+06
CDK12	sp|Q9NYV4|CDK12_HUMAN	Cyclin-dependent kinase 12 OS=Homo sapiens OX=9606 GN=CDK12 PE=1 SV=2	44	389070	390445	315205	344980	294544	366452	314420
CDK13	sp|Q14004|CDK13_HUMAN	Cyclin-dependent kinase 13 OS=Homo sapiens OX=9606 GN=CDK13 PE=1 SV=2	47.5	144866	191132	196799	197218	158524	233213	185892
CDK13	sp|Q14004-2|CDK13_HUMAN	Isoform 2 of Cyclin-dependent kinase 13 OS=Homo sapiens OX=9606 GN=CDK13	45.5	138030	182258	191591	191179	150917	219633	182397
CDK14	sp|O94921|CDK14_HUMAN	Cyclin-dependent kinase 14 OS=Homo sapiens OX=9606 GN=CDK14 PE=1 SV=3	18.5	48323.3	66182.8	68164.6	75919.3	60857.4	44974.8	348065
CDK16	sp|Q00536|CDK16_HUMAN	Cyclin-dependent kinase 16 OS=Homo sapiens OX=9606 GN=CDK16 PE=1 SV=1	27.5	109590	143591	132344	143092	136280	141565	121463
CDK17	sp|Q00537|CDK17_HUMAN	Cyclin-dependent kinase 17 OS=Homo sapiens OX=9606 GN=CDK17 PE=1 SV=2	28.5	185413	242030	233648	240965	175322	174020	205655
CDK18	sp|Q07002-3|CDK18_HUMAN	Isoform 2 of Cyclin-dependent kinase 18 OS=Homo sapiens OX=9606 GN=CDK18	18.5	87106.5	118013	124232	148245	124615	91290.9	115989
CDK18	sp|Q07002|CDK18_HUMAN	Cyclin-dependent kinase 18 OS=Homo sapiens OX=9606 GN=CDK18 PE=1 SV=4	18	97018.4	119659	121418	148245	124615	91290.9	115989
CDK19	sp|Q9BWU1|CDK19_HUMAN	Cyclin-dependent kinase 19 OS=Homo sapiens OX=9606 GN=CDK19 PE=1 SV=1	27	114861	173090	149434	168199	152023	162336	188468
CDK2	sp|P24941|CDK2_HUMAN	Cyclin-dependent kinase 2 OS=Homo sapiens OX=9606 GN=CDK2 PE=1 SV=2	35	332189	562355	651984	701157	437047	394990	254470
CDK20	sp|Q8IZL9|CDK20_HUMAN	Cyclin-dependent kinase 20 OS=Homo sapiens OX=9606 GN=CDK20 PE=1 SV=1	2	74161.4	72320.7	71840.3
CDK2AP1	sp|O14519|CDKA1_HUMAN	Cyclin-dependent kinase 2-associated protein 1 OS=Homo sapiens OX=9606 GN=CDK2AP1 PE=1 SV=1	4.5	200470	138543	188968	223849	334204	306531	210473
CDK3	sp|Q00526|CDK3_HUMAN	Cyclin-dependent kinase 3 OS=Homo sapiens OX=9606 GN=CDK3 PE=1 SV=1	9	583379	594910	399005	410408	509226	336215	200581
CDK4	sp|P11802|CDK4_HUMAN	Cyclin-dependent kinase 4 OS=Homo sapiens OX=9606 GN=CDK4 PE=1 SV=2	29.5	90335	83883	79381.9	73738.6	221712	68260.2	54940.2
CDK5	sp|Q00535|CDK5_HUMAN	Cyclin-dependent-like kinase 5 OS=Homo sapiens OX=9606 GN=CDK5 PE=1 SV=3	49.5	834636	1.98683e+06	1.00436e+06	905587	1.19088e+06	1.69946e+06	1.54345e+06
CDK5RAP1	sp|Q96SZ6-2|CK5P1_HUMAN	Isoform 2 of Mitochondrial tRNA methylthiotransferase CDK5RAP1 OS=Homo sapiens OX=9606 GN=CDK5RAP1	11	136024	117922	80718.9	70594.1	65218.9	77457.5	58673.1
CDK5RAP1	sp|Q96SZ6|CK5P1_HUMAN	Mitochondrial tRNA methylthiotransferase CDK5RAP1 OS=Homo sapiens OX=9606 GN=CDK5RAP1 PE=1 SV=2	13	106614	91424	65089	52706.2	51554	69511.4	41218.2
CDK5RAP2	sp|Q96SN8|CK5P2_HUMAN	CDK5 regulatory subunit-associated protein 2 OS=Homo sapiens OX=9606 GN=CDK5RAP2 PE=1 SV=5	63	180785	252117	192454	212308	182914	170809	126044
CDK5RAP3	sp|Q96JB5|CK5P3_HUMAN	CDK5 regulatory subunit-associated protein 3 OS=Homo sapiens OX=9606 GN=CDK5RAP3 PE=1 SV=2	45	2.04176e+06	1.27121e+06	1.83669e+06	1.37185e+06	1.98145e+06	2.12612e+06	1.84468e+06
CDK6	sp|Q00534|CDK6_HUMAN	Cyclin-dependent kinase 6 OS=Homo sapiens OX=9606 GN=CDK6 PE=1 SV=1	90.5	2.71674e+06	486759	3.39452e+06	2.36319e+06	936414	2.97384e+06	3.14318e+06
CDK7	sp|P50613|CDK7_HUMAN	Cyclin-dependent kinase 7 OS=Homo sapiens OX=9606 GN=CDK7 PE=1 SV=1	12.5	193413	215659	159357	152861	156680	219581	191423
CDK8	sp|P49336|CDK8_HUMAN	Cyclin-dependent kinase 8 OS=Homo sapiens OX=9606 GN=CDK8 PE=1 SV=1	23	147316	206767	150670	163849	149804	179395	174188
CDK8	tr|A0A0D9SFZ2|A0A0D9SFZ2_HUMAN	Cyclin-dependent kinase 8 (Fragment) OS=Homo sapiens OX=9606 GN=CDK8 PE=1 SV=4	8	104236	124289	81955	113142	81845.6	84578	118170
CDK9	sp|P50750|CDK9_HUMAN	Cyclin-dependent kinase 9 OS=Homo sapiens OX=9606 GN=CDK9 PE=1 SV=3	38	565117	891171	501877	644072	515760	623117	588757
CDKAL1	sp|Q5VV42|CDKAL_HUMAN	Threonylcarbamoyladenosine tRNA methylthiotransferase OS=Homo sapiens OX=9606 GN=CDKAL1 PE=1 SV=1	26.5	197288	186882	240595	135324	130367	148136	136422
CDKL3	sp|Q8IVW4|CDKL3_HUMAN	Cyclin-dependent kinase-like 3 OS=Homo sapiens OX=9606 GN=CDKL3 PE=1 SV=1	0.5				79800	46180	122180	84828.2
CDKL5	sp|O76039|CDKL5_HUMAN	Cyclin-dependent kinase-like 5 OS=Homo sapiens OX=9606 GN=CDKL5 PE=1 SV=2	19.5	164021	146668	133643	94962.2	97792.3	104468	96886.7
CDKN1B	sp|P46527|CDN1B_HUMAN	Cyclin-dependent kinase inhibitor 1B OS=Homo sapiens OX=9606 GN=CDKN1B PE=1 SV=1	21	149828	66980.2	165675	329994	355824	259724	139411
CDKN1C	sp|P49918|CDN1C_HUMAN	Cyclin-dependent kinase inhibitor 1C OS=Homo sapiens OX=9606 GN=CDKN1C PE=1 SV=1	5.5	27465.2	12562.8	34041.7	17071.7	99834.6	111181	9103.19
CDKN2A	sp|P42771|CDN2A_HUMAN	Cyclin-dependent kinase inhibitor 2A OS=Homo sapiens OX=9606 GN=CDKN2A PE=1 SV=2	14	29331	23429.4	30692.6	28728.3	56967.3	20904.7	36348.1
CDKN2AIP	sp|Q9NXV6|CARF_HUMAN	CDKN2A-interacting protein OS=Homo sapiens OX=9606 GN=CDKN2AIP PE=1 SV=3	90.5	596571	644949	704351	1.05236e+06	665106	695484	736640
CDKN2AIPNL	sp|Q96HQ2|C2AIL_HUMAN	CDKN2AIP N-terminal-like protein OS=Homo sapiens OX=9606 GN=CDKN2AIPNL PE=1 SV=1	8	478247	517420	336508	234912	445524	441700	242848
CDKN2B	sp|P42772|CDN2B_HUMAN	Cyclin-dependent kinase 4 inhibitor B OS=Homo sapiens OX=9606 GN=CDKN2B PE=1 SV=1	1				11897.6	10381.8	11255.7	8435.2
CDKN2C	sp|P42773|CDN2C_HUMAN	Cyclin-dependent kinase 4 inhibitor C OS=Homo sapiens OX=9606 GN=CDKN2C PE=1 SV=1	17	603906	325144	1.03483e+06	1.27564e+06	346649	1.3322e+06	698131
CDKN2D	sp|P55273|CDN2D_HUMAN	Cyclin-dependent kinase 4 inhibitor D OS=Homo sapiens OX=9606 GN=CDKN2D PE=1 SV=1	4.5	9633.42	10425.3	19205.3	19701.9	8860.57	14027.7	15916.7
CDKN3	sp|Q16667|CDKN3_HUMAN	Cyclin-dependent kinase inhibitor 3 OS=Homo sapiens OX=9606 GN=CDKN3 PE=1 SV=1	1	46956.5	31075.7	47532.3	42744	29554.7	21777.7	20616.1
CDNF	sp|Q49AH0|CDNF_HUMAN	Cerebral dopamine neurotrophic factor OS=Homo sapiens OX=9606 GN=CDNF PE=1 SV=2	1	55524.2	12424.8	20694.1
CDO1	sp|Q16878|CDO1_HUMAN	Cysteine dioxygenase type 1 OS=Homo sapiens OX=9606 GN=CDO1 PE=1 SV=2	2	166217	138566	73499.5	257314	162285	134082	86788.4
CDPF1	sp|Q6NVV7|CDPF1_HUMAN	Cysteine-rich DPF motif domain-containing protein 1 OS=Homo sapiens OX=9606 GN=CDPF1 PE=1 SV=1	2	33001.8	28910.4	20713.9	26934.2	26651.6	36177.7	20303.7
CDR2	sp|Q01850|CDR2_HUMAN	Cerebellar degeneration-related protein 2 OS=Homo sapiens OX=9606 GN=CDR2 PE=1 SV=2	6.5	69714	103437	50944.6	67453.9	70780.1	60586.9	37106.5
CDR2L	sp|Q86X02|CDR2L_HUMAN	Cerebellar degeneration-related protein 2-like OS=Homo sapiens OX=9606 GN=CDR2L PE=1 SV=2	12.5	41110.3	89050.5	57928.3	65525.6	75826.1	69586.4	74407.4
CDS1	sp|Q92903|CDS1_HUMAN	Phosphatidate cytidylyltransferase 1 OS=Homo sapiens OX=9606 GN=CDS1 PE=1 SV=2	6	29602.4	37814.1	33118	37958.2	32854	32858.5	40415.2
CDS2	sp|O95674|CDS2_HUMAN	Phosphatidate cytidylyltransferase 2 OS=Homo sapiens OX=9606 GN=CDS2 PE=1 SV=1	24.5	375830	447255	435513	633182	434990	505782	466163
CDT1	sp|Q9H211|CDT1_HUMAN	DNA replication factor Cdt1 OS=Homo sapiens OX=9606 GN=CDT1 PE=1 SV=3	2	49239	27919.6	36643.7	30476.5	26546.8	27054	33204.1
CDV3	sp|Q9UKY7|CDV3_HUMAN	Protein CDV3 homolog OS=Homo sapiens OX=9606 GN=CDV3 PE=1 SV=1	64.5	1.88588e+06	1.53958e+06	1.58261e+06	1.08403e+06	1.53764e+06	1.88768e+06	1.47472e+06
CDV3	tr|D3DND1|D3DND1_HUMAN	CDV3 homolog (Mouse), isoform CRA_a OS=Homo sapiens OX=9606 GN=CDV3 PE=3 SV=1	65	1.88588e+06	1.53958e+06	1.58261e+06	1.09681e+06	1.52576e+06	1.88779e+06	1.48508e+06
CDYL	sp|Q9Y232|CDYL_HUMAN	Chromodomain Y-like protein OS=Homo sapiens OX=9606 GN=CDYL PE=1 SV=2	26	269713	190237	223465	251074	124019	338329	210151
CDYL2	sp|Q8N8U2|CDYL2_HUMAN	Chromodomain Y-like protein 2 OS=Homo sapiens OX=9606 GN=CDYL2 PE=1 SV=2	3.5	11771.3	11830.3	9164.03	14542.1	58713.7	43979.5	12378.7
CEBPB	sp|P17676|CEBPB_HUMAN	CCAAT/enhancer-binding protein beta OS=Homo sapiens OX=9606 GN=CEBPB PE=1 SV=2	2.5	26232	22363.7	12309
CEBPG	sp|P53567|CEBPG_HUMAN	CCAAT/enhancer-binding protein gamma OS=Homo sapiens OX=9606 GN=CEBPG PE=1 SV=1	3	100290	74768.2	105809	115381	78087.6	73379.6	159501
CEBPZ	sp|Q03701|CEBPZ_HUMAN	CCAAT/enhancer-binding protein zeta OS=Homo sapiens OX=9606 GN=CEBPZ PE=1 SV=3	86	641979	570260	486933	278278	484104	662084	434510
CEBPZOS	sp|A8MTT3|CEBOS_HUMAN	Protein CEBPZOS OS=Homo sapiens OX=9606 GN=CEBPZOS PE=1 SV=2	3.5	666912	718409	356850	427454	271524	769630	198415
CECR2	sp|Q9BXF3-2|CECR2_HUMAN	Isoform B of Cat eye syndrome critical region protein 2 OS=Homo sapiens OX=9606 GN=CECR2	18.5	142907	160956	93948.1	279035	105007	76365.4	53274.1
CECR2	sp|Q9BXF3|CECR2_HUMAN	Cat eye syndrome critical region protein 2 OS=Homo sapiens OX=9606 GN=CECR2 PE=1 SV=2	45.5	319606	337315	228967	597947	242467	179500	136571
CELF1	sp|Q92879|CELF1_HUMAN	CUGBP Elav-like family member 1 OS=Homo sapiens OX=9606 GN=CELF1 PE=1 SV=2	130	1.79834e+06	1.84954e+06	2.10144e+06	2.39271e+06	2.11213e+06	2.88399e+06	1.76551e+06
CELF1	sp|Q92879-4|CELF1_HUMAN	Isoform 4 of CUGBP Elav-like family member 1 OS=Homo sapiens OX=9606 GN=CELF1	126.5	1.47201e+06	1.51695e+06	1.73408e+06	1.9851e+06	1.75485e+06	2.33149e+06	1.44568e+06
CELF2	sp|O95319|CELF2_HUMAN	CUGBP Elav-like family member 2 OS=Homo sapiens OX=9606 GN=CELF2 PE=1 SV=1	84	1.30528e+06	597183	1.0832e+06	1.88941e+06	1.65055e+06	967876	1.57993e+06
CELF2	tr|A0A0J9YXJ0|A0A0J9YXJ0_HUMAN	CUGBP Elav-like family member 2 OS=Homo sapiens OX=9606 GN=CELF2 PE=1 SV=1	85	1.31832e+06	595593	1.08057e+06	1.88161e+06	1.64605e+06	972217	1.57626e+06
CELF2	sp|O95319-3|CELF2_HUMAN	Isoform 3 of CUGBP Elav-like family member 2 OS=Homo sapiens OX=9606 GN=CELF2	84.5	1.31119e+06	598763	1.08212e+06	1.88161e+06	1.64605e+06	972217	1.57626e+06
CELF3	sp|Q5SZQ8|CELF3_HUMAN	CUGBP Elav-like family member 3 OS=Homo sapiens OX=9606 GN=CELF3 PE=1 SV=1	18.5	326300	437503	363228	644554	442544	774848	693531
CELF4	sp|Q9BZC1|CELF4_HUMAN	CUGBP Elav-like family member 4 OS=Homo sapiens OX=9606 GN=CELF4 PE=1 SV=1	8	245764	170618	173029	97340	350020	120156	241946
CELF5	sp|Q8N6W0|CELF5_HUMAN	CUGBP Elav-like family member 5 OS=Homo sapiens OX=9606 GN=CELF5 PE=1 SV=1	11	90530.4	152991	103716	96921.3	131349	75630.7	131735
CELF6	sp|Q96J87|CELF6_HUMAN	CUGBP Elav-like family member 6 OS=Homo sapiens OX=9606 GN=CELF6 PE=1 SV=1	13.5	209446	299648	237800	506675	309345	527569	457929
CELSR1	sp|Q9NYQ6|CELR1_HUMAN	Cadherin EGF LAG seven-pass G-type receptor 1 OS=Homo sapiens OX=9606 GN=CELSR1 PE=1 SV=1	1	12323.9	19252.8	12986.7
CELSR2	sp|Q9HCU4|CELR2_HUMAN	Cadherin EGF LAG seven-pass G-type receptor 2 OS=Homo sapiens OX=9606 GN=CELSR2 PE=1 SV=1	52.5	103404	126992	108094	365349	128726	102736	141197
CELSR3	sp|Q9NYQ7|CELR3_HUMAN	Cadherin EGF LAG seven-pass G-type receptor 3 OS=Homo sapiens OX=9606 GN=CELSR3 PE=1 SV=2	51	162312	132233	176618	457231	227533	160204	155080
CEMIP2	sp|Q9UHN6|CEIP2_HUMAN	Cell surface hyaluronidase OS=Homo sapiens OX=9606 GN=CEMIP2 PE=1 SV=1	32.5	68400	272381	49995.4	62645.1	55909.5	54569.8	52387.9
CENATAC	sp|Q86UT8|CATAC_HUMAN	Centrosomal AT-AC splicing factor OS=Homo sapiens OX=9606 GN=CENATAC PE=1 SV=1	3.5	24547.2	25333.6	18695.3	24051.1	18604.8	22751.5	19321.9
CEND1	sp|Q8N111|CEND_HUMAN	Cell cycle exit and neuronal differentiation protein 1 OS=Homo sapiens OX=9606 GN=CEND1 PE=1 SV=1	24	82769.7	159666	56452.4	62344.7	137568	53775.5	115429
CENPB	sp|P07199|CENPB_HUMAN	Major centromere autoantigen B OS=Homo sapiens OX=9606 GN=CENPB PE=1 SV=2	41	468150	362610	388384	554292	365543	415438	308179
CENPC	sp|Q03188|CENPC_HUMAN	Centromere protein C OS=Homo sapiens OX=9606 GN=CENPC PE=1 SV=2	58.5	191758	128664	240369	287063	103733	215263	211042
CENPE	sp|Q02224|CENPE_HUMAN	Centromere-associated protein E OS=Homo sapiens OX=9606 GN=CENPE PE=1 SV=2	27	118913	96353.7	110934	108394	90580.7	80682.4	62813.4
CENPF	sp|P49454|CENPF_HUMAN	Centromere protein F OS=Homo sapiens OX=9606 GN=CENPF PE=1 SV=3	276.5	355009	320259	546462	624314	369388	311051	229554
CENPH	sp|Q9H3R5|CENPH_HUMAN	Centromere protein H OS=Homo sapiens OX=9606 GN=CENPH PE=1 SV=1	22.5	118233	114194	135119	123676	106665	106714	66244.5
CENPI	sp|Q92674|CENPI_HUMAN	Centromere protein I OS=Homo sapiens OX=9606 GN=CENPI PE=1 SV=2	15.5	195429	174504	267408	284509	135983	199982	122136
CENPJ	sp|Q9HC77|CENPJ_HUMAN	Centromere protein J OS=Homo sapiens OX=9606 GN=CENPJ PE=1 SV=2	14	47810.9	45228.5	55994.1	44550	43447.3	40877	28823.1
CENPK	sp|Q9BS16|CENPK_HUMAN	Centromere protein K OS=Homo sapiens OX=9606 GN=CENPK PE=1 SV=1	6.5	39782.9	41094	49020.4	46825.7	47762.5	38302.8	31628.5
CENPL	sp|Q8N0S6|CENPL_HUMAN	Centromere protein L OS=Homo sapiens OX=9606 GN=CENPL PE=1 SV=2	6	38793.8	37133.2	60306.9	51875.6	36514.6	36757.7	35837.3
CENPM	sp|Q9NSP4|CENPM_HUMAN	Centromere protein M OS=Homo sapiens OX=9606 GN=CENPM PE=1 SV=1	7.5	87448	90691.4	99604.9	88183.3	75175.8	75795.6	40628.4
CENPN	sp|Q96H22|CENPN_HUMAN	Centromere protein N OS=Homo sapiens OX=9606 GN=CENPN PE=1 SV=2	6	36808.1	31799.4	51739.9	48770.4	40370.1	32793.3	38999.9
CENPO	sp|Q9BU64|CENPO_HUMAN	Centromere protein O OS=Homo sapiens OX=9606 GN=CENPO PE=1 SV=1	4.5	22369.9	23894.7	30921.9	54517.5	16808.5	27741.1	17744.1
CENPP	sp|Q6IPU0|CENPP_HUMAN	Centromere protein P OS=Homo sapiens OX=9606 GN=CENPP PE=1 SV=1	7.5	42275.3	34804.7	52714.7	65674.5	37238	26471.2	31642.4
CENPQ	sp|Q7L2Z9|CENPQ_HUMAN	Centromere protein Q OS=Homo sapiens OX=9606 GN=CENPQ PE=1 SV=1	14.5	53264.3	50266.8	78102.9	79333.9	37822.3	52464.3	40436.4
CENPS	sp|Q8N2Z9|CENPS_HUMAN	Centromere protein S OS=Homo sapiens OX=9606 GN=CENPS PE=1 SV=1	6	65657.9	67860.3	61333.3	77242	67876.7	45766.3	40622.6
CENPT	sp|Q96BT3|CENPT_HUMAN	Centromere protein T OS=Homo sapiens OX=9606 GN=CENPT PE=1 SV=2	13	55753.2	53261.2	70744.1	87510.9	45418.6	54533.8	46079.6
CENPU	sp|Q71F23|CENPU_HUMAN	Centromere protein U OS=Homo sapiens OX=9606 GN=CENPU PE=1 SV=1	18	207278	192915	271652	285885	144431	172662	145372
CENPV	sp|Q7Z7K6|CENPV_HUMAN	Centromere protein V OS=Homo sapiens OX=9606 GN=CENPV PE=1 SV=1	69	1.43344e+06	1.27025e+06	1.32383e+06	3.86526e+06	1.71724e+06	2.066e+06	2.24464e+06
CENPV	sp|Q7Z7K6-3|CENPV_HUMAN	Isoform 3 of Centromere protein V OS=Homo sapiens OX=9606 GN=CENPV	78.5	1.4727e+06	1.35883e+06	1.25041e+06	5.72981e+06	1.70179e+06	1.64221e+06	2.9502e+06
CENPVL1	sp|A0A0U1RR11|CENL1_HUMAN	Centromere protein V-like protein 1 OS=Homo sapiens OX=9606 GN=CENPVL1 PE=2 SV=1	4.5	25642.9	24480.9	23745.4	17563	27182.8	14168.2	16337.4
CENPVL3	sp|A0A0U1RRI6|CENL3_HUMAN	Centromere protein V-like protein 3 OS=Homo sapiens OX=9606 GN=CENPVL3 PE=3 SV=1	7	31716.1	43774.5	34112.6	24227	35348	18259.5	21722.1
CENPX	sp|A8MT69|CENPX_HUMAN	Centromere protein X OS=Homo sapiens OX=9606 GN=CENPX PE=1 SV=1	2.5	29556.5	22787.5	27071.8	31623.7	31340.4	23876.1	23359.9
CEP104	sp|O60308|CE104_HUMAN	Centrosomal protein of 104 kDa OS=Homo sapiens OX=9606 GN=CEP104 PE=1 SV=1	5.5	32560.3	36273.8	32184.7	30187.7	30073.5	33638.5	34977.5
CEP120	sp|Q8N960|CE120_HUMAN	Centrosomal protein of 120 kDa OS=Homo sapiens OX=9606 GN=CEP120 PE=1 SV=2	16	143413	83737.4	151078	151075	155914	118601	105680
CEP128	sp|Q6ZU80|CE128_HUMAN	Centrosomal protein of 128 kDa OS=Homo sapiens OX=9606 GN=CEP128 PE=1 SV=2	39	123990	134857	116885	131809	185730	84672.7	98278
CEP131	sp|Q9UPN4-2|CP131_HUMAN	Isoform 2 of Centrosomal protein of 131 kDa OS=Homo sapiens OX=9606 GN=CEP131	81	302506	333307	436119	472980	188555	275384	288539
CEP131	sp|Q9UPN4|CP131_HUMAN	Centrosomal protein of 131 kDa OS=Homo sapiens OX=9606 GN=CEP131 PE=1 SV=3	80	302951	337105	436076	472980	188555	275384	288539
CEP135	sp|Q66GS9|CP135_HUMAN	Centrosomal protein of 135 kDa OS=Homo sapiens OX=9606 GN=CEP135 PE=1 SV=2	26.5	83265.7	91321.6	82813.3	108232	76737.8	74249.1	67921.7
CEP152	sp|O94986|CE152_HUMAN	Centrosomal protein of 152 kDa OS=Homo sapiens OX=9606 GN=CEP152 PE=1 SV=4	23	71202.6	88426.1	78904.8	74106.1	64162.7	47585.4	50684.2
CEP162	sp|Q5TB80|CE162_HUMAN	Centrosomal protein of 162 kDa OS=Homo sapiens OX=9606 GN=CEP162 PE=1 SV=2	7.5	48420.2	50053.5	50429.5	53544.5	37180.5	79651.6	36740.9
CEP164	sp|Q9UPV0|CE164_HUMAN	Centrosomal protein of 164 kDa OS=Homo sapiens OX=9606 GN=CEP164 PE=1 SV=3	11	109540	80209.7	68318.7	110511	99362.9	72447	53658.6
CEP170	sp|Q5SW79|CE170_HUMAN	Centrosomal protein of 170 kDa OS=Homo sapiens OX=9606 GN=CEP170 PE=1 SV=1	244	1.65484e+06	1.48993e+06	2.9988e+06	2.49563e+06	1.88358e+06	1.63149e+06	2.38071e+06
CEP170	tr|H0Y4T4|H0Y4T4_HUMAN	Centrosomal protein of 170 kDa (Fragment) OS=Homo sapiens OX=9606 GN=CEP170 PE=1 SV=1	54	742728	701855	1.36293e+06	1.19545e+06	852673	700655	1.12417e+06
CEP170	sp|Q5SW79-2|CE170_HUMAN	Isoform 2 of Centrosomal protein of 170 kDa OS=Homo sapiens OX=9606 GN=CEP170	231.5	1.66402e+06	1.48394e+06	2.99587e+06	2.50841e+06	1.88153e+06	1.6397e+06	2.38733e+06
CEP170	tr|H0Y2V6|H0Y2V6_HUMAN	Centrosomal protein of 170 kDa (Fragment) OS=Homo sapiens OX=9606 GN=CEP170 PE=1 SV=1	236	1.78048e+06	1.59735e+06	3.22746e+06	2.68585e+06	2.02036e+06	1.77094e+06	2.53464e+06
CEP170B	sp|Q9Y4F5|C170B_HUMAN	Centrosomal protein of 170 kDa protein B OS=Homo sapiens OX=9606 GN=CEP170B PE=1 SV=4	30.5	446019	651328	755025	887243	506681	1.02311e+06	771266
CEP19	sp|Q96LK0|CEP19_HUMAN	Centrosomal protein of 19 kDa OS=Homo sapiens OX=9606 GN=CEP19 PE=1 SV=2	1.5	93259.6	95546	141476	121139	228874	68474.2	246453
CEP192	sp|Q8TEP8|CE192_HUMAN	Centrosomal protein of 192 kDa OS=Homo sapiens OX=9606 GN=CEP192 PE=1 SV=3	46.5	93086.9	94151.6	111925	115865	105241	56298.7	83369
CEP20	sp|Q96NB1|CEP20_HUMAN	Centrosomal protein 20 OS=Homo sapiens OX=9606 GN=CEP20 PE=1 SV=1	3	33557.6	25538.8	34036.5	30478.8	27976.9	18783	21914.3
CEP250	sp|Q9BV73|CP250_HUMAN	Centrosome-associated protein CEP250 OS=Homo sapiens OX=9606 GN=CEP250 PE=1 SV=2	79.5	206663	189480	280554	256400	249582	194025	170869
CEP290	sp|O15078|CE290_HUMAN	Centrosomal protein of 290 kDa OS=Homo sapiens OX=9606 GN=CEP290 PE=1 SV=2	49.5	140796	120223	95378.3	102447	107024	84093.7	80722.2
CEP295	sp|Q9C0D2|CE295_HUMAN	Centrosomal protein of 295 kDa OS=Homo sapiens OX=9606 GN=CEP295 PE=1 SV=4	7	197019	161197	184194	183804	170916	181888	134031
CEP350	sp|Q5VT06|CE350_HUMAN	Centrosome-associated protein 350 OS=Homo sapiens OX=9606 GN=CEP350 PE=1 SV=1	25.5	81560.6	64890.9	95728.9	107010	60974.1	71889.2	62712.1
CEP41	sp|Q9BYV8|CEP41_HUMAN	Centrosomal protein of 41 kDa OS=Homo sapiens OX=9606 GN=CEP41 PE=1 SV=1	40	338625	337140	401548	230492	291378	512259	335253
CEP43	sp|O95684-2|CEP43_HUMAN	Isoform 2 of Centrosomal protein 43 OS=Homo sapiens OX=9606 GN=CEP43	21.5	106858	84282.9	182704	150303	68956.2	133956	111534
CEP43	sp|O95684|CEP43_HUMAN	Centrosomal protein 43 OS=Homo sapiens OX=9606 GN=CEP43 PE=1 SV=1	21	106858	84282.9	182704	154289	70209.9	136527	110990
CEP44	sp|Q9C0F1|CEP44_HUMAN	Centrosomal protein of 44 kDa OS=Homo sapiens OX=9606 GN=CEP44 PE=1 SV=2	14.5	131860	99546.1	106337	160335	122274	114273	94333
CEP55	sp|Q53EZ4|CEP55_HUMAN	Centrosomal protein of 55 kDa OS=Homo sapiens OX=9606 GN=CEP55 PE=1 SV=3	15.5	218692	200259	255320	116262	226725	131147	73228.5
CEP57	sp|Q86XR8|CEP57_HUMAN	Centrosomal protein of 57 kDa OS=Homo sapiens OX=9606 GN=CEP57 PE=1 SV=2	17.5	76595.6	87941.9	93034	167897	73272.9	107397	85360.7
CEP57L1	sp|Q8IYX8|CE57L_HUMAN	Centrosomal protein CEP57L1 OS=Homo sapiens OX=9606 GN=CEP57L1 PE=1 SV=1	1.5	27472.5	27004.7	46585.5	30158.9	35556.8	26918.6	34918.6
CEP63	sp|Q96MT8|CEP63_HUMAN	Centrosomal protein of 63 kDa OS=Homo sapiens OX=9606 GN=CEP63 PE=1 SV=1	6	37483.4	39869.2	46052	51010.2	39059.2	40956.6	36963.1
CEP68	sp|Q76N32|CEP68_HUMAN	Centrosomal protein of 68 kDa OS=Homo sapiens OX=9606 GN=CEP68 PE=1 SV=2	12	44863.3	46674.6	55208.1	82104.5	56397.7	55270.6	74676.1
CEP70	sp|Q8NHQ1|CEP70_HUMAN	Centrosomal protein of 70 kDa OS=Homo sapiens OX=9606 GN=CEP70 PE=1 SV=2	1	19581.9	17431.4	19984.3
CEP72	sp|Q9P209|CEP72_HUMAN	Centrosomal protein of 72 kDa OS=Homo sapiens OX=9606 GN=CEP72 PE=1 SV=2	3	25430.4	20386.2	31606.1	24201.8	23312.8	35796.7	22176.4
CEP76	sp|Q8TAP6|CEP76_HUMAN	Centrosomal protein of 76 kDa OS=Homo sapiens OX=9606 GN=CEP76 PE=1 SV=1	14	101476	231478	85704.3	71117.5	239204	61841.3	235474
CEP78	sp|Q5JTW2|CEP78_HUMAN	Centrosomal protein of 78 kDa OS=Homo sapiens OX=9606 GN=CEP78 PE=1 SV=1	16.5	112374	89949	104183	140938	62152.1	99339.3	64427.4
CEP78	sp|Q5JTW2-2|CEP78_HUMAN	Isoform 2 of Centrosomal protein of 78 kDa OS=Homo sapiens OX=9606 GN=CEP78	16.5	113006	89592.9	100291	140938	62152.1	99339.3	64427.4
CEP83	sp|Q9Y592|CEP83_HUMAN	Centrosomal protein of 83 kDa OS=Homo sapiens OX=9606 GN=CEP83 PE=1 SV=3	13	322703	222183	239340	205720	232572	140445	125342
CEP85	sp|Q6P2H3|CEP85_HUMAN	Centrosomal protein of 85 kDa OS=Homo sapiens OX=9606 GN=CEP85 PE=1 SV=1	18	97949	136064	107436	114509	94030.3	58747.1	89956.4
CEP89	sp|Q96ST8|CEP89_HUMAN	Centrosomal protein of 89 kDa OS=Homo sapiens OX=9606 GN=CEP89 PE=1 SV=3	6.5	34895.7	42762.7	55689.9	48709.2	41623.9	35580.9	57454.4
CEP95	sp|Q96GE4|CEP95_HUMAN	Centrosomal protein of 95 kDa OS=Homo sapiens OX=9606 GN=CEP95 PE=1 SV=1	3.5	24762.8	25597.1	29451.4	24166.3	41257.3	30321.9	24075.5
CEP97	sp|Q8IW35|CEP97_HUMAN	Centrosomal protein of 97 kDa OS=Homo sapiens OX=9606 GN=CEP97 PE=1 SV=1	55.5	183428	230080	278194	212340	230921	262933	207253
CEPT1	sp|Q9Y6K0|CEPT1_HUMAN	Choline/ethanolaminephosphotransferase 1 OS=Homo sapiens OX=9606 GN=CEPT1 PE=1 SV=1	1.5	67582.8	61051.2	93872.4
CER1	sp|O95813|CER1_HUMAN	Cerberus OS=Homo sapiens OX=9606 GN=CER1 PE=1 SV=1	3	10230.6	19190.7	17688.8
CERK	sp|Q8TCT0|CERK1_HUMAN	Ceramide kinase OS=Homo sapiens OX=9606 GN=CERK PE=1 SV=1	3	37737.8	28597.6	36814	35793.7	36616.9	29956.4	38979
CERKL	sp|Q49MI3|CERKL_HUMAN	Ceramide kinase-like protein OS=Homo sapiens OX=9606 GN=CERKL PE=1 SV=1	2	57502.7	29354	16362.3
CERS1	sp|P27544|CERS1_HUMAN	Ceramide synthase 1 OS=Homo sapiens OX=9606 GN=CERS1 PE=1 SV=1	6.5	170740	184499	91726.6	167292	94124.6	139574	199811
CERS2	sp|Q96G23|CERS2_HUMAN	Ceramide synthase 2 OS=Homo sapiens OX=9606 GN=CERS2 PE=1 SV=1	14.5	78436.8	127400	121843	78877.2	76879.6	169932	116556
CERS4	sp|Q9HA82|CERS4_HUMAN	Ceramide synthase 4 OS=Homo sapiens OX=9606 GN=CERS4 PE=1 SV=2	4	170236	246771	68798.8	61412	210789	490810	107245
CERS5	sp|Q8N5B7|CERS5_HUMAN	Ceramide synthase 5 OS=Homo sapiens OX=9606 GN=CERS5 PE=1 SV=1	6.5	148655	306006	282404	268321	194497	240110	176537
CERS6	sp|Q6ZMG9-2|CERS6_HUMAN	Isoform 2 of Ceramide synthase 6 OS=Homo sapiens OX=9606 GN=CERS6	12.5	298772	264398	211216	505630	201542	305917	214473
CERS6	sp|Q6ZMG9|CERS6_HUMAN	Ceramide synthase 6 OS=Homo sapiens OX=9606 GN=CERS6 PE=1 SV=1	11	274197	260353	209579	507896	200593	302476	231748
CERT1	sp|Q9Y5P4|CERT_HUMAN	Ceramide transfer protein OS=Homo sapiens OX=9606 GN=CERT1 PE=1 SV=1	56	679508	854439	469079	475849	540496	568822	1.09202e+06
CES1	sp|P23141|EST1_HUMAN	Liver carboxylesterase 1 OS=Homo sapiens OX=9606 GN=CES1 PE=1 SV=2	46.5	215776	579951	1.53658e+06	747174	1.27023e+06	394449	450560
CES2	sp|O00748|EST2_HUMAN	Cocaine esterase OS=Homo sapiens OX=9606 GN=CES2 PE=1 SV=1	7	19708.6	16184.8	25662.8	39692.4	28528.5	20120.2	32059
CETN2	sp|P41208|CETN2_HUMAN	Centrin-2 OS=Homo sapiens OX=9606 GN=CETN2 PE=1 SV=1	25.5	623546	708201	913296	1.13116e+06	505899	1.08253e+06	669001
CETN3	tr|E5RJF8|E5RJF8_HUMAN	Centrin-3 OS=Homo sapiens OX=9606 GN=CETN3 PE=1 SV=1	18	254424	340451	358839	358432	319934	297125	382258
CETN3	sp|O15182|CETN3_HUMAN	Centrin-3 OS=Homo sapiens OX=9606 GN=CETN3 PE=1 SV=2	17.5	254424	340451	358839	358432	319934	297125	382258
CFAP20	sp|Q9Y6A4|CFA20_HUMAN	Cilia- and flagella-associated protein 20 OS=Homo sapiens OX=9606 GN=CFAP20 PE=1 SV=1	19	937625	927715	1.13789e+06	1.32453e+06	818552	840362	1.17153e+06
CFAP298	sp|P57076|CF298_HUMAN	Cilia- and flagella-associated protein 298 OS=Homo sapiens OX=9606 GN=CFAP298 PE=1 SV=1	21	386552	414535	413448	395825	671590	666781	334771
CFAP298-TCP10L	tr|A0A669KAZ0|A0A669KAZ0_HUMAN	CFAP298-TCP10L readthrough OS=Homo sapiens OX=9606 GN=CFAP298-TCP10L PE=3 SV=1	13	346804	394056	382979	374213	670629	742402	296048
CFAP300	sp|Q9BRQ4|CF300_HUMAN	Cilia- and flagella-associated protein 300 OS=Homo sapiens OX=9606 GN=CFAP300 PE=1 SV=3	1	25108.5	18218.1	16736.6
CFAP36	sp|Q96G28|CFA36_HUMAN	Cilia- and flagella-associated protein 36 OS=Homo sapiens OX=9606 GN=CFAP36 PE=1 SV=2	20.5	162607	200126	264827	332508	182762	225271	187519
[truncated: 11,219 more rows]
