# Supplementary material for: Converging mechanism of UM171 and KBTBD4 neomorphic cancer mutations
Source: Nature. Author manuscript; Available in PMC 2025 Mar 13. (PMC11882451; doi:10.1038/s41586-024-08533-3)
Supplement: Xie et al Supplementary Data 4 [file NIHMS2059354-supplement-Xie_et_al_Supplementary_Data_4.xlsx]

## Sheet: Supplementary Data 4
Supplementary Data 4 | DMS enrichment scores
ID	Amino_acid_Sequence	NucleotideSeq	GFPpos_normalized_average	GFPneg_normalized_average	mCherry-R1	mCherry-R2	mCherry-R3	GFPpos-R1	GFPpos-R2	GFPpos-R3	GFPneg-R1	GFPneg-R2	GFPneg-R3	mCherry-R1_normalized	mCherry-R2_normalized	mCherry-R3_normalized	GFPpos-R1_normalized	GFPpos-R2_normalized	GFPpos-R3_normalized	GFPneg-R1_normalized	GFPneg-R2_normalized	GFPneg-R3_normalized	GFPpos-R1_mCherry_normalized	GFPneg-R1_mCherry_normalized	GFPpos-R2_mCherry_normalized	GFPneg-R2_mCherry_normalized	GFPpos-R3_mCherry_normalized	GFPneg-R3_mCherry_normalized
WT	GGSIPRR	GGAGGGTCCATCCCACGGCGC	0.25533641965342824	-1.11943	36530	54911	46994	50480	44444	64188	20509	23057	21002	18.596533596562082	18.612809802505808	18.604191119779944	18.708204467338348	18.69873302431812	19.17260628615165	17.297569899585756	17.430667674919416	17.72700398183918	0.11167087077626547	-1.29896	0.0859232	-1.18214	0.5684151663717074	-0.877187
1aa_del_1	GSIPRR	GGATCCATCCCACGGCGC	0.0305535	-1.36078	396	576	548	542	495	446	168	229	207	12.0694	12.038266682327173	12.182341066962103	12.167239552549207	12.210617712035363	12.003839082782038	10.367001688267342	10.777768094894052	11.062919725397682	0.0978114	-1.70243	0.1723510297081905	-1.2605	-0.178502	-1.11942
1aa_del_2	GGIPRR	GGAGGGATCCCACGGCGC	0.1954621925247905	-1.14097	278	390	378	387	383	373	144	139	206	11.559155079349903	11.47583557037238	11.646691000235965	11.6814	11.840622584769967	11.746039751516552	10.14479132813557	10.058037353870734	11.0559	0.12225081189619758	-1.41436	0.3647870143975869	-1.4178	0.0993488	-0.590754
1aa_del_3	GGSPRR	GGAGGGTCCCCACGGCGC	0.040465004198863376	-1.28902	250	323	312	313	276	285	122	106	144	11.406051837912967	11.204000676850967	11.369945974989482	11.37533882874041	11.368098950449173	11.357955723160423	9.905833446419255	9.667437993811118	10.539652779868817	-0.030713	-1.50022	0.1640982735982064	-1.53656	-0.0119903	-0.830293
1aa_del_4	GGSIRR	GGAGGGTCCATCCGGCGC	0.017123157092662804	-1.05921	325	455	353	366	355	374	161	175	221	11.78444077172999	11.69815562869296	11.548004815590781	11.60094117656857	11.731128242607955	11.749901268115195	10.305648640045556	10.390028966871537	11.15729260583294	-0.1835	-1.47879	0.0329726	-1.30813	0.20189645252441402	-0.390712
1aa_del_5	GGSIPR	GGAGGGTCCATCCCACGG	0.15589667516778802	-1.14562	493	781	590	668	601	703	259	318	275	12.385449324279188	12.477430383989192	12.288858031670571	12.468735637499362	12.490500492920717	12.660191635022237	10.991108673187325	11.251217255341889	11.472553811205369	0.0832863	-1.39434	0.0130701	-1.22621	0.37133360335166543	-0.816304
2aa_del_1	SIPRR	TCCATCCCACGGCGC	-0.027294	-1.25694	174	313	220	229	182	244	130	104	70	10.883443237328805	11.158648707399186	10.86613140442755	10.924722961111529	10.767651004482957	11.133967308562458	9.997371370674085	9.639991374892352	9.50004	0.0412797	-0.886072	-0.390998	-1.51866	0.2678359041349072	-1.3661
2aa_del_2	GIPRR	GGAATCCCACGGCGC	0.24965557385429626	-1.19659	178	298	227	317	239	240	158	91	75	10.916216010195818	11.087830146508093	10.911296342992744	11.393652159304292	11.160525795845574	11.110131266109677	10.27853415353783	9.447604589012188	9.599437876986247	0.477436	-0.637682	0.0726956	-1.64023	0.19883492311693374	-1.31186
2aa_del_3	GGPRR	GGAGGGCCACGGCGC	0.0797772	-1.04072	237	330	297	264	301	310	112	181	142	11.329039963082522	11.234919564003308	11.298890407194623	11.12981489485114	11.493148837259803	11.479217691788126	9.782585302248949	10.438628101752414	10.519488548869525	-0.199225	-1.54645	0.2582292732564948	-0.796291	0.18032728459350267	-0.779402
2aa_del_4	GGSRR	GGAGGGTCCCGGCGC	-0.0483776	-0.714873	254	425	334	344	281	303	171	211	244	11.428943867847257	11.5998	11.468212143068971	11.511535796172595	11.393991102065606	11.446278944515113	10.392517614700568	10.659733596236565	11.300067839488849	0.0825919	-1.03643	-0.205791	-0.940049	-0.0219332	-0.168144
2aa_del_5	GGSIR	GGAGGGTCCATCCGG	0.1383989541363757	-1.01077	208	323	329	310	281	304	137	133	160	11.140814616090834	11.204000676850967	11.446459363094625	11.361449642594978	11.393991102065606	11.45103077378497	10.072963520857167	9.994439767822199	10.691558947937299	0.22063502650414435	-1.06785	0.1899904252146385	-1.20956	0.00457141	-0.7549
2aa_del_6	GGSIP	GGAGGGTCCATCCCA	0.0506115	-1.56234	252	373	294	328	293	287	73	120	132	11.417543257446056	11.411560162438425	11.284249474321268	11.442847150663601	11.454299680006299	11.368040710439363	9.165929787850764	9.846201138039609	10.414210006113285	0.025303893217545337	-2.25161	0.042739517567873975	-1.56536	0.0837912	-0.870039
3aa_del_1	IPRR	ATCCCACGGCGC	0.18844534510239144	-1.3385	233	391	283	299	371	309	88	176	111	11.304492485956859	11.479528758460468	11.229257856640743	11.309347083839496	11.794710102696309	11.474557949829439	9.435108666237747	10.39824336492561	10.164431762850377	0.0048546	-1.86938	0.31518134423584065	-1.08129	0.24530009318869617	-1.06483
3aa_del_2	GPRR	GGACCACGGCGC	0.023491697165447672	-0.853728	283	347	272	294	281	305	174	191	147	11.584863802371112	11.307359876485549	11.172086757574112	11.285027422620505	11.393991102065606	11.455767003241005	10.417590090633198	10.5162	10.56938034310263	-0.299836	-1.16727	0.0866312	-0.791203	0.2836802456668934	-0.602706
3aa_del_3	GGRR	GGAGGGCGGCGC	0.2565082042562423	-0.710924	223	301	244	257	319	306	219	177	104	11.241231819689276	11.102274696466997	11.015433000055769	11.09106286061186	11.57691353339527	11.460487734973638	10.749216899715977	10.406411256620418	10.070540225802473	-0.150169	-0.492015	0.474639	-0.695863	0.4450547349178695	-0.944893
3aa_del_4	GGSR	GGAGGGTCCCGG	0.46415037550937005	-1.26994	188	187	206	238	186	386	58	123	78	10.995031719597536	10.41594947948562	10.771324746702106	10.980308870678662	10.798997378739418	11.795450822895292	8.834735636009926	9.881786818628385	9.655949874530759	-0.0147228	-2.1603	0.383048	-0.534163	1.0241260761931859	-1.11537
3aa_del_5	GGSI	GGAGGGTCCATC	0.12108768674023551	-1.37626	346	410	327	397	363	372	163	135	130	11.874748268619545	11.54796064721381	11.43766557661596	11.718200267735995	11.76326941349399	11.742167871440035	10.32344592964204	10.015951976297208	10.392199965347821	-0.156548	-1.5513	0.21530876628018092	-1.53201	0.30450229482407565	-1.04547
4aa_del_1	PRR	CCACGGCGC	-0.119085	-1.53318	229	278	248	221	198	253	86	85	96	11.279520092768736	10.987650383913655	11.038880731780226	10.873448598151924	10.889146110955053	11.18620070854759	9.401990269517794	9.349346723570497	9.955174808377688	-0.406071	-1.87753	-0.0985043	-1.6383	0.14731997676736341	-1.08371
4aa_del_2	GRR	GGACGGCGC	0.11140559214957395	-1.21156	266	369	348	387	284	352	160	122	152	11.495518010555863	11.396011089215122	11.527430860755254	11.6814	11.409306238366934	11.662464607361926	10.296666981149789	9.870022185108551	10.617604279325722	0.1858878806902382	-1.19885	0.013295149151812069	-1.52599	0.13503374660667156	-0.909827
4aa_del_3	GGR	GGAGGGCGG	0.18341085023118056	-1.33603	209	326	251	309	246	296	85	126	107	11.14773097293279	11.217332848586688	11.056219779586865	11.356790039735952	11.202155558792192	11.41257055327174	9.385141539225252	9.916515827140618	10.111529877162978	0.209059	-1.76259	-0.0151773	-1.30082	0.3563507736848752	-0.94469
4aa_del_4	GGS	GGAGGGTCC	0.49114541414687923	-1.38938	360	505	469	448	466	1019	182	185	152	11.931958197439595	11.848529481597224	11.95780538076175	11.892511246058204	12.123538083536868	13.195679972644134	10.48239486968929	10.470141198823802	10.617604279325722	-0.039447	-1.44956	0.2750086019396445	-1.37839	1.2378745918823846	-1.3402
5aa_del_1	RR	CGGCGC	0.23895797423476198	-1.64672	280	340	326	326	369	381	101	87	124	11.569493608540649	11.277970680309231	11.433248500773537	11.434026479684341	11.786913933116965	11.776646299526396	9.633620251662917	9.382848437007759	10.32408040634569	-0.135467	-1.93587	0.5089432528077342	-1.89512	0.3433977987528589	-1.10917
5aa_del_2	GR	GGACGG	0.774877	-1.55174	212	333	313	309	278	1158	97	87	112	11.168283297127282	11.247970324149573	11.374560861510941	11.356790039735952	11.378511639750302	13.380142716321716	9.575396504379906	9.382848437007759	10.177359594255542	0.18850674260866995	-1.59289	0.13054131560072868	-1.86512	2.0055818548107744	-1.1972
5aa_del_3	GG	GGAGGG	0.017267026830852572	-1.22593	268	425	374	374	289	367	132	169	161	11.506321036665437	11.5998	11.631347848270886	11.63212586328024	11.434475624279619	11.72265105080962	10.01937629122078	10.339735461392122	10.700542312783616	0.12580482661480374	-1.48694	-0.165307	-1.26005	0.0913032	-0.930806
6aa_del_1	R	CGG	0.3095821013980859	-1.16085	223	374	258	360	284	360	112	146	127	11.241231819689276	11.415421386012166	11.095885098674778	11.577102175503406	11.409306238366934	11.694876194700138	9.782585302248949	10.12885595289976	10.35854219763735	0.33587035581413005	-1.45865	-0.00611515	-1.28657	0.5989910960253599	-0.737343
6aa_del_2	G	GGA	0.33598027530247343	-1.52715	212	318	293	331	320	337	75	114	104	11.168283297127282	11.181502893026165	11.279335958188538	11.455977855769257	11.581427538721005	11.599657579759143	9.20486	9.77228	10.070540225802473	0.28769455864197546	-1.96343	0.3999246456948402	-1.40922	0.3203216215706046	-1.2088
can_mut_1	GGGGSIPRR	GGAGGGGGAGGATCCATCCCACGGCGC	-0.495719	1.1365704909363104	93	174	81	95	69	64	224	265	254	9.980323570954342	10.312077409367836	9.425947479287581	9.65642	9.36974	9.205034389698879	10.781766052653326	10.988301217106672	11.357992662658692	-0.323902	0.8014424816989845	-0.942342	0.6762238077388361	-0.220913	1.9320451833711108
can_mut_2	GGFIPRR	GGAGGGTTCATCCCACGGCGC	0.0200131	0.24693075860389513	248	369	371	300	309	343	139	312	1413	11.394468150983158	11.396011089215122	11.619732442369052	11.3142	11.53097923077813	11.625109432925125	10.09385323854546	11.223747900841664	13.833402818991894	-0.0803059	-1.30061	0.1349681415630073	-0.172263	0.00537699	2.213670376622842
can_mut_3	GGSFPRR	GGAGGGTCCTTCCCACGGCGC	0.12122390887610024	1.1659732872789512	190	299	254	296	255	221	184	420	2280	11.01029103548389	11.092661083404678	11.073352910206644	11.294804536968618	11.25397287829575	10.991199340459145	10.498151223969588	11.652436072582276	14.523637594380203	0.284514	-0.51214	0.1613117948910716	0.5597749891775976	-0.0821536	3.4502846841735586
can_mut_4	GGSTTYMLR	GGAGGGTCCACCACCTACATGCTGCGG	-1.16569	1.9057733232677652	331	446	426	178	195	144	1682	1762	1207	11.810824857028098	11.669341555161717	11.819107495947975	10.561465233424618	10.867131507695365	10.373600717793757	13.689662598043077	13.720847382517372	13.606083897380637	-1.24936	1.8788377410149781	-0.80221	2.051505827355655	-1.44551	1.7869764014326623
can_mut_5	GGSIPPHVR	GGAGGGTCCATCCCACCTCACGTGCGG	-1.86022	2.641101952183917	306	414	353	96	98	89	3129	2607	1439	11.69755810060164	11.561962849857597	11.548004815590781	9.67151	9.875275353444623	9.68008	14.58513605630115	14.285989406642138	13.859706159658481	-2.02605	2.887577955699511	-1.68669	2.7240265567845405	-1.86792	2.3117
can_mut_6	GGSIPPRR	GGAGGGTCCATCCCACCTCGGCGC	-0.711624	1.6069906794095126	163	203	180	108	131	86	571	683	467	10.789279433880937	10.53430770335453	10.57679654037191	9.841237944443616	10.2936	9.630673681659273	12.131259975886694	12.353759738312414	12.236336001636808	-0.948041	1.3419805420057571	-0.240706	1.8194520349578838	-0.946123	1.659539461264897
can_mut_7	GGSIPRGR	GGAGGGTCCATCCCACGGGGACGC	-0.840577	1.7307265581053244	154	268	261	150	110	102	820	853	609	10.707385462611407	10.93482501248295	11.112556263433827	10.314728688422885	10.041757638207903	9.876548762648637	12.65329548343052	12.67436496870243	12.619285960711208	-0.392657	1.9459100208191131	-0.893067	1.7395399562194793	-1.23601	1.5067296972773807
can_mut_8	GGSIPRPRR	GGAGGGTCCATCCCACGGCCTCGCCGG	-2.28517	2.472370816385651	181	273	243	49	42	45	1695	1625	806	10.940316092298055	10.961479464815175	11.009511034184106	8.70295	8.65493	8.697919222689292	13.700769328380238	13.604082184926563	13.023567527147488	-2.23736	2.760453236082183	-2.30655	2.6426027201113875	-2.31159	2.014056492963382
Mutant_1A	AGSIPRR	GCCGGATCCATCCCACGGCGC	-0.0382456	-1.18249	190	265	253	262	193	209	149	73	108	11.01029103548389	10.918592714784923	11.067664444448068	11.118848691700272	10.852266235331607	10.910696606427418	10.193992083165158	9.130143879783596	10.124938318157003	0.10855765621638191	-0.816299	-0.0663265	-1.78845	-0.156968	-0.942726
Mutant_1C	CGSIPRR	TGCGGATCCATCCCACGGCGC	0.19211634804842248	-1.8479	217	372	276	247	380	318	72	76	94	11.20189963063502	11.407688576961695	11.193139311737788	11.033832318093367	11.829280716659015	11.515963528727388	9.14607	9.188145197700775	9.924832081207544	-0.168067	-2.05583	0.4215921396973208	-2.21954	0.3228242169896003	-1.26831
Mutant_1D	DGSIPRR	GACGGATCCATCCCACGGCGC	0.38053819820605445	-1.48947	205	313	232	338	296	295	56	98	132	11.119864347660553	11.158648707399186	10.942712706072962	11.486159249582512	11.468990980260868	11.407690125907484	8.784222407101131	9.554372203127045	10.414210006113285	0.36629490192195924	-2.33564	0.31034227286168203	-1.60428	0.464977	-0.528503
Mutant_1E	EGSIPRR	GAGGGATCCATCCCACGGCGC	0.0827712	-0.97398	192	249	247	283	176	253	114	146	101	11.025390642085934	10.828793989520944	11.033054429128162	11.23003579281906	10.719316194211219	11.18620070854759	9.808091656630221	10.12885595289976	10.028351840910098	0.20464515073312484	-1.2173	-0.109478	-0.699938	0.1531462794194276	-1.0047
Mutant_1F	FGSIPRR	TTCGGATCCATCCCACGGCGC	0.21937489476407754	-1.13135	243	373	359	370	370	337	140	142	168	11.365095371266488	11.411560162438425	11.572312423531777	11.61661777766131	11.79081728410847	11.599657579759143	10.104185753122291	10.08881480889704	10.76190673438811	0.2515224063948214	-1.26091	0.37925712167004555	-1.32275	0.027345156227365663	-0.810406
Mutant_1H	HGSIPRR	CACGGATCCATCCCACGGCGC	0.13726550470646912	-1.205	205	407	285	318	266	336	126	134	124	11.119864347660553	11.537369083527661	11.239413505732164	11.398194398220014	11.314877447928625	11.595371604891147	9.952328288425495	10.005235968096388	10.32408040634569	0.27833005055946103	-1.16754	-0.222492	-1.53213	0.3559580991589826	-0.915333
Mutant_1I	IGSIPRR	ATCGGATCCATTCCACGGCGC	0.14746941385144594	-1.4043	331	467	432	464	387	454	166	155	151	11.810824857028098	11.735700476383037	11.839279832432988	11.943124234062648	11.85560769323061	12.029481480105204	10.349736858656875	10.215080981112543	10.608087586267464	0.13229937703454908	-1.46109	0.11990721684757233	-1.52062	0.19020164767221637	-1.23119
Mutant_1K	KGSIPRR	AAGGGATCCATCCCACGGCGC	0.18235771443680152	-1.28102	197	337	258	335	226	297	104	119	104	11.062462393414114	11.265189697343065	11.095885098674778	11.473301602370206	11.079874203865385	11.417434526506769	9.675796095450307	9.834141476889442	10.070540225802473	0.4108392089560926	-1.38667	-0.185315	-1.43105	0.32154942783199125	-1.02534
Mutant_1L	LGSIPRR	CTGGGATCCATCCCACGGCGC	0.22843409994049146	-1.3165	228	322	278	317	306	304	120	112	106	11.273208864291536	11.199529099504039	11.203551494764824	11.393652159304292	11.516908825292612	11.45103077378497	9.882011769396065	9.74678	10.097995647815207	0.12044329501275541	-1.3912	0.3173797257885731	-1.45275	0.24747927902014588	-1.10556
Mutant_1M	MGSIPRR	ATGGGATCCATCCCACGGCGC	0.053104426599641506	-1.08786	270	367	326	373	269	323	167	135	161	11.517043769644241	11.388173253403876	11.433248500773537	11.628264442207302	11.331051059204619	11.538463302208658	10.358395099481676	10.015951976297208	10.700542312783616	0.11122067256306067	-1.15865	-0.0571222	-1.37222	0.10521480143512107	-0.732706
Mutant_1N	NGSIPRR	AACGGATCCATCCCACGGCGC	0.11008994287267153	-1.07917	281	328	244	347	294	249	134	150	128	11.574635222527965	11.22615300428724	11.015433000055769	11.524058621870248	11.459213421622252	11.163219011996489	10.041050614615424	10.167815724054826	10.369848925990725	-0.0505766	-1.53358	0.23306041733501104	-1.05834	0.14778601194072039	-0.645584
Mutant_1P	PGSIPRR	CCAGGATCCATCCCTCGGCGC	0.2110877889002397	-1.29462	250	412	383	392	377	372	140	132	156	11.406051837912967	11.55497873591902	11.665643283813116	11.69992037640871	11.817848976497078	11.742167871440035	10.104185753122291	9.983562166202304	10.655055439884755	0.293869	-1.30187	0.2628702405780583	-1.57142	0.0765246	-1.01059
Mutant_1Q	QGSIPRR	CAGGGATCCATCCCACGGCGC	0.077997	-1.10052	225	336	261	270	254	304	127	125	136	11.25410781343865	11.260904083456111	11.112556263433827	11.162222065297366	11.24830645392712	11.45103077378497	9.96372	9.905032130768745	10.457247631562545	-0.0918857	-1.29039	-0.0125976	-1.35587	0.3384745103511424	-0.655309
Mutant_1R	RGSIPRR	CGGGGATCCATCCCACGCCGG	0.15913953859945806	-1.5279	346	445	433	495	417	404	152	109	181	11.874748268619545	11.666104176483493	11.842614635693664	12.036405008490526	11.963293503283849	11.861187184820702	10.222726767629164	9.707653033900746	10.869375523811676	0.16165673987098117	-1.65202	0.29718932680035515	-1.95845	0.018572549127037874	-0.973239
Mutant_1S	SGSIPRR	TCCGGAAGCATCCCACGGCGC	0.20471919176687337	-1.30842	233	336	294	337	303	310	111	115	128	11.304492485956859	11.260904083456111	11.284249474321268	11.48188608681588	11.502699840430852	11.479217691788126	9.769661003529578	9.784868738464008	10.369848925990725	0.17739360085902156	-1.53483	0.24179575697474043	-1.47604	0.1949682174668581	-0.914401
Mutant_1T	TGSIPRR	ACCGGATCCATCCCACGGCGC	0.0757446	-1.38584	304	288	356	313	295	355	108	153	114	11.688100629039557	11.038609642390043	11.56020981305664	11.37533882874041	11.464110484091087	11.674704442004066	9.73018	10.19636028443898	10.202872828260151	-0.312762	-1.95792	0.4255008417010444	-0.842249	0.11449462894742624	-1.35734
Mutant_1V	VGSIPRR	GTGGGATCCATCCCACGGCGC	0.00194024	-1.20777	265	371	301	327	299	273	136	150	127	11.490086010031751	11.403806573818299	11.318183353511134	11.438443556386868	11.483534182427231	11.295918915429237	10.062404127644577	10.167815724054826	10.35854219763735	-0.0516425	-1.42768	0.0797276	-1.23599	-0.0222644	-0.959641
Mutant_1W	WGSIPRR	TGGGGATCCATCCCACGGCGC	0.029926434929339624	-1.11171	254	306	311	364	256	248	151	163	105	11.428943867847257	11.12603213962905	11.365316279004297	11.593038530429308	11.259617133884799	11.157415926954517	10.213211989072628	10.28762515835419	10.084333247633527	0.16409466258205008	-1.21573	0.13358499425574877	-0.838407	-0.2079	-1.28098
Mutant_1Y	YGSIPRR	TACGGATCCATCCCACGGCGC	0.28491525710205384	-1.23935	298	449	330	441	374	435	148	151	162	11.659350439232792	11.679010330416348	11.450836237095016	11.869797192802361	11.806325928622705	11.967819656625252	10.184285250072628	10.177393467086906	10.709470086046304	0.21044675356956866	-1.47507	0.12731559820635674	-1.50162	0.5169834195302361	-0.741366
Mutant_2A	GASIPRR	GGAGCCTCCATCCCACGGCGC	0.28275541865566883	-1.23542	201	273	255	274	281	294	106	133	82	11.09144884034709	10.961479464815175	11.079019034724704	11.1834	11.393991102065606	11.40279313271207	9.703243550684292	9.994439767822199	9.728012422776914	0.0919805	-1.38821	0.43251163725043007	-0.96704	0.323774	-1.35101
Mutant_2C	GCSIPRR	GGATGCTCCATCCCACGGCGC	0.25845136946794983	-0.999906	229	327	290	342	314	311	136	167	129	11.279520092768736	11.221749666862282	11.264494198303183	11.503126446107396	11.554129188482063	11.483862431748591	10.062404127644577	10.322573650205046	10.381067729588446	0.22360635333865986	-1.21712	0.33237952161978157	-0.899176	0.21936823344540812	-0.883426
Mutant_2D	GDSIPRR	GGAGACTCCATCCCACGGCGC	0.0359227	-1.13958	113	157	154	134	139	142	52	84	63	10.261090916259592	10.163877536608549	10.351889451488544	10.152134435071353	10.379053415649265	10.353438151981258	8.677558900665387	9.332299540613334	9.348253305605258	-0.108956	-1.58353	0.2151758790407161	-0.831578	0.0015487	-1.00364
Mutant_2E	GESIPRR	GGAGAGTCCATCCCACGGCGC	0.11165621020860605	-1.42952	213	321	256	259	289	265	121	79	101	11.175069519675775	11.195043619574806	11.084662992804747	11.102241492138914	11.434475624279619	11.253027646262613	9.893971775076887	9.243904508661297	10.028351840910098	-0.072828	-1.2811	0.2394320047048133	-1.95114	0.168365	-1.05631
Mutant_2F	GFSIPRR	GGATTCTCCATCCCACGGCGC	0.0357109	-1.0295	193	323	277	289	219	264	138	128	124	11.03288159235056	11.204000676850967	11.198354796549701	11.260290762897187	11.034503604542225	11.247575455259788	10.083446188843286	9.939212578226776	10.32408040634569	0.22740917054662724	-0.949435	-0.169497	-1.26479	0.049220658710087406	-0.874274
Mutant_2H	GHSIPRR	GGACACTCCATCCCACGGCGC	0.17165159900822738	-1.19429	238	308	283	275	298	325	132	131	108	11.335112121265439	11.135426645981008	11.229257856640743	11.188682830759479	11.478702719403833	11.54736587074856	10.01937629122078	9.972601926403241	10.124938318157003	-0.146429	-1.31574	0.3432760734228246	-1.16282	0.31810801410781764	-1.10432
Mutant_2I	GISIPRR	GGAATCTCCATTCCACGGCGC	0.19551298066706302	-1.42523	272	314	297	281	352	346	140	131	77	11.527687394244085	11.163248599537928	11.298890407194623	11.2198	11.718888263708239	11.637668934220686	10.104185753122291	9.972601926403241	9.63736	-0.307879	-1.4235	0.55564	-1.19065	0.33877852702606326	-1.66153
Mutant_2K	GKSIPRR	GGAAAGTCCATCCCACGGCGC	0.3885179881802454	-0.933901	199	266	265	303	308	303	192	95	119	11.077028414660958	10.92402379882732	11.13448898124637	11.328511888293523	11.52630432646675	11.446278944515113	10.559510205227138	9.509578558667211	10.264749145267498	0.2514834736325646	-0.517518	0.6022805276394294	-1.41445	0.3117899632687422	-0.86974
Mutant_2L	GLSIPRR	GGACTGTCCATCCCACGGCGC	0.14515038831161794	-1.14596	226	323	304	302	310	288	170	113	115	11.260502971016667	11.204000676850967	11.332485614354244	11.323744501716691	11.535639035460424	11.373056889979617	10.384062349378958	9.759586595547095	10.215462220974308	0.0632415	-0.876441	0.3316383586094567	-1.44441	0.040571275625373104	-1.11702
Mutant_2M	GMSIPRR	GGAATGTCCATCCCACGGCGC	0.12467169766038211	-1.19345	257	390	324	328	322	358	162	123	147	11.445877622133413	11.47583557037238	11.424373569815778	11.442847150663601	11.590413397849602	11.686841306789514	10.314574728404253	9.881786818628385	10.56938034310263	-0.00303047	-1.1313	0.11457782747722156	-1.59405	0.26246773697373627	-0.854993
Mutant_2N	GNSIPRR	GGAAACTCCATCCCACGGCGC	0.0467206	-1.5243	207	300	286	269	269	243	93	94	92	11.133864942077507	11.097475897638652	11.2445	11.156871171031566	11.331051059204619	11.128045116464973	9.514723804611629	9.494332857977632	9.893837451182977	0.023006228954059793	-1.61914	0.23357516156596603	-1.60314	-0.11642	-1.35063
Mutant_2P	GPSIPRR	GGACCATCCATCCCTCGGCGC	0.0810139	-1.29321	254	331	290	326	280	284	92	146	133	11.428943867847257	11.23928294814584	11.264494198303183	11.434026479684341	11.388849713412009	11.352886669012149	9.499148386669768	10.12885595289976	10.425090372853257	0.00508261	-1.9298	0.14956676526616874	-1.11043	0.0883925	-0.839404
Mutant_2Q	GQSIPRR	GGACAGTCCATCCCACGGCGC	0.23753989247667798	-1.56481	283	383	296	368	330	389	89	158	95	11.584863802371112	11.449715096217382	11.294026586562328	11.608800770129559	11.625807391966298	11.8066	9.451387061239007	10.242714277971125	9.940083214260302	0.023937	-2.13348	0.17609229574891572	-1.207	0.5125904139226716	-1.35394
Mutant_2R	GRSIPRR	GGACGGTCCATCCCACGCCGG	0.22393520379973175	-1.16509	284	408	317	381	367	376	160	115	191	11.589951025312606	11.540908251579676	11.39287418837856	11.658870240047863	11.779075404866328	11.757593431755847	10.296666981149789	9.784868738464008	10.946918087286859	0.0689192	-1.29328	0.2381671532866516	-1.75604	0.36471924337728723	-0.445956
Mutant_2S	GSSIPRR	GGATCCAGCATCCCACGGCGC	0.15495128538663216	-1.02653	160	276	238	260	208	241	113	138	86	10.762494659935848	10.97723891648744	10.979530995747341	11.107798493454592	10.960192636309916	11.116127298566019	9.79539	10.047630544628683	9.796646045906291	0.3453038335187433	-0.9671	-0.0170463	-0.929608	0.13659630281867763	-1.18288
Mutant_2T	GTSIPRR	GGAACCTCCATCCCACGGCGC	-0.0227071	-1.38223	188	334	275	273	200	271	94	86	130	10.995031719597536	11.252294473515885	11.187904904005165	11.178156691326153	10.903638073603556	11.285315050578227	9.530132863872339	9.366194823604113	10.392199965347821	0.18312497172861697	-1.4649	-0.348656	-1.8861	0.0974101	-0.795705
Mutant_2V	GVSIPRR	GGAGTGTCCATCCCACGGCGC	0.0897569	-1.41791	350	521	470	441	407	517	167	164	177	11.891326762337942	11.893517452009718	11.960877443164332	11.869797192802361	11.928283791154128	12.216911410213086	10.358395099481676	10.296441970761764	10.837152614932767	-0.0215296	-1.53293	0.0347663	-1.59708	0.25603396704875436	-1.12372
Mutant_2W	GWSIPRR	GGATGGTCCATCCCACGGCGC	0.0435825	-1.88688	220	384	328	290	274	343	58	90	113	11.221699760175063	11.453475671828587	11.442069170037826	11.26527214230116	11.35761056058809	11.625109432925125	8.834735636009926	9.431686002199804	10.190172608885987	0.0435724	-2.38696	-0.0958651	-2.02179	0.18304026288729958	-1.2519
Mutant_2Y	GYSIPRR	GGATACTCCATCCCACGGCGC	0.0709925	-1.03917	242	296	314	291	297	271	150	158	118	11.359148365017436	11.078119470279137	11.379161033011625	11.27023638102031	11.47385502183825	11.285315050578227	10.20363404236769	10.242714277971125	10.252584369199035	-0.088912	-1.15551	0.3957355515591132	-0.835405	-0.093846	-1.12658
Mutant_3A	GGAIPRR	GGAGGGGCCATCCCACGGCGC	-0.0283541	-1.07748	191	306	223	222	220	226	126	112	106	11.017860593226464	11.12603213962905	10.885661192555204	10.879958441030691	11.041073132128957	11.02346006305989	9.952328288425495	9.74678	10.097995647815207	-0.137902	-1.06553	-0.084959	-1.37925	0.1377988705046853	-0.787666
Mutant_3C	GGCIPRR	GGAGGGTGCATCCCACGGCGC	0.22854231500948252	-0.997115	212	350	280	287	305	343	113	162	154	11.168283297127282	11.319774256254595	11.213889069382056	11.250276105683575	11.51218802918368	11.625109432925125	9.79539	10.278754131840834	10.636451381306548	0.0819928	-1.37289	0.19241377292908446	-1.04102	0.41122036354306957	-0.577438
Mutant_3D	GGDIPRR	GGAGGGGACATCCCACGGCGC	0.12789229896031587	-1.28206	180	263	209	191	253	240	77	90	107	10.93232738039809	10.907668822550628	10.792171503206818	10.663095650978153	11.242617685948654	11.110131266109677	9.242761289758237	9.431686002199804	10.111529877162978	-0.269232	-1.68957	0.33494886339802576	-1.47598	0.3179597629028592	-0.680642
Mutant_3E	GGEIPRR	GGAGGGGAGATCCCACGGCGC	0.1507026036913981	-1.31745	165	213	202	196	197	226	71	87	80	10.806863612339667	10.603635733430021	10.74305204741874	10.70035396944128	10.881845171761451	11.02346006305989	9.125923096730494	9.382848437007759	9.692431041991139	-0.10651	-1.68094	0.2782094383314302	-1.22079	0.28040801564115014	-1.05062
Mutant_3G	GGGIPRR	GGAGGGGGAATCCCACGGCGC	0.22912195370567487	-1.31737	158	218	210	241	202	215	44	123	93	10.744357825874111	10.637089172322792	10.799054014534523	10.998371554092019	10.917985910129675	10.951509409626757	8.437191287579898	9.881786818628385	9.909418000055211	0.2540137282179078	-2.30717	0.2808967378068825	-0.755302	0.15245539509223427	-0.889636
Mutant_3H	GGHIPRR	GGAGGGCACATCCCACGGCGC	0.030851124458957102	-1.03105	172	264	217	227	210	198	120	107	97	10.866773376568933	10.913141107922876	10.846333609046994	10.912074199261086	10.973991539163512	10.832735728491075	9.882011769396065	9.680967944888819	9.970110166841902	0.0453008	-0.984762	0.0608504	-1.23217	-0.0135979	-0.876223
Mutant_3I	GGIIPRR	GGAGGGATCATTCCACGGCGC	0.23061260681418005	-0.83242	209	359	279	341	300	297	147	166	164	11.14773097293279	11.356389029004632	11.208729541239213	11.49890331783049	11.488349519281916	11.417434526506769	10.174512664192703	10.313915575816614	10.727161580494224	0.3511723448976998	-0.973218	0.13196049027728485	-1.04247	0.20870498526755554	-0.481568
Mutant_3K	GGKIPRR	GGAGGGAAGATCCCACGGCGC	0.26297	-1.25297	151	265	219	283	202	238	98	80	89	10.679020803659036	10.918592714784923	10.859562279883926	11.23003579281906	10.917985910129675	11.0981	9.590174210196512	9.262022111568648	9.846060042020188	0.5510149891600236	-1.08885	-0.000606805	-1.65657	0.23850163851287398	-1.0135
Mutant_3L	GGLIPRR	GGAGGGCTGATCCCACGGCGC	0.013434166938276704	-0.844768	162	300	210	227	195	213	138	112	123	10.780406314782367	11.097475897638652	10.799054014534523	10.912074199261086	10.867131507695365	10.93803302081392	10.083446188843286	9.74678	10.31240775106791	0.1316678844787198	-0.69696	-0.230344	-1.3507	0.1389790062793974	-0.486646
Mutant_3M	GGMIPRR	GGAGGGATGATCCCACGGCGC	0.2838792219006656	-0.723777	200	269	289	356	222	319	152	206	119	11.084256644808912	10.940195444822908	11.259512819993121	11.560987815669414	11.054123116756612	11.520491642900913	10.222726767629164	10.625156580555725	10.264749145267498	0.47673117086050176	-0.86153	0.11392767193370368	-0.315039	0.2609788229077914	-0.994764
Mutant_3N	GGNIPRR	GGAGGGAACATCCCACGGCGC	0.13602892813542886	-1.15416	191	283	193	248	229	219	102	145	69	11.017860593226464	11.013355001018535	10.67733685494096	11.039658622241905	11.098890298081649	10.978090313268691	9.647816304799976	10.118949370227558	9.479305352054368	0.021798029015441145	-1.37004	0.0855353	-0.894406	0.3007534583277316	-1.19803
Mutant_3P	GGPIPRR	GGAGGGCCAATCCCTCGGCGC	0.0683735	-1.22614	190	276	220	268	193	231	127	85	90	11.01029103548389	10.97723891648744	10.86613140442755	11.151500356621675	10.852266235331607	11.055015140284418	9.96372	9.349346723570497	9.86216	0.14120932113778473	-1.04657	-0.124973	-1.62789	0.18888373585686757	-1.00397
Mutant_3Q	GGQIPRR	GGAGGGCAGATCCCACGGCGC	0.39470810869737133	-1.22922	163	211	188	284	189	246	84	74	87	10.789279433880937	10.590034090281463	10.639492100009338	11.235122554645162	10.822068138577741	11.14573925704095	9.368093711025992	9.14974	9.813306141563995	0.4458431207642253	-1.42119	0.23203404829627772	-1.4403	0.5062471570316109	-0.826186
Mutant_3R	GGRIPRR	GGAGGGCGGATCCCACGCCGG	0.065976	-1.00822	257	343	271	290	262	324	123	163	158	11.445877622133413	11.29063942880873	11.166775264805551	11.26527214230116	11.293026659948906	11.542921453453143	9.917598387241886	10.28762515835419	10.673422643687221	-0.180605	-1.52828	0.00238723	-1.00301	0.3761461886475921	-0.493353
Mutant_3T	GGTIPRR	GGAGGGACCATCCCACGGCGC	0.1533506479714847	-1.30822	202	296	267	304	266	244	84	103	131	11.098605358777814	11.078119470279137	11.145331556431287	11.33326357291161	11.314877447928625	11.133967308562458	9.368093711025992	9.626069739228605	10.403246959015163	0.2346582141337965	-1.73051	0.23675797764948747	-1.45205	-0.0113642	-0.742085
Mutant_3V	GGVIPRR	GGAGGGGTGATCCCACGGCGC	0.18897464600357536	-0.809706	156	277	197	217	244	214	97	118	149	10.725990078683294	10.982454042207838	10.706913748694989	10.847111446707979	11.190383410153572	10.944786950735296	9.575396504379906	9.821980157210266	10.588863774320455	0.12112136802468498	-1.15059	0.20792936794573436	-1.16047	0.2378732020403067	-0.11805
Mutant_3W	GGWIPRR	GGAGGGTGGATCCCACGGCGC	0.24986673222633607	-1.21731	192	263	205	275	235	242	76	118	99	11.025390642085934	10.907668822550628	10.764308345529217	11.188682830759479	11.136186662263249	11.12209851382206	9.223933595929765	9.821980157210266	9.99952	0.16329218867354456	-1.80146	0.2285178397126213	-1.08569	0.3577901682928424	-0.764783
Mutant_3Y	GGYIPRR	GGAGGGTACATCCCACGGCGC	0.148535	-1.24496	223	384	274	344	297	281	144	100	132	11.241231819689276	11.453475671828587	11.182651435538665	11.511535796172595	11.47385502183825	11.337571758560365	10.14479132813557	9.583480172964844	10.414210006113285	0.2703039764833193	-1.09644	0.020379350009664066	-1.87	0.15492032302170067	-0.768441
Mutant_4A	GGSAPRR	GGAGGGTCCGCCCCACGGCGC	0.0694434	-1.49668	180	281	220	250	175	264	84	73	87	10.93232738039809	11.003128046014904	10.86613140442755	11.051241113785796	10.711100577307027	11.247575455259788	9.368093711025992	9.130143879783596	9.813306141563995	0.11891373338770528	-1.56423	-0.292027	-1.87298	0.3814440508322381	-1.05283
Mutant_4C	GGSCPRR	GGAGGGTCCTGCCCACGGCGC	0.2505748233578278	-0.831774	164	256	238	227	225	296	118	146	111	10.798098313371703	10.868770368226043	10.979530995747341	10.912074199261086	11.073479394885744	11.41257055327174	9.857790137281397	10.12885595289976	10.164431762850377	0.11397588588938312	-0.940308	0.20470902665970137	-0.739914	0.43303955752439904	-0.815099
Mutant_4D	GGSDPRR	GGAGGGTCCGACCCACGGCGC	0.2527415586549561	-0.876306	185	280	206	230	226	312	116	113	142	10.971835791164262	10.997987253148283	10.771324746702106	10.931005997115609	11.079874203865385	11.488492265998525	9.83315	9.759586595547095	10.519488548869525	-0.0408298	-1.13868	0.081887	-1.2384	0.7171675192964191	-0.251836
Mutant_4E	GGSEPRR	GGAGGGTCCGAGCCACGGCGC	0.17502953395642015	-1.58431	193	313	246	276	221	315	87	75	91	11.03288159235056	11.158648707399186	11.027204501597776	11.193917239699967	11.04761287994493	11.502293283571884	9.418644498713093	9.169069350983039	9.87809	0.1610356473494079	-1.61424	-0.111036	-1.98958	0.4750887819741081	-1.14912
Mutant_4G	GGSGPRR	GGAGGGTCCGGACCACGGCGC	-0.0517787	-0.790247	174	227	170	199	144	189	143	124	79	10.883443237328805	10.695417416709095	10.494389942994601	10.722255674618077	10.429999727614817	10.765659200513149	10.134746574968757	9.893456291478648	9.674305766770807	-0.161188	-0.748697	-0.265418	-0.801961	0.27126925751854714	-0.820084
Mutant_4H	GGSHPRR	GGAGGGTCCCACCCACGGCGC	-1.29849	2.2790066390959094	187	212	235	110	85	60	1278	1153	782	10.98734110786161	10.596850941231834	10.961239300339063	9.867681559604016	9.670191359797194	9.112087940157123	13.293407244760536	13.109082408701148	12.979961613258551	-1.11966	2.3060661368989255	-0.92666	2.5122314674693147	-1.84915	2.018722312919488
Mutant_4K	GGSKPRR	GGAGGGTCCAAGCCACGGCGC	0.19974371944286004	-0.592601	218	260	189	271	236	228	155	160	136	11.208529913586274	10.891126311627485	10.64714088727454	11.167553186639305	11.142310049016585	11.03616503516099	10.250900291531151	10.260846740582126	10.457247631562545	-0.0409767	-0.95763	0.25118373738910016	-0.63028	0.3890241478864489	-0.189893
Mutant_4L	GGSLPRR	GGAGGGTCCCTGCCACGGCGC	0.2098154068154224	-1.24113	161	265	192	276	191	216	118	59	96	10.771478284754757	10.918592714784923	10.669846906928019	11.193917239699967	10.83724619779674	10.958200689417259	9.857790137281397	8.823573187735686	9.955174808377688	0.42243895494521055	-0.913688	-0.0813465	-2.09502	0.2883537824892404	-0.714672
Mutant_4M	GGSMPRR	GGAGGGTCCATGCCACGGCGC	-0.0770195	-1.40448	259	381	299	311	274	265	95	177	102	11.457057367133519	11.442164409304452	11.308569130325457	11.366094244349991	11.35761056058809	11.253027646262613	9.545379080632948	10.406411256620418	10.042552156293542	-0.0909631	-1.91168	-0.0845538	-1.03575	-0.0555415	-1.26602
Mutant_4N	GGSNPRR	GGAGGGTCCAACCCACGGCGC	0.0854135	-1.12866	210	304	295	241	258	325	115	129	131	11.154614330529027	11.116576057171146	11.289146312835005	10.998371554092019	11.270839827857008	11.54736587074856	9.820677699179576	9.950428442031747	10.403246959015163	-0.156243	-1.33394	0.15426377068586206	-1.16615	0.2582195579135558	-0.885899
Mutant_4P	GGSPPRR	GGAGGGTCCCCACCTCGGCGC	-0.0255613	-0.218305	204	284	211	229	196	232	165	258	197	11.11281276796038	11.01844142011871	10.805903848030612	10.924722961111529	10.874507097241766	11.0612	10.341026342073246	10.949699191304191	10.991518819371278	-0.18809	-0.771786	-0.143934	-0.0687422	0.25534032318728883	0.18561497134066585
Mutant_4Q	GGSQPRR	GGAGGGTCCCAGCCACGGCGC	5.796092409463919e-05	-0.757018	167	221	192	175	170	214	115	123	112	10.824236045630602	10.65679510927781	10.669846906928019	10.536959280098415	10.669305713775005	10.944786950735296	9.820677699179576	9.881786818628385	10.177359594255542	-0.287277	-1.00356	0.012510604497194322	-0.775008	0.2749400438072769	-0.492487
Mutant_4R	GGSRPRR	GGAGGGTCCCGGCCACGCCGG	-2.0379	2.4993082554590225	309	354	365	86	76	79	2529	2269	1360	11.711629068633883	11.336162317149677	11.596217255565847	9.513017478798211	9.508937615763248	9.508350925073751	14.27801536024343	14.085666191082494	13.778251856400551	-2.19861	2.566386291609547	-1.82722	2.7495038739328166	-2.08787	2.1820346008347045
Mutant_4S	GGSSPRR	GGAGGGTCCAGCCCACGGCGC	0.0974077	-1.36204	212	295	263	251	268	269	129	68	119	11.168283297127282	11.0732	11.123564301234863	11.056997674466459	11.325679976657746	11.27463266945298	9.98624	9.027971466229724	10.264749145267498	-0.111286	-1.18204	0.2524404656889452	-2.04527	0.15106836821811775	-0.858815
Mutant_4T	GGSTPRR	GGAGGGTCCACCCCACGGCGC	0.3685430444496447	-0.80189	204	268	254	359	273	274	217	133	98	11.11281276796038	10.93482501248295	11.073352910206644	11.573090428296947	11.352337632411382	11.301191763290579	10.73598879770929	9.994439767822199	9.984892491392896	0.46027766033656725	-0.376824	0.41751261992843247	-0.940385	0.22783885308393437	-1.08846
Mutant_4V	GGSVPRR	GGAGGGTCCGTGCCACGGCGC	0.23676872530095613	-1.11495	186	284	226	252	271	257	86	106	139	10.979609279771758	11.01844142011871	10.904930132770321	11.062731356899443	11.341733605152136	11.20882204651208	9.401990269517794	9.667437993811118	10.488703714800968	0.0831221	-1.57762	0.3232921850334254	-1.351	0.30389191374175795	-0.416226
Mutant_4W	GGSWPRR	GGAGGGTCCTGGCCACGGCGC	0.13246581416365544	-1.02097	202	342	253	281	247	298	111	190	107	11.098605358777814	11.286428861463474	11.067664444448068	11.2198	11.208005805942916	11.422282156188507	9.769661003529578	10.508588581566734	10.111529877162978	0.12120278627108583	-1.32894	-0.0784231	-0.77784	0.3546177117404383	-0.956135
Mutant_4Y	GGSYPRR	GGAGGGTCCTACCCACGGCGC	-0.962927	2.1824539702629173	187	274	238	140	137	77	1235	1125	888	10.98734110786161	10.966751766331006	10.979530995747341	10.215273922895669	10.35816024110427	9.471408170179926	13.244035453636439	13.073618961141763	13.163331365950507	-0.772067	2.2566943457748287	-0.608592	2.106867194810757	-1.50812	2.1838003702031656
Mutant_5A	GGSIARR	GGAGGGTCCATCGCCCGGCGC	0.2801169456061334	-1.68023	197	271	237	272	247	303	98	64	66	11.062462393414114	10.950876704745918	10.973459496131163	11.172864680651566	11.208005805942916	11.446278944515113	9.590174210196512	8.940681343276703	9.415266886552175	0.11040228723745216	-1.47229	0.2571291011969983	-2.0102	0.47281944838394985	-1.55819
Mutant_5C	GGSICRR	GGAGGGTCCATCTGCCGGCGC	0.33575164854810957	-1.07289	160	270	209	243	282	238	116	127	71	10.762494659935848	10.945545959847587	10.792171503206818	11.010288917040306	11.399114233197476	11.0981	9.83315	9.927908835920704	9.52047	0.24779425710445757	-0.92934	0.45356827334988914	-1.01764	0.305892	-1.2717
Mutant_5D	GGSIDRR	GGAGGGTCCATCGACCGGCGC	0.0681605	-1.24349	174	283	213	236	213	216	87	102	96	10.883443237328805	11.013355001018535	10.819506712529268	10.96814020859836	10.994445539497105	10.958200689417259	9.418644498713093	9.612012453312518	9.955174808377688	0.084697	-1.4648	-0.0189095	-1.40134	0.1386939768879909	-0.864332
Mutant_5E	GGSIERR	GGAGGGTCCATCGAGCGGCGC	0.10979937104950821	-1.59948	220	264	228	281	207	257	96	89	60	11.221699760175063	10.913141107922876	10.917634584281657	11.2198	10.953243373967142	11.20882204651208	9.560465860761528	9.41559	9.277974646012634	-0.00189162	-1.66123	0.0401023	-1.49755	0.2911874622304218	-1.63966
Mutant_5F	GGSIFRR	GGAGGGTCCATCTTCCGGCGC	0.13332025837224926	-0.975083	222	275	217	254	236	262	139	94	144	11.234750470679568	10.972004870456695	10.846333609046994	11.074130809399838	11.142310049016585	11.236608866883582	10.09385323854546	9.494332857977632	10.539652779868817	-0.16062	-1.1409	0.17030517855988947	-1.47767	0.39027525783658845	-0.306681
Mutant_5G	GGSIGRR	GGAGGGTCCATCGGACGGCGC	-0.0843904	-1.71015	194	346	263	235	243	233	87	78	80	11.040333847950514	11.303197896838709	11.123564301234863	10.962017170353667	11.184461116741009	11.067446423048956	9.418644498713093	9.22556	9.692431041991139	-0.0783167	-1.62169	-0.118737	-2.07764	-0.0561179	-1.43113
Mutant_5H	GGSIHRR	GGAGGGTCCATCCACCGGCGC	0.15059416178096421	-1.08634	161	289	190	234	212	219	104	114	84	10.771478284754757	11.043607950302503	10.654749336461908	10.955868034110381	10.987659709482989	10.978090313268691	9.675796095450307	9.77228	9.76274	0.18438974935562413	-1.09568	-0.0559482	-1.27132	0.323341	-0.892012
Mutant_5I	GGSIIRR	GGAGGGTCCATCATTCGGCGC	0.0399796	-1.3879	262	361	290	291	331	278	134	109	113	11.4737	11.364400973583829	11.264494198303183	11.27023638102031	11.630171205318948	11.322092526967191	10.041050614615424	9.707653033900746	10.190172608885987	-0.20343	-1.43262	0.2657702317351198	-1.65675	0.0575983	-1.07432
Mutant_5K	GGSIKRR	GGAGGGTCCATCAAGCGGCGC	-0.00654224	-0.97925	182	301	252	294	202	206	147	114	116	10.948260811371204	11.102274696466997	11.061953460570576	11.285027422620505	10.917985910129675	10.889848915429962	10.174512664192703	9.77228	10.227942704533886	0.33676661124930085	-0.773748	-0.184289	-1.32999	-0.172105	-0.834011
Mutant_5L	GGSILRR	GGAGGGTCCATCCTGCGGCGC	0.0494834	-1.03363	188	261	275	264	261	195	143	105	113	10.995031719597536	10.896661584594126	11.187904904005165	11.12981489485114	11.287511857877032	10.810721591891586	10.134746574968757	9.653779953302255	10.190172608885987	0.13478317525360417	-0.860285	0.39085	-1.24288	-0.377183	-0.997732
Mutant_5M	GGSIMRR	GGAGGGTCCATCATGCGGCGC	0.26971010543587565	-1.50062	229	279	216	258	319	264	72	106	86	11.279520092768736	10.992828076433192	10.83967350660897	11.096663003463465	11.57691353339527	11.247575455259788	9.14607	9.667437993811118	9.796646045906291	-0.182857	-2.13345	0.5840854569620788	-1.32539	0.4079019486508191	-1.04303
Mutant_5N	GGSINRR	GGAGGGTCCATCAACCGGCGC	0.0153389	-1.11884	184	273	285	255	205	254	141	99	108	10.964020190656768	10.961479464815175	11.239413505732164	11.07979693533322	10.939243614934417	11.191889383043423	10.114444792624985	9.568999597490892	10.124938318157003	0.11577674467645238	-0.849575	-0.0222358	-1.39248	-0.0475241	-1.11448
Mutant_5Q	GGSIQRR	GGAGGGTCCATCCAGCGGCGC	-0.0557073	-1.17807	174	293	231	190	196	253	98	119	94	10.883443237328805	11.063429791592077	10.936483925414423	10.65552711410555	10.874507097241766	11.18620070854759	9.590174210196512	9.834141476889442	9.924832081207544	-0.227916	-1.29327	-0.188923	-1.22929	0.2497167831331666	-1.01165
Mutant_5R	GGSIRRR	GGAGGGTCCATCCGGCGCCGG	0.16431911595767565	-0.860661	264	321	276	341	296	293	178	188	126	11.48463347974796	11.195043619574806	11.193139311737788	11.49890331783049	11.468990980260868	11.397879460842223	10.450356322331738	10.49333236016048	10.3471	0.014269838082530129	-1.03428	0.27394736068606207	-0.701711	0.20474014910443472	-0.845993
Mutant_5S	GGSISRR	GGAGGGTCCATCAGCCGGCGC	-0.0934176	-1.6666	195	271	246	237	196	207	111	73	54	11.047747806588578	10.950876704745918	11.027204501597776	10.974237369437402	10.874507097241766	10.896831672639113	9.769661003529578	9.130143879783596	9.12623	-0.0735104	-1.27809	-0.0763696	-1.82073	-0.130373	-1.90097
Mutant_5T	GGSITRR	GGAGGGTCCATCACCCGGCGC	0.25604771025972833	-1.04819	178	282	187	250	221	260	118	98	99	10.916216010195818	11.008250585583433	10.63180254466089	11.051241113785796	11.04761287994493	11.225558277488599	9.857790137281397	9.554372203127045	9.99952	0.1350251035899781	-1.05843	0.0393623	-1.45388	0.5937557328277094	-0.632278
Mutant_5V	GGSIVRR	GGAGGGTCCATCGTGCGGCGC	0.12530327989099396	-1.37246	213	292	292	275	261	295	90	109	115	11.175069519675775	11.058499804747798	11.27440565044744	11.188682830759479	11.287511857877032	11.407690125907484	9.467483829291973	9.707653033900746	10.215462220974308	0.013613311083704005	-1.70759	0.22901205312923345	-1.35085	0.1332844754600444	-1.05894
Mutant_5W	GGSIWRR	GGAGGGTCCATCTGGCGGCGC	0.026493310820999483	-1.24992	179	303	231	193	260	237	104	136	71	10.924294185748295	11.111824671615063	10.936483925414423	10.678114640081944	11.281975894173241	11.091992180985594	9.675796095450307	10.026588974948707	9.52047	-0.24618	-1.2485	0.17015122255817872	-1.08524	0.15550825557117065	-1.41601
Mutant_5Y	GGSIYRR	GGAGGGTCCATCTACCGGCGC	0.10172479651070769	-1.33681	175	273	237	198	247	257	148	55	93	10.891706489216595	10.961479464815175	10.973459496131163	10.714991987240062	11.208005805942916	11.20882204651208	10.184285250072628	8.722521418961557	9.909418000055211	-0.176715	-0.707421	0.24652634112774052	-2.23896	0.23536255038091625	-1.06404
Mutant_6A	GGSIPAR	GGAGGGTCCATCCCAGCCCGG	0.0642773	-1.51648	285	422	394	439	340	326	118	136	136	11.59502037273198	11.589566035081567	11.706482122982283	11.863241232983352	11.668862686799281	11.551796638453737	9.857790137281397	10.026588974948707	10.457247631562545	0.2682208602513718	-1.73723	0.0792967	-1.56298	-0.154685	-1.24923
Mutant_6C	GGSIPCR	GGAGGGTCCATCCCATGCCGG	0.0698409	-1.12919	321	465	389	428	367	384	226	207	128	11.766579447278616	11.72951046217457	11.68806219721976	11.826641042310502	11.779075404866328	11.787958400268048	10.794582840937379	10.632138598074128	10.369848925990725	0.0600616	-0.971997	0.0495649	-1.09737	0.0998962	-1.31821
Mutant_6D	GGSIPDR	GGAGGGTCCATCCCAGACCGG	0.1775860394609694	-1.46274	298	412	370	353	413	405	136	185	93	11.659350439232792	11.55497873591902	11.615839765302548	11.548782816014587	11.949391400498875	11.864752842323806	10.062404127644577	10.470141198823802	9.909418000055211	-0.110568	-1.59695	0.39441266457985513	-1.08484	0.24891307702125864	-1.70642
Mutant_6E	GGSIPER	GGAGGGTCCATCCCAGAGCGG	0.13886735446824497	-1.14669	301	557	385	465	407	409	133	254	190	11.673797150080077	11.989886898385317	11.67315503053411	11.946229357008757	11.928283791154128	11.878927994241353	10.030254155549583	10.927168109773808	10.93934871411676	0.27243220692868064	-1.64354	-0.0616031	-1.06272	0.2057729637072434	-0.733806
Mutant_6F	GGSIPFR	GGAGGGTCCATCCCATTCCGG	0.2548641774186038	-1.41434	260	387	318	401	349	349	118	117	132	11.462614918764434	11.464698939338641	11.397416426384739	11.732659225738622	11.70654355030721	11.650120040697793	9.857790137281397	9.809715450533023	10.414210006113285	0.2700443069741887	-1.60482	0.24184461096856857	-1.65498	0.2527036143130541	-0.983206
Mutant_6G	GGSIPGR	GGAGGGTCCATCCCAGGACGG	0.2345195787155241	-1.20809	289	465	367	437	417	396	153	164	172	11.615121491292324	11.72951046217457	11.60409831525041	11.856655345224665	11.963293503283849	11.832340156355363	10.232179205789963	10.296441970761764	10.795834744303605	0.2415338539323404	-1.38294	0.2337830411092785	-1.43307	0.22824184110495338	-0.808264
Mutant_6H	GGSIPHR	GGAGGGTCCATCCCACACCGG	0.3100365386564494	-1.34778	249	428	311	390	375	388	99	146	150	11.400271620384126	11.609927270174614	11.365316279004297	11.692543069929581	11.81017717991821	11.802904535684595	9.604802079619551	10.12885595289976	10.59850769955317	0.2922714495454546	-1.79547	0.20024990974359547	-1.48107	0.4375882566802982	-0.766809
Mutant_6I	GGSIPIR	GGAGGGTCCATCCCAATTCGG	0.00164556	-1.50792	396	631	468	433	450	541	163	213	158	12.0694	12.169807978496317	11.95472676277404	11.843392684112448	12.073144625700078	12.282362279562557	10.32344592964204	10.673335653877142	10.673422643687221	-0.226035	-1.74598	-0.0966634	-1.49647	0.32763551678851677	-1.2813
Mutant_6K	GGSIPKR	GGAGGGTCCATCCCAAAGCGG	0.11653930014599882	-1.30975	307	552	418	499	421	386	170	188	157	11.702263688396222	11.976881050665545	11.791764649348737	12.048013545802242	11.977062920150967	11.795450822895292	10.384062349378958	10.49333236016048	10.664268271100541	0.3457498574060196	-1.3182	0.000181869	-1.48355	0.00368617	-1.1275
Mutant_6L	GGSIPLR	GGAGGGTCCATCCCACTGCGG	0.03186	-1.27343	367	450	410	390	384	434	175	177	167	11.959734311398087	11.68221890913792	11.763893556482806	11.692543069929581	11.844383479186607	11.96450012820731	10.425851679212858	10.406411256620418	10.753298579169275	-0.267191	-1.53388	0.162165	-1.27581	0.2006065717245047	-1.01059
Mutant_6M	GGSIPMR	GGAGGGTCCATCCCAATGCGG	0.13791860976029113	-1.39164	343	526	463	484	458	451	164	189	161	11.862188167205694	11.907293274450435	11.939234351378165	12.003991336316338	12.098561374392947	12.019918911605883	10.33226291464493	10.50098063721898	10.700542312783616	0.14180316911064317	-1.52993	0.19126809994251204	-1.40631	0.0806846	-1.23869
Mutant_6N	GGSIPNR	GGAGGGTCCATCCCAAACCGG	0.173483	-1.07548	312	499	357	464	359	430	173	195	190	11.725564123499908	11.83129061323515	11.564255307871305	11.943124234062648	11.747288333583429	11.951145103440869	10.409280919480485	10.54603789402246	10.93934871411676	0.21756011056274005	-1.31628	-0.0840023	-1.28525	0.38688979556956404	-0.624907
Mutant_6P	GGSIPPR	GGAGGGTCCATCCCACCTCGG	0.1757075689098245	-1.41749	273	403	305	321	377	359	132	137	105	11.532979903998319	11.523124945432153	11.337221699117864	11.411735934395317	11.817848976497078	11.690864344385414	10.01937629122078	10.037148120609753	10.084333247633527	-0.121244	-1.5136	0.2947240310649253	-1.48598	0.3536426452675503	-1.25289
Mutant_6Q	GGSIPQR	GGAGGGTCCATCCCACAGCGG	0.1129433560592421	-1.03118	282	453	379	421	358	365	186	211	156	11.579758577396003	11.691802050601021	11.650501426963354	11.802857083108394	11.743265249233978	11.714769790795732	10.513737353094827	10.659733596236565	10.655055439884755	0.22309850571239132	-1.06602	0.0514632	-1.03207	0.0642684	-0.995446
Mutant_6S	GGSIPSR	GGAGGGTCCATCCCAAGCCGG	0.17707170810450515	-1.14958	325	502	438	509	420	434	195	175	207	11.78444077172999	11.83993579582507	11.859173996327835	12.07663269317891	11.97363286681019	11.96450012820731	10.581863310917209	10.390028966871537	11.062919725397682	0.2921919214489197	-1.20258	0.13369707098511974	-1.44991	0.10532613187947604	-0.796254
Mutant_6T	GGSIPTR	GGAGGGTCCATCCCAACCCGG	0.15874330528645272	-1.34448	317	507	379	407	412	454	171	163	144	11.748494215233482	11.854230297719425	11.650501426963354	11.754079533982424	11.945894841687991	12.029481480105204	10.392517614700568	10.28762515835419	10.539652779868817	0.00558532	-1.35598	0.0916645	-1.56661	0.37898005314185035	-1.11085
Mutant_6V	GGSIPVR	GGAGGGTCCATCCCAGTGCGG	0.0576319	-0.69657	301	375	379	356	339	359	177	234	262	11.673797150080077	11.41927230300005	11.650501426963354	11.560987815669414	11.664614520862244	11.690864344385414	10.442234266900998	10.8089	11.402714194436182	-0.112809	-1.23156	0.2453422178621949	-0.610361	0.0403629	-0.247787
Mutant_6W	GGSIPWR	GGAGGGTCCATCCCATGGCGG	0.18587925144740738	-1.16205	291	445	400	458	363	412	186	149	180	11.625067990790521	11.666104176483493	11.728280017931809	11.924351826807829	11.76326941349399	11.889468699246226	10.513737353094827	10.158173971256646	10.861387017490816	0.2992838360173078	-1.11133	0.0971652	-1.50793	0.16118868131441744	-0.866893
Mutant_6Y	GGSIPYR	GGAGGGTCCATCCCATACCGG	0.416162	-1.02842	296	469	409	451	510	527	223	184	176	11.649638298086671	11.74186404519886	11.760371504218703	11.902137423095152	12.253677481624258	12.244544341003685	10.77531470531964	10.462327221871796	10.82898316426264	0.25249912500848026	-0.874324	0.511813	-1.27954	0.4841728367849818	-0.931388
Mutant_7A	GGSIPRA	GGAGGGTCCATCCCACGGGCC	0.1508188145702487	-1.00534	238	343	266	330	291	278	161	173	104	11.335112121265439	11.29063942880873	11.139920454737151	11.451614219414985	11.44442170213989	11.322092526967191	10.305648640045556	10.373458511962063	10.070540225802473	0.11650209814954593	-1.02946	0.153782	-0.917181	0.18217207223004017	-1.06938
Mutant_7C	GGSIPRC	GGAGGGTCCATCCCACGGTGC	0.0710184	-1.29893	816	1173	1001	1120	882	1010	472	367	401	13.112324093801961	13.064154397595466	13.051394764380401	13.214211643870472	13.043834283113625	13.182882584368022	11.856623540272514	11.45789152825321	12.016564899419581	0.10188755006851125	-1.2557	-0.0203201	-1.60626	0.13148781998762082	-1.03483
Mutant_7D	GGSIPRD	GGAGGGTCCATCCCACGGGAC	0.0683688	-1.43639	312	506	450	457	387	416	171	133	170	11.725564123499908	11.85138270550665	11.898157772284888	11.921199205983266	11.85560769323061	11.903404233792829	10.392517614700568	9.994439767822199	10.778970473116603	0.19563508248335815	-1.33305	0.00422499	-1.85694	0.00524646	-1.11919
Mutant_7E	GGSIPRE	GGAGGGTCCATCCCACGGGAG	0.0427719	-1.25697	283	378	366	391	285	345	155	165	121	11.584863802371112	11.430763761021138	11.60016316691832	11.696236438700671	11.41437536674218	11.633494570654316	10.250900291531151	10.30520522768519	10.288775236069222	0.11137263632955907	-1.33396	-0.0163884	-1.12556	0.0333314	-1.31139
Mutant_7F	GGSIPRF	GGAGGGTCCATCCCACGGTTC	0.1956139034386067	-1.24093	296	456	445	434	394	474	161	154	198	11.649638298086671	11.701321955602504	11.882042353914272	11.846719797205386	11.881462840082637	12.091661680631244	10.305648640045556	10.205750997996338	10.9988	0.1970814991187151	-1.34399	0.18014088448013332	-1.49557	0.2096193267169717	-0.883222
Mutant_7G	GGSIPRG	GGAGGGTCCATCCCACGGGGA	0.20468085190016794	-0.907779	276	402	343	404	333	389	188	203	163	11.548741927920217	11.519541827471489	11.506559255456272	11.743409134051278	11.638859432012204	11.8066	10.529156895872626	10.604005469722024	10.718342951528614	0.19466720613106148	-1.01959	0.11931760454071494	-0.915536	0.3000577450287274	-0.788216
Mutant_7H	GGSIPRH	GGAGGGTCCATCCCACGGCAC	0.1106738876130174	-1.35171	341	436	379	470	354	383	150	167	146	11.853753602931056	11.63663613933934	11.650501426963354	11.961655508256372	11.727059777106854	11.784197546709574	10.20363404236769	10.322573650205046	10.559539060242587	0.10790190532531696	-1.65012	0.0904236	-1.31406	0.13369611974622053	-1.09096
Mutant_7I	GGSIPRI	GGAGGGTCCATCCCACGGATT	0.1321810790753505	-1.14509	303	552	412	457	409	436	198	179	194	11.683348542057228	11.976881050665545	11.770911970330628	11.921199205983266	11.935354029697482	11.971131564598705	10.603875355442558	10.422609606675893	10.969390799704785	0.2378506639260376	-1.07947	-0.041527	-1.55427	0.20021959426807712	-0.801521
Mutant_7K	GGSIPRK	GGAGGGTCCATCCCACGGAAG	0.17807834800495748	-0.902602	272	386	332	332	334	409	179	225	143	11.527687394244085	11.460967542880345	11.459550349481159	11.460328333474912	11.643184002904196	11.878927994241353	10.458432908242663	10.752360106941532	10.529605892959655	-0.0673591	-1.06925	0.1822164600238505	-0.708607	0.41937764476019446	-0.929944
Mutant_7L	GGSIPRL	GGAGGGTCCATCCCACGGCTG	0.027006192203029283	-1.37214	291	410	334	343	320	345	117	178	119	11.625067990790521	11.54796064721381	11.468212143068971	11.507337248307069	11.581427538721005	11.633494570654316	9.845525096620866	10.414533165590436	10.264749145267498	-0.117731	-1.77954	0.0334669	-1.13343	0.1652824275853444	-1.20346
Mutant_7M	GGSIPRM	GGAGGGTCCATCCCACGGATG	0.029219	-1.14593	332	510	453	470	364	428	171	281	159	11.815175672017093	11.86273950540366	11.90774131791388	11.961655508256372	11.767237175509145	11.944420942831863	10.392517614700568	11.07283855021666	10.68251929485023	0.14647983623927985	-1.42266	-0.0955023	-0.789901	0.0366796	-1.22522
Mutant_7N	GGSIPRN	GGAGGGTCCATCCCACGGAAC	0.0727457	-1.25253	329	479	404	470	363	390	184	203	136	11.802083665113136	11.772292984407407	11.74263110083501	11.961655508256372	11.76326941349399	11.810319936572087	10.498151223969588	10.604005469722024	10.457247631562545	0.1595718431432367	-1.30393	-0.00902357	-1.16829	0.0676888	-1.28538
Mutant_7P	GGSIPRP	GGAGGGTCCATCCCACGGCCT	-0.0421856	-1.34704	229	333	293	274	220	305	108	121	112	11.279520092768736	11.247970324149573	11.279335958188538	11.1834	11.041073132128957	11.455767003241005	9.73018	9.85816	10.177359594255542	-0.0960907	-1.54934	-0.206897	-1.38981	0.17643104505246754	-1.10198
Mutant_7Q	GGSIPRQ	GGAGGGTCCATCCCACGGCAG	0.0606774	-1.2178	263	344	370	317	375	287	134	170	126	11.479160263934805	11.294837743184766	11.615839765302548	11.393652159304292	11.81017717991821	11.368040710439363	10.041050614615424	10.348240412532764	10.3471	-0.0855081	-1.43811	0.5153394367334432	-0.946597	-0.247799	-1.26869
Mutant_7S	GGSIPRS	GGAGGGTCCATCCCACGGAGC	0.029402618122380392	-1.06043	399	578	509	497	467	483	210	297	224	12.080313946711007	12.043266176530967	12.075854613135839	12.042220953017857	12.126629986268634	12.118791651458462	10.688711279377424	11.152695269098903	11.176736508519744	-0.038093	-1.3916	0.0833638	-0.890571	0.042937	-0.899118
Mutant_7T	GGSIPRT	GGAGGGTCCATCCCACGGACC	0.10705439953313405	-1.08238	253	439	357	373	326	366	201	118	190	11.423254823999164	11.646525847710933	11.564255307871305	11.628264442207302	11.608218933387045	11.718715802586457	10.625556590328003	9.821980157210266	10.93934871411676	0.20500961820813757	-0.797698	-0.0383069	-1.82455	0.15446049471515266	-0.624907
Mutant_7V	GGSIPRV	GGAGGGTCCATCCCACGGGTG	0.19645457995913182	-1.20567	404	555	445	524	562	458	228	220	175	12.098276370111256	11.984698620473761	11.882042353914272	12.118524287553823	12.39372302985264	12.04213376697022	10.807286767807259	10.719957637234353	10.82076718942795	0.020247917442567598	-1.29099	0.40902440937887974	-1.26474	0.1600914130559481	-1.06128
Mutant_7W	GGSIPRW	GGAGGGTCCATCCCACGGTGG	0.1899146174404874	-1.48971	334	544	380	462	438	455	162	173	120	11.823838135768254	11.955824698513563	11.65430181614815	11.936893866426002	12.034159666877775	12.032654969447652	10.314574728404253	10.373458511962063	10.276812205254972	0.11305573065774865	-1.50926	0.078335	-1.58237	0.3783531532995017	-1.37749
Mutant_7Y	GGSIPRY	GGAGGGTCCATCCCACGGTAC	0.19824853571177137	-1.44579	349	498	432	480	388	547	152	169	156	11.887199964900688	11.828397334974365	11.839279832432988	11.992021621708696	11.859329775930311	12.298271341804348	10.222726767629164	10.339735461392122	10.655055439884755	0.10482165680800826	-1.66447	0.030932440955945495	-1.48866	0.45899150937136035	-1.18422
Mutant_12AA	AASIPRR	GCCGCCTCCATCCCACGGCGC	0.2974300303167112	-1.60971	100	157	124	167	143	136	37	71	28	10.08492097014279	10.163877536608549	10.039566278616512	10.46949897651363	10.419953375934973	10.29120252386938	8.188000270129333	9.090138965468334	8.18109	0.38457800637084105	-1.89692	0.2560758393264244	-1.07374	0.2516362452528682	-1.85847
Mutant_12AC	ACSIPRR	GCCTGCTCCATCCCACGGCGC	0.24763567927897157	-0.936359	137	217	182	201	234	173	94	103	86	10.538738068658622	10.630460254747996	10.59272770413723	10.736674247792417	11.130037174534026	10.63812164305432	9.530132863872339	9.626069739228605	9.796646045906291	0.19793617913379435	-1.00861	0.4995769197860298	-1.00439	0.0453939	-0.796082
Mutant_12AD	ADSIPRR	GCCGACTCCATCCCACGGCGC	0.0668899	-1.41919	139	235	175	211	148	189	53	88	69	10.559633103880486	10.745356257714867	10.53618154379467	10.806681673681068	10.469499827757732	10.765659200513149	8.704973155228085	9.399312002715554	9.479305352054368	0.24704856980058132	-1.85466	-0.275856	-1.34604	0.22947765671847797	-1.05688
Mutant_12AE	AESIPRR	GCCGAGTCCATCCCACGGCGC	-0.124591	-0.803905	127	150	142	109	122	141	99	78	71	10.429467035482093	10.098134165019069	10.23494331795041	9.854520337852291	10.19100063097076	10.343250205812723	9.604802079619551	9.22556	9.52047	-0.574947	-0.824665	0.0928665	-0.872578	0.10830688786231235	-0.714472
Mutant_12AF	AFSIPRR	GCCTTCTCCATCCCACGGCGC	0.0747675	-1.05642	122	189	165	160	177	141	84	81	67	10.371562560454391	10.431286269239655	10.451351527190614	10.407767294571341	10.727485290992963	10.343250205812723	9.368093711025992	9.279915009587176	9.436930420190015	0.0362047	-1.00347	0.29619902175330814	-1.15137	-0.108101	-1.01442
Mutant_12AH	AHSIPRR	GCCCACTCCATCCCACGGCGC	0.1921646964203898	-0.993346	150	208	228	221	227	190	118	80	103	10.669440621299252	10.569388119054587	10.917634584281657	10.873448598151924	11.086240792615442	10.7733	9.857790137281397	9.262022111568648	10.05661406053265	0.20400797685267236	-0.81165	0.5168526735608552	-1.30737	-0.144367	-0.861021
Mutant_12AI	AISIPRR	GCCATCTCCATTCCACGGCGC	0.3164871140867926	-1.12351	196	268	218	243	304	269	117	126	81	11.055123859867502	10.93482501248295	10.852963106810419	11.010288917040306	11.507451734927962	11.27463266945298	9.845525096620866	9.916515827140618	9.710331423148265	-0.0448349	-1.2096	0.5726267224450119	-1.01831	0.4216695626425615	-1.14263
Mutant_12AK	AKSIPRR	GCCAAGTCCATCCCACGGCGC	0.0422099	-0.912389	105	166	123	124	122	139	52	98	68	10.155247042132729	10.244228034320146	10.027895617980814	10.0403	10.19100063097076	10.322655905474754	8.677558900665387	9.554372203127045	9.458273460434189	-0.114903	-1.47769	-0.0532274	-0.689856	0.2947602874939399	-0.569622
Mutant_12AL	ALSIPRR	GCCCTGTCCATCCCACGGCGC	0.15572995016272154	-1.66945	124	150	183	180	145	162	41	42	66	10.395003968848384	10.098134165019069	10.600627797226146	10.577574291220673	10.439976604035799	10.543404886325291	8.335616195400037	8.334535870171857	9.415266886552175	0.18257032237228898	-2.05939	0.3418424390167303	-1.7636	-0.0572229	-1.18536
Mutant_12AM	AMSIPRR	GCCATGTCCATCCCACGGCGC	-0.143881	-1.45229	154	198	206	185	133	170	45	156	47	10.707385462611407	10.498352972170094	10.771324746702106	10.617077139588332	10.315443650457956	10.612900326919052	8.46952	10.224351014239586	8.926315552262146	-0.0903083	-2.23787	-0.182909	-0.274002	-0.158424	-1.84501
Mutant_12AN	ANSIPRR	GCCAACTCCATCCCACGGCGC	0.0994326	-1.13476	168	230	217	223	227	183	102	91	92	10.832844439558563	10.71434763213052	10.846333609046994	10.886439041580758	11.086240792615442	10.719143784240122	9.647816304799976	9.447604589012188	9.893837451182977	0.0535946	-1.18503	0.3718931604849214	-1.26674	-0.12719	-0.952496
Mutant_12AP	APSIPRR	GCCCCATCCATCCCTCGGCGC	0.2742634720982095	-1.21159	133	177	162	213	179	159	64	76	68	10.49601758890194	10.33672022910639	10.424898397113719	10.820284542258376	10.74368601085483	10.516456078303472	8.976458382958068	9.188145197700775	9.458273460434189	0.3242669533564353	-1.51956	0.4069657817484398	-1.14858	0.0915577	-0.966625
Mutant_12AQ	AQSIPRR	GCCCAGTCCATCCCACGGCGC	1.1139938438968025e-05	-1.14984	139	260	175	214	177	150	80	75	104	10.559633103880486	10.891126311627485	10.53618154379467	10.827038179959693	10.727485290992963	10.432450908165302	9.297813539961908	9.169069350983039	10.070540225802473	0.26740507607920705	-1.26182	-0.163641	-1.72206	-0.103731	-0.465641
Mutant_12AR	ARSIPRR	GCCCGGTCCATCCCACGCCGG	0.0786657	-1.10731	271	392	306	329	313	334	192	145	126	11.522375397470356	11.483212516407052	11.341942287103432	11.447237344570071	11.54952881934077	11.586761266506528	10.559510205227138	10.118949370227558	10.3471	-0.0751381	-0.962865	0.0663163	-1.36426	0.24481897940309594	-0.994796
Mutant_12AS	ASSIPRR	GCCTCCAGCATCCCACGGCGC	-0.00342887	-1.17996	134	221	191	147	176	195	91	80	72	10.506816888736893	10.65679510927781	10.662317870809247	10.285605459804575	10.719316194211219	10.810721591891586	9.483402978736754	9.262022111568648	9.540621675654329	-0.221211	-1.02341	0.0625211	-1.39477	0.1484037210823388	-1.1217
Mutant_12AT	ATSIPRR	GCCACCTCCATCCCACGGCGC	-0.133545	-1.54613	150	201	190	160	140	174	88	38	74	10.669440621299252	10.520033157104459	10.654749336461908	10.407767294571341	10.389387621647328	10.646431708523467	9.435108666237747	8.190616325662997	9.580097683728301	-0.261673	-1.23433	-0.130646	-2.32942	-0.00831763	-1.07465
Mutant_12AV	AVSIPRR	GCCGTGTCCATCCCACGGCGC	0.2386126165596938	-1.09343	212	285	212	242	282	277	128	101	110	11.168283297127282	11.023509969335489	10.812721312534844	11.004342540933187	11.399114233197476	11.316895654546032	9.975025611402641	9.597816847601242	10.151387038315768	-0.163941	-1.19326	0.3756042638619874	-1.42569	0.5041743420111882	-0.661334
Mutant_12AW	AWSIPRR	GCCTGGTCCATCCCACGGCGC	0.22984200517945474	-1.5085	100	178	194	160	184	170	40	63	64	10.08492097014279	10.344841842514445	10.68478811861613	10.407767294571341	10.783409325321335	10.612900326919052	8.300103927573835	8.918007869758847	9.370938796520932	0.32284632442855177	-1.78482	0.4385674828068904	-1.42683	-0.0718878	-1.31385
Mutant_12AY	AYSIPRR	GCCTACTCCATCCCACGGCGC	0.12873251021210486	-0.849665	135	215	173	182	194	167	91	90	113	10.517535950616894	10.617110337876055	10.519609891417039	10.593505460580376	10.85971801756815	10.587230232397776	9.483402978736754	9.431686002199804	10.190172608885987	0.0759695	-1.03413	0.24260767969209596	-1.18542	0.0676203	-0.329437
Mutant_12CA	CASIPRR	TGCGCCTCCATCCCACGGCGC	0.17294790931633783	-1.36058	249	338	306	360	286	322	99	152	109	11.400271620384126	11.269462618247735	11.341942287103432	11.577102175503406	11.419426746309101	11.534	9.604802079619551	10.186908044648224	10.138223287459248	0.17683055511927925	-1.79547	0.1499641280613666	-1.08255	0.1920490447683676	-1.20372
Mutant_12CC	CCSIPRR	TGCTGCTCCATCCCACGGCGC	-0.0502669	-1.16185	267	385	266	335	259	255	123	161	133	11.500929635337068	11.457226470481045	11.139920454737151	11.473301602370206	11.27641860580713	11.197555714662311	9.917598387241886	10.269828220375324	10.425090372853257	-0.027628	-1.58333	-0.180808	-1.1874	0.0576353	-0.71483
Mutant_12CD	CDSIPRR	TGCGACTCCATCCCACGGCGC	0.27584202615764336	-1.24706	181	348	287	381	291	260	135	108	100	10.940316092298055	11.311509883915175	11.249498164990191	11.658870240047863	11.44442170213989	11.225558277488599	10.0518	9.694372186756707	10.014010362515023	0.7185541477498081	-0.888549	0.13291181822471465	-1.61714	-0.0239399	-1.23549
Mutant_12CE	CESIPRR	TGCGAGTCCATCCCACGGCGC	-0.0714102	-1.25004	269	355	320	304	281	277	140	125	140	11.51169236513005	11.340230409570975	11.406458223338232	11.33326357291161	11.393991102065606	11.316895654546032	10.104185753122291	9.905032130768745	10.499038487140204	-0.178429	-1.40751	0.0537607	-1.4352	-0.0895626	-0.90742
Mutant_12CF	CFSIPRR	TGCTTCTCCATCCCACGGCGC	0.16879314290541458	-1.33592	202	341	232	330	235	263	75	140	102	11.098605358777814	11.282205969417916	10.942712706072962	11.451614219414985	11.136186662263249	11.242102581306701	9.20486	10.068369631419426	10.042552156293542	0.3530088606371713	-1.89375	-0.146019	-1.21384	0.2993898752337394	-0.900161
Mutant_12CH	CHSIPRR	TGCCACTCCATCCCACGGCGC	0.15303266722590023	-1.41183	212	306	255	298	234	293	103	91	101	11.168283297127282	11.12603213962905	11.079019034724704	11.304515837782487	11.130037174534026	11.397879460842223	9.661874029464826	9.447604589012188	10.028351840910098	0.13623254065520563	-1.50641	0.00400503	-1.67843	0.31886042611751897	-1.05067
Mutant_12CI	CISIPRR	TGCATCTCCATTCCACGGCGC	0.0594827	-1.13603	240	375	315	298	312	310	132	185	118	11.34718030000684	11.41927230300005	11.383746583033934	11.304515837782487	11.544913733912226	11.479217691788126	10.01937629122078	10.470141198823802	10.252584369199035	-0.0426645	-1.3278	0.12564143091217694	-0.949131	0.0954711	-1.13116
Mutant_12CK	CKSIPRR	TGCAAGTCCATCCCACGGCGC	0.024317835667321337	-1.01165	225	326	274	292	240	271	106	195	128	11.25410781343865	11.217332848586688	11.182651435538665	11.275183596610772	11.166546957376967	11.285315050578227	9.703243550684292	10.54603789402246	10.369848925990725	0.021075783172122442	-1.55086	-0.0507859	-0.671295	0.10266361503956212	-0.812803
Mutant_12CL	CLSIPRR	TGCCTGTCCATCCCACGGCGC	0.0728442	-1.41486	212	371	292	300	275	291	96	126	108	11.168283297127282	11.403806573818299	11.27440565044744	11.3142	11.362864286819125	11.38800162390556	9.560465860761528	9.916515827140618	10.124938318157003	0.14587890804641823	-1.60782	-0.0409423	-1.48729	0.11359597345811956	-1.14947
Mutant_12CM	CMSIPRR	TGCATGTCCATCCCACGGCGC	0.3890861228330908	-1.35849	206	339	246	291	453	263	95	98	118	11.126881628350404	11.273722921135414	11.027204501597776	11.27023638102031	12.082728457255856	11.242102581306701	9.545379080632948	9.554372203127045	10.252584369199035	0.1433547526699055	-1.5815	0.8090055361204413	-1.71935	0.2148980797089255	-0.77462
Mutant_12CN	CNSIPRR	TGCAACTCCATCCCACGGCGC	0.3927832807958822	-1.21402	209	287	245	309	265	365	78	113	144	11.14773097293279	11.033593957302983	11.021330756817319	11.356790039735952	11.309445698909055	11.714769790795732	9.261346437269255	9.759586595547095	10.539652779868817	0.209059	-1.88638	0.27585174160607195	-1.27401	0.6934390339784127	-0.481678
Mutant_12CP	CPSIPRR	TGCCCATCCATCCCTCGGCGC	0.12321865267126952	-1.25148	221	383	308	348	287	303	140	122	122	11.228239872570988	11.449715096217382	11.351337376083729	11.528208857446941	11.424460500923853	11.446278944515113	10.104185753122291	9.870022185108551	10.300639882998176	0.299969	-1.12405	-0.0252546	-1.57969	0.0949416	-1.0507
Mutant_12CQ	CQSIPRR	TGCCAGTCCATCCCACGGCGC	0.20511362001719272	-1.4104	172	261	228	245	217	265	87	75	90	10.866773376568933	10.896661584594126	10.917634584281657	11.022108642752944	11.021274116480738	11.253027646262613	9.418644498713093	9.169069350983039	9.86216	0.15533526618401083	-1.44813	0.12461253188661203	-1.72759	0.3353930619809553	-1.05547
Mutant_12CR	CRSIPRR	TGCCGGTCCATCCCACGCCGG	0.12255700443929207	-1.40088	282	403	372	413	340	349	137	131	138	11.579758577396003	11.523124945432153	11.623614644478732	11.77518645312769	11.668862686799281	11.650120040697793	10.072963520857167	9.972601926403241	10.478294374641743	0.19542787573168674	-1.5068	0.14573774136712814	-1.55052	0.0265054	-1.14532
Mutant_12CS	CSSIPRR	TGCTCCAGCATCCCACGGCGC	0.0378219	-1.43147	200	325	285	256	298	236	79	114	113	11.084256644808912	11.212902466663461	11.239413505732164	11.085440894817534	11.478702719403833	11.085894781976126	9.279695208234006	9.77228	10.190172608885987	0.00118425	-1.80456	0.26580025274037133	-1.44062	-0.153519	-1.04924
Mutant_12CT	CTSIPRR	TGCACCTCCATCCCACGGCGC	0.20455945218819593	-1.1548	223	281	244	287	257	285	115	116	112	11.241231819689276	11.003128046014904	11.015433000055769	11.250276105683575	11.265239393480538	11.357955723160423	9.820677699179576	9.797345583927452	10.177359594255542	0.00904429	-1.42055	0.262111	-1.20578	0.34252272310465415	-0.838073
Mutant_12CV	CVSIPRR	TGCGTGTCCATCCCACGGCGC	0.0942468	-1.47928	297	394	316	354	318	359	128	125	115	11.654502541342183	11.490551933649598	11.388317604231126	11.552862632505285	11.572385359991731	11.690864344385414	9.975025611402641	9.905032130768745	10.215462220974308	-0.10164	-1.67948	0.0818334	-1.58552	0.3025467401542876	-1.17286
Mutant_12CW	CWSIPRR	TGCTGGTCCATCCCACGGCGC	0.22008472178660377	-1.59266	229	278	213	280	283	243	72	87	85	11.279520092768736	10.987650383913655	10.819506712529268	11.214667002089453	11.404219236017045	11.128045116464973	9.14607	9.382848437007759	9.779791311298665	-0.0648531	-2.13345	0.41656885210339034	-1.6048	0.30853840393570486	-1.03972
Mutant_12CY	CYSIPRR	TGCTACTCCATCCCACGGCGC	-0.0167637	-1.17957	232	330	264	297	246	240	136	155	89	11.298289795069682	11.234919564003308	11.129	11.299668358643801	11.202155558792192	11.110131266109677	10.062404127644577	10.215080981112543	9.846060042020188	0.00137856	-1.23589	-0.032764	-1.01984	-0.0189057	-1.28298
Mutant_12DA	DASIPRR	GACGCCTCCATCCCACGGCGC	-0.0173562	-1.3268	155	229	197	206	171	172	71	83	81	10.716717760469436	10.70806511899991	10.706913748694989	10.772102561809643	10.677762111707352	10.62976343334047	9.125923096730494	9.315048513552739	9.710331423148265	0.055384801340206735	-1.59079	-0.030303	-1.39302	-0.0771503	-0.996582
Mutant_12DC	DCSIPRR	GACTGCTCCATCCCACGGCGC	0.18546037422190054	-1.21922	149	238	217	221	214	215	80	104	79	10.659796396455164	10.763646480801393	10.846333609046994	10.873448598151924	11.00119960119057	10.951509409626757	9.297813539961908	9.639991374892352	9.674305766770807	0.21365220169676036	-1.36198	0.23755312038917786	-1.12366	0.10517580057976339	-1.17203
Mutant_12DD	DDSIPRR	GACGACTCCATCCCACGGCGC	0.195082	-1.10504	139	274	204	231	229	198	67	159	79	10.559633103880486	10.966751766331006	10.757257653964283	10.937261788674851	11.098890298081649	10.832735728491075	9.042419323506651	10.251808996242598	9.674305766770807	0.37762868479436484	-1.51721	0.13213853175064294	-0.714943	0.0754781	-1.08295
Mutant_12DE	DESIPRR	GACGAGTCCATCCCACGGCGC	-0.0693546	-1.84176	139	211	185	167	163	155	68	38	49	10.559633103880486	10.590034090281463	10.616299374980269	10.46949897651363	10.608680976921555	10.47972294564391	9.063752736684041	8.190616325662997	8.986315502184054	-0.0901341	-1.49588	0.0186469	-2.39942	-0.136576	-1.62998
Mutant_12DF	DFSIPRR	GACTTCTCCATCCCACGGCGC	-0.00789906	-1.22986	176	248	239	234	196	201	118	83	89	10.899922681504775	10.822991566223479	10.985577050848818	10.955868034110381	10.874507097241766	10.854418993037314	9.857790137281397	9.315048513552739	9.846060042020188	0.0559454	-1.04213	0.0515155	-1.50794	-0.131158	-1.13952
Mutant_12DH	DHSIPRR	GACCACTCCATCCCACGGCGC	-0.14655	-1.21669	150	271	203	180	165	184	81	108	81	10.669440621299252	10.950876704745918	10.75017233519416	10.577574291220673	10.6263	10.727001250721043	9.315707148834013	9.694372186756707	9.710331423148265	-0.0918663	-1.35373	-0.324613	-1.2565	-0.0231711	-1.03984
Mutant_12DI	DISIPRR	GACATCTCCATTCCACGGCGC	0.0877259	-1.61429	196	354	274	303	275	246	61	117	100	11.055123859867502	11.336162317149677	11.182651435538665	11.328511888293523	11.362864286819125	11.14573925704095	8.907336572038387	9.809715450533023	10.014010362515023	0.2733880284260213	-2.14779	0.026701969669447934	-1.52645	-0.0369122	-1.16864
Mutant_12DK	DKSIPRR	GACAAGTCCATCCCACGGCGC	0.15483172584026228	-0.768284	119	212	161	185	163	167	84	91	116	10.335670439418008	10.596850941231834	10.415971790737034	10.617077139588332	10.608680976921555	10.587230232397776	9.368093711025992	9.447604589012188	10.227942704533886	0.281407	-0.967577	0.011830035689721186	-1.14925	0.17125844166074167	-0.188029
Mutant_12DL	DLSIPRR	GACCTGTCCATCCCACGGCGC	0.1978503314113548	-1.44456	207	253	213	224	251	269	98	77	79	11.133864942077507	10.851773091380462	10.819506712529268	10.89289066134183	11.23117240942649	11.27463266945298	9.590174210196512	9.206972104522922	9.674305766770807	-0.240974	-1.54369	0.379399	-1.6448	0.4551259569237125	-1.1452
Mutant_12DM	DMSIPRR	GACATGTCCATCCCACGGCGC	0.2500397173507345	-1.29013	166	280	246	240	259	278	86	100	98	10.81557597792917	10.997987253148283	11.027204501597776	10.99237575195311	11.27641860580713	11.322092526967191	9.401990269517794	9.583480172964844	9.984892491392896	0.17679977402394087	-1.41359	0.27843135265884733	-1.41451	0.2948880253694153	-1.04231
Mutant_12DN	DNSIPRR	GACAACTCCATCCCACGGCGC	0.3517237334431081	-1.55775	84	131	93	130	114	129	35	41	30	9.833635199021344	9.902929367664976	9.624985629650125	10.108452068753255	10.093239913928093	10.215029413984421	8.108112578780117	8.299879452633894	8.280296721411862	0.2748168697319109	-1.72552	0.19031054626311672	-1.60305	0.5900437843342967	-1.34469
Mutant_12DP	DPSIPRR	GACCCATCCATCCCTCGGCGC	0.0761968	-1.0861	184	283	214	213	261	211	109	134	86	10.964020190656768	11.013355001018535	10.826260348219833	10.820284542258376	11.287511857877032	10.924429559491378	9.743459787770098	10.005235968096388	9.796646045906291	-0.143736	-1.22056	0.27415685685849667	-1.00812	0.0981692	-1.02961
Mutant_12DQ	DQSIPRR	GACCAGTCCATCCCACGGCGC	0.281831	-1.82622	174	300	239	248	285	285	51	82	72	10.883443237328805	11.097475897638652	10.985577050848818	11.039658622241905	11.41437536674218	11.357955723160423	8.649613610240932	9.297588708340179	9.540621675654329	0.15621538491310005	-2.23383	0.31689946910352695	-1.79989	0.37237867231160493	-1.44496
Mutant_12DR	DRSIPRR	GACCGGTCCATCCCACGCCGG	0.17043196418088158	-0.949657	188	293	223	300	231	227	134	132	104	10.995031719597536	11.063429791592077	10.885661192555204	11.3142	11.111429856390465	11.029826534723297	10.041050614615424	9.983562166202304	10.070540225802473	0.31913048557616364	-0.953981	0.0480001	-1.07987	0.14416534216809218	-0.815121
Mutant_12DS	DSSIPRR	GACTCCAGCATCCCACGGCGC	-0.0823379	-1.30389	150	217	196	177	220	124	87	70	75	10.669440621299252	10.630460254747996	10.699576177032327	10.553342746189557	11.041073132128957	10.158047411344572	9.418644498713093	9.069712678100968	9.599437876986247	-0.116098	-1.2508	0.4106128773809612	-1.56075	-0.541529	-1.10014
Mutant_12DT	DTSIPRR	GACACCTCCATCCCACGGCGC	0.12401710598672071	-1.17597	135	207	209	231	168	175	69	59	134	10.517535950616894	10.562439945116074	10.792171503206818	10.937261788674851	10.652242747019411	10.654694181205686	9.084775279830419	8.823573187735686	10.43588929701205	0.41972583805795693	-1.43276	0.0898028	-1.73887	-0.137477	-0.356282
Mutant_12DV	DVSIPRR	GACGTGTCCATCCCACGGCGC	0.15311620230725018	-1.34371	127	229	202	192	168	225	53	149	49	10.429467035482093	10.70806511899991	10.74305204741874	10.670624689595904	10.652242747019411	11.017065372207178	8.704973155228085	10.158173971256646	8.986315502184054	0.2411576541138114	-1.72449	-0.0558224	-0.549891	0.274013	-1.75674
Mutant_12DW	DWSIPRR	GACTGGTCCATCCCACGGCGC	0.11016403317635692	-1.42062	198	241	209	223	235	215	67	95	88	11.069763787000307	10.781707723734568	10.792171503206818	10.886439041580758	11.136186662263249	10.951509409626757	9.042419323506651	9.509578558667211	9.829776042391924	-0.183325	-2.02734	0.35447893852868084	-1.27213	0.15933790641993895	-0.962395
Mutant_12DY	DYSIPRR	GACTACTCCATCCCACGGCGC	0.11849462883629631	-1.34167	179	239	199	222	186	237	104	63	86	10.924294185748295	10.769692053338362	10.721477875160158	10.879958441030691	10.798997378739418	11.091992180985594	9.675796095450307	8.918007869758847	9.796646045906291	-0.0443357	-1.2485	0.029305325401056237	-1.85168	0.3705143058254361	-0.924832
Mutant_12EA	EASIPRR	GAGGCCTCCATCCCACGGCGC	-0.108863	-1.38493	153	245	169	158	166	173	71	76	71	10.697992404076162	10.80544294660216	10.485884360945912	10.38963339083267	10.634975556246035	10.63812164305432	9.125923096730494	9.188145197700775	9.52047	-0.308359	-1.57207	-0.170467	-1.6173	0.15223728210840903	-0.965413
Mutant_12EC	ECSIPRR	GAGTGCTCCATCCCACGGCGC	-0.00531214	-1.14321	161	216	243	189	227	175	90	108	87	10.771478284754757	10.623800737867551	11.009511034184106	10.647918662366207	11.086240792615442	10.654694181205686	9.467483829291973	9.694372186756707	9.813306141563995	-0.12356	-1.30399	0.4624400547478906	-0.929429	-0.354817	-1.1962
Mutant_12ED	EDSIPRR	GAGGACTCCATCCCACGGCGC	0.0326157	-1.08067	166	232	203	234	220	146	112	117	68	10.81557597792917	10.7268	10.75017233519416	10.955868034110381	11.041073132128957	10.393485378570215	9.782585302248949	9.809715450533023	9.458273460434189	0.14029205618121132	-1.03299	0.31424195830205726	-0.917116	-0.356687	-1.2919
Mutant_12EE	EESIPRR	GAGGAGTCCATCCCACGGCGC	0.0472619	-1.46448	148	241	113	177	132	171	68	37	82	10.650087267126986	10.781707723734568	9.905682362063546	10.553342746189557	10.304563911432714	10.621356518283646	9.063752736684041	8.152275631828552	9.728012422776914	-0.0967445	-1.58633	-0.477144	-2.62943	0.7156741562200999	-0.17767
Mutant_12EF	EFSIPRR	GAGTTCTCCATCCCACGGCGC	0.0817555	-1.81248	170	231	179	176	196	217	94	35	53	10.849908647284964	10.720602905340844	10.568764498313817	10.545174269663143	10.874507097241766	10.96486107799255	9.530132863872339	8.072395026430268	9.099311408471733	-0.304734	-1.31978	0.15390419190092253	-2.64821	0.39609657967873346	-1.46945
Mutant_12EH	EHSIPRR	GAGCACTCCATCCCACGGCGC	0.30146786547984483	-1.50624	140	238	193	209	227	228	58	84	62	10.56996822029515	10.763646480801393	10.67733685494096	10.792949324700606	11.086240792615442	11.03616503516099	8.834735636009926	9.332299540613334	9.325205392870993	0.2229811044054557	-1.73523	0.32259431181404885	-1.43135	0.35882818022002994	-1.35213
Mutant_12EI	EISIPRR	GAGATCTCCATTCCACGGCGC	0.17325116900311302	-1.51119	158	242	219	216	227	220	76	84	61	10.744357825874111	10.787678238348027	10.859562279883926	10.84045134231451	11.086240792615442	10.984659716185451	9.223933595929765	9.332299540613334	9.301783290002676	0.0960935	-1.52042	0.2985625542674146	-1.45538	0.12509743630152492	-1.55778
Mutant_12EK	EKSIPRR	GAGAAGTCCATCCCACGGCGC	-0.00630725	-1.30017	149	206	171	172	152	178	52	104	70	10.659796396455164	10.555458146019525	10.502845673126235	10.512029859480847	10.507947198599107	10.679201417069297	8.677558900665387	9.639991374892352	9.50004	-0.147767	-1.98224	-0.0475109	-0.915467	0.17635574394306275	-1.00281
Mutant_12EL	ELSIPRR	GAGCTGTCCATCCCACGGCGC	0.0715726	-0.758615	162	194	175	185	164	189	109	146	77	10.780406314782367	10.468929758417781	10.53618154379467	10.617077139588332	10.617499193522507	10.765659200513149	9.743459787770098	10.12885595289976	9.63736	-0.163329	-1.03695	0.14856943510472576	-0.340074	0.22947765671847797	-0.898824
Mutant_12EM	EMSIPRR	GAGATGTCCATCCCACGGCGC	0.00221657	-1.37966	165	245	179	181	164	220	71	76	82	10.806863612339667	10.80544294660216	10.568764498313817	10.585561866070003	10.617499193522507	10.984659716185451	9.125923096730494	9.188145197700775	9.728012422776914	-0.221302	-1.68094	-0.187944	-1.6173	0.4158952178716344	-0.840752
Mutant_12EN	ENSIPRR	GAGAACTCCATCCCACGGCGC	0.10070332270075551	-1.17496	172	228	198	211	237	172	92	93	85	10.866773376568933	10.701755127666907	10.714214190108079	10.806681673681068	11.148407555424647	10.62976343334047	9.499148386669768	9.47892	9.779791311298665	-0.0600917	-1.36762	0.4466524277577406	-1.22283	-0.0844508	-0.934423
Mutant_12EP	EPSIPRR	GAGCCATCCATCCCTCGGCGC	0.1989088682025244	-1.18066	144	205	191	217	182	194	60	126	69	10.610583841568557	10.548442394728855	10.662317870809247	10.847111446707979	10.767651004482957	10.803308260523297	8.883539907309807	9.916515827140618	9.479305352054368	0.23652760513942184	-1.72704	0.2192086097541015	-0.631927	0.14099038971404987	-1.18301
Mutant_12EQ	EQSIPRR	GAGCAGTCCATCCCACGGCGC	0.12864283354336634	-1.04429	148	223	193	190	205	192	106	83	89	10.650087267126986	10.669784435132124	10.67733685494096	10.65552711410555	10.939243614934417	10.788366328790202	9.703243550684292	9.315048513552739	9.846060042020188	0.00543985	-0.946844	0.2694591798022934	-1.35474	0.11102947384924278	-0.831277
Mutant_12ER	ERSIPRR	GAGCGGTCCATCCCACGCCGG	0.11557012064792656	-1.16826	216	305	261	296	272	244	111	128	115	11.195238735742446	11.121311845821838	11.112556263433827	11.294804536968618	11.347045361410816	11.133967308562458	9.769661003529578	9.939212578226776	10.215462220974308	0.0995658	-1.42558	0.2257335155889777	-1.1821	0.021411045128630235	-0.897094
Mutant_12ES	ESSIPRR	GAGTCCAGCATCCCACGGCGC	0.0427356	-0.954716	128	201	174	180	148	165	100	85	78	10.44077417567447	10.520033157104459	10.527919511455648	10.577574291220673	10.469499827757732	10.569859521147253	9.61928	9.349346723570497	9.655949874530759	0.13680011554620286	-0.821491	-0.0505333	-1.17069	0.041940009691604274	-0.87197
Mutant_12ET	ETSIPRR	GAGACCTCCATCCCACGGCGC	0.1513111880475062	-1.25276	154	208	169	213	170	184	88	62	79	10.707385462611407	10.569388119054587	10.485884360945912	10.820284542258376	10.669305713775005	10.727001250721043	9.435108666237747	8.894972361371064	9.674305766770807	0.11289907964696866	-1.27228	0.0999176	-1.67442	0.24111688977513168	-0.811579
Mutant_12EV	EVSIPRR	GAGGTGTCCATCCCACGGCGC	0.13414190234970272	-1.60412	108	171	147	157	151	136	44	40	59	10.195853883264137	10.287006337525215	10.28482782322344	10.380480241420846	10.498430985771673	10.29120252386938	8.437191287579898	8.26437	9.253766488128921	0.18462635815670936	-1.75866	0.21142464824645835	-2.02264	0.0063747	-1.03106
Mutant_12EW	EWSIPRR	GAGTGGTCCATCCCACGGCGC	0.3305219242514988	-1.26116	122	171	170	235	149	181	60	67	69	10.371562560454391	10.287006337525215	10.494389942994601	10.962017170353667	10.479208153611417	10.70329928976362	8.883539907309807	9.006639063477122	9.479305352054368	0.5904546098992753	-1.48802	0.19220181608620202	-1.28037	0.20890934676901907	-1.01508
Mutant_12EY	EYSIPRR	GAGTACTCCATCCCACGGCGC	0.38433858545616495	-0.891026	73	99	92	114	98	119	33	85	40	9.631380561225132	9.499349995483769	9.609408634374846	9.919157676414436	9.875275353444623	10.098721917593183	8.02354	9.349346723570497	8.69417	0.2877771151893036	-1.60784	0.37592535796085436	-0.150003	0.4893132832183369	-0.915235
Mutant_12FA	FASIPRR	TTCGCCTCCATCCCACGGCGC	0.2795290935422508	-1.62197	226	294	270	332	281	309	98	76	89	11.260502971016667	11.068342989010013	11.161444144716524	11.460328333474912	11.393991102065606	11.474557949829439	9.590174210196512	9.188145197700775	9.846060042020188	0.19982536245824534	-1.67033	0.3256481130555926	-1.8802	0.31311380511291453	-1.31538
Mutant_12FC	FCSIPRR	TTCTGCTCCATCCCACGGCGC	0.000608766	-1.39684	259	331	301	260	273	327	100	127	120	11.457057367133519	11.23928294814584	11.318183353511134	11.107798493454592	11.352337632411382	11.556213840152644	9.61928	9.927908835920704	10.276812205254972	-0.349259	-1.83777	0.113055	-1.31137	0.2380304866415095	-1.04137
Mutant_12FD	FDSIPRR	TTCGACTCCATCCCACGGCGC	0.3618356455875767	-1.18074	220	314	266	332	316	334	109	129	121	11.221699760175063	11.163248599537928	11.139920454737151	11.460328333474912	11.563286151231432	11.586761266506528	9.743459787770098	9.950428442031747	10.288775236069222	0.23862857329984877	-1.47824	0.4000375516935044	-1.21282	0.44684081176937696	-0.851145
Mutant_12FE	FESIPRR	TTCGAGTCCATCCCACGGCGC	0.22847355131794878	-1.3068	218	298	325	330	321	288	114	136	97	11.208529913586274	11.087830146508093	11.428817859699077	11.451614219414985	11.585927464352688	11.373056889979617	9.808091656630221	10.026588974948707	9.970110166841902	0.24308430582871132	-1.40044	0.49809731784459466	-1.06124	-0.055761	-1.45871
Mutant_12FF	FFSIPRR	TTCTTCTCCATCCCACGGCGC	0.26482833028196495	-1.73024	259	303	255	336	255	364	69	94	91	11.457057367133519	11.111824671615063	11.079019034724704	11.477600229627855	11.25397287829575	11.710812956395575	9.084775279830419	9.494332857977632	9.87809	0.020542862494336234	-2.37228	0.1421482066806874	-1.61749	0.6317939216708712	-1.20093
Mutant_12FH	FHSIPRR	TTCCACTCCATCCCACGGCGC	0.0768551	-1.29227	254	349	297	365	288	264	132	145	101	11.428943867847257	11.315647987807866	11.298890407194623	11.596995264529697	11.429476753150638	11.247575455259788	10.01937629122078	10.118949370227558	10.028351840910098	0.16805139668243996	-1.40957	0.11382876534277209	-1.1967	-0.051315	-1.27054
Mutant_12FI	FISIPRR	TTCATCTCCATTCCACGGCGC	0.00575585	-1.65924	269	396	363	303	325	357	105	126	100	11.51169236513005	11.497854202009123	11.588292907163218	11.328511888293523	11.603788108971177	11.682807019345137	9.689585095995389	9.916515827140618	10.014010362515023	-0.18318	-1.82211	0.10593390696205418	-1.58134	0.0945141	-1.57428
Mutant_12FK	FKSIPRR	TTCAAGTCCATCCCACGGCGC	0.26478092666965775	-0.819261	181	248	208	279	212	246	135	143	95	10.940316092298055	10.822991566223479	10.785256000766486	11.209507472773055	10.987659709482989	11.14573925704095	10.0518	10.098929762054038	9.940083214260302	0.26919138047500013	-0.888549	0.16466814325950985	-0.724062	0.3604832562744633	-0.845173
Mutant_12FL	FLSIPRR	TTCCTGTCCATCCCACGGCGC	0.0717605	-1.23836	222	324	323	257	291	324	139	104	132	11.234750470679568	11.208458437530464	11.41991554677206	11.09106286061186	11.44442170213989	11.542921453453143	10.09385323854546	9.639991374892352	10.414210006113285	-0.143688	-1.1409	0.23596326460942585	-1.56847	0.12300590668108313	-1.00571
Mutant_12FM	FMSIPRR	TTCATGTCCATCCCACGGCGC	-0.0561651	-1.09445	198	381	258	244	253	252	128	108	156	11.069763787000307	11.442164409304452	11.095885098674778	11.016210884457989	11.242617685948654	11.18048951427694	9.975025611402641	9.694372186756707	10.655055439884755	-0.0535529	-1.09474	-0.199547	-1.74779	0.0846044	-0.44083
Mutant_12FN	FNSIPRR	TTCAACTCCATCCCACGGCGC	0.13004143632260323	-1.32379	211	348	304	276	325	293	105	116	126	11.161465002276138	11.311509883915175	11.332485614354244	11.193917239699967	11.603788108971177	11.397879460842223	9.689585095995389	9.797345583927452	10.3471	0.0324522	-1.47188	0.2922782250560019	-1.51416	0.0653938	-0.985339
Mutant_12FP	FPSIPRR	TTCCCATCCATCCCTCGGCGC	-0.0493635	-1.30619	289	427	337	349	276	350	132	169	133	11.615121491292324	11.606553624355255	11.481108098724544	11.532347188179742	11.368098950449173	11.654246643779928	10.01937629122078	10.339735461392122	10.425090372853257	-0.0827743	-1.59575	-0.238455	-1.26682	0.17313854505538373	-1.05602
Mutant_12FQ	FQSIPRR	TTCCAGTCCATCCCACGGCGC	0.3561011429257353	-1.20978	226	296	279	347	309	328	122	113	118	11.260502971016667	11.078119470279137	11.208729541239213	11.524058621870248	11.53097923077813	11.560617558663846	9.905833446419255	9.759586595547095	10.252584369199035	0.263556	-1.35467	0.4528597604989919	-1.31853	0.35188801742463305	-0.956145
Mutant_12FR	FRSIPRR	TTCCGGTCCATCCCACGCCGG	0.20530989715849657	-1.31121	362	530	459	541	482	465	221	177	159	11.939948948245833	11.918219999911692	11.926719513033149	12.164575874815348	12.172230542622808	12.064011735228007	10.762324814137697	10.406411256620418	10.68251929485023	0.2246269265695151	-1.17762	0.2540105427111161	-1.51181	0.13729222219485848	-1.2442
Mutant_12FS	FSSIPRR	TTCTCCAGCATCCCACGGCGC	0.12303174167528692	-1.31576	193	359	229	310	256	232	135	74	111	11.03288159235056	11.356389029004632	10.923945101316626	11.361449642594978	11.259617133884799	11.0612	10.0518	9.14974	10.164431762850377	0.32856805024441904	-0.981115	-0.0967719	-2.20665	0.1372990699012746	-0.759513
Mutant_12FT	FTSIPRR	TTCACCTCCATCCCACGGCGC	0.2380659894603827	-0.965506	270	318	327	354	299	391	162	157	160	11.517043769644241	11.181502893026165	11.43766557661596	11.552862632505285	11.483534182427231	11.814013392734998	10.314574728404253	10.23356186288099	10.691558947937299	0.035818862861043854	-1.20247	0.30203128940106616	-0.947941	0.3763478161190381	-0.746107
Mutant_12FV	FVSIPRR	TTCGTGTCCATCCCACGGCGC	0.0989451	-1.09148	253	352	305	326	265	347	127	159	150	11.423254823999164	11.327991556267806	11.337221699117864	11.434026479684341	11.309445698909055	11.64183125432051	9.96372	10.251808996242598	10.59850769955317	0.0107717	-1.45953	-0.0185459	-1.07618	0.30460955520264577	-0.738714
Mutant_12FW	FWSIPRR	TTCTGGTCCATCCCACGGCGC	0.2367539368979159	-1.28087	217	273	270	315	248	301	106	107	106	11.20189963063502	10.961479464815175	11.161444144716524	11.384524552123263	11.213832425638888	11.436728073098317	9.703243550684292	9.680967944888819	10.097995647815207	0.18262492148824272	-1.49866	0.2523529608237123	-1.28051	0.2752839283817927	-1.06345
Mutant_12FY	FYSIPRR	TTCTACTCCATCCCACGGCGC	0.0531829	-0.921498	217	328	258	247	243	307	148	167	118	11.20189963063502	11.22615300428724	11.095885098674778	11.033832318093367	11.184461116741009	11.465193070074378	10.184285250072628	10.322573650205046	10.252584369199035	-0.168067	-1.01761	-0.0416919	-0.903579	0.3693079713995999	-0.843301
Mutant_12HA	HASIPRR	CACGCCTCCATCCCACGGCGC	0.17003607368937068	-1.14437	164	295	255	263	246	244	112	94	117	10.798098313371703	11.0732	11.079019034724704	11.12434221277867	11.202155558792192	11.133967308562458	9.782585302248949	9.494332857977632	10.240316147106265	0.3262438994069665	-1.01551	0.12891604782339172	-1.57891	0.0549483	-0.838703
Mutant_12HC	HCSIPRR	CACTGCTCCATCCCACGGCGC	0.13981998121701622	-1.2133	218	267	253	277	234	273	106	119	101	11.208529913586274	10.9294	11.067664444448068	11.199132725711028	11.130037174534026	11.295918915429237	9.703243550684292	9.834141476889442	10.028351840910098	-0.00939719	-1.50529	0.2006026605451261	-1.09529	0.22825447098116847	-1.03931
Mutant_12HD	HDSIPRR	CACGACTCCATCCCACGGCGC	0.090105	-1.5651	233	321	283	332	220	314	69	116	110	11.304492485956859	11.195043619574806	11.229257856640743	11.460328333474912	11.041073132128957	11.497707597909114	9.084775279830419	9.797345583927452	10.151387038315768	0.15583584751805368	-2.21972	-0.15397	-1.3977	0.2684497412683715	-1.07787
Mutant_12HE	HESIPRR	CACGAGTCCATCCCACGGCGC	0.0700265	-1.36037	222	325	279	308	240	283	99	127	102	11.234750470679568	11.212902466663461	11.208729541239213	11.352115338557908	11.166546957376967	11.347799741413604	9.604802079619551	9.927908835920704	10.042552156293542	0.1173648678783401	-1.62995	-0.0463555	-1.28499	0.1390702001743911	-1.16618
Mutant_12HF	HFSIPRR	CACTTCTCCATCCCACGGCGC	0.2224893285498434	-1.11465	184	188	225	203	240	228	96	105	82	10.964020190656768	10.423638254277114	10.898535705681342	10.750950143726797	11.166546957376967	11.03616503516099	9.560465860761528	9.653779953302255	9.728012422776914	-0.21307	-1.40355	0.7429087030998538	-0.769858	0.13762932947964757	-1.17052
Mutant_12HH	HHSIPRR	CACCACTCCATCCCACGGCGC	-0.0719863	-1.56181	177	225	210	196	165	200	74	86	55	10.908092347172602	10.682657854194053	10.799054014534523	10.70035396944128	10.6263	10.847227387806308	9.185524653326956	9.366194823604113	9.152655016201196	-0.207738	-1.72257	-0.056394	-1.31646	0.0481734	-1.6464
Mutant_12HI	HISIPRR	CACATCTCCATTCCACGGCGC	0.2618352518942994	-1.4595	205	307	298	294	304	325	90	120	90	11.119864347660553	11.130737039656161	11.303737885297416	11.285027422620505	11.507451734927962	11.54736587074856	9.467483829291973	9.846201138039609	9.86216	0.16516307495995264	-1.65238	0.3767146952718008	-1.28454	0.24362798545114472	-1.44158
Mutant_12HK	HKSIPRR	CACAAGTCCATCCCACGGCGC	0.24737702168339895	-0.903965	145	256	191	219	247	197	78	172	87	10.620561566532189	10.868770368226043	10.662317870809247	10.860340121402254	11.208005805942916	10.825434943272505	9.261346437269255	10.365101362024344	9.813306141563995	0.23977855487006572	-1.35922	0.3392354377168729	-0.503669	0.16311707246325824	-0.849012
Mutant_12HL	HLSIPRR	CACCTGTCCATCCCACGGCGC	0.43158740297848297	-1.26426	89	130	135	189	124	147	60	47	43	9.916962379441891	9.891885770950053	10.162073868752321	10.647918662366207	10.21443969756694	10.403325868146567	8.883539907309807	8.496331774502284	8.798267281683339	0.7309562829243159	-1.03342	0.3225539266168873	-1.39555	0.2412519993942457	-1.36381
Mutant_12HM	HMSIPRR	CACATGTCCATCCCACGGCGC	0.00487712	-1.18551	200	221	220	220	218	184	102	84	104	11.084256644808912	10.65679510927781	10.86613140442755	10.866909247848264	11.027904024729853	10.727001250721043	9.647816304799976	9.332299540613334	10.070540225802473	-0.217347	-1.43644	0.3711089154520426	-1.3245	-0.13913	-0.795591
Mutant_12HN	HNSIPRR	CACAACTCCATCCCACGGCGC	-0.0354729	-1.47026	203	293	239	218	244	223	75	99	97	11.105726552309442	11.063429791592077	10.985577050848818	10.85374094640892	11.190383410153572	11.004190324460396	9.20486	9.568999597490892	9.970110166841902	-0.251986	-1.90087	0.12695361856149567	-1.49443	0.0186133	-1.01547
Mutant_12HP	HPSIPRR	CACCCATCCATCCCTCGGCGC	0.1238654902767961	-1.26842	198	281	181	268	208	210	59	102	129	11.069763787000307	11.003128046014904	10.584784112408606	11.151500356621675	10.960192636309916	10.917579423322614	8.859344133994451	9.612012453312518	10.381067729588446	0.0817366	-2.21042	-0.0429354	-1.39112	0.33279531091400827	-0.203716
Mutant_12HQ	HQSIPRR	CACCAGTCCATCCCACGGCGC	0.17173515083749535	-1.65702	194	312	233	268	226	299	74	85	77	11.040333847950514	11.15403410202972	10.94891470977631	11.151500356621675	11.079874203865385	11.42711355178197	9.185524653326956	9.349346723570497	9.63736	0.11116650867116107	-1.85481	-0.0741599	-1.80469	0.4781988420056589	-1.31156
Mutant_12HR	HRSIPRR	CACCGGTCCATCCCACGCCGG	-0.0790257	-1.30593	381	473	462	426	366	407	193	204	151	12.013731937188881	11.754112743803654	11.93611580471276	11.819885540886641	11.775140111907845	11.87185782789774	10.566999788542127	10.611090350686082	10.608087586267464	-0.193846	-1.44673	0.021027368104190813	-1.14302	-0.064258	-1.32803
Mutant_12HS	HSSIPRR	CACTCCAGCATCCCACGGCGC	0.30136824279259855	-0.824556	173	194	179	231	239	183	130	102	88	10.875132383651154	10.468929758417781	10.568764498313817	10.937261788674851	11.160525795845574	10.719143784240122	9.997371370674085	9.612012453312518	9.829776042391924	0.062129405023696904	-0.877761	0.691596	-0.856917	0.15037928592630578	-0.738988
Mutant_12HT	HTSIPRR	CACACCTCCATCCCACGGCGC	0.00869549	-1.21141	189	243	195	228	177	203	88	94	94	11.002681552077721	10.793624146112052	10.69220109549752	10.91841244232101	10.727485290992963	10.8687	9.435108666237747	9.494332857977632	9.924832081207544	-0.0842691	-1.56757	-0.0661389	-1.29929	0.17649444632668043	-0.767369
Mutant_12HV	HVSIPRR	CACGTGTCCATCCCACGGCGC	0.0343051	-1.34584	190	322	303	274	253	258	138	90	98	11.01029103548389	11.199529099504039	11.32773393073151	11.1834	11.242617685948654	11.2144	10.083446188843286	9.431686002199804	9.984892491392896	0.17313832559240971	-0.926845	0.0430886	-1.76784	-0.113312	-1.34284
Mutant_12HW	HWSIPRR	CACTGGTCCATCCCACGGCGC	-0.124634	-1.37657	200	298	248	245	206	203	102	97	92	11.084256644808912	11.087830146508093	11.038880731780226	11.022108642752944	10.946260475905492	10.8687	9.647816304799976	9.539594982151664	9.893837451182977	-0.062148	-1.43644	-0.14157	-1.54824	-0.170185	-1.14504
Mutant_12HY	HYSIPRR	CACTACTCCATCCCACGGCGC	0.0753569	-1.39715	198	252	245	245	232	226	94	65	118	11.069763787000307	10.846062538064174	11.021330756817319	11.022108642752944	11.117658999409734	11.02346006305989	9.530132863872339	8.963003985824164	10.252584369199035	-0.0476551	-1.53963	0.2715964613455597	-1.88306	0.00212931	-0.768746
Mutant_12IA	IASIPRR	ATCGCCTCCATTCCACGGCGC	0.0964072	-1.58946	256	330	295	300	300	304	98	89	113	11.44025509308098	11.234919564003308	11.289146312835005	11.3142	11.488349519281916	11.45103077378497	9.590174210196512	9.41559	10.190172608885987	-0.126093	-1.85008	0.2534299552786088	-1.81933	0.161884	-1.09897
Mutant_12IC	ICSIPRR	ATCTGCTCCATTCCACGGCGC	0.2853029052907079	-1.34057	178	313	270	341	259	277	67	149	100	10.916216010195818	11.158648707399186	11.161444144716524	11.49890331783049	11.27641860580713	11.316895654546032	9.042419323506651	10.158173971256646	10.014010362515023	0.5826873076346715	-1.8738	0.1177698984079445	-1.00047	0.15545150982950773	-1.14743
Mutant_12ID	IDSIPRR	ATCGACTCCATTCCACGGCGC	0.051712352346607204	-1.4809	290	400	288	359	273	341	115	147	98	11.620103312902899	11.512348783131728	11.25451418222776	11.573090428296947	11.352337632411382	11.616675274593879	9.820677699179576	10.138694973510189	9.984892491392896	-0.0470129	-1.79943	-0.160011	-1.37365	0.3621610923661187	-1.26962
Mutant_12IE	IESIPRR	ATCGAGTCCATTCCACGGCGC	0.33865557392008583	-1.08543	223	370	279	324	348	371	151	114	151	11.241231819689276	11.399914096793202	11.208729541239213	11.425151546990444	11.702405060382263	11.738285572109241	10.213211989072628	9.77228	10.608087586267464	0.18391972730116812	-1.02802	0.3024909635890616	-1.62763	0.5295560308700278	-0.600642
Mutant_12IF	IFSIPRR	ATCTTCTCCATTCCACGGCGC	0.10265137939273217	-1.46796	276	335	330	315	315	342	117	108	123	11.548741927920217	11.256605700951525	11.450836237095016	11.384524552123263	11.558714934890562	11.62089851713113	9.845525096620866	9.694372186756707	10.31240775106791	-0.164217	-1.70322	0.30210923393903677	-1.56223	0.17006228003611312	-1.13843
Mutant_12IH	IHSIPRR	ATCCACTCCATTCCACGGCGC	0.092266	-1.23089	252	402	305	327	293	351	146	162	109	11.417543257446056	11.519541827471489	11.337221699117864	11.438443556386868	11.454299680006299	11.65836147701841	10.164673428645429	10.278754131840834	10.138223287459248	0.0209003	-1.25287	-0.0652421	-1.24079	0.32113977790054626	-1.199
Mutant_12II	IISIPRR	ATCATTTCCATTCCACGGCGC	0.13752722626130284	-1.22612	256	339	348	396	301	303	122	149	140	11.44025509308098	11.273722921135414	11.527430860755254	11.714562771980642	11.493148837259803	11.446278944515113	9.905833446419255	10.158173971256646	10.499038487140204	0.2743076788996621	-1.53442	0.2194259161243881	-1.11555	-0.0811519	-1.02839
Mutant_12IK	IKSIPRR	ATCAAGTCCATTCCACGGCGC	0.11548875471933506	-1.17044	225	332	330	335	266	316	153	148	103	11.25410781343865	11.243633175158523	11.450836237095016	11.473301602370206	11.314877447928625	11.506864439551363	10.232179205789963	10.148467347355293	10.05661406053265	0.21919378893155717	-1.02193	0.0712443	-1.09517	0.0560282	-1.39422
Mutant_12IL	ILSIPRR	ATCCTGTCCATTCCACGGCGC	0.22988749484487592	-1.447	222	328	313	330	297	337	123	106	93	11.234750470679568	11.22615300428724	11.374560861510941	11.451614219414985	11.47385502183825	11.599657579759143	9.917598387241886	9.667437993811118	9.909418000055211	0.2168637487354168	-1.31715	0.24770201755100985	-1.55872	0.2250967182482011	-1.46514
Mutant_12IM	IMSIPRR	ATCATGTCCATTCCACGGCGC	0.29426357438869566	-1.13656	216	339	261	345	308	298	114	119	143	11.195238735742446	11.273722921135414	11.112556263433827	11.515722160822518	11.52630432646675	11.422282156188507	9.808091656630221	9.834141476889442	10.529605892959655	0.3204834250800719	-1.38715	0.2525814053313358	-1.43958	0.3097258927546793	-0.58295
Mutant_12IN	INSIPRR	ATCAACTCCATTCCACGGCGC	-0.02688	-1.58003	241	402	370	312	320	305	104	103	135	11.353176742807221	11.519541827471489	11.615839765302548	11.370723941280081	11.581427538721005	11.455767003241005	9.675796095450307	9.626069739228605	10.446607988777574	0.017547198472859904	-1.67738	0.0618857	-1.89347	-0.160073	-1.16923
Mutant_12IP	IPSIPRR	ATCCCATCCATTCCTCGGCGC	0.32783405483809425	-1.427	250	418	347	476	377	359	121	163	102	11.406051837912967	11.57583045817208	11.523280625937888	11.979951765654725	11.817848976497078	11.690864344385414	9.893971775076887	10.28762515835419	10.042552156293542	0.5739	-1.51208	0.24201851832499877	-1.28821	0.16758371844752595	-1.48073
Mutant_12IQ	IQSIPRR	ATCCAGTCCATTCCACGGCGC	0.1392927070966993	-1.24604	302	421	321	362	340	398	167	130	152	11.678580750452419	11.586144381390787	11.410957959865405	11.585092357453613	11.668862686799281	11.839606168745814	10.358395099481676	9.961557783186446	10.617604279325722	-0.0934884	-1.32019	0.0827183	-1.62459	0.4286482088804089	-0.793354
Mutant_12IR	IRSIPRR	ATCCGGTCCATTCCACGCCGG	0.1644928659204119	-1.21802	439	599	550	616	580	512	194	262	244	12.218115784500725	12.094740703297829	12.187595663678742	12.351839370479967	12.439197479367202	12.202893899391363	10.574450691276743	10.971883800962141	11.300067839488849	0.13372358597924183	-1.64367	0.3444567760693733	-1.12286	0.015298235712620567	-0.887528
Mutant_12IS	ISSIPRR	ATCTCCAGCATTCCACGGCGC	0.3003726837198138	-1.15852	179	310	253	290	302	269	149	87	105	10.924294185748295	11.14476037298392	11.067664444448068	11.26527214230116	11.497932242585584	11.27463266945298	10.193992083165158	9.382848437007759	10.084333247633527	0.3409779565528659	-0.730302	0.35317186960166325	-1.76191	0.2069682250049123	-0.983331
Mutant_12IT	ITSIPRR	ATCACCTCCATTCCACGGCGC	0.27655097288921127	-1.36041	211	340	293	342	302	325	121	119	93	11.161465002276138	11.277970680309231	11.279335958188538	11.503126446107396	11.497932242585584	11.54736587074856	9.893971775076887	9.834141476889442	9.909418000055211	0.3416614438312582	-1.26749	0.2199615622763531	-1.44383	0.2680299125600225	-1.36992
Mutant_12IV	IVSIPRR	ATCGTGTCCATTCCACGGCGC	0.26075940413122173	-1.64384	265	394	345	393	407	348	146	83	105	11.490086010031751	11.490551933649598	11.51494416642201	11.703594931095715	11.928283791154128	11.645981600247183	10.164673428645429	9.315048513552739	10.084333247633527	0.2135089210639638	-1.32541	0.43773185750452903	-2.1755	0.1310374338251723	-1.43061
Mutant_12IW	IWSIPRR	ATCTGGTCCATTCCACGGCGC	0.0377034	-1.07664	160	264	210	163	235	225	117	105	83	10.762494659935848	10.913141107922876	10.799054014534523	10.43454780777584	11.136186662263249	11.017065372207178	9.845525096620866	9.653779953302255	9.745479353180977	-0.327947	-0.91697	0.22304555434037354	-1.25936	0.21801135767265478	-1.05357
Mutant_12IY	IYSIPRR	ATCTACTCCATTCCACGGCGC	0.28933285249181334	-1.17041	202	327	266	329	272	322	88	133	142	11.098605358777814	11.221749666862282	11.139920454737151	11.447237344570071	11.347045361410816	11.534	9.435108666237747	9.994439767822199	10.519488548869525	0.34863198579225774	-1.6635	0.12529569454853373	-1.22731	0.3940708771346486	-0.620432
Mutant_12KA	KASIPRR	AAGGCCTCCATCCCACGGCGC	0.077456	-1.55221	126	267	186	216	156	196	44	74	82	10.418070574928612	10.9294	10.624071784311107	10.84045134231451	10.5454	10.818097024298169	8.437191287579898	9.14974	9.728012422776914	0.42238076738589925	-1.98088	-0.384038	-1.7797	0.19402523998706123	-0.896059
Mutant_12KC	KCSIPRR	AAGTGCTCCATCCCACGGCGC	0.10055842398258423	-1.2498	198	235	227	232	184	274	90	98	96	11.069763787000307	10.745356257714867	10.911296342992744	10.943490571043757	10.783409325321335	11.301191763290579	9.467483829291973	9.554372203127045	9.955174808377688	-0.126273	-1.60228	0.0380531	-1.19098	0.38989542029783486	-0.956122
Mutant_12KD	KDSIPRR	AAGGACTCCATCCCACGGCGC	-0.104147	-1.68128	193	181	195	185	138	193	46	69	70	11.03288159235056	10.368935911571334	10.69220109549752	10.617077139588332	10.368644650033076	10.795856638689942	8.501140646790677	9.048993028184377	9.50004	-0.415804	-2.53174	-0.000291262	-1.31994	0.10365554319242243	-1.19217
Mutant_12KE	KESIPRR	AAGGAGTCCATCCCACGGCGC	0.1351538255079857	-1.08565	214	277	250	277	243	262	138	146	83	11.181823970236758	10.982454042207838	11.050463220367066	11.199132725711028	11.184461116741009	11.236608866883582	10.083446188843286	10.12885595289976	9.745479353180977	0.017308755474269688	-1.09838	0.2020070745331708	-0.853598	0.18614564651651655	-1.30498
Mutant_12KF	KFSIPRR	AAGTTCTCCATCCCACGGCGC	0.1404750210649824	-1.12729	174	310	250	241	263	256	97	124	116	10.883443237328805	11.14476037298392	11.050463220367066	10.998371554092019	11.298520461556798	11.203199878225922	9.575396504379906	9.893456291478648	10.227942704533886	0.1149283167632138	-1.30805	0.15376008857287715	-1.2513	0.15273665785885626	-0.822521
Mutant_12KH	KHSIPRR	AAGCACTCCATCCCACGGCGC	0.2069782703940124	-1.29829	194	267	262	290	236	274	95	87	119	11.040333847950514	10.9294	11.118070781486873	11.26527214230116	11.142310049016585	11.301191763290579	9.545379080632948	9.382848437007759	10.264749145267498	0.22493829435064683	-1.49495	0.21287553502768475	-1.54659	0.18312098180370562	-0.853322
Mutant_12KI	KISIPRR	AAGATCTCCATTCCACGGCGC	0.012894400479927626	-1.91367	241	326	308	282	249	318	80	70	87	11.353176742807221	11.217332848586688	11.351337376083729	11.224931032228447	11.219635607961585	11.515963528727388	9.297813539961908	9.069712678100968	9.813306141563995	-0.128246	-2.05536	0.00230276	-2.14762	0.16462615264365965	-1.53803
Mutant_12KK	KKSIPRR	AAGAAGTCCATCCCACGGCGC	0.14611426222037358	-1.36694	181	293	276	302	221	267	98	92	102	10.940316092298055	11.063429791592077	11.193139311737788	11.323744501716691	11.04761287994493	11.263870600627419	9.590174210196512	9.46335	10.042552156293542	0.3834284094186362	-1.35014	-0.0158169	-1.60008	0.0707313	-1.15059
Mutant_12KL	KLSIPRR	AAGCTGTCCATCCCACGGCGC	0.12072869895509857	-1.75351	232	312	276	254	310	293	86	96	68	11.298289795069682	11.15403410202972	11.193139311737788	11.074130809399838	11.535639035460424	11.397879460842223	9.401990269517794	9.524664833461825	9.458273460434189	-0.224159	-1.8963	0.38160493343070456	-1.62937	0.20474014910443472	-1.73487
Mutant_12KM	KMSIPRR	AAGATGTCCATCCCACGGCGC	0.13335980660653549	-1.15119	189	306	287	270	266	274	95	141	122	11.002681552077721	11.12603213962905	11.249498164990191	11.162222065297366	11.314877447928625	11.301191763290579	9.545379080632948	10.078628437253013	10.300639882998176	0.15954051321964435	-1.4573	0.1888453082995749	-1.0474	0.0516936	-0.948858
Mutant_12KN	KNSIPRR	AAGAACTCCATCCCACGGCGC	0.12439905398697111	-1.36095	235	293	274	308	240	297	119	104	97	11.31681843334999	11.063429791592077	11.182651435538665	11.352115338557908	11.166546957376967	11.417434526506769	9.869951785336767	9.639991374892352	9.970110166841902	0.0352969	-1.44687	0.10311716578489083	-1.42344	0.23478309096810435	-1.21254
Mutant_12KP	KPSIPRR	AAGCCATCCATCCCTCGGCGC	0.2680834818959485	-1.63323	200	258	225	322	221	256	70	88	68	11.084256644808912	10.879991642841691	10.898535705681342	11.416221680848938	11.04761287994493	11.203199878225922	9.1055	9.399312002715554	9.458273460434189	0.33196503604002636	-1.97876	0.16762123710323884	-1.48068	0.3046641725445802	-1.44026
Mutant_12KQ	KQSIPRR	AAGCAGTCCATCCCACGGCGC	-0.00108519	-1.00926	157	287	255	226	210	217	126	201	60	10.735203183322751	11.033593957302983	11.079019034724704	10.90570798725199	10.973991539163512	10.96486107799255	9.952328288425495	10.589730466952776	9.277974646012634	0.17050480392923895	-0.782875	-0.0596024	-0.443863	-0.114158	-1.80104
Mutant_12KR	KRSIPRR	AAGCGGTCCATCCCACGCCGG	-0.000785482	-1.22821	249	403	335	322	266	352	136	170	122	11.400271620384126	11.523124945432153	11.47252361590323	11.416221680848938	11.314877447928625	11.662464607361926	10.062404127644577	10.348240412532764	10.300639882998176	0.015950060464811955	-1.33787	-0.208247	-1.17488	0.18994099145869647	-1.17188
Mutant_12KS	KSSIPRR	AAGTCCAGCATCCCACGGCGC	0.2083742474627114	-1.4757	167	264	194	260	194	235	78	61	90	10.824236045630602	10.913141107922876	10.68478811861613	11.107798493454592	10.85971801756815	11.0798	9.261346437269255	8.871563068792762	9.86216	0.2835624478239893	-1.56289	-0.0534231	-2.04158	0.394983	-0.822626
Mutant_12KT	KTSIPRR	AAGACCTCCATCCCACGGCGC	0.33279150926508666	-1.23234	159	257	201	237	279	223	75	111	82	10.753454743608033	10.874391915383406	10.735896443752017	10.974237369437402	11.383689936640918	11.004190324460396	9.20486	9.733853487566908	9.728012422776914	0.22078262582936858	-1.5486	0.5092980212575124	-1.14054	0.268294	-1.00788
Mutant_12KV	KVSIPRR	AAGGTGTCCATCCCACGGCGC	0.20501219669113446	-1.10967	168	251	210	258	201	235	84	112	101	10.832844439558563	10.840329291070692	10.799054014534523	11.096663003463465	10.910829828238716	11.0798	9.368093711025992	9.74678	10.028351840910098	0.263819	-1.46475	0.0705005	-1.09355	0.28071748900047666	-0.770702
Mutant_12KW	KWSIPRR	AAGTGGTCCATCCCACGGCGC	0.10359601435850092	-1.71219	223	297	260	303	227	279	79	71	94	11.241231819689276	11.082982978610826	11.107020585932693	11.328511888293523	11.086240792615442	11.327270746399332	9.279695208234006	9.090138965468334	9.924832081207544	0.0872801	-1.96154	0.00325781	-1.99284	0.22025016046663914	-1.18219
Mutant_12KY	KYSIPRR	AAGTACTCCATCCCACGGCGC	0.17330153883421792	-1.3951	157	252	221	232	195	249	58	113	79	10.735203183322751	10.846062538064174	10.872670752846032	10.943490571043757	10.867131507695365	11.163219011996489	8.834735636009926	9.759586595547095	9.674305766770807	0.20828738772100586	-1.90047	0.021069	-1.08648	0.2905482591504569	-1.19836
Mutant_12LA	LASIPRR	CTGGCCTCCATCCCACGGCGC	0.13734830085360214	-0.990653	176	240	224	199	203	280	109	102	117	10.899922681504775	10.77571239775651	10.892112810481342	10.722255674618077	10.92510667142034	11.332430446265016	9.743459787770098	9.612012453312518	10.240316147106265	-0.177667	-1.15646	0.14939427366382851	-1.1637	0.4403176357836749	-0.651797
Mutant_12LC	LCSIPRR	CTGTGCTCCATCCCACGGCGC	0.00445603	-1.22635	222	274	266	257	245	233	106	108	119	11.234750470679568	10.966751766331006	11.139920454737151	11.09106286061186	11.196281491783434	11.067446423048956	9.703243550684292	9.694372186756707	10.264749145267498	-0.143688	-1.53151	0.22952972545242822	-1.27238	-0.072474	-0.875171
Mutant_12LD	LDSIPRR	CTGGACTCCATCCCACGGCGC	0.0987548	-1.27536	190	220	220	244	220	189	92	107	71	11.01029103548389	10.650256325376827	10.86613140442755	11.016210884457989	11.041073132128957	10.765659200513149	9.499148386669768	9.680967944888819	9.52047	0.00591985	-1.51114	0.39081680675213093	-0.969288	-0.100472	-1.34566
Mutant_12LE	LESIPRR	CTGGAGTCCATCCCACGGCGC	-0.039573	-1.46507	144	244	202	194	188	161	69	81	65	10.610583841568557	10.799545649023509	10.74305204741874	10.68556590620473	10.81441880489288	10.534477765914023	9.084775279830419	9.279915009587176	9.393273087345545	0.0749821	-1.52581	0.014873155869370436	-1.51963	-0.208574	-1.34978
Mutant_12LF	LFSIPRR	CTGTTCTCCATCCCACGGCGC	0.045011718862172145	-1.45799	245	342	252	254	295	278	91	104	116	11.37691634183755	11.286428861463474	11.061953460570576	11.074130809399838	11.464110484091087	11.322092526967191	9.483402978736754	9.639991374892352	10.227942704533886	-0.302786	-1.89351	0.17768162262761322	-1.64644	0.260139	-0.834011
Mutant_12LH	LHSIPRR	CTGCACTCCATCCCACGGCGC	0.17117632076982167	-1.2538	201	389	282	324	253	345	115	125	122	11.09144884034709	11.472132903737958	11.2242	11.425151546990444	11.242617685948654	11.633494570654316	9.820677699179576	9.905032130768745	10.300639882998176	0.3337027066433542	-1.27077	-0.229515	-1.5671	0.40934147345541483	-0.923513
Mutant_12LI	LISIPRR	CTGATCTCCATTCCACGGCGC	0.028217804135734898	-1.25419	260	409	355	351	357	287	119	151	167	11.462614918764434	11.544438758713095	11.556152942268493	11.540588406939657	11.739230914774208	11.368040710439363	9.869951785336767	10.177393467086906	10.753298579169275	0.0779735	-1.59266	0.1947921560611121	-1.36705	-0.188112	-0.802854
Mutant_12LK	LKSIPRR	CTGAAGTCCATCCCACGGCGC	0.015803772530996813	-1.33201	211	296	282	274	217	275	108	95	116	11.161465002276138	11.078119470279137	11.2242	11.1834	11.021274116480738	11.306445409790129	9.73018	9.509578558667211	10.227942704533886	0.021964358800161676	-1.43129	-0.0568454	-1.56854	0.0822923	-0.99621
Mutant_12LL	LLSIPRR	CTGCTGTCCATCCCACGGCGC	0.0177517	-1.73415	191	267	267	253	221	227	54	101	73	11.017860593226464	10.9294	11.145331556431287	11.068442342214757	11.04761287994493	11.029826534723297	8.731876180364404	9.597816847601242	9.560494696669648	0.0505817	-2.28598	0.11817836595603026	-1.33162	-0.115505	-1.58484
Mutant_12LM	LMSIPRR	CTGATGTCCATCCCACGGCGC	0.0748785	-1.44802	209	302	332	265	323	257	78	124	115	11.14773097293279	11.107057586079943	11.459550349481159	11.135266895420884	11.594885425956793	11.20882204651208	9.261346437269255	9.893456291478648	10.215462220974308	-0.0124641	-1.88638	0.4878278398768501	-1.2136	-0.250728	-1.24409
Mutant_12LN	LNSIPRR	CTGAACTCCATCCCACGGCGC	0.25601761403680295	-1.18376	187	255	245	248	271	266	86	105	119	10.98734110786161	10.863126830660482	11.021330756817319	11.039658622241905	11.341733605152136	11.258459310055779	9.401990269517794	9.653779953302255	10.264749145267498	0.052317514380295194	-1.58535	0.478607	-1.20935	0.23712855323845972	-0.756582
Mutant_12LP	LPSIPRR	CTGCCATCCATCCCTCGGCGC	0.15432503349477558	-1.00103	208	267	274	252	278	269	129	125	127	11.140814616090834	10.9294	11.182651435538665	11.062731356899443	11.378511639750302	11.27463266945298	9.98624	9.905032130768745	10.35854219763735	-0.0780833	-1.15457	0.44907712576140213	-1.0244	0.0919812	-0.824109
Mutant_12LQ	LQSIPRR	CTGCAGTCCATCCCACGGCGC	0.17608554168786306	-1.14053	196	319	274	251	268	330	134	165	78	11.055123859867502	11.186030604280582	11.182651435538665	11.056997674466459	11.325679976657746	11.569384873626133	10.041050614615424	10.30520522768519	9.655949874530759	0.00187381	-1.01407	0.13964937237716413	-0.880825	0.3867334380874681	-1.5267
Mutant_12LR	LRSIPRR	CTGCGGTCCATCCCACGCCGG	0.0872732	-1.14454	312	430	368	348	399	383	146	193	175	11.725564123499908	11.616650986521108	11.608022759117695	11.528208857446941	11.899651165081945	11.784197546709574	10.164673428645429	10.531174616895743	10.82076718942795	-0.197355	-1.56089	0.2830001785608367	-1.08548	0.17617478759187932	-0.787256
Mutant_12LS	LSSIPRR	CTGTCCAGCATCCCACGGCGC	-0.0931251	-1.57203	219	281	249	319	150	237	76	87	95	11.21512986468038	11.003128046014904	11.044683599604413	11.402722381041317	10.488851585686989	11.091992180985594	9.223933595929765	9.382848437007759	9.940083214260302	0.18759251636093666	-1.9912	-0.514276	-1.62028	0.0473086	-1.1046
Mutant_12LT	LTSIPRR	CTGACCTCCATCCCACGGCGC	0.36717235737524234	-1.01492	197	309	238	330	286	296	106	167	107	11.062462393414114	11.140101057708645	10.979530995747341	11.451614219414985	11.419426746309101	11.41257055327174	9.703243550684292	10.322573650205046	10.111529877162978	0.3891518260008713	-1.35922	0.2793256886004567	-0.817527	0.43303955752439904	-0.868001
Mutant_12LV	LVSIPRR	CTGGTGTCCATCCCACGGCGC	0.11664161447913912	-1.7843	210	268	215	285	206	236	67	67	71	11.154614330529027	10.93482501248295	10.832982515616074	11.24019144418385	10.946260475905492	11.085894781976126	9.042419323506651	9.006639063477122	9.52047	0.0855771	-2.1122	0.011435463422541758	-1.92819	0.2529122663600525	-1.31251
Mutant_12LW	LWSIPRR	CTGTGGTCCATCCCACGGCGC	0.2593087713909726	-1.04938	160	244	176	277	182	210	82	98	104	10.762494659935848	10.799545649023509	10.544396530384324	11.199132725711028	10.767651004482957	10.917579423322614	9.333381541129912	9.554372203127045	10.070540225802473	0.4366380657751794	-1.42911	-0.0318946	-1.24517	0.3731828929382903	-0.473856
Mutant_12LY	LYSIPRR	CTGTACTCCATCCCACGGCGC	0.15815826213576342	-1.20469	224	352	280	327	271	311	136	100	143	11.247684181230444	11.327991556267806	11.213889069382056	11.438443556386868	11.341733605152136	11.483862431748591	10.062404127644577	9.583480172964844	10.529605892959655	0.19075937515642494	-1.18528	0.013742	-1.74451	0.26997336236653524	-0.684283
Mutant_12MA	MASIPRR	ATGGCCTCCATCCCACGGCGC	0.1297396055964898	-0.902576	226	260	221	256	254	235	143	150	100	11.260502971016667	10.891126311627485	10.872670752846032	11.085440894817534	11.24830645392712	11.0798	10.134746574968757	10.167815724054826	10.014010362515023	-0.175062	-1.12576	0.3571801422996348	-0.723311	0.2071007506889675	-0.85866
Mutant_12MC	MCSIPRR	ATGTGCTCCATCCCACGGCGC	0.058950193614474365	-1.35517	244	355	236	287	264	274	121	117	93	11.371017963663224	11.340230409570975	10.967362336930968	11.250276105683575	11.303993422034436	11.301191763290579	9.893971775076887	9.809715450533023	9.909418000055211	-0.120742	-1.47705	-0.036237	-1.53051	0.33382942635961044	-1.05794
Mutant_12MD	MDSIPRR	ATGGACTCCATCCCACGGCGC	0.1793872784187188	-1.1822	179	286	257	243	247	286	133	110	83	10.924294185748295	11.028560773792297	11.090284957205725	11.010288917040306	11.208005805942916	11.36300702901925	10.030254155549583	9.720812737470032	9.745479353180977	0.0859947	-0.89404	0.17944503215061935	-1.30775	0.2727220718135257	-1.34481
Mutant_12ME	MESIPRR	ATGGAGTCCATCCCACGGCGC	0.17160768381064764	-1.13584	166	213	205	206	227	199	76	114	85	10.81557597792917	10.603635733430021	10.764308345529217	10.772102561809643	11.086240792615442	10.839999753895267	9.223933595929765	9.77228	9.779791311298665	-0.0434734	-1.59164	0.4826050591854205	-0.831353	0.0756914	-0.984517
Mutant_12MF	MFSIPRR	ATGTTCTCCATCCCACGGCGC	0.22544545895176427	-1.69251	193	330	288	273	271	356	76	110	70	11.03288159235056	11.234919564003308	11.25451418222776	11.178156691326153	11.341733605152136	11.678761418958631	9.223933595929765	9.720812737470032	9.50004	0.14527509897559376	-1.80895	0.10681404114882831	-1.51411	0.4242472367308707	-1.75448
Mutant_12MH	MHSIPRR	ATGCACTCCATCCCACGGCGC	0.093424	-1.28897	196	293	229	243	242	244	79	100	123	11.055123859867502	11.063429791592077	10.923945101316626	11.010288917040306	11.17851441194607	11.133967308562458	9.279695208234006	9.583480172964844	10.31240775106791	-0.0448349	-1.77543	0.11508462035399347	-1.47995	0.21002220724583154	-0.611537
Mutant_12MI	MISIPRR	ATGATCTCCATTCCACGGCGC	0.23183470706544895	-1.44913	244	299	323	314	325	336	156	62	129	11.371017963663224	11.092661083404678	11.41991554677206	11.379939001173986	11.603788108971177	11.595371604891147	10.260170515454064	8.894972361371064	10.381067729588446	0.00892104	-1.11085	0.5111270255664984	-2.19769	0.17545605811908693	-1.03885
Mutant_12MK	MKSIPRR	ATGAAGTCCATCCCACGGCGC	0.0976412	-1.03024	202	210	253	211	217	258	110	142	87	11.098605358777814	10.583184876179063	11.067664444448068	10.806681673681068	11.021274116480738	11.2144	9.756619875846049	10.08881480889704	9.813306141563995	-0.291924	-1.34199	0.4380892403016752	-0.49437	0.1467579458384325	-1.25436
Mutant_12ML	MLSIPRR	ATGCTGTCCATCCCACGGCGC	0.0592912	-1.37451	162	279	237	237	193	238	61	118	92	10.780406314782367	10.992828076433192	10.973459496131163	10.974237369437402	10.852266235331607	11.0981	8.907336572038387	9.821980157210266	9.893837451182977	0.19383105465503547	-1.87307	-0.140562	-1.17085	0.12460442226563728	-1.07962
Mutant_12MM	MMSIPRR	ATGATGTCCATCCCACGGCGC	-0.0556626	-1.12165	204	393	303	292	258	258	145	145	121	11.11281276796038	11.486886892247128	11.32773393073151	11.275183596610772	11.270839827857008	11.2144	10.154766628074368	10.118949370227558	10.288775236069222	0.16237082865039199	-0.958046	-0.216047	-1.36794	-0.113312	-1.03896
Mutant_12MN	MNSIPRR	ATGAACTCCATCCCACGGCGC	0.1385824047721247	-1.3103	226	266	240	266	251	259	88	122	95	11.260502971016667	10.92402379882732	10.991597873812234	11.140698370212188	11.23117240942649	11.220001078333917	9.435108666237747	9.870022185108551	9.940083214260302	-0.119805	-1.82539	0.3071486105991692	-1.054	0.22840320452168328	-1.05151
Mutant_12MP	MPSIPRR	ATGCCATCCATCCCTCGGCGC	-0.0457771	-1.13507	264	344	292	320	231	293	132	186	110	11.48463347974796	11.294837743184766	11.27440565044744	11.407236196975543	11.111429856390465	11.397879460842223	10.01937629122078	10.477913081322953	10.151387038315768	-0.0773973	-1.46526	-0.183408	-0.816925	0.123474	-1.12302
Mutant_12MQ	MQSIPRR	ATGCAGTCCATCCCACGGCGC	0.3213925272270484	-1.20313	189	263	259	334	265	255	119	121	79	11.002681552077721	10.907668822550628	11.101463585978347	11.468990128716475	11.309445698909055	11.197555714662311	9.869951785336767	9.85816	9.674305766770807	0.46630857663875425	-1.13273	0.4017768763584275	-1.04951	0.0960921	-1.42716
Mutant_12MR	MRSIPRR	ATGCGGTCCATCCCACGCCGG	0.1831867205934016	-1.47169	316	428	358	397	437	367	114	122	176	11.743937260170872	11.609927270174614	11.568289490333441	11.718200267735995	12.030862863913518	11.72265105080962	9.808091656630221	9.870022185108551	10.82898316426264	-0.025737	-1.93585	0.42093559373890344	-1.73991	0.154362	-0.739306
Mutant_12MS	MSSIPRR	ATGTCCAGCATCCCACGGCGC	0.22011983664397997	-1.15144	183	263	222	238	254	251	93	127	89	10.956162019491007	10.907668822550628	10.879180593856596	10.980308870678662	11.24830645392712	11.174755621224389	9.514723804611629	9.927908835920704	9.846060042020188	0.0241469	-1.44144	0.3406376313764916	-0.97976	0.29557502736779284	-1.03312
Mutant_12MT	MTSIPRR	ATGACCTCCATCCCACGGCGC	0.3483727917634483	-1.22602	201	264	222	296	246	300	106	72	130	11.09144884034709	10.913141107922876	10.879180593856596	11.294804536968618	11.202155558792192	11.431928821656095	9.703243550684292	9.110280081685325	10.392199965347821	0.20335569662152864	-1.38821	0.2890144508693169	-1.80286	0.5527482277994995	-0.486981
Mutant_12MV	MVSIPRR	ATGGTGTCCATCCCACGGCGC	0.27156302399365195	-1.13373	171	212	265	267	235	242	133	76	97	10.85836565482326	10.596850941231834	11.13448898124637	11.14610947319711	11.136186662263249	11.12209851382206	10.030254155549583	9.188145197700775	9.970110166841902	0.2877438183738512	-0.828111	0.5393357210314154	-1.40871	-0.0123905	-1.16438
Mutant_12MW	MWSIPRR	ATGTGGTCCATCCCACGGCGC	0.19287283600939512	-1.44258	212	309	283	314	277	286	104	110	87	11.168283297127282	11.140101057708645	11.229257856640743	11.379939001173986	11.373314689311618	11.36300702901925	9.675796095450307	9.720812737470032	9.813306141563995	0.21165570404670397	-1.49249	0.2332136316029736	-1.41929	0.1337491723785078	-1.41595
Mutant_12MY	MYSIPRR	ATGTACTCCATCCCACGGCGC	0.21909225889511377	-1.24832	202	272	232	245	256	288	109	99	95	11.098605358777814	10.956187825081242	10.942712706072962	11.022108642752944	11.259617133884799	11.373056889979617	9.743459787770098	9.568999597490892	9.940083214260302	-0.0764967	-1.35515	0.30342930880355645	-1.38719	0.4303441839066551	-1.00263
Mutant_12NA	NASIPRR	AACGCCTCCATCCCACGGCGC	0.16319142664345895	-1.55929	227	353	284	294	316	309	80	106	113	11.266869905295078	11.332082721129762	11.23434461732616	11.285027422620505	11.563286151231432	11.474557949829439	9.297813539961908	9.667437993811118	10.190172608885987	0.018157517325427364	-1.96906	0.23120343010167055	-1.66464	0.24021333250327892	-1.04417
Mutant_12NC	NCSIPRR	AACTGCTCCATCCCACGGCGC	0.2924686575070166	-1.22704	192	306	247	295	268	303	115	103	103	11.025390642085934	11.12603213962905	11.033054429128162	11.289924262191338	11.325679976657746	11.446278944515113	9.820677699179576	9.626069739228605	10.05661406053265	0.2645336201054036	-1.20471	0.19964783702869582	-1.49996	0.4132245153869505	-0.97644
Mutant_12ND	NDSIPRR	AACGACTCCATCCCACGGCGC	0.26437764204610836	-1.00721	157	280	253	301	223	258	70	211	100	10.735203183322751	10.997987253148283	11.067664444448068	11.318961309062605	11.060604107708322	11.2144	9.1055	10.659733596236565	10.014010362515023	0.5837581257398536	-1.62971	0.0626169	-0.338254	0.1467579458384325	-1.05365
Mutant_12NE	NESIPRR	AACGAGTCCATCCCACGGCGC	0.2922174940960473	-0.98743	165	313	304	253	324	316	150	105	138	10.806863612339667	11.158648707399186	11.332485614354244	11.068442342214757	11.599343634615119	11.506864439551363	10.20363404236769	9.653779953302255	10.478294374641743	0.26157872987509023	-0.60323	0.44069492721593306	-1.50487	0.17437882519711856	-0.854191
Mutant_12NF	NFSIPRR	AACTTCTCCATCCCACGGCGC	0.11110788509586438	-1.42847	253	312	252	291	312	248	83	92	144	11.423254823999164	11.15403410202972	11.061953460570576	11.27023638102031	11.544913733912226	11.157415926954517	9.350842023199409	9.46335	10.539652779868817	-0.153018	-2.07241	0.3908796318825072	-1.69068	0.0954625	-0.522301
Mutant_12NH	NHSIPRR	AACCACTCCATCCCACGGCGC	0.2015621331050864	-1.15394	163	253	213	266	192	235	88	111	88	10.789279433880937	10.851773091380462	10.819506712529268	11.140698370212188	10.844775763358738	11.0798	9.435108666237747	9.733853487566908	9.829776042391924	0.35141893633125143	-1.35417	-0.00699733	-1.11792	0.2602647910057314	-0.989731
Mutant_12NI	NISIPRR	AACATCTCCATTCCACGGCGC	0.14752733135907192	-1.01825	245	315	248	323	224	323	114	169	129	11.37691634183755	11.167833871971302	11.038880731780226	11.420693523070598	11.067056114387038	11.538463302208658	9.808091656630221	10.339735461392122	10.381067729588446	0.0437772	-1.56882	-0.100778	-0.828098	0.4995825704284318	-0.657813
Mutant_12NK	NKSIPRR	AACAAGTCCATCCCACGGCGC	0.1872596424324815	-1.24687	172	200	210	223	217	198	73	101	79	10.866773376568933	10.51284256815167	10.799054014534523	10.886439041580758	11.021274116480738	10.832735728491075	9.165929787850764	9.597816847601242	9.674305766770807	0.019665665011824984	-1.70084	0.5084315483290673	-0.915026	0.0336817	-1.12475
Mutant_12NL	NLSIPRR	AACCTGTCCATCCCACGGCGC	0.2286279161265797	-1.07174	162	265	205	261	211	231	111	99	93	10.780406314782367	10.918592714784923	10.764308345529217	11.11333417230663	10.980841810885199	11.055015140284418	9.769661003529578	9.568999597490892	9.909418000055211	0.3329278575242629	-1.01075	0.062249096100275736	-1.34959	0.29070679475520045	-0.85489
Mutant_12NM	NMSIPRR	AACATGTCCATCCCACGGCGC	0.3250060007807238	-1.36496	213	309	287	370	266	339	102	95	123	11.175069519675775	11.140101057708645	11.249498164990191	11.61661777766131	11.314877447928625	11.608191519126848	9.647816304799976	9.509578558667211	10.31240775106791	0.4415482579855343	-1.52725	0.17477639021998037	-1.63052	0.3586933541366566	-0.93709
Mutant_12NN	NNSIPRR	AACAACTCCATCCCACGGCGC	0.20707410675034707	-1.20018	236	359	259	357	263	323	97	188	107	11.322942139736998	11.356389029004632	11.101463585978347	11.565033311205562	11.298520461556798	11.538463302208658	9.575396504379906	10.49333236016048	10.111529877162978	0.24209117146856407	-1.74755	-0.0578686	-0.863057	0.43699971623031075	-0.989934
Mutant_12NP	NPSIPRR	AACCCATCCATCCCTCGGCGC	-0.139691	-1.71054	253	384	268	254	256	269	86	99	94	11.423254823999164	11.453475671828587	11.150722438574691	11.074130809399838	11.259617133884799	11.27463266945298	9.401990269517794	9.568999597490892	9.924832081207544	-0.349124	-2.02126	-0.193859	-1.88448	0.12391023087828934	-1.22589
Mutant_12NQ	NQSIPRR	AACCAGTCCATCCCACGGCGC	0.21450797503952934	-1.51821	203	232	186	232	250	212	59	81	84	11.105726552309442	10.7268	10.624071784311107	10.943490571043757	11.225415540707877	10.931247323814404	8.859344133994451	9.279915009587176	9.76274	-0.162236	-2.24638	0.4985843668809764	-1.44692	0.30717553950329624	-0.861334
Mutant_12NR	NRSIPRR	AACCGGTCCATCCCACGCCGG	0.104056	-1.2192	311	467	403	404	400	404	150	194	172	11.720934044600638	11.735700476383037	11.739056691295671	11.743409134051278	11.903261474654416	11.861187184820702	10.20363404236769	10.538625396374513	10.795834744303605	0.022475089450640695	-1.5173	0.16756099827137838	-1.19708	0.12213049352503091	-0.943222
Mutant_12NS	NSSIPRR	AACTCCAGCATCCCACGGCGC	0.068064	-1.49561	226	288	268	325	202	275	130	86	75	11.260502971016667	11.038609642390043	11.150722438574691	11.429595837744483	10.917985910129675	11.306445409790129	9.997371370674085	9.366194823604113	9.599437876986247	0.16909286672781576	-1.26313	-0.120624	-1.67241	0.15572297121543777	-1.55128
Mutant_12NT	NTSIPRR	AACACCTCCATCCCACGGCGC	0.13152882799985535	-1.53253	199	381	264	308	255	301	125	72	99	11.077028414660958	11.442164409304452	11.129	11.352115338557908	11.25397287829575	11.436728073098317	9.940844299252507	9.110280081685325	9.99952	0.275087	-1.13618	-0.188192	-2.33188	0.30769109111131776	-1.12951
Mutant_12NV	NVSIPRR	AACGTGTCCATCCCACGGCGC	-0.0844935	-1.26683	205	338	270	228	270	229	183	92	86	11.119864347660553	11.269462618247735	11.161444144716524	10.91841244232101	11.336402219622014	11.042475809082548	10.49029455704637	9.46335	9.796646045906291	-0.201452	-0.62957	0.0669396	-1.80611	-0.118968	-1.3648
Mutant_12NW	NWSIPRR	AACTGGTCCATCCCACGGCGC	0.3017940784095063	-1.54248	178	265	253	269	285	262	99	71	74	10.916216010195818	10.918592714784923	11.067664444448068	11.156871171031566	11.41437536674218	11.236608866883582	9.604802079619551	9.090138965468334	9.580097683728301	0.24065516083574856	-1.31141	0.49578265195725635	-1.82845	0.16894442243551389	-1.48757
Mutant_12NY	NYSIPRR	AACTACTCCATCCCACGGCGC	0.027655286211532015	-1.21277	235	333	271	278	263	276	90	157	130	11.31681843334999	11.247970324149573	11.166775264805551	11.204329425116674	11.298520461556798	11.311679994266239	9.467483829291973	10.23356186288099	10.392199965347821	-0.112489	-1.84933	0.0505501	-1.01441	0.14490472946068778	-0.774575
Mutant_12PA	PASIPRR	CCAGCCTCCATCCCTCGGCGC	-0.0463616	-1.25031	257	338	261	281	213	309	114	113	141	11.445877622133413	11.269462618247735	11.112556263433827	11.2198	10.994445539497105	11.474557949829439	9.808091656630221	9.759586595547095	10.509299752405735	-0.226069	-1.63779	-0.275017	-1.50988	0.3620016863956117	-0.603257
Mutant_12PC	PCSIPRR	CCATGCTCCATCCCTCGGCGC	0.14337252749425508	-1.5015	196	341	235	277	240	286	104	101	71	11.055123859867502	11.282205969417916	10.961239300339063	11.199132725711028	11.166546957376967	11.36300702901925	9.675796095450307	9.597816847601242	9.52047	0.14400886584352612	-1.37933	-0.115659	-1.68439	0.40176772868018773	-1.44077
Mutant_12PD	PDSIPRR	CCAGACTCCATCCCTCGGCGC	0.15211212644653038	-1.27685	217	296	242	270	235	302	119	90	110	11.20189963063502	11.078119470279137	11.003564659635778	11.162222065297366	11.136186662263249	11.441511412328913	9.869951785336767	9.431686002199804	10.151387038315768	-0.0396776	-1.33195	0.0580672	-1.64643	0.43794675269313466	-0.852178
Mutant_12PE	PESIPRR	CCAGAGTCCATCCCTCGGCGC	-0.0993244	-1.25344	177	269	205	237	177	170	101	124	62	10.908092347172602	10.940195444822908	10.764308345529217	10.974237369437402	10.727485290992963	10.612900326919052	9.633620251662917	9.893456291478648	9.325205392870993	0.066145	-1.27447	-0.21271	-1.04674	-0.151408	-1.4391
Mutant_12PF	PFSIPRR	CCATTCTCCATCCCTCGGCGC	0.0593975	-1.09654	193	324	302	282	254	268	126	156	106	11.03288159235056	11.208458437530464	11.322966545156623	11.224931032228447	11.24830645392712	11.269261670239391	9.952328288425495	10.224351014239586	10.097995647815207	0.1920494398778878	-1.08055	0.039848016396655694	-0.984107	-0.0537049	-1.22497
Mutant_12PH	PHSIPRR	CCACACTCCATCCCTCGGCGC	0.16041782722225228	-0.938248	190	314	217	258	259	243	145	163	84	11.01029103548389	11.163248599537928	10.846333609046994	11.096663003463465	11.27641860580713	11.128045116464973	10.154766628074368	10.28762515835419	9.76274	0.086372	-0.855524	0.11317000626920226	-0.875623	0.28171150741797923	-1.0836
Mutant_12PI	PISIPRR	CCAATCTCCATTCCTCGGCGC	0.0837028	-1.09365	213	333	292	295	277	271	155	144	103	11.175069519675775	11.247970324149573	11.27440565044744	11.289924262191338	11.373314689311618	11.285315050578227	10.250900291531151	10.108974291211283	10.05661406053265	0.11485474251556305	-0.924169	0.12534436516204472	-1.139	0.010909400130787006	-1.21779
Mutant_12PK	PKSIPRR	CCAAAGTCCATCCCTCGGCGC	0.0027407	-1.17632	199	314	296	242	244	283	115	113	133	11.077028414660958	11.163248599537928	11.294026586562328	11.004342540933187	11.190383410153572	11.347799741413604	9.820677699179576	9.759586595547095	10.425090372853257	-0.0726859	-1.25635	0.027134810615644156	-1.40366	0.0537732	-0.868936
Mutant_12PL	PLSIPRR	CCACTGTCCATCCCTCGGCGC	0.15691210973411293	-1.26814	255	341	273	266	313	355	134	141	97	11.434610565922666	11.282205969417916	11.177378767014103	11.140698370212188	11.54952881934077	11.674704442004066	10.041050614615424	10.078628437253013	9.970110166841902	-0.293912	-1.39356	0.26732284992285393	-1.20358	0.4973256749899626	-1.20727
Mutant_12PM	PMSIPRR	CCAATGTCCATCCCTCGGCGC	0.1773947952507188	-1.11401	240	298	289	376	279	256	154	136	105	11.34718030000684	11.087830146508093	11.259512819993121	11.639817837393371	11.383689936640918	11.203199878225922	10.241570115143285	10.026588974948707	10.084333247633527	0.29263753738653087	-1.10561	0.29585979013282504	-1.06124	-0.0563129	-1.17518
Mutant_12PN	PNSIPRR	CCAAACTCCATCCCTCGGCGC	0.28005234625464936	-0.978394	229	359	302	357	339	330	173	162	125	11.279520092768736	11.356389029004632	11.322966545156623	11.565033311205562	11.664614520862244	11.569384873626133	10.409280919480485	10.278754131840834	10.335659377190721	0.28551321843682587	-0.870239	0.3082254918576126	-1.07763	0.24641832846950962	-0.987307
Mutant_12PP	PPSIPRR	CCACCTTCCATCCCTCGGCGC	0.15645266272341138	-1.23529	210	306	208	278	267	224	107	111	93	11.154614330529027	11.12603213962905	10.785256000766486	11.204329425116674	11.320288823088521	11.010642210889602	9.716773908209666	9.733853487566908	9.909418000055211	0.0497151	-1.43784	0.19425668345947145	-1.39218	0.22538621012311566	-0.875838
Mutant_12PQ	PQSIPRR	CCACAGTCCATCCCTCGGCGC	0.0908528	-1.6221	203	291	256	232	262	270	74	102	74	11.105726552309442	11.053552913337626	11.084662992804747	10.943490571043757	11.293026659948906	11.279983747154136	9.185524653326956	9.612012453312518	9.580097683728301	-0.162236	-1.9202	0.23947374661127974	-1.44154	0.1953207543493889	-1.50457
Mutant_12PR	PRSIPRR	CCACGGTCCATCCCTCGCCGG	0.13584131604994334	-1.02953	366	512	501	512	417	524	227	216	243	11.955798886427182	11.868384555351605	12.05300489644843	12.085108890073409	11.963293503283849	12.23630989301979	10.8009	10.693501265669523	11.29414536008511	0.1293100036462267	-1.15485	0.0949089	-1.17488	0.18330499657136023	-0.75886
Mutant_12PS	PSSIPRR	CCATCCAGCATCCCTCGGCGC	0.22688863660117894	-1.25309	172	320	257	261	233	335	136	82	101	10.866773376568933	11.190544150344536	11.090284957205725	11.11333417230663	11.123861362364904	11.591072859251197	10.062404127644577	9.297588708340179	10.028351840910098	0.24656079573769674	-0.804369	-0.0666828	-1.89296	0.500788	-1.06193
Mutant_12PT	PTSIPRR	CCAACCTCCATCCCTCGGCGC	-0.0634282	-1.21343	261	289	302	252	256	278	124	116	137	11.468151143716431	11.043607950302503	11.322966545156623	11.062731356899443	11.259617133884799	11.322092526967191	9.92927	9.797345583927452	10.467809382788571	-0.40542	-1.53888	0.2160091835822957	-1.24626	-0.000874018	-0.855157
Mutant_12PV	PVSIPRR	CCAGTGTCCATCCCTCGGCGC	0.2544576032036628	-1.1653	228	285	254	277	284	320	95	151	110	11.273208864291536	11.023509969335489	11.073352910206644	11.199132725711028	11.409306238366934	11.525005589366696	9.545379080632948	10.177393467086906	10.151387038315768	-0.0740761	-1.72783	0.38579626903144515	-0.846117	0.4516526791600519	-0.921966
Mutant_12PW	PWSIPRR	CCATGGTCCATCCCTCGGCGC	0.0710637	-1.2747	235	315	306	285	301	275	99	133	131	11.31681843334999	11.167833871971302	11.341942287103432	11.24019144418385	11.493148837259803	11.306445409790129	9.604802079619551	9.994439767822199	10.403246959015163	-0.076627	-1.71202	0.32531496528850035	-1.17339	-0.0354969	-0.938695
Mutant_12PY	PYSIPRR	CCATACTCCATCCCTCGGCGC	0.139788	-0.940309	203	297	248	261	254	271	133	148	116	11.105726552309442	11.082982978610826	11.038880731780226	11.11333417230663	11.24830645392712	11.285315050578227	10.030254155549583	10.148467347355293	10.227942704533886	0.00760762	-1.07547	0.16532347531629377	-0.934516	0.24643431879800026	-0.810938
Mutant_12QA	QASIPRR	CAGGCCTCCATCCCACGGCGC	0.15187684569698826	-1.08557	111	153	163	170	127	158	73	75	57	10.235349002938305	10.12667750846627	10.433770110018221	10.495167663898332	10.248899389692106	10.507360104923324	9.165929787850764	9.169069350983039	9.204096372286301	0.25981866096002726	-1.06942	0.1222218812258351	-0.957608	0.07359	-1.22967
Mutant_12QC	QCSIPRR	CAGTGCTCCATCCCACGGCGC	0.38024694810121734	-1.15201	164	296	245	337	270	259	89	134	98	10.798098313371703	11.078119470279137	11.021330756817319	11.48188608681588	11.336402219622014	11.220001078333917	9.451387061239007	10.005235968096388	9.984892491392896	0.6837877734441768	-1.34671	0.258283	-1.07288	0.19867032151659814	-1.03644
Mutant_12QD	QDSIPRR	CAGGACTCCATCCCACGGCGC	0.12022503948676071	-1.52202	181	262	266	239	236	258	113	54	94	10.940316092298055	10.902175701199225	11.139920454737151	10.986354927391627	11.142310049016585	11.2144	9.79539	8.696112453252464	9.924832081207544	0.0460388	-1.14492	0.2401343478173601	-2.20606	0.0745019	-1.21509
Mutant_12QE	QESIPRR	CAGGAGTCCATCCCACGGCGC	0.305498	-1.58001	154	249	189	256	196	245	68	53	81	10.707385462611407	10.828793989520944	10.64714088727454	11.085440894817534	10.874507097241766	11.139865289703943	9.063752736684041	8.669211035001293	9.710331423148265	0.3780554322061267	-1.64363	0.0457131	-2.15958	0.49272440242940263	-0.936809
Mutant_12QF	QFSIPRR	CAGTTCTCCATCCCACGGCGC	0.15001680249455696	-1.02053	161	270	249	204	243	268	150	79	118	10.771478284754757	10.945545959847587	11.044683599604413	10.758035464710028	11.184461116741009	11.269261670239391	10.20363404236769	9.243904508661297	10.252584369199035	-0.0134428	-0.567844	0.23891515689342135	-1.70164	0.22457807063497803	-0.792099
Mutant_12QH	QHSIPRR	CAGCACTCCATCCCACGGCGC	0.00485321	-1.16346	219	313	300	253	257	287	118	164	102	11.21512986468038	11.158648707399186	11.313384250637553	11.068442342214757	11.265239393480538	11.368040710439363	9.857790137281397	10.296441970761764	10.042552156293542	-0.146688	-1.35734	0.10659068608135236	-0.862207	0.0546565	-1.27083
Mutant_12QI	QISIPRR	CAGATCTCCATTCCACGGCGC	0.2968238099151108	-1.53027	214	351	263	331	337	295	101	81	108	11.181823970236758	11.32388875676376	11.123564301234863	11.455977855769257	11.656080476303972	11.407690125907484	9.633620251662917	9.279915009587176	10.124938318157003	0.274154	-1.5482	0.3321917195402122	-2.04397	0.28412582467262126	-0.998626
Mutant_12QK	QKSIPRR	CAGAAGTCCATCCCACGGCGC	0.0330416	-0.865909	187	313	222	217	215	268	130	173	103	10.98734110786161	11.158648707399186	10.879180593856596	10.847111446707979	11.007922190628944	11.269261670239391	9.997371370674085	10.373458511962063	10.05661406053265	-0.14023	-0.98997	-0.150727	-0.78519	0.39008107638279554	-0.822567
Mutant_12QL	QLSIPRR	CAGCTGTCCATCCCACGGCGC	0.13235939992892712	-1.24928	198	300	233	288	206	276	114	87	112	11.069763787000307	11.097475897638652	10.94891470977631	11.255292124030321	10.946260475905492	11.311679994266239	9.808091656630221	9.382848437007759	10.177359594255542	0.18552833703001426	-1.26167	-0.151215	-1.71463	0.36276528448992806	-0.771555
Mutant_12QM	QMSIPRR	CAGATGTCCATCCCACGGCGC	0.20898283430145526	-1.16597	190	268	233	255	269	240	121	104	90	11.01029103548389	10.93482501248295	10.94891470977631	11.07979693533322	11.331051059204619	11.110131266109677	9.893971775076887	9.639991374892352	9.86216	0.0695059	-1.11632	0.3962260467216687	-1.29483	0.1612165563333665	-1.08675
Mutant_12QN	QNSIPRR	CAGAACTCCATCCCACGGCGC	0.0824405	-1.29025	216	278	234	299	195	257	113	79	116	11.195238735742446	10.987650383913655	10.955090165762684	11.309347083839496	10.867131507695365	11.20882204651208	9.79539	9.243904508661297	10.227942704533886	0.11410834809704973	-1.39984	-0.120519	-1.74375	0.25373188074939534	-0.727147
Mutant_12QP	QPSIPRR	CAGCCATCCATCCCTCGGCGC	0.0747076	-1.13443	212	326	275	265	242	311	115	137	123	11.168283297127282	11.217332848586688	11.187904904005165	11.135266895420884	11.17851441194607	11.483862431748591	9.820677699179576	10.037148120609753	10.31240775106791	-0.0330164	-1.34761	-0.0388184	-1.18018	0.29595752774342543	-0.875497
Mutant_12QQ	QQSIPRR	CAGCAGTCCATCCCACGGCGC	0.040099	-0.976812	191	312	245	317	199	226	140	164	90	11.017860593226464	11.15403410202972	11.021330756817319	11.393652159304292	10.896410288787617	11.02346006305989	10.104185753122291	10.296441970761764	9.86216	0.3757915660778277	-0.913675	-0.257624	-0.857592	0.00212931	-1.15917
Mutant_12QR	QRSIPRR	CAGCGGTCCATCCCACGCCGG	0.2158349366331566	-1.10771	313	419	399	436	368	459	164	187	184	11.730179390489536	11.579276631844069	11.724669830085404	11.853351092735485	11.782999992574231	12.045279577008762	10.33226291464493	10.485643320471869	10.893079018833534	0.12317170224594953	-1.39792	0.20372336073016228	-1.09363	0.32061	-0.831591
Mutant_12QS	QSSIPRR	CAGTCCAGCATCCCACGGCGC	0.12873144824775906	-1.26871	204	336	300	304	263	302	125	151	84	11.11281276796038	11.260904083456111	11.313384250637553	11.33326357291161	11.298520461556798	11.441511412328913	9.940844299252507	10.177393467086906	9.76274	0.2204508049512306	-1.17197	0.0376164	-1.08351	0.12812716169135996	-1.55065
Mutant_12QT	QTSIPRR	CAGACCTCCATCCCACGGCGC	0.14450407831545733	-1.06964	181	259	219	285	186	235	108	99	112	10.940316092298055	10.885569719329915	10.859562279883926	11.24019144418385	10.798997378739418	11.0798	9.73018	9.568999597490892	10.177359594255542	0.2998753518857953	-1.21014	-0.0865723	-1.31657	0.22020922365107332	-0.682203
Mutant_12QV	QVSIPRR	CAGGTGTCCATCCCACGGCGC	0.27463825550474336	-1.38501	207	245	211	298	238	240	85	112	68	11.133864942077507	10.80544294660216	10.805903848030612	11.304515837782487	11.154479399332343	11.110131266109677	9.385141539225252	9.74678	9.458273460434189	0.1706508957049806	-1.74872	0.3490364527301839	-1.05867	0.3042274180790656	-1.34763
Mutant_12QW	QWSIPRR	CAGTGGTCCATCCCACGGCGC	0.042289234866865755	-1.23996	229	287	278	292	279	220	121	120	103	11.279520092768736	11.033593957302983	11.203551494764824	11.275183596610772	11.383689936640918	10.984659716185451	9.893971775076887	9.846201138039609	10.05661406053265	-0.0043365	-1.38555	0.3500959793379348	-1.18739	-0.218892	-1.14694
Mutant_12QY	QYSIPRR	CAGTACTCCATCCCACGGCGC	0.046713	-1.34285	239	365	296	349	224	327	128	132	101	11.341158829425053	11.380292603699555	11.294026586562328	11.532347188179742	11.067056114387038	11.556213840152644	9.975025611402641	9.983562166202304	10.028351840910098	0.19118835875468854	-1.36613	-0.313236	-1.39673	0.2621872535903158	-1.26567
Mutant_12RA	RASIPRR	CGGGCCTCCATCCCACGCCGG	0.22472693063811278	-1.58441	261	358	373	366	372	367	106	106	124	11.468151143716431	11.352366309458837	11.627486427855267	11.60094117656857	11.798592445566683	11.72265105080962	9.703243550684292	9.667437993811118	10.32408040634569	0.13279003285213875	-1.76491	0.4462261361078461	-1.68493	0.0951646	-1.30341
Mutant_12RC	RCSIPRR	CGGTGCTCCATCCCACGCCGG	0.0391233	-1.14591	395	601	509	532	434	510	211	257	222	12.065781227203493	12.099548593604084	12.075854613135839	12.140378842702967	12.020927010027874	12.197248536293973	10.695560807847139	10.944099323340772	11.163803067398685	0.0745976	-1.37022	-0.0786216	-1.15545	0.12139392315813424	-0.912052
Mutant_12RD	RDSIPRR	CGGGACTCCATCCCACGCCGG	0.10696673501879772	-1.05458	333	505	463	438	429	465	231	201	202	11.819513405454282	11.848529481597224	11.939234351378165	11.85995204716433	12.004213661093727	12.064011735228007	10.82613533900262	10.589730466952776	11.027660943096322	0.0404386	-0.993378	0.15568417949650382	-1.2588	0.1247773838498425	-0.911573
Mutant_12RE	RESIPRR	CGGGAGTCCATCCCACGCCGG	0.16412941328872796	-1.10103	290	364	413	406	341	398	149	172	186	11.620103312902899	11.376336076968347	11.77440841496499	11.750531495670282	11.673098380286323	11.839606168745814	10.193992083165158	10.365101362024344	10.90866771653095	0.13042818276738366	-1.42611	0.29676230331797626	-1.01123	0.0651978	-0.865741
Mutant_12RF	RFSIPRR	CGGTTCTCCATCCCACGCCGG	0.0688387	-1.40517	345	571	495	497	430	473	160	177	200	11.870573706173055	12.025691619754477	12.035626933543494	12.042220953017857	12.007571856454938	12.088615503884503	10.296666981149789	10.406411256620418	11.013312560735436	0.17164724684480248	-1.57391	-0.0181198	-1.61928	0.0529886	-1.02231
Mutant_12RH	RHSIPRR	CGGCACTCCATCCCACGCCGG	0.36485583078798695	-1.27569	290	402	335	515	376	387	187	147	108	11.620103312902899	11.519541827471489	11.47252361590323	12.093535577911922	11.814018177725536	11.79918249300412	10.521467724919114	10.138694973510189	10.124938318157003	0.47343226500902347	-1.09864	0.2944763502540475	-1.38085	0.3266588771008898	-1.34759
Mutant_12RI	RISIPRR	CGGATCTCCATTCCACGCCGG	0.0425928	-1.354	330	497	456	443	365	454	198	147	166	11.806460881346997	11.825498242675753	11.917261621764768	11.876323495451961	11.771194055136746	12.029481480105204	10.603875355442558	10.138694973510189	10.744638753051346	0.0698626	-1.20259	-0.0543042	-1.6868	0.11221985834043657	-1.17262
Mutant_12RK	RKSIPRR	CGGAAGTCCATCCCACGCCGG	0.0977857	-1.21506	272	476	297	348	337	361	158	132	159	11.527687394244085	11.763231501391315	11.298890407194623	11.528208857446941	11.656080476303972	11.698876919780469	10.27853415353783	9.983562166202304	10.68251929485023	0.000521463	-1.24915	-0.107151	-1.77967	0.39998651258584594	-0.616371
Mutant_12RL	RLSIPRR	CGGCTGTCCATCCCACGCCGG	0.1121636899258706	-1.19745	315	493	458	413	444	440	158	212	190	11.739365865704269	11.813843262697244	11.923573766828236	11.77518645312769	12.053783825258881	11.98430368662079	10.27853415353783	10.666550655409905	10.93934871411676	0.0358206	-1.46083	0.2399405625616371	-1.14729	0.0607299	-0.984225
Mutant_12RM	RMSIPRR	CGGATGTCCATCCCACGCCGG	0.18428393241049137	-1.44764	291	496	411	451	406	427	136	131	177	11.625067990790521	11.822593312925658	11.767407031294505	11.902137423095152	11.92473563582595	11.941047073321057	10.062404127644577	9.972601926403241	10.837152614932767	0.2770694323046303	-1.56266	0.10214232290029202	-1.84999	0.1736400420265518	-0.930254
Mutant_12RN	RNSIPRR	CGGAACTCCATCCCACGCCGG	0.12509108210965655	-1.37957	302	482	416	470	342	439	148	140	179	11.678580750452419	11.781297907842275	11.78484719171162	11.961655508256372	11.677321674346286	11.981021913732624	10.184285250072628	10.068369631419426	10.853354030715884	0.28307475780395386	-1.4943	-0.103976	-1.71293	0.19617472202100394	-0.931493
Mutant_12RP	RPSIPRR	CGGCCATCCATCCCTCGCCGG	0.0959677	-1.64257	390	554	504	479	487	512	122	185	171	12.04740701225694	11.982097467841363	12.061616005831146	11.989013611238487	12.187115959180792	12.202893899391363	9.905833446419255	10.470141198823802	10.78742725026769	-0.0583934	-2.14157	0.20501849133942862	-1.51196	0.14127789356021658	-1.27419
Mutant_12RQ	RQSIPRR	CGGCAGTCCATCCCACGCCGG	0.040240347114999984	-1.60339	287	454	379	378	312	409	124	172	89	11.605105940424158	11.694982337260901	11.650501426963354	11.647469017839834	11.544913733912226	11.878927994241353	9.92927	10.365101362024344	9.846060042020188	0.042363077415675576	-1.67584	-0.150069	-1.32988	0.22842656727799948	-1.80444
Mutant_12RR	RRSIPRR	CGGCGCTCCATCCCACGGCGG	-0.114279	-1.16044	288	362	288	291	232	315	146	179	111	11.610122407149099	11.368390322166857	11.25451418222776	11.27023638102031	11.117658999409734	11.502293283571884	10.164673428645429	10.422609606675893	10.164431762850377	-0.339886	-1.44545	-0.250731	-0.945781	0.24777910134412373	-1.09008
Mutant_12RS	RSSIPRR	CGGTCCAGCATCCCACGCCGG	0.15610663232566738	-1.13694	286	416	338	363	340	405	154	184	144	11.60007196981178	11.56891331639103	11.485381260686202	11.589070914742925	11.668862686799281	11.864752842323806	10.241570115143285	10.462327221871796	10.539652779868817	-0.0110011	-1.3585	0.0999494	-1.10659	0.37937158163760465	-0.945728
Mutant_12RT	RTSIPRR	CGGACCTCCATCCCACGCCGG	0.16451808838372864	-1.27392	236	370	299	309	334	320	92	158	137	11.322942139736998	11.399914096793202	11.308569130325457	11.356790039735952	11.643184002904196	11.525005589366696	9.499148386669768	10.242714277971125	10.467809382788571	0.033847899998953324	-1.82379	0.24326990611099397	-1.1572	0.21643645904123865	-0.84076
Mutant_12RV	RVSIPRR	CGGGTGTCCATCCCACGCCGG	0.20979083197575044	-0.927577	281	343	273	378	268	361	176	179	131	11.574635222527965	11.29063942880873	11.177378767014103	11.647469017839834	11.325679976657746	11.698876919780469	10.43406622708236	10.422609606675893	10.403246959015163	0.0728338	-1.14057	0.035040547849016335	-0.86803	0.521498	-0.774132
Mutant_12RW	RWSIPRR	CGGTGGTCCATCCCACGCCGG	0.12774175128419726	-1.27237	288	405	350	385	355	350	120	168	155	11.610122407149099	11.530264593961384	11.535695683973499	11.67393305254869	11.731128242607955	11.654246643779928	9.882011769396065	10.331180074534208	10.645783398620466	0.0638106	-1.72811	0.20086364864657114	-1.19908	0.11855095980642893	-0.889912
Mutant_12RY	RYSIPRR	CGGTACTCCATCCCACGCCGG	0.0163014	-1.52559	369	570	490	497	436	442	222	139	151	11.967573101527597	12.023163400467507	12.020983663993256	12.042220953017857	12.02755850993645	11.990844921294357	10.768834379649906	10.058037353870734	10.608087586267464	0.0746479	-1.19874	0.00439511	-1.96513	-0.0301387	-1.4129
Mutant_12SA	SASIPRR	TCCGCCAGCATCCCACGGCGC	0.16514434239409326	-1.22457	215	333	234	271	238	329	114	138	90	11.18854694492693	11.247970324149573	10.955090165762684	11.167553186639305	11.154479399332343	11.565007876049819	9.808091656630221	10.047630544628683	9.86216	-0.0209938	-1.38046	-0.0934909	-1.20034	0.6099177102871352	-1.09293
Mutant_12SC	SCSIPRR	TCCTGCAGCATCCCACGGCGC	0.13141659755684051	-1.27657	205	241	240	242	256	226	111	108	75	11.119864347660553	10.781707723734568	10.991597873812234	11.004342540933187	11.259617133884799	11.02346006305989	9.769661003529578	9.694372186756707	9.599437876986247	-0.115522	-1.3502	0.4779094101502306	-1.08734	0.0318622	-1.39216
Mutant_12SD	SDSIPRR	TCCGACAGCATCCCACGGCGC	-0.0770927	-1.62541	197	337	274	268	212	245	96	88	79	11.062462393414114	11.265189697343065	11.182651435538665	11.151500356621675	10.987659709482989	11.139865289703943	9.560465860761528	9.399312002715554	9.674305766770807	0.089038	-1.502	-0.27753	-1.86588	-0.0427861	-1.50835
Mutant_12SE	SESIPRR	TCCGAGAGCATCCCACGGCGC	0.13692468944558497	-0.88201	167	322	234	285	199	265	121	166	108	10.824236045630602	11.199529099504039	10.955090165762684	11.24019144418385	10.896410288787617	11.253027646262613	9.893971775076887	10.313915575816614	10.124938318157003	0.4159553985532476	-0.930264	-0.303119	-0.885614	0.29793748049992885	-0.830152
Mutant_12SF	SFSIPRR	TCCTTCAGCATCCCACGGCGC	0.0431324	-1.16384	220	341	266	319	226	272	132	179	81	11.221699760175063	11.282205969417916	11.139920454737151	11.402722381041317	11.079874203865385	11.290626725334361	10.01937629122078	10.422609606675893	9.710331423148265	0.1810226208662531	-1.20232	-0.202332	-0.859596	0.15070627059720998	-1.42959
Mutant_12SH	SHSIPRR	TCCCACAGCATCCCACGGCGC	0.036502864230945654	-1.37251	182	276	208	284	181	197	77	81	104	10.948260811371204	10.97723891648744	10.785256000766486	11.235122554645162	10.7597	10.825434943272505	9.242761289758237	9.279915009587176	10.070540225802473	0.28686174327395797	-1.7055	-0.217532	-1.69732	0.040178942506019055	-0.714716
Mutant_12SI	SISIPRR	TCCATCAGCATTCCACGGCGC	0.17197520312568018	-1.33193	222	355	271	339	284	285	86	154	109	11.234750470679568	11.340230409570975	11.166775264805551	11.490419792905778	11.409306238366934	11.357955723160423	9.401990269517794	10.205750997996338	10.138223287459248	0.2556693222262094	-1.83276	0.0690758	-1.13448	0.19118045835487152	-1.02855
Mutant_12SK	SKSIPRR	TCCAAGAGCATCCCACGGCGC	0.1389506238542655	-1.21362	208	304	255	285	261	260	87	147	109	11.140814616090834	11.116576057171146	11.079019034724704	11.24019144418385	11.287511857877032	11.225558277488599	9.418644498713093	10.138694973510189	10.138223287459248	0.0993768	-1.72217	0.17093580070588565	-0.977881	0.14653924276389496	-0.940796
Mutant_12SL	SLSIPRR	TCCCTGAGCATCCCACGGCGC	0.0975888	-1.49827	250	340	266	297	326	257	105	99	104	11.406051837912967	11.277970680309231	11.139920454737151	11.299668358643801	11.608218933387045	11.20882204651208	9.689585095995389	9.568999597490892	10.070540225802473	-0.106383	-1.71647	0.3302482530778139	-1.70897	0.0689016	-1.06938
Mutant_12SM	SMSIPRR	TCCATGAGCATCCCACGGCGC	0.1453982273430269	-1.26883	212	306	260	271	260	291	111	122	96	11.168283297127282	11.12603213962905	11.107020585932693	11.167553186639305	11.281975894173241	11.38800162390556	9.769661003529578	9.870022185108551	9.955174808377688	-0.00073011	-1.39862	0.1559437545441913	-1.25601	0.28098103797286633	-1.15185
Mutant_12SN	SNSIPRR	TCCAACAGCATCCCACGGCGC	0.0435553	-1.17959	235	346	267	307	276	252	127	123	129	11.31681843334999	11.303197896838709	11.145331556431287	11.347425440897768	11.368098950449173	11.18048951427694	9.96372	9.881786818628385	10.381067729588446	0.030607007547777343	-1.3531	0.0649011	-1.42141	0.035158	-0.764264
Mutant_12SP	SPSIPRR	TCCCCAAGCATCCCTCGGCGC	0.15435841126772112	-1.48031	101	171	149	147	139	156	48	59	45	10.099263111131107	10.287006337525215	10.304308475732352	10.285605459804575	10.379053415649265	10.488994282737996	8.562375274817217	8.823573187735686	8.863711587215912	0.18634234867346855	-1.53689	0.0920471	-1.46343	0.18468580700564452	-1.4406
Mutant_12SQ	SQSIPRR	TCCCAGAGCATCCCACGGCGC	-0.193292	-1.53023	181	337	275	257	185	212	108	56	124	10.940316092298055	11.265189697343065	11.187904904005165	11.09106286061186	10.791224405182682	10.931247323814404	9.73018	8.748455637989748	10.32408040634569	0.1507467683138053	-1.21014	-0.473965	-2.51673	-0.256658	-0.863824
Mutant_12SR	SRSIPRR	TCCCGGAGCATCCCACGCCGG	0.0640643	-1.29211	393	533	466	523	405	473	191	178	211	12.058459598972854	11.926361075115466	11.948549747710002	12.115769042608537	11.921178732667556	12.088615503884503	10.551981537622693	10.414533165590436	11.090519172118059	0.0573094	-1.50648	-0.00518234	-1.51183	0.14006575617450068	-0.858031
Mutant_12SS	SSSIPRR	TCCAGCAGCATCCCACGGCGC	0.010561104391425028	-1.0617	203	261	265	303	216	197	181	100	92	11.105726552309442	10.896661584594126	11.13448898124637	11.328511888293523	11.014613599758185	10.825434943272505	10.47445168817269	9.583480172964844	9.893837451182977	0.22278533598408146	-0.631275	0.11795201516405918	-1.31318	-0.309054	-1.24065
Mutant_12ST	STSIPRR	TCCACCAGCATCCCACGGCGC	-0.102465	-1.19877	169	272	263	277	176	180	124	82	106	10.841401772721762	10.956187825081242	11.123564301234863	11.199132725711028	10.719316194211219	10.69531130615453	9.92927	9.297588708340179	10.097995647815207	0.35773095298926627	-0.912134	-0.236872	-1.6586	-0.428253	-1.02557
Mutant_12SV	SVSIPRR	TCCGTGAGCATCCCACGGCGC	-0.174647	-1.14658	287	336	304	271	255	265	149	134	146	11.605105940424158	11.260904083456111	11.332485614354244	11.167553186639305	11.25397287829575	11.253027646262613	10.193992083165158	10.005235968096388	10.559539060242587	-0.437553	-1.41111	-0.00693121	-1.25567	-0.079458	-0.772947
Mutant_12SW	SWSIPRR	TCCTGGAGCATCCCACGGCGC	0.0587044	-1.34663	196	227	243	203	212	255	90	96	82	11.055123859867502	10.695417416709095	11.009511034184106	10.750950143726797	10.987659709482989	11.197555714662311	9.467483829291973	9.524664833461825	9.728012422776914	-0.304174	-1.58764	0.2922422927738939	-1.17075	0.188045	-1.2815
Mutant_12SY	SYSIPRR	TCCTACAGCATCCCACGGCGC	0.25523380057912765	-1.12015	184	261	247	291	214	291	112	134	83	10.964020190656768	10.896661584594126	11.033054429128162	11.27023638102031	11.00119960119057	11.38800162390556	9.782585302248949	10.005235968096388	9.745479353180977	0.306216	-1.18143	0.1045380165964449	-0.891426	0.354947	-1.28758
Mutant_12TA	TASIPRR	ACCGCCTCCATCCCACGGCGC	0.0376348	-1.29639	215	262	242	275	199	242	114	75	116	11.18854694492693	10.902175701199225	11.003564659635778	11.188682830759479	10.896410288787617	11.12209851382206	9.808091656630221	9.169069350983039	10.227942704533886	0.000135886	-1.38046	-0.00576541	-1.73311	0.11853385418628193	-0.775622
Mutant_12TC	TCSIPRR	ACCTGCTCCATCCCACGGCGC	-0.0722792	-1.77493	245	323	273	273	238	257	72	126	64	11.37691634183755	11.204000676850967	11.177378767014103	11.178156691326153	11.154479399332343	11.20882204651208	9.14607	9.916515827140618	9.370938796520932	-0.19876	-2.23085	-0.0495213	-1.28748	0.031443279497976206	-1.80644
Mutant_12TD	TDSIPRR	ACCGACTCCATCCCACGGCGC	0.0571411	-1.01538	186	285	236	269	223	211	128	111	115	10.979609279771758	11.023509969335489	10.967362336930968	11.156871171031566	11.060604107708322	10.924429559491378	9.975025611402641	9.733853487566908	10.215462220974308	0.17726189125980873	-1.00458	0.0370941	-1.28966	-0.0429328	-0.7519
Mutant_12TE	TESIPRR	ACCGAGTCCATCCCACGGCGC	0.3431500409225781	-1.60853	166	256	211	274	261	230	41	83	100	10.81557597792917	10.868770368226043	10.805903848030612	11.1834	11.287511857877032	11.048759098000227	8.335616195400037	9.315048513552739	10.014010362515023	0.36785338314713023	-2.47996	0.4187414896509889	-1.55372	0.24285524996961527	-0.791893
Mutant_12TF	TFSIPRR	ACCTTCTCCATCCCACGGCGC	-0.0100101	-1.21741	227	350	307	314	209	327	150	128	109	11.266869905295078	11.319774256254595	11.346647479393226	11.379939001173986	10.967108585418897	11.556213840152644	10.20363404236769	9.939212578226776	10.138223287459248	0.11306909587890779	-1.06324	-0.352666	-1.38056	0.2095663607594176	-1.20842
Mutant_12TH	THSIPRR	ACCCACTCCATCCCACGGCGC	0.24598833793823674	-1.13658	141	229	200	188	220	234	89	80	92	10.580229824758876	10.70806511899991	10.728705172120677	10.640269872521902	11.041073132128957	11.073622125043313	9.451387061239007	9.262022111568648	9.893837451182977	0.060040047763026294	-1.12884	0.3330080131290476	-1.44604	0.34491695292263636	-0.834868
Mutant_12TI	TISIPRR	ACCATCTCCATTCCACGGCGC	0.19796574768817443	-1.2154	196	301	309	279	312	284	108	131	111	11.055123859867502	11.102274696466997	11.356012076298407	11.209507472773055	11.544913733912226	11.352886669012149	9.73018	9.972601926403241	10.164431762850377	0.15438361290555314	-1.32495	0.4426390374452289	-1.12967	-0.00312541	-1.19158
Mutant_12TK	TKSIPRR	ACCAAGTCCATCCCACGGCGC	0.0844764	-1.15253	161	263	224	246	186	222	100	87	107	10.771478284754757	10.907668822550628	10.892112810481342	11.027982389054348	10.798997378739418	10.997709454841006	9.61928	9.382848437007759	10.111529877162978	0.2565041042995908	-1.1522	-0.108671	-1.52482	0.10559664435966454	-0.780583
Mutant_12TL	TLSIPRR	ACCCTGTCCATCCCACGGCGC	0.1611486780501945	-1.16811	182	284	260	221	308	248	126	109	93	10.948260811371204	11.01844142011871	11.107020585932693	10.873448598151924	11.52630432646675	11.157415926954517	9.952328288425495	9.707653033900746	9.909418000055211	-0.0748122	-0.995933	0.5078629063480395	-1.31079	0.0503953	-1.1976
Mutant_12TM	TMSIPRR	ACCATGTCCATCCCACGGCGC	0.20040108001479595	-1.20898	205	300	254	312	229	298	105	111	117	11.119864347660553	11.097475897638652	11.073352910206644	11.370723941280081	11.098890298081649	11.422282156188507	9.689585095995389	9.733853487566908	10.240316147106265	0.2508595936195288	-1.43028	0.0014144	-1.36362	0.3489292459818625	-0.833037
Mutant_12TN	TNSIPRR	ACCAACTCCATCCCACGGCGC	0.343034	-1.15778	147	235	195	242	231	221	74	95	93	10.640312353793414	10.745356257714867	10.69220109549752	11.004342540933187	11.111429856390465	10.991199340459145	9.185524653326956	9.509578558667211	9.909418000055211	0.36403018713977353	-1.45479	0.3660735986755981	-1.23578	0.2989982449616253	-0.782783
Mutant_12TP	TPSIPRR	ACCCCATCCATCCCTCGGCGC	0.2162144677403628	-1.36531	165	228	204	231	208	225	106	48	95	10.806863612339667	10.701755127666907	10.757257653964283	10.937261788674851	10.960192636309916	11.017065372207178	9.703243550684292	8.526622190629416	9.940083214260302	0.13039817633518425	-1.10362	0.2584375086430093	-2.17513	0.25980771824289484	-0.817174
Mutant_12TQ	TQSIPRR	ACCCAGTCCATCCCACGGCGC	0.044285656589851875	-1.39424	221	329	281	238	280	302	62	127	154	11.228239872570988	11.230542942902742	11.219030211176298	10.980308870678662	11.388849713412009	11.441511412328913	8.930747081375893	9.927908835920704	10.636451381306548	-0.247931	-2.29749	0.15830677050926667	-1.30263	0.22248120115261472	-0.582579
Mutant_12TR	TRSIPRR	ACCCGGTCCATCCCACGCCGG	0.18275438041035663	-1.05529	263	377	297	366	341	310	127	170	164	11.479160263934805	11.42694343628252	11.298890407194623	11.60094117656857	11.673098380286323	11.479217691788126	9.96372	10.348240412532764	10.727161580494224	0.12178091263376523	-1.51544	0.246155	-1.0787	0.18032728459350267	-0.571729
Mutant_12TS	TSSIPRR	ACCTCCAGCATCCCACGGCGC	0.0554728	-1.36903	185	346	281	279	260	250	89	109	116	10.971835791164262	11.303197896838709	11.219030211176298	11.209507472773055	11.281975894173241	11.168998848239967	9.451387061239007	9.707653033900746	10.227942704533886	0.23767168160879315	-1.52045	-0.021222	-1.59554	-0.0500314	-0.991088
Mutant_12TT	TTSIPRR	ACCACCTCCATCCCACGGCGC	0.052845	-1.70521	204	262	245	268	205	239	52	92	85	11.11281276796038	10.902175701199225	11.021330756817319	11.151500356621675	10.939243614934417	11.104110209304329	8.677558900665387	9.46335	9.779791311298665	0.0386876	-2.43525	0.0370679	-1.43883	0.0827795	-1.24154
Mutant_12TV	TVSIPRR	ACCGTGTCCATCCCACGGCGC	0.14920117627444776	-1.28897	221	359	268	322	310	261	140	109	103	11.228239872570988	11.356389029004632	11.150722438574691	11.416221680848938	11.535639035460424	11.231094152664292	10.104185753122291	9.707653033900746	10.05661406053265	0.18798180827795008	-1.12405	0.17925000645579203	-1.64874	0.0803717	-1.09411
Mutant_12TW	TWSIPRR	ACCTGGTCCATCCCACGGCGC	-0.117749	-2.03975	193	312	237	222	233	194	64	50	69	11.03288159235056	11.15403410202972	10.973459496131163	10.879958441030691	11.123861362364904	10.803308260523297	8.976458382958068	8.585359388799208	9.479305352054368	-0.152923	-2.05642	-0.0301727	-2.56867	-0.170151	-1.49415
Mutant_12TY	TYSIPRR	ACCTACTCCATCCCACGGCGC	0.2867837324211937	-1.48618	219	304	285	371	270	309	113	84	98	11.21512986468038	11.116576057171146	11.239413505732164	11.620510455395818	11.336402219622014	11.474557949829439	9.79539	9.332299540613334	9.984892491392896	0.4053805907154384	-1.41974	0.21982616245086817	-1.78428	0.23514444409727453	-1.25452
Mutant_12VA	VASIPRR	GTGGCCTCCATCCCACGGCGC	0.3437206788134623	-1.14513	116	143	153	168	150	185	94	56	48	10.298862543886628	10.029251240920095	10.342497968759586	10.478106050161927	10.488851585686989	10.73481615415778	9.530132863872339	8.748455637989748	8.956627420457183	0.17924350627529861	-0.76873	0.45960034476689415	-1.2808	0.3923181853981941	-1.38587
Mutant_12VC	VCSIPRR	GTGTGCTCCATCCCACGGCGC	0.0661931	-1.68169	206	287	279	270	255	247	78	92	75	11.126881628350404	11.033593957302983	11.208729541239213	11.162222065297366	11.25397287829575	11.15158940532663	9.261346437269255	9.46335	9.599437876986247	0.0353404	-1.86554	0.22037892099276668	-1.57024	-0.0571401	-1.60929
Mutant_12VD	VDSIPRR	GTGGACTCCATCCCACGGCGC	0.014319995083714213	-1.18193	172	254	228	216	194	220	98	92	102	10.866773376568933	10.85746112996638	10.917634584281657	10.84045134231451	10.85971801756815	10.984659716185451	9.590174210196512	9.46335	10.042552156293542	-0.026322	-1.2766	0.00225689	-1.39411	0.0670251	-0.875082
Mutant_12VE	VESIPRR	GTGGAGTCCATCCCACGGCGC	-0.0277684	-1.3906	159	204	170	186	147	171	74	73	61	10.753454743608033	10.541392359413559	10.494389942994601	10.624849551582319	10.45972572882297	10.621356518283646	9.185524653326956	9.130143879783596	9.301783290002676	-0.128605	-1.56793	-0.0816666	-1.41125	0.12696657528904431	-1.19261
Mutant_12VF	VFSIPRR	GTGTTCTCCATCCCACGGCGC	0.0712237	-1.48091	210	292	224	245	196	298	60	107	106	11.154614330529027	11.058499804747798	10.892112810481342	11.022108642752944	10.874507097241766	11.422282156188507	8.883539907309807	9.680967944888819	10.097995647815207	-0.132506	-2.27107	-0.183993	-1.37753	0.530169	-0.794117
Mutant_12VH	VHSIPRR	GTGCACTCCATCCCACGGCGC	0.44606129739477335	-1.04333	126	265	209	251	260	243	117	79	93	10.418070574928612	10.918592714784923	10.792171503206818	11.056997674466459	11.281975894173241	11.128045116464973	9.845525096620866	9.243904508661297	9.909418000055211	0.6389270995378471	-0.572545	0.3633831793883182	-1.67469	0.3358736132581548	-0.882754
Mutant_12VI	VISIPRR	GTGATCTCCATTCCACGGCGC	0.14995841794314124	-1.56719	187	301	249	308	219	255	92	83	76	10.98734110786161	11.102274696466997	11.044683599604413	11.352115338557908	11.034503604542225	11.197555714662311	9.499148386669768	9.315048513552739	9.61852	0.3647742306962982	-1.48819	-0.0677711	-1.78723	0.15287211505789777	-1.42616
Mutant_12VK	VKSIPRR	GTGAAGTCCATCCCACGGCGC	0.11814133993673614	-1.10521	163	194	208	204	188	197	101	86	82	10.789279433880937	10.468929758417781	10.785256000766486	10.758035464710028	10.81441880489288	10.825434943272505	9.633620251662917	9.366194823604113	9.728012422776914	-0.031244	-1.15566	0.34548904647509815	-1.10273	0.040178942506019055	-1.05724
Mutant_12VL	VLSIPRR	GTGCTGTCCATCCCACGGCGC	0.30886538958374504	-1.43087	149	285	209	308	214	230	70	85	82	10.659796396455164	11.023509969335489	10.792171503206818	11.352115338557908	11.00119960119057	11.048759098000227	9.1055	9.349346723570497	9.728012422776914	0.6923189421027445	-1.5543	-0.0223104	-1.67416	0.25658759479340887	-1.06416
Mutant_12VM	VMSIPRR	GTGATGTCCATCCCACGGCGC	0.12650402809605943	-1.18483	207	277	300	251	267	300	98	123	131	11.133864942077507	10.982454042207838	11.313384250637553	11.056997674466459	11.320288823088521	11.431928821656095	9.590174210196512	9.881786818628385	10.403246959015163	-0.0768673	-1.54369	0.33783478088068364	-1.10067	0.11854457101854265	-0.910137
Mutant_12VN	VNSIPRR	GTGAACTCCATCCCACGGCGC	0.0544198	-1.31783	181	225	233	234	188	217	76	101	86	10.940316092298055	10.682657854194053	10.94891470977631	10.955868034110381	10.81441880489288	10.96486107799255	9.223933595929765	9.597816847601242	9.796646045906291	0.0155519	-1.71638	0.1317609506988262	-1.08484	0.015946368216239293	-1.15227
Mutant_12VP	VPSIPRR	GTGCCATCCATCCCTCGGCGC	0.0667624	-1.5142	178	298	237	232	237	236	62	103	91	10.916216010195818	11.087830146508093	10.973459496131163	10.943490571043757	11.148407555424647	11.085894781976126	8.930747081375893	9.626069739228605	9.87809	0.0272746	-1.98547	0.060577408916554276	-1.46176	0.11243528584496332	-1.09537
Mutant_12VQ	VQSIPRR	GTGCAGTCCATCCCACGGCGC	0.14756	-1.45519	183	276	230	265	199	269	100	69	88	10.956162019491007	10.97723891648744	10.930228135580412	11.135266895420884	10.896410288787617	11.27463266945298	9.61928	9.048993028184377	9.829776042391924	0.17910487592987678	-1.33688	-0.0808286	-1.92825	0.3444045338725683	-1.10045
Mutant_12VR	VRSIPRR	GTGCGGTCCATCCCACGCCGG	0.16078431273179858	-0.948664	258	349	301	304	317	353	187	147	148	11.45147832387856	11.315647987807866	11.318183353511134	11.33326357291161	11.567842929291785	11.66655610118956	10.521467724919114	10.138694973510189	10.579154948649869	-0.118215	-0.930011	0.2521949414839195	-1.17695	0.3483727476784253	-0.739028
Mutant_12VS	VSSIPRR	GTGTCCAGCATCCCACGGCGC	0.061769066488771195	-1.42491	189	295	242	259	243	219	86	91	96	11.002681552077721	11.0732	11.003564659635778	11.102241492138914	11.184461116741009	10.978090313268691	9.401990269517794	9.447604589012188	9.955174808377688	0.0995599	-1.60069	0.11122160577220797	-1.62563	-0.0254743	-1.04839
Mutant_12VT	VTSIPRR	GTGACCTCCATCCCACGGCGC	0.11138978373876718	-1.41199	196	229	267	273	220	226	80	102	84	11.055123859867502	10.70806511899991	11.145331556431287	11.178156691326153	11.041073132128957	11.02346006305989	9.297813539961908	9.612012453312518	9.76274	0.12303283145865151	-1.75731	0.3330080131290476	-1.09605	-0.121871	-1.38259
Mutant_12VV	VVSIPRR	GTGGTGTCCATCCCACGGCGC	-0.0301247	-1.57073	172	233	246	224	176	211	89	50	91	10.866773376568933	10.733032669751694	11.027204501597776	10.89289066134183	10.719316194211219	10.924429559491378	9.451387061239007	8.585359388799208	9.87809	0.026117284772897875	-1.41539	-0.0137165	-2.14767	-0.102775	-1.14912
Mutant_12VW	VWSIPRR	GTGTGGTCCATCCCACGGCGC	0.31815090068311075	-0.9566	146	218	203	274	191	215	99	107	90	10.630470758933512	10.637089172322792	10.75017233519416	11.1834	10.83724619779674	10.951509409626757	9.604802079619551	9.680967944888819	9.86216	0.5529586021427875	-1.02567	0.20015702547394731	-0.956121	0.20133707443259752	-0.88801
Mutant_12VY	VYSIPRR	GTGTACTCCATCCCACGGCGC	0.0540983	-1.35213	208	334	261	310	244	241	94	100	125	11.140814616090834	11.252294473515885	11.112556263433827	11.361449642594978	11.190383410153572	11.116127298566019	9.530132863872339	9.583480172964844	10.335659377190721	0.22063502650414435	-1.61068	-0.0619111	-1.66881	0.00357104	-0.776897
Mutant_12WA	WASIPRR	TGGGCCTCCATCCCACGGCGC	0.1465639653633796	-1.20216	130	217	188	184	182	193	69	80	85	10.463126019715421	10.630460254747996	10.639492100009338	10.609262627389995	10.767651004482957	10.795856638689942	9.084775279830419	9.262022111568648	9.779791311298665	0.14613660767457404	-1.37835	0.1371907497349607	-1.36844	0.15636453868060407	-0.859701
Mutant_12WC	WCSIPRR	TGGTGCTCCATCCCACGGCGC	0.19672768638649826	-1.37937	183	348	235	303	262	255	78	87	135	10.956162019491007	11.311509883915175	10.961239300339063	11.328511888293523	11.293026659948906	11.197555714662311	9.261346437269255	9.382848437007759	10.446607988777574	0.37234986880251597	-1.69482	-0.0184832	-1.92866	0.23631641432324813	-0.514631
Mutant_12WD	WDSIPRR	TGGGACTCCATCCCACGGCGC	0.0937838	-1.60308	153	285	276	274	218	220	86	64	84	10.697992404076162	11.023509969335489	11.193139311737788	11.1834	11.027904024729853	10.984659716185451	9.401990269517794	8.940681343276703	9.76274	0.4854369570001378	-1.296	0.00439406	-2.08283	-0.20848	-1.4304
Mutant_12WE	WESIPRR	TGGGAGTCCATCCCACGGCGC	0.0933143	-1.35269	146	244	214	225	165	224	92	67	80	10.630470758933512	10.799545649023509	10.826260348219833	10.899313558360463	10.6263	11.010642210889602	9.499148386669768	9.006639063477122	9.692431041991139	0.26884279942695066	-1.13132	-0.173282	-1.79291	0.18438186266976864	-1.13383
Mutant_12WF	WFSIPRR	TGGTTCTCCATCCCACGGCGC	0.19418485100687377	-1.08035	198	282	236	292	240	253	97	126	123	11.069763787000307	11.008250585583433	10.967362336930968	11.275183596610772	11.166546957376967	11.18620070854759	9.575396504379906	9.916515827140618	10.31240775106791	0.2054198096104649	-1.49437	0.15829637179353462	-1.09173	0.21883837161662179	-0.654955
Mutant_12WH	WHSIPRR	TGGCACTCCATCCCACGGCGC	0.1043305565266716	-1.28246	234	245	203	264	213	231	91	103	93	11.31066862325633	10.80544294660216	10.75017233519416	11.12981489485114	10.994445539497105	11.055015140284418	9.483402978736754	9.626069739228605	9.909418000055211	-0.180854	-1.82727	0.18900259289494592	-1.17937	0.3048428050902583	-0.840754
Mutant_12WI	WISIPRR	TGGATCTCCATTCCACGGCGC	0.11466227539136635	-1.31968	244	323	323	328	274	323	123	104	138	11.371017963663224	11.204000676850967	11.41991554677206	11.442847150663601	11.35761056058809	11.538463302208658	9.917598387241886	9.639991374892352	10.478294374641743	0.0718292	-1.45342	0.1536098837371238	-1.56401	0.11854775543659812	-0.941621
Mutant_12WK	WKSIPRR	TGGAAGTCCATCCCACGGCGC	0.17569597302296044	-1.26755	210	250	225	253	238	254	78	117	100	11.154614330529027	10.834573169311273	10.898535705681342	11.068442342214757	11.154479399332343	11.191889383043423	9.261346437269255	9.809715450533023	10.014010362515023	-0.086172	-1.89327	0.3199062300210702	-1.02486	0.29335367736208084	-0.884525
Mutant_12WL	WLSIPRR	TGGCTGTCCATCCCACGGCGC	0.2252987735722011	-1.27308	160	285	205	253	272	195	90	77	103	10.762494659935848	11.023509969335489	10.764308345529217	11.068442342214757	11.347045361410816	10.810721591891586	9.467483829291973	9.206972104522922	10.05661406053265	0.3059476822789087	-1.29501	0.32353539207532656	-1.81654	0.0464132	-0.707694
Mutant_12WM	WMSIPRR	TGGATGTCCATCCCACGGCGC	0.0681778	-1.39127	159	243	234	263	164	217	81	98	68	10.753454743608033	10.793624146112052	10.955090165762684	11.12434221277867	10.617499193522507	10.96486107799255	9.315707148834013	9.554372203127045	9.458273460434189	0.3708874691706363	-1.43775	-0.176125	-1.23925	0.00977091	-1.49682
Mutant_12WN	WNSIPRR	TGGAACTCCATCCCACGGCGC	0.11730054447772176	-1.42947	182	306	215	288	236	202	71	93	100	10.948260811371204	11.12603213962905	10.832982515616074	11.255292124030321	11.142310049016585	10.861574927002588	9.125923096730494	9.47892	10.014010362515023	0.30703131265911665	-1.82234	0.016277909387534706	-1.64711	0.028592411386513916	-0.818972
Mutant_12WP	WPSIPRR	TGGCCATCCATCCCTCGGCGC	0.0786181	-1.41791	243	319	239	277	290	244	83	119	106	11.365095371266488	11.186030604280582	10.985577050848818	11.199132725711028	11.439457234344514	11.133967308562458	9.350842023199409	9.834141476889442	10.097995647815207	-0.165963	-2.01425	0.25342663006393273	-1.35189	0.14839025771363978	-0.887581
Mutant_12WQ	WQSIPRR	TGGCAGTCCATCCCACGGCGC	0.35507252389344757	-1.33921	152	235	257	263	297	221	101	84	72	10.68853778847513	10.745356257714867	11.090284957205725	11.12434221277867	11.47385502183825	10.991199340459145	9.633620251662917	9.332299540613334	9.540621675654329	0.43580442430353905	-1.05492	0.7284987641233833	-1.41306	-0.0990856	-1.54966
Mutant_12WR	WRSIPRR	TGGCGGTCCATCCCACGCCGG	0.2989550931012121	-1.03772	260	342	323	355	360	376	125	199	144	11.462614918764434	11.286428861463474	11.41991554677206	11.556930944155722	11.751300230392035	11.757593431755847	9.940844299252507	10.57531280488544	10.539652779868817	0.094316	-1.52177	0.46487136892856107	-0.711116	0.3376778849837869	-0.880263
Mutant_12WS	WSSIPRR	TGGTCCAGCATCCCACGGCGC	0.19996010644298975	-0.886063	163	286	203	203	236	269	131	126	98	10.789279433880937	11.028560773792297	10.75017233519416	10.750950143726797	11.142310049016585	11.27463266945298	10.008415784705926	9.916515827140618	9.984892491392896	-0.0383293	-0.780864	0.11374927522428813	-1.11204	0.52446	-0.76528
Mutant_12WT	WTSIPRR	TGGACCTCCATCCCACGGCGC	0.3174747326890757	-1.32069	213	297	235	277	308	303	105	83	118	11.175069519675775	11.082982978610826	10.961239300339063	11.199132725711028	11.52630432646675	11.446278944515113	9.689585095995389	9.315048513552739	10.252584369199035	0.024063206035252804	-1.48548	0.4433213478559246	-1.76793	0.48503964417604983	-0.708655
Mutant_12WV	WVSIPRR	TGGGTGTCCATCCCACGGCGC	0.11719267554579342	-1.31884	189	289	249	298	218	240	76	114	109	11.002681552077721	11.043607950302503	11.044683599604413	11.304515837782487	11.027904024729853	11.110131266109677	9.223933595929765	9.77228	10.138223287459248	0.301834	-1.77875	-0.0157039	-1.27132	0.0654477	-0.90646
Mutant_12WW	WWSIPRR	TGGTGGTCCATCCCACGGCGC	0.23994590013182915	-1.39935	147	205	209	263	179	198	61	83	73	10.640312353793414	10.548442394728855	10.792171503206818	11.12434221277867	10.74368601085483	10.832735728491075	8.907336572038387	9.315048513552739	9.560494696669648	0.48402985898525586	-1.73298	0.19524361612597474	-1.23339	0.0405642	-1.23168
Mutant_12WY	WYSIPRR	TGGTACTCCATCCCACGGCGC	0.0823558	-1.5708	242	306	257	273	228	326	82	90	106	11.359148365017436	11.12603213962905	11.090284957205725	11.178156691326153	11.092579409113188	11.551796638453737	9.333381541129912	9.431686002199804	10.097995647815207	-0.180992	-2.02577	-0.0334527	-1.69435	0.46151168124801245	-0.992289
Mutant_12YA	YASIPRR	TACGCCTCCATCCCACGGCGC	0.14218709935326976	-1.59538	217	314	259	322	289	229	89	88	88	11.20189963063502	11.163248599537928	11.101463585978347	11.416221680848938	11.434475624279619	11.042475809082548	9.451387061239007	9.399312002715554	9.829776042391924	0.2143220502139176	-1.75051	0.271227	-1.76394	-0.0589878	-1.27169
Mutant_12YC	YCSIPRR	TACTGCTCCATCCCACGGCGC	0.1474972853710431	-1.21521	258	308	327	280	313	362	93	140	172	11.45147832387856	11.135426645981008	11.43766557661596	11.214667002089453	11.54952881934077	11.702866581158434	9.514723804611629	10.068369631419426	10.795834744303605	-0.236811	-1.93675	0.41410217335976185	-1.06706	0.2652010045424742	-0.641831
Mutant_12YD	YDSIPRR	TACGACTCCATCCCACGGCGC	0.0347036	-1.39106	209	281	267	222	241	283	112	89	94	11.14773097293279	11.003128046014904	11.145331556431287	10.879958441030691	11.172543093690642	11.347799741413604	9.782585302248949	9.41559	9.924832081207544	-0.267773	-1.36515	0.1694150476757379	-1.58754	0.2024681849823171	-1.2205
Mutant_12YE	YESIPRR	TACGAGTCCATCCCACGGCGC	0.0775983	-1.42837	302	399	301	352	294	370	109	156	118	11.678580750452419	11.508738767347069	11.318183353511134	11.544691429429628	11.459213421622252	11.734392797296264	9.743459787770098	10.224351014239586	10.252584369199035	-0.133889	-1.93512	-0.0495253	-1.28439	0.4162094437851298	-1.0656
Mutant_12YF	YFSIPRR	TACTTCTCCATCCCACGGCGC	0.0673407	-1.29594	206	323	258	280	240	264	119	113	93	11.126881628350404	11.204000676850967	11.095885098674778	11.214667002089453	11.166546957376967	11.247575455259788	9.869951785336767	9.759586595547095	9.909418000055211	0.0877854	-1.25693	-0.0374537	-1.44441	0.15169035658501073	-1.18647
Mutant_12YH	YHSIPRR	TACCACTCCATCCCACGGCGC	0.17183079619619512	-1.22343	180	354	268	287	271	282	80	147	123	10.93232738039809	11.336162317149677	11.150722438574691	11.250276105683575	11.341733605152136	11.342694813875333	9.297813539961908	10.138694973510189	10.31240775106791	0.31794872528548446	-1.63451	0.00557129	-1.19747	0.19197237530064193	-0.838315
Mutant_12YI	YISIPRR	TACATCTCCATTCCACGGCGC	0.24103091833311593	-1.36498	258	319	280	302	376	301	130	94	119	11.45147832387856	11.186030604280582	11.213889069382056	11.323744501716691	11.814018177725536	11.436728073098317	9.997371370674085	9.494332857977632	10.264749145267498	-0.127734	-1.45411	0.6279875734449547	-1.6917	0.22283900371626153	-0.94914
Mutant_12YK	YKSIPRR	TACAAGTCCATCCCACGGCGC	0.22938938319962965	-1.0798	189	362	259	338	276	275	102	121	164	11.002681552077721	11.368390322166857	11.101463585978347	11.486159249582512	11.368098950449173	11.306445409790129	9.647816304799976	9.85816	10.727161580494224	0.4834776975047905	-1.35487	-0.000291372	-1.51023	0.20498182381178154	-0.374302
Mutant_12YL	YLSIPRR	TACCTGTCCATCCCACGGCGC	0.10649006918084147	-1.58368	185	260	247	233	283	202	84	82	69	10.971835791164262	10.891126311627485	11.033054429128162	10.9497	11.404219236017045	10.861574927002588	9.368093711025992	9.297588708340179	9.479305352054368	-0.0221432	-1.60374	0.5130929243895608	-1.59354	-0.17148	-1.55375
Mutant_12YM	YMSIPRR	TACATGTCCATCCCACGGCGC	0.10930153731162424	-1.02136	227	347	262	308	283	267	140	143	133	11.266869905295078	11.307359876485549	11.118070781486873	11.352115338557908	11.404219236017045	11.263870600627419	10.104185753122291	10.098929762054038	10.425090372853257	0.0852454	-1.16268	0.0968594	-1.20843	0.14579981914054585	-0.69298
Mutant_12YN	YNSIPRR	TACAACTCCATCCCACGGCGC	0.0498105	-1.52787	281	359	318	369	275	315	104	143	97	11.574635222527965	11.356389029004632	11.397416426384739	11.612714568286338	11.362864286819125	11.502293283571884	9.675796095450307	10.098929762054038	9.970110166841902	0.038079345758372796	-1.89884	0.00647526	-1.25746	0.10487685718714523	-1.42731
Mutant_12YP	YPSIPRR	TACCCATCCATCCCTCGGCGC	0.15963678968623718	-1.18248	201	322	260	279	265	285	98	132	120	11.09144884034709	11.199529099504039	11.107020585932693	11.209507472773055	11.309445698909055	11.357955723160423	9.590174210196512	9.983562166202304	10.276812205254972	0.11805863242596537	-1.50127	0.10991659940501641	-1.21597	0.25093513722772975	-0.830208
Mutant_12YQ	YQSIPRR	TACCAGTCCATCCCACGGCGC	0.10939224581545837	-1.47056	279	399	362	345	368	358	143	120	119	11.56433360482111	11.508738767347069	11.58431435057171	11.515722160822518	11.782999992574231	11.686841306789514	10.134746574968757	9.846201138039609	10.264749145267498	-0.0486114	-1.42959	0.27426122522716234	-1.66254	0.10252695621780461	-1.31957
Mutant_12YR	YRSIPRR	TACCGGTCCATCCCACGCCGG	0.0487082	-1.25142	370	493	438	503	363	435	197	199	163	11.971476582397148	11.813843262697244	11.859173996327835	12.059529420993025	11.76326941349399	11.967819656625252	10.596575260506494	10.57531280488544	10.718342951528614	0.0880528	-1.3749	-0.0505738	-1.23853	0.10864566029741773	-1.14083
Mutant_12YS	YSSIPRR	TACTCCAGCATCCCACGGCGC	0.19850165589334226	-1.37611	237	340	283	336	271	340	129	100	109	11.329039963082522	11.277970680309231	11.229257856640743	11.477600229627855	11.341733605152136	11.612439632932531	9.98624	9.583480172964844	10.138223287459248	0.14856026654533316	-1.3428	0.0637629	-1.69449	0.3831817762917886	-1.09103
Mutant_12YT	YTSIPRR	TACACCTCCATCCCACGGCGC	0.3783910719654866	-1.19919	215	290	237	325	316	284	106	138	90	11.18854694492693	11.04858900103351	10.973459496131163	11.429595837744483	11.563286151231432	11.352886669012149	9.703243550684292	10.047630544628683	9.86216	0.24104889281755248	-1.4853	0.5146971501979216	-1.00096	0.3794271728809857	-1.1113
Mutant_12YV	YVSIPRR	TACGTGTCCATCCCACGGCGC	0.0843808	-1.4473	234	354	324	298	294	328	63	153	148	11.31066862325633	11.336162317149677	11.424373569815778	11.304515837782487	11.459213421622252	11.560617558663846	8.95378	10.19636028443898	10.579154948649869	-0.00615279	-2.35688	0.12305110447257483	-1.1398	0.13624398884806865	-0.845219
Mutant_12YW	YWSIPRR	TACTGGTCCATCCCACGGCGC	0.19902442950193291	-1.28856	192	361	253	279	281	304	94	150	92	11.025390642085934	11.364400973583829	11.067664444448068	11.209507472773055	11.393991102065606	11.45103077378497	9.530132863872339	10.167815724054826	9.893837451182977	0.18411683068712037	-1.49526	0.0295901	-1.19659	0.3833663293369014	-1.17383
Mutant_12YY	YYSIPRR	TACTACTCCATCCCACGGCGC	0.25279205238270147	-1.36704	176	287	291	296	296	255	89	91	114	10.899922681504775	11.033593957302983	11.269458435935935	11.294804536968618	11.468990980260868	11.197555714662311	9.451387061239007	9.447604589012188	10.202872828260151	0.3948818554638436	-1.44854	0.4353970229578845	-1.58599	-0.0719027	-1.06659
Mutant_23AA	GAAIPRR	GGAGCCGCCATCCCACGGCGC	0.043380744343341014	-1.26225	129	155	140	179	124	124	65	70	48	10.451993384730766	10.145397419996655	10.214496317472607	10.56954224631854	10.21443969756694	10.158047411344572	8.998782131918754	9.069712678100968	8.956627420457183	0.11754886158777289	-1.45321	0.0690423	-1.07568	-0.0564489	-1.25787
Mutant_23AC	GACIPRR	GGAGCCTGCATCCCACGGCGC	-0.137413	-1.38254	154	237	207	211	143	169	90	81	63	10.707385462611407	10.757575467819807	10.778307189405684	10.806681673681068	10.419953375934973	10.604394278182678	9.467483829291973	9.279915009587176	9.348253305605258	0.0992962	-1.2399	-0.337622	-1.47766	-0.173913	-1.43005
Mutant_23AD	GADIPRR	GGAGCCGACATCCCACGGCGC	-0.0564945	-1.85477	114	156	168	138	132	131	43	25	63	10.273791655244992	10.1547	10.477328335674688	10.194532950829277	10.304563911432714	10.237206628803689	8.404121216624016	7.5891104929236075	9.348253305605258	-0.0792587	-1.86967	0.14989684333761488	-2.56556	-0.240122	-1.12908
Mutant_23AE	GAEIPRR	GGAGCCGAGATCCCACGGCGC	0.263972	-1.15553	105	189	169	167	186	168	51	89	72	10.155247042132729	10.431286269239655	10.485884360945912	10.46949897651363	10.798997378739418	10.59583778067171	8.649613610240932	9.41559	9.540621675654329	0.31425193438090204	-1.50563	0.3677111094997638	-1.0157	0.10995341972579808	-0.945263
Mutant_23AF	GAFIPRR	GGAGCCTTCATCCCACGGCGC	0.047970050860712966	-1.71235	182	224	227	244	208	181	55	62	83	10.948260811371204	10.676235503585438	10.911296342992744	11.016210884457989	10.960192636309916	10.70329928976362	8.758286694663093	8.894972361371064	9.745479353180977	0.0679501	-2.18997	0.28395713272447765	-1.78126	-0.207997	-1.16582
Mutant_23AG	GAGIPRR	GGAGCCGGGATCCCACGGCGC	0.1642587297518118	-1.14885	121	181	144	168	138	172	57	71	77	10.359697460039108	10.368935911571334	10.255104572669595	10.478106050161927	10.368644650033076	10.62976343334047	8.809700088369581	9.090138965468334	9.63736	0.11840859012281868	-1.55	-0.000291262	-1.2788	0.37465886067087517	-0.617747
Mutant_23AH	GAHIPRR	GGAGCCCACATCCCACGGCGC	-0.0142868	-1.18502	88	144	112	92	114	118	49	51	52	9.900677525563452	10.039295318025397	9.892871750808087	9.610185898577296	10.093239913928093	10.086558353589854	8.592044732392456	8.613854892353112	9.07188	-0.290492	-1.30863	0.053944595902695625	-1.42544	0.1936866027817672	-0.82099
Mutant_23AI	GAIIPRR	GGAGCCATCATTCCACGGCGC	0.0954318	-1.45034	137	139	142	141	133	158	60	54	44	10.538738068658622	9.988360705925485	10.23494331795041	10.225533651328606	10.315443650457956	10.507360104923324	8.883539907309807	8.696112453252464	8.83136	-0.313204	-1.6552	0.3270829445324708	-1.29225	0.27241678697291327	-1.40358
Mutant_23AK	GAKIPRR	GGAGCCAAGATCCCACGGCGC	0.086443	-0.842221	98	133	113	107	113	131	73	74	51	10.05580173330632	9.924766140709643	9.905682362063546	9.827832127442456	10.080540549806232	10.237206628803689	9.165929787850764	9.14974	9.04392	-0.22797	-0.889872	0.15577440909658868	-0.775028	0.3315242667401428	-0.861763
Mutant_23AL	GALIPRR	GGAGCCCTGATCCCACGGCGC	0.047741441052822964	-1.29623	129	175	151	154	158	139	50	84	59	10.451993384730766	10.32033854060725	10.323529582526328	10.352667116397365	10.563762809150694	10.322655905474754	8.621116303709854	9.332299540613334	9.253766488128921	-0.0993263	-1.83088	0.24342426854344446	-0.988039	-0.000873677	-1.06976
Mutant_23AM	GAMIPRR	GGAGCCATGATCCCACGGCGC	0.037113	-1.31814	159	210	159	168	187	164	54	99	69	10.753454743608033	10.583184876179063	10.397951150579374	10.478106050161927	10.806728697284182	10.56109509894023	8.731876180364404	9.568999597490892	9.479305352054368	-0.275349	-2.02158	0.22354382110511928	-1.01419	0.16314394836085633	-0.918646
Mutant_23AN	GANIPRR	GGAGCCAACATCCCACGGCGC	0.0871087	-1.64896	117	206	166	192	136	165	56	47	53	10.311236479674353	10.555458146019525	10.46006253707255	10.670624689595904	10.347599081368692	10.569859521147253	8.784222407101131	8.496331774502284	9.099311408471733	0.3593882099215513	-1.52701	-0.207859	-2.05913	0.10979698407470195	-1.36075
Mutant_23AP	GAPIPRR	GGAGCCCCAATCCCTCGGCGC	0.25413884390859504	-1.02288	115	136	163	170	142	161	61	88	61	10.286381558541086	9.95691	10.433770110018221	10.495167663898332	10.409836574607267	10.534477765914023	8.907336572038387	9.399312002715554	9.301783290002676	0.2087861053572464	-1.37904	0.4529227704727372	-0.557602	0.10070765589580155	-1.13199
Mutant_23AQ	GAQIPRR	GGAGCCCAGATCCCACGGCGC	0.12080075774009973	-1.52569	146	193	172	162	163	212	71	54	57	10.630470758933512	10.461479227673983	10.511252132309743	10.425676091401579	10.608680976921555	10.931247323814404	9.125923096730494	8.696112453252464	9.204096372286301	-0.204795	-1.50455	0.14720174924757146	-1.76537	0.41999519150466114	-1.30716
Mutant_23AR	GARIPRR	GGAGCCCGGATCCCACGCCGG	0.0715332	-1.02838	252	297	273	300	271	262	134	148	131	11.417543257446056	11.082982978610826	11.177378767014103	11.3142	11.341733605152136	11.236608866883582	10.041050614615424	10.148467347355293	10.403246959015163	-0.103381	-1.37649	0.2587506265413104	-0.934516	0.0592301	-0.774132
Mutant_23AT	GATIPRR	GGAGCCACCATCCCACGGCGC	0.14847017931636586	-1.37204	101	119	105	148	94	111	51	73	21	10.099263111131107	9.764476081696849	9.799863508301607	10.295378670827374	9.815219725627163	9.998414842624124	8.649613610240932	9.130143879783596	7.76771	0.19611555969626693	-1.44965	0.050743643930314164	-0.634332	0.19855133432251648	-2.03215
Mutant_23AV	GAVIPRR	GGAGCCGTGATCCCACGGCGC	-0.0500036	-1.3472	211	309	213	241	214	218	125	72	101	11.161465002276138	11.140101057708645	10.819506712529268	10.998371554092019	11.00119960119057	10.971490859269494	9.940844299252507	9.110280081685325	10.028351840910098	-0.163093	-1.22062	-0.138901	-2.02982	0.15198414674022587	-0.791155
Mutant_23AW	GAWIPRR	GGAGCCTGGATCCCACGGCGC	0.194642	-1.27862	142	182	152	181	203	144	81	59	62	10.590418955646598	10.376878670319934	10.333044949684817	10.585561866070003	10.92510667142034	10.373600717793757	9.315707148834013	8.823573187735686	9.325205392870993	-0.00485709	-1.27471	0.548228	-1.55331	0.0405558	-1.00784
Mutant_23AY	GAYIPRR	GGAGCCTACATCCCACGGCGC	0.3037538367162824	-1.21341	160	170	164	209	185	195	61	89	71	10.762494659935848	10.278551551237525	10.442587600452653	10.792949324700606	10.791224405182682	10.810721591891586	8.907336572038387	9.41559	9.52047	0.030454664764757666	-1.85516	0.5126728539451566	-0.862962	0.368134	-0.922117
Mutant_23CA	GCAIPRR	GGATGCGCCATCCCACGGCGC	0.20361069525014663	-1.13384	121	212	210	169	243	180	101	64	85	10.359697460039108	10.596850941231834	10.799054014534523	10.486662078660366	11.184461116741009	10.69531130615453	9.633620251662917	8.940681343276703	9.779791311298665	0.1269646186212583	-0.726077	0.5876101755091749	-1.65617	-0.103743	-1.01926
Mutant_23CC	GCCIPRR	GGATGCTGCATCCCACGGCGC	0.14039125491582047	-1.18571	167	280	238	264	245	207	148	82	84	10.824236045630602	10.997987253148283	10.979530995747341	11.12981489485114	11.196281491783434	10.896831672639113	10.184285250072628	9.297588708340179	9.76274	0.305579	-0.639951	0.1982942386351514	-1.7004	-0.0826993	-1.21679
Mutant_23CD	GCDIPRR	GGATGCGACATCCCACGGCGC	-0.00544244	-1.32073	116	195	138	135	126	163	55	56	70	10.298862543886628	10.476342009880135	10.19375535488861	10.162851449943053	10.237504036134183	10.552277106961585	8.758286694663093	8.748455637989748	9.50004	-0.136011	-1.54058	-0.238838	-1.72789	0.3585217520729742	-0.69372
Mutant_23CE	GCEIPRR	GGATGCGAGATCCCACGGCGC	0.0842811	-1.32479	142	192	161	178	165	160	54	58	96	10.590418955646598	10.45399002022205	10.415971790737034	10.561465233424618	10.6263	10.525495062074532	8.731876180364404	8.798966034226911	9.955174808377688	-0.0289537	-1.85854	0.17227381740884873	-1.65502	0.10952327133749762	-0.460797
Mutant_23CF	GCFIPRR	GGATGCTTCATCCCACGGCGC	0.14814013738494639	-1.34286	161	179	230	231	179	196	57	101	76	10.771478284754757	10.352917991337842	10.930228135580412	10.937261788674851	10.74368601085483	10.818097024298169	8.809700088369581	9.597816847601242	9.61852	0.16578350392009433	-1.96178	0.3907680195169885	-0.755101	-0.112131	-1.31171
Mutant_23CG	GCGIPRR	GGATGCGGGATCCCACGGCGC	0.1451673801492556	-1.35924	146	219	159	198	160	195	58	65	86	10.630470758933512	10.643687770503114	10.397951150579374	10.714991987240062	10.58189824133212	10.810721591891586	8.834735636009926	8.963003985824164	9.796646045906291	0.0845212	-1.79574	-0.0617895	-1.68068	0.41277044131221174	-0.601305
Mutant_23CH	GCHIPRR	GGATGCCACATCCCACGGCGC	0.10492051583973587	-1.21914	117	200	176	181	163	156	74	88	54	10.311236479674353	10.51284256815167	10.544396530384324	10.585561866070003	10.608680976921555	10.488994282737996	9.185524653326956	9.399312002715554	9.12623	0.27432538639565074	-1.12571	0.0958384	-1.11353	-0.0554022	-1.41817
Mutant_23CI	GCIIPRR	GGATGCATCATTCCACGGCGC	0.2822310428519555	-1.38342	174	312	222	260	261	287	121	65	93	10.883443237328805	11.15403410202972	10.879180593856596	11.107798493454592	11.287511857877032	11.368040710439363	9.893971775076887	8.963003985824164	9.909418000055211	0.22435525612578644	-0.989471	0.1334777558473128	-2.19103	0.4888601165827673	-0.969763
Mutant_23CK	GCKIPRR	GGATGCAAGATCCCACGGCGC	0.2743266072911048	-1.0891	153	204	150	196	175	217	78	96	70	10.697992404076162	10.541392359413559	10.313951039377823	10.70035396944128	10.711100577307027	10.96486107799255	9.261346437269255	9.524664833461825	9.50004	0.00236157	-1.43665	0.16970821789346857	-1.01673	0.6509100386147271	-0.813916
Mutant_23CL	GCLIPRR	GGATGCCTGATCCCACGGCGC	0.2972846477877731	-1.60536	155	197	185	252	210	178	54	47	85	10.716717760469436	10.491053234319228	10.616299374980269	11.062731356899443	10.973991539163512	10.679201417069297	8.731876180364404	8.496331774502284	9.779791311298665	0.34601359643000684	-1.98484	0.4829383048442839	-1.99472	0.062902	-0.836508
Mutant_23CM	GCMIPRR	GGATGCATGATCCCACGGCGC	0.0702296	-1.3345	154	257	211	229	213	178	106	67	79	10.707385462611407	10.874391915383406	10.805903848030612	10.924722961111529	10.994445539497105	10.679201417069297	9.703243550684292	9.006639063477122	9.674305766770807	0.21733749850012174	-1.00414	0.1200536241136998	-1.86775	-0.126702	-1.1316
Mutant_23CN	GCNIPRR	GGATGCAACATCCCACGGCGC	0.28017415297115517	-1.47107	170	253	147	197	238	217	41	82	95	10.849908647284964	10.851773091380462	10.28482782322344	10.707691543477438	11.154479399332343	10.96486107799255	8.335616195400037	9.297588708340179	9.940083214260302	-0.142217	-2.51429	0.30270630795188147	-1.55418	0.6800332547691106	-0.344745
Mutant_23CP	GCPIPRR	GGATGCCCAATCCCTCGGCGC	0.00180001	-1.28121	162	284	247	233	199	221	94	89	102	10.780406314782367	11.01844142011871	11.033054429128162	10.9497	10.896410288787617	10.991199340459145	9.530132863872339	9.41559	10.042552156293542	0.16928626166043337	-1.25027	-0.122031	-1.60285	-0.0418551	-0.990502
Mutant_23CQ	GCQIPRR	GGATGCCAGATCCCACGGCGC	0.1709823738731604	-1.09552	162	266	156	211	190	215	69	138	78	10.780406314782367	10.92402379882732	10.370490976515004	10.806681673681068	10.829677128436348	10.951509409626757	9.084775279830419	10.047630544628683	9.655949874530759	0.0262754	-1.69563	-0.0943467	-0.876393	0.5810184331117529	-0.714541
Mutant_23CR	GCRIPRR	GGATGCCGGATCCCACGCCGG	-0.13998	-1.72251	255	315	296	296	199	271	108	88	75	11.434610565922666	11.167833871971302	11.294026586562328	11.294804536968618	10.896410288787617	11.285315050578227	9.73018	9.399312002715554	9.599437876986247	-0.139806	-1.70443	-0.271424	-1.76852	-0.00871154	-1.69459
Mutant_23CT	GCTIPRR	GGATGCACCATCCCACGGCGC	0.1287769931652143	-1.13138	144	218	177	164	203	196	69	96	86	10.610583841568557	10.637089172322792	10.55256500396926	10.443365301637744	10.92510667142034	10.818097024298169	9.084775279830419	9.524664833461825	9.796646045906291	-0.167219	-1.52581	0.28801749909754726	-1.11242	0.26553202032890866	-0.755919
Mutant_23CV	GCVIPRR	GGATGCGTGATCCCACGGCGC	0.4244148357115905	-1.02075	122	198	179	236	186	214	85	98	67	10.371562560454391	10.498352972170094	10.568764498313817	10.96814020859836	10.798997378739418	10.944786950735296	9.385141539225252	9.554372203127045	9.436930420190015	0.5965776481439686	-0.986421	0.3006444065693241	-0.943981	0.3760224524214788	-1.13183
Mutant_23CW	GCWIPRR	GGATGCTGGATCCCACGGCGC	0.12724198600844439	-1.08505	159	201	218	184	225	197	101	82	95	10.753454743608033	10.520033157104459	10.852963106810419	10.609262627389995	11.073479394885744	10.825434943272505	9.633620251662917	9.297588708340179	9.940083214260302	-0.144192	-1.11983	0.5534462377812854	-1.22244	-0.0275282	-0.91288
Mutant_23CY	GCYIPRR	GGATGCTACATCCCACGGCGC	0.0806209	-1.35753	157	264	176	184	180	234	73	79	81	10.735203183322751	10.913141107922876	10.544396530384324	10.609262627389995	10.75171865546524	11.073622125043313	9.165929787850764	9.243904508661297	9.710331423148265	-0.125941	-1.56927	-0.161422	-1.66924	0.529226	-0.834065
Mutant_23DA	GDAIPRR	GGAGACGCCATCCCACGGCGC	0.074161	-1.07402	132	201	160	163	150	182	89	95	58	10.485136840797821	10.520033157104459	10.406989607353013	10.43454780777584	10.488851585686989	10.71124328854468	9.451387061239007	9.509578558667211	9.229145179345421	-0.050589	-1.03375	-0.0311816	-1.01045	0.30425368119166585	-1.17784
Mutant_23DC	GDCIPRR	GGAGACTGCATCCCACGGCGC	0.0805892	-1.45411	124	207	159	148	155	189	65	62	53	10.395003968848384	10.562439945116074	10.397951150579374	10.295378670827374	10.536124914356412	10.765659200513149	8.998782131918754	8.894972361371064	9.099311408471733	-0.0996253	-1.39622	-0.026315	-1.66747	0.3677080499337748	-1.29864
Mutant_23DD	GDDIPRR	GGAGACGACATCCCACGGCGC	0.21450087221644823	-0.823871	104	161	121	120	137	173	73	83	65	10.141453407419531	10.200142420772737	10.004267191086475	9.993083751769497	10.35816024110427	10.63812164305432	9.165929787850764	9.315048513552739	9.393273087345545	-0.14837	-0.975524	0.15801782033153344	-0.885094	0.6338544519678457	-0.610994
Mutant_23DE	GDEIPRR	GGAGACGAGATCCCACGGCGC	0.0881057	-1.0604	113	171	159	155	138	155	68	88	61	10.261090916259592	10.287006337525215	10.397951150579374	10.361997862606422	10.368644650033076	10.47972294564391	9.063752736684041	9.399312002715554	9.301783290002676	0.1009069463468304	-1.19734	0.0816383	-0.887694	0.0817718	-1.09617
Mutant_23DF	GDFIPRR	GGAGACTTCATCCCACGGCGC	-0.13658	-1.74731	155	249	211	181	180	169	54	64	67	10.716717760469436	10.828793989520944	10.805903848030612	10.585561866070003	10.75171865546524	10.604394278182678	8.731876180364404	8.940681343276703	9.436930420190015	-0.131156	-1.98484	-0.0770753	-1.88811	-0.20151	-1.36897
Mutant_23DG	GDGIPRR	GGAGACGGGATCCCACGGCGC	0.082035	-1.4218	138	179	151	206	109	177	49	60	71	10.549223414662645	10.352917991337842	10.323529582526328	10.772102561809643	10.028594806170995	10.671078507149327	8.592044732392456	8.847767661295071	9.52047	0.22287914714699752	-1.95718	-0.324323	-1.50515	0.34754892462299836	-0.803059
Mutant_23DH	GDHIPRR	GGAGACCACATCCCACGGCGC	0.19269664636394643	-1.31306	133	132	111	189	91	152	61	35	64	10.49601758890194	9.913889069234118	9.879946366040116	10.647918662366207	9.768478306487186	10.451545994414621	8.907336572038387	8.072395026430268	9.370938796520932	0.1519010734642663	-1.58868	-0.145411	-1.84149	0.5715996283745053	-0.509008
Mutant_23DI	GDIIPRR	GGAGACATCATTCCACGGCGC	0.21498869758458974	-0.955419	148	247	196	260	160	242	93	154	74	10.650087267126986	10.817165711695688	10.699576177032327	11.107798493454592	10.58189824133212	11.12209851382206	9.514723804611629	10.205750997996338	9.580097683728301	0.4577112263276053	-1.13536	-0.235267	-0.611415	0.42252233678973283	-1.11948
Mutant_23DK	GDKIPRR	GGAGACAAGATCCCACGGCGC	0.37652238357477685	-0.962338	107	169	156	209	158	168	93	68	65	10.182444863089561	10.270046924194114	10.370490976515004	10.792949324700606	10.563762809150694	10.59583778067171	9.514723804611629	9.027971466229724	9.393273087345545	0.6105044616110451	-0.667721	0.29371588495657974	-1.24208	0.22534680415670572	-0.977218
Mutant_23DL	GDLIPRR	GGAGACCTGATCCCACGGCGC	0.0358602	-1.23663	145	237	191	181	225	156	70	78	99	10.620561566532189	10.757575467819807	10.662317870809247	10.585561866070003	11.073479394885744	10.488994282737996	9.1055	9.22556	9.99952	-0.0349997	-1.51507	0.3159039270659374	-1.53202	-0.173324	-0.662793
Mutant_23DM	GDMIPRR	GGAGACATGATCCCACGGCGC	0.2786365763018388	-1.17205	168	190	187	237	202	200	71	88	90	10.832844439558563	10.438893954248416	10.63180254466089	10.974237369437402	10.917985910129675	10.847227387806308	9.125923096730494	9.399312002715554	9.86216	0.14139292987883856	-1.70692	0.47909195588125897	-1.03958	0.21542484314541888	-0.76964
Mutant_23DN	GDNIPRR	GGAGACAACATCCCACGGCGC	0.0460588	-1.74787	109	179	173	168	137	145	28	67	51	10.209139421128972	10.352917991337842	10.519609891417039	10.478106050161927	10.35816024110427	10.383577306687185	7.787491054186813	9.006639063477122	9.04392	0.26896662903295443	-2.42165	0.00524225	-1.34628	-0.136033	-1.47569
Mutant_23DP	GDPIPRR	GGAGACCCAATCCCTCGGCGC	0.21911092777979727	-1.87088	177	258	214	251	242	228	45	77	62	10.908092347172602	10.879991642841691	10.826260348219833	11.056997674466459	11.17851441194607	11.03616503516099	8.46952	9.206972104522922	9.325205392870993	0.14890532729385697	-2.43857	0.2985227691043786	-1.67302	0.20990468694115627	-1.50105
Mutant_23DQ	GDQIPRR	GGAGACCAGATCCCACGGCGC	0.3569434341196522	-1.13997	143	219	200	216	271	202	107	88	67	10.600536629486488	10.643687770503114	10.728705172120677	10.84045134231451	11.341733605152136	10.861574927002588	9.716773908209666	9.399312002715554	9.436930420190015	0.239915	-0.883763	0.6980458346490224	-1.24438	0.1328697548819111	-1.29177
Mutant_23DR	GDRIPRR	GGAGACCGGATCCCACGCCGG	-0.0579844	-1.3312	237	336	289	261	238	295	99	129	122	11.329039963082522	11.260904083456111	11.259512819993121	11.11333417230663	11.154479399332343	11.407690125907484	9.604802079619551	9.950428442031747	10.300639882998176	-0.215706	-1.72424	-0.106425	-1.31048	0.14817730591436273	-0.958873
Mutant_23DT	GDTIPRR	GGAGACACCATCCCACGGCGC	0.33033971549196234	-1.14396	93	151	129	180	145	124	55	53	62	9.980323570954342	10.107711497037464	10.096544092133351	10.577574291220673	10.439976604035799	10.158047411344572	8.758286694663093	8.669211035001293	9.325205392870993	0.5972507202663309	-1.22204	0.3322651069983351	-1.4385	0.0615033	-0.771339
Mutant_23DV	GDVIPRR	GGAGACGTGATCCCACGGCGC	0.49185641119167184	-0.997652	144	184	161	263	209	194	91	69	92	10.610583841568557	10.392634192840257	10.415971790737034	11.12434221277867	10.967108585418897	10.803308260523297	9.483402978736754	9.048993028184377	9.893837451182977	0.5137583712101126	-1.12718	0.5744743925786402	-1.34364	0.3873364697862627	-0.522134
Mutant_23DW	GDWIPRR	GGAGACTGGATCCCACGGCGC	0.32419477695901716	-1.40299	149	209	165	188	200	241	85	64	55	10.659796396455164	10.576302990168648	10.451351527190614	10.640269872521902	10.903638073603556	11.116127298566019	9.385141539225252	8.940681343276703	9.152655016201196	-0.0195265	-1.27465	0.32733508343490847	-1.63562	0.664776	-1.2987
Mutant_23DY	GDYIPRR	GGAGACTACATCCCACGGCGC	0.0354651	-1.18839	182	214	234	231	161	237	154	77	70	10.948260811371204	10.610388767001304	10.955090165762684	10.937261788674851	10.590881178263897	11.091992180985594	10.241570115143285	9.206972104522922	9.50004	-0.010999	-0.706691	-0.0195076	-1.40342	0.13690201522291012	-1.45506
Mutant_23EA	GEAIPRR	GGAGAGGCCATCCCACGGCGC	0.2287256265160232	-1.56191	109	164	97	138	158	115	33	43	51	10.209139421128972	10.22675511328767	9.685664313939284	10.194532950829277	10.563762809150694	10.049439967924025	8.02354	8.368379263598602	9.04392	-0.0146065	-2.1856	0.3370076958630239	-1.85838	0.36377565398474054	-0.641745
Mutant_23EC	GECIPRR	GGAGAGTGCATCCCACGGCGC	0.065536	-1.57197	155	250	200	231	202	171	60	84	63	10.716717760469436	10.834573169311273	10.728705172120677	10.937261788674851	10.917985910129675	10.621356518283646	8.883539907309807	9.332299540613334	9.348253305605258	0.2205440282054152	-1.83318	0.0834127	-1.50227	-0.107349	-1.38045
Mutant_23ED	GEDIPRR	GGAGAGGACATCCCACGGCGC	0.0993737	-1.16901	109	150	160	183	112	141	59	56	75	10.209139421128972	10.098134165019069	10.406989607353013	10.601405556420657	10.067728405686744	10.343250205812723	8.859344133994451	8.748455637989748	9.599437876986247	0.39226613529168475	-1.3498	-0.0304058	-1.34968	-0.0637394	-0.807552
Mutant_23EE	GEEIPRR	GGAGAGGAGATCCCACGGCGC	0.0474542	-1.71647	143	178	165	187	170	131	53	40	60	10.600536629486488	10.344841842514445	10.451351527190614	10.632580314566782	10.669305713775005	10.237206628803689	8.704973155228085	8.26437	9.277974646012634	0.0320437	-1.89556	0.3244638712605603	-2.08047	-0.214145	-1.17338
Mutant_23EF	GEFIPRR	GGAGAGTTCATCCCACGGCGC	-0.190607	-1.47318	129	188	181	128	148	140	77	47	61	10.451993384730766	10.423638254277114	10.584784112408606	10.086104675182746	10.469499827757732	10.332989802980615	9.242761289758237	8.496331774502284	9.301783290002676	-0.365889	-1.20923	0.045861573480618034	-1.92731	-0.251794	-1.283
Mutant_23EG	GEGIPRR	GGAGAGGGGATCCCACGGCGC	0.1604202529279005	-1.21469	106	196	114	162	131	140	68	60	50	10.168910043643034	10.483716373393332	9.918380220187526	10.425676091401579	10.2936	10.332989802980615	9.063752736684041	8.847767661295071	9.0154	0.2567660477585445	-1.10516	-0.190115	-1.63595	0.4146095827930889	-0.902975
Mutant_23EH	GEHIPRR	GGAGAGCACATCCCACGGCGC	0.27029855848916107	-0.812699	133	137	154	152	154	189	94	66	90	10.49601758890194	9.967472450237578	10.351889451488544	10.333822606766043	10.526793358816354	10.765659200513149	9.530132863872339	8.98499	9.86216	-0.162195	-0.965885	0.5593209085787763	-0.982486	0.4137697490246044	-0.489727
Mutant_23EI	GEIIPRR	GGAGAGATCATTCCACGGCGC	0.0569417	-1.85937	157	184	172	176	172	166	46	54	45	10.735203183322751	10.392634192840257	10.511252132309743	10.545174269663143	10.686169230931467	10.578571020532815	8.501140646790677	8.696112453252464	8.863711587215912	-0.190029	-2.23406	0.2935350380912105	-1.69652	0.0673189	-1.64754
Mutant_23EK	GEKIPRR	GGAGAGAAGATCCCACGGCGC	0.0512895	-1.36974	119	214	167	178	143	167	55	67	72	10.335670439418008	10.610388767001304	10.468721265292231	10.561465233424618	10.419953375934973	10.587230232397776	8.758286694663093	9.006639063477122	9.540621675654329	0.2257947940066103	-1.57738	-0.190435	-1.60375	0.11850896710554437	-0.9281
Mutant_23EL	GELIPRR	GGAGAGCTGATCCCACGGCGC	-0.178373	-1.20467	135	210	154	134	127	159	61	94	67	10.517535950616894	10.583184876179063	10.351889451488544	10.152134435071353	10.248899389692106	10.516456078303472	8.907336572038387	9.494332857977632	9.436930420190015	-0.365402	-1.6102	-0.334285	-1.08885	0.16456662681492773	-0.914959
Mutant_23EM	GEMIPRR	GGAGAGATGATCCCACGGCGC	0.31044598184374195	-1.47864	116	234	144	202	165	201	47	53	78	10.298862543886628	10.739207622297137	10.255104572669595	10.743829853716372	10.6263	10.854418993037314	8.532082821405957	8.669211035001293	9.655949874530759	0.4449673098297442	-1.76678	-0.112944	-2.07	0.599314	-0.599155
Mutant_23EN	GENIPRR	GGAGAGAACATCCCACGGCGC	0.1492257524059871	-1.13683	131	196	155	155	207	152	66	97	63	10.474173406517394	10.483716373393332	10.361220193859499	10.361997862606422	10.953243373967142	10.451545994414621	9.02077	9.539594982151664	9.348253305605258	-0.112176	-1.45341	0.4695270005738106	-0.944121	0.0903258	-1.01297
Mutant_23EP	GEPIPRR	GGAGAGCCAATCCCTCGGCGC	-0.109581	-1.06655	155	219	176	179	154	155	101	89	78	10.716717760469436	10.643687770503114	10.544396530384324	10.56954224631854	10.526793358816354	10.47972294564391	9.633620251662917	9.41559	9.655949874530759	-0.147176	-1.0831	-0.116894	-1.2281	-0.0646736	-0.888447
Mutant_23EQ	GEQIPRR	GGAGAGCAGATCCCACGGCGC	0.1098814523758141	-0.851181	167	175	167	174	207	153	90	106	94	10.824236045630602	10.32033854060725	10.468721265292231	10.528697244750147	10.953243373967142	10.460999589940236	9.467483829291973	9.667437993811118	9.924832081207544	-0.295539	-1.35675	0.632905	-0.652901	-0.00772168	-0.543889
Mutant_23ER	GERIPRR	GGAGAGCGGATCCCACGCCGG	0.147799	-1.27246	185	264	276	276	221	270	61	132	128	10.971835791164262	10.913141107922876	11.193139311737788	11.193917239699967	11.04761287994493	11.279983747154136	8.907336572038387	9.983562166202304	10.369848925990725	0.22208144853570566	-2.0645	0.13447177202205474	-0.929579	0.0868444	-0.82329
Mutant_23ET	GETIPRR	GGAGAGACCATCCCACGGCGC	0.0572946	-1.64355	121	145	133	126	142	132	51	52	31	10.359697460039108	10.049269951219182	10.140559642014399	10.063405666074452	10.409836574607267	10.24816869147355	8.649613610240932	8.641798448974185	8.327452737606805	-0.296292	-1.71008	0.36056662338808465	-1.40747	0.1076090494591515	-1.81311
Mutant_23EV	GEVIPRR	GGAGAGGTGATCCCACGGCGC	-0.0317765	-0.914575	156	172	164	176	146	144	83	88	97	10.725990078683294	10.295411863831582	10.442587600452653	10.545174269663143	10.449884959510522	10.373600717793757	9.350842023199409	9.399312002715554	9.970110166841902	-0.180816	-1.37515	0.15447309567893974	-0.8961	-0.0689869	-0.472477
Mutant_23EW	GEWIPRR	GGAGAGTGGATCCCACGGCGC	0.0966278	-1.55365	140	197	176	187	176	162	44	69	68	10.56996822029515	10.491053234319228	10.544396530384324	10.632580314566782	10.719316194211219	10.543404886325291	8.437191287579898	9.048993028184377	9.458273460434189	0.0626121	-2.13278	0.22826295989199075	-1.44206	-0.000991644	-1.08612
Mutant_23EY	GEYIPRR	GGAGAGTACATCCCACGGCGC	0.1422564370589896	-1.01479	127	236	192	192	200	181	61	134	92	10.429467035482093	10.7515	10.669846906928019	10.670624689595904	10.903638073603556	10.70329928976362	8.907336572038387	10.005235968096388	9.893837451182977	0.2411576541138114	-1.52213	0.15215927422755549	-0.746243	0.033452382835601924	-0.776009
Mutant_23FA	GFAIPRR	GGATTCGCCATCCCACGGCGC	0.0206519	-1.25008	176	221	162	200	187	158	73	72	96	10.899922681504775	10.65679510927781	10.424898397113719	10.729482973881286	10.806728697284182	10.507360104923324	9.165929787850764	9.110280081685325	9.955174808377688	-0.17044	-1.73399	0.14993358800637147	-1.54652	0.0824617	-0.469724
Mutant_23FC	GFCIPRR	GGATTCTGCATCCCACGGCGC	0.27423943973262216	-1.05447	171	238	213	256	234	230	106	92	107	10.85836565482326	10.763646480801393	10.819506712529268	11.085440894817534	11.130037174534026	11.048759098000227	9.703243550684292	9.46335	10.111529877162978	0.22707523999427437	-1.15512	0.3663906937326331	-1.3003	0.22925238547095894	-0.707977
Mutant_23FD	GFDIPRR	GGATTCGACATCCCACGGCGC	0.1592456905046138	-1.42728	134	224	182	169	189	214	51	77	77	10.506816888736893	10.676235503585438	10.59272770413723	10.486662078660366	10.822068138577741	10.944786950735296	8.649613610240932	9.206972104522922	9.63736	-0.0201548	-1.8572	0.1458326349923027	-1.46926	0.3520592465980652	-0.95537
Mutant_23FE	GFEIPRR	GGATTCGAGATCCCACGGCGC	-0.000952174	-1.5419	126	172	183	155	124	185	51	44	77	10.418070574928612	10.295411863831582	10.600627797226146	10.361997862606422	10.21443969756694	10.73481615415778	8.649613610240932	8.401446906528449	9.63736	-0.0560727	-1.76846	-0.0809722	-1.89396	0.13418835693163444	-0.96327
Mutant_23FF	GFFIPRR	GGATTCTTCATCCCACGGCGC	0.18963070714246655	-1.37324	156	239	189	201	198	236	74	59	100	10.725990078683294	10.769692053338362	10.64714088727454	10.736674247792417	10.889146110955053	11.085894781976126	9.185524653326956	8.823573187735686	10.014010362515023	0.010684169109122621	-1.54047	0.11945405761669114	-1.94612	0.4387538947015859	-0.633131
Mutant_23FG	GFGIPRR	GGATTCGGGATCCCACGGCGC	0.28353104845993116	-1.18147	96	178	155	167	153	168	56	74	59	10.026082627727956	10.344841842514445	10.361220193859499	10.46949897651363	10.517401052296352	10.59583778067171	8.784222407101131	9.14974	9.253766488128921	0.44341634878567504	-1.24186	0.17255920978190709	-1.1951	0.23461758681221134	-1.10745
Mutant_23FH	GFHIPRR	GGATTCCACATCCCACGGCGC	-0.0502833	-1.21706	137	207	168	132	157	186	64	112	57	10.538738068658622	10.562439945116074	10.477328335674688	10.130458574120754	10.55460888092487	10.742588953185859	8.976458382958068	9.74678	9.204096372286301	-0.408279	-1.56228	-0.00783106	-0.815663	0.2652606175111707	-1.27323
Mutant_23FI	GFIIPRR	GGATTCATCATTCCACGGCGC	0.2839556243871802	-1.46775	199	308	241	280	292	293	95	99	80	11.077028414660958	11.135426645981008	10.99759367436633	11.214667002089453	11.449369145238162	11.397879460842223	9.545379080632948	9.568999597490892	9.692431041991139	0.13763858742849422	-1.53165	0.3139424992571538	-1.56643	0.40028578647589264	-1.30516
Mutant_23FK	GFKIPRR	GGATTCAAGATCCCACGGCGC	0.32375640991639365	-1.19402	118	208	225	190	236	217	73	92	74	10.323505186629575	10.569388119054587	10.898535705681342	10.65552711410555	11.142310049016585	10.96486107799255	9.165929787850764	9.46335	9.580097683728301	0.33202192747597437	-1.15758	0.5729219299619981	-1.10604	0.0663254	-1.31844
Mutant_23FL	GFLIPRR	GGATTCCTGATCCCACGGCGC	-0.216167	-1.27106	165	298	250	213	167	198	108	90	97	10.806863612339667	11.087830146508093	11.050463220367066	10.820284542258376	10.643634984716739	10.832735728491075	9.73018	9.431686002199804	9.970110166841902	0.013420929918709135	-1.07669	-0.444195	-1.65614	-0.217727	-1.08035
Mutant_23FM	GFMIPRR	GGATTCATGATCCCACGGCGC	-0.0654595	-1.04021	155	208	246	213	210	139	124	103	77	10.716717760469436	10.569388119054587	11.027204501597776	10.820284542258376	10.973991539163512	10.322655905474754	9.92927	9.626069739228605	9.63736	0.10356678178894008	-0.78745	0.40460342010892525	-0.943318	-0.704549	-1.38985
Mutant_23FN	GFNIPRR	GGATTCAACATCCCACGGCGC	0.18510538448196634	-0.996645	179	228	218	232	247	205	116	127	82	10.924294185748295	10.701755127666907	10.852963106810419	10.943490571043757	11.208005805942916	10.882832196684847	9.83315	9.927908835920704	9.728012422776914	0.019196385295462193	-1.09114	0.5062506782760092	-0.773846	0.0298691	-1.12495
Mutant_23FP	GFPIPRR	GGATTCCCAATCCCTCGGCGC	0.17086021816493613	-1.34296	216	312	240	332	233	268	99	109	99	11.195238735742446	11.15403410202972	10.991597873812234	11.460328333474912	11.123861362364904	11.269261670239391	9.604802079619551	9.707653033900746	9.99952	0.2650895977324659	-1.59044	-0.0301727	-1.44638	0.27766379642715755	-0.992073
Mutant_23FQ	GFQIPRR	GGATTCCAGATCCCACGGCGC	0.0530451	-1.22238	163	251	232	229	180	231	81	88	113	10.789279433880937	10.840329291070692	10.942712706072962	10.924722961111529	10.75171865546524	11.055015140284418	9.315707148834013	9.399312002715554	10.190172608885987	0.13544352723059205	-1.47357	-0.0886106	-1.44102	0.1123024342114558	-0.75254
Mutant_23FR	GFRIPRR	GGATTCCGGATCCCACGCCGG	0.19206	-1.38714	274	355	312	348	298	392	105	134	130	11.538253069186593	11.340230409570975	11.369945974989482	11.528208857446941	11.478702719403833	11.817697417389105	9.689585095995389	10.005235968096388	10.392199965347821	-0.0100442	-1.84867	0.1384723098328582	-1.33499	0.44775144239962295	-0.977746
Mutant_23FT	GFTIPRR	GGATTCACCATCCCACGGCGC	0.14629363241221682	-1.10223	124	240	186	189	196	182	55	126	87	10.395003968848384	10.77571239775651	10.624071784311107	10.647918662366207	10.874507097241766	10.71124328854468	8.758286694663093	9.916515827140618	9.813306141563995	0.25291469351782325	-1.63672	0.0987947	-0.859197	0.0871715	-0.810766
Mutant_23FV	GFVIPRR	GGATTCGTGATCCCACGGCGC	0.093758	-1.20552	117	192	152	152	146	168	70	68	63	10.311236479674353	10.45399002022205	10.333044949684817	10.333822606766043	10.449884959510522	10.59583778067171	9.1055	9.027971466229724	9.348253305605258	0.0225861	-1.20574	-0.00410506	-1.42602	0.26279283098689277	-0.984792
Mutant_23FW	GFWIPRR	GGATTCTGGATCCCACGGCGC	-0.000835739	-1.46139	172	194	259	207	193	194	86	64	81	10.866773376568933	10.468929758417781	11.101463585978347	10.779085006662525	10.852266235331607	10.803308260523297	9.401990269517794	8.940681343276703	9.710331423148265	-0.0876884	-1.46478	0.38333647691382566	-1.52825	-0.298155	-1.39113
Mutant_23FY	GFYIPRR	GGATTCTACATCCCACGGCGC	0.28267308515556344	-1.29029	169	283	214	308	215	250	61	120	103	10.841401772721762	11.013355001018535	10.826260348219833	11.352115338557908	11.007922190628944	11.168998848239967	8.907336572038387	9.846201138039609	10.05661406053265	0.5107135658361468	-1.93407	-0.00543281	-1.16715	0.3427385000201344	-0.769646
Mutant_23HA	GHAIPRR	GGACACGCCATCCCACGGCGC	0.19843909479060842	-1.00839	156	204	138	202	188	157	56	118	88	10.725990078683294	10.541392359413559	10.19375535488861	10.743829853716372	10.81441880489288	10.498206418748037	8.784222407101131	9.821980157210266	9.829776042391924	0.017839775033078098	-1.94177	0.27302644547932076	-0.719412	0.30445106385942644	-0.363979
Mutant_23HC	GHCIPRR	GGACACTGCATCCCACGGCGC	0.0910743	-1.08189	150	191	249	208	196	190	115	82	86	10.669440621299252	10.446461732413681	11.044683599604413	10.78603382015198	10.874507097241766	10.7733	9.820677699179576	9.297588708340179	9.796646045906291	0.11659319885272801	-0.848763	0.4280453648280851	-1.14887	-0.271416	-1.24804
Mutant_23HD	GHDIPRR	GGACACGACATCCCACGGCGC	0.1398730602468401	-0.897789	148	186	160	175	199	152	100	108	68	10.650087267126986	10.408219508080133	10.406989607353013	10.536959280098415	10.896410288787617	10.451545994414621	9.61928	9.694372186756707	9.458273460434189	-0.113128	-1.0308	0.4881907807074839	-0.713847	0.044556387061607694	-0.948716
Mutant_23HE	GHEIPRR	GGACACGAGATCCCACGGCGC	0.120326	-1.19361	131	226	210	176	178	229	130	59	73	10.474173406517394	10.689051741508324	10.799054014534523	10.545174269663143	10.735608391518547	11.042475809082548	9.997371370674085	8.823573187735686	9.560494696669648	0.0710009	-0.476802	0.046556650010222356	-1.86548	0.24342179454802526	-1.23856
Mutant_23HF	GHFIPRR	GGACACTTCATCCCACGGCGC	0.021390600368684787	-1.53265	97	78	86	98	77	81	24	30	40	10.041018704799413	9.15593	9.512240283993522	9.701220764761063	9.527770926492405	9.544371266360072	7.566186538254056	7.850895614082991	8.69417	-0.339798	-2.47483	0.3718387587778551	-1.30504	0.032131	-0.818067
Mutant_23HG	GHGIPRR	GGACACGGGATCCCACGGCGC	0.1162947795563009	-1.31325	120	203	210	162	178	203	63	95	60	10.34773396818637	10.53430770335453	10.799054014534523	10.425676091401579	10.735608391518547	10.8687	8.95378	9.509578558667211	9.277974646012634	0.0779421	-1.39395	0.20130068816401625	-1.02473	0.0696415	-1.52108
Mutant_23HH	GHHIPRR	GGACACCACATCCCACGGCGC	0.0633978	-0.888311	112	145	112	123	143	106	64	69	70	10.24827737274696	10.049269951219182	9.892871750808087	10.028673132983613	10.419953375934973	9.93199	8.976458382958068	9.048993028184377	9.50004	-0.219604	-1.27182	0.3706834247157911	-1.00028	0.0391142	-0.392837
Mutant_23HI	GHIIPRR	GGACACATCATTCCACGGCGC	-0.0397867	-1.87619	179	226	176	200	160	184	52	62	48	10.924294185748295	10.689051741508324	10.544396530384324	10.729482973881286	10.58189824133212	10.727001250721043	8.677558900665387	8.894972361371064	8.956627420457183	-0.194811	-2.24674	-0.107154	-1.79408	0.1826047203367196	-1.58777
Mutant_23HK	GHKIPRR	GGACACAAGATCCCACGGCGC	0.39118132855080684	-0.852224	105	149	191	186	178	183	81	98	69	10.155247042132729	10.088492828746592	10.662317870809247	10.624849551582319	10.735608391518547	10.719143784240122	9.315707148834013	9.554372203127045	9.479305352054368	0.46960250944959014	-0.83954	0.6471155627719547	-0.534121	0.0568259	-1.18301
Mutant_23HL	GHLIPRR	GGACACCTGATCCCACGGCGC	0.5305611183429312	-1.10731	129	191	175	235	208	239	67	102	68	10.451993384730766	10.446461732413681	10.53618154379467	10.962017170353667	10.960192636309916	11.104110209304329	9.042419323506651	9.612012453312518	9.458273460434189	0.5100237856229004	-1.40957	0.513731	-0.834449	0.5679286655096583	-1.07791
Mutant_23HM	GHMIPRR	GGACACATGATCCCACGGCGC	0.24690804755033527	-1.53886	156	230	166	213	199	211	55	88	54	10.725990078683294	10.71434763213052	10.46006253707255	10.820284542258376	10.896410288787617	10.924429559491378	8.758286694663093	9.399312002715554	9.12623	0.0942945	-1.9677	0.18206265665709687	-1.31504	0.464367	-1.33383
Mutant_23HN	GHNIPRR	GGACACAACATCCCACGGCGC	0.204326	-0.816484	135	232	178	175	220	199	83	134	99	10.517535950616894	10.7268	10.560687488295871	10.536959280098415	11.041073132128957	10.839999753895267	9.350842023199409	10.005235968096388	9.99952	0.019423329481520923	-1.16669	0.31424195830205726	-0.721595	0.2793122655993958	-0.561163
Mutant_23HP	GHPIPRR	GGACACCCAATCCCTCGGCGC	0.0718059	-1.31527	171	222	202	208	184	209	84	84	76	10.85836565482326	10.663304390853702	10.74305204741874	10.78603382015198	10.783409325321335	10.910696606427418	9.368093711025992	9.332299540613334	9.61852	-0.0723318	-1.49027	0.12010493446763348	-1.331	0.16764455900867858	-1.12453
Mutant_23HQ	GHQIPRR	GGACACCAGATCCCACGGCGC	0.1476441614093217	-1.3414	139	259	170	253	158	187	46	119	74	10.559633103880486	10.885569719329915	10.494389942994601	11.068442342214757	10.563762809150694	10.750320099067517	8.501140646790677	9.834141476889442	9.580097683728301	0.5088092383342708	-2.05849	-0.321807	-1.05143	0.2559301560729157	-0.914292
Mutant_23HR	GHRIPRR	GGACACCGGATCCCACGCCGG	0.0939294	-0.81776	291	403	311	351	328	346	229	188	167	11.625067990790521	11.523124945432153	11.365316279004297	11.540588406939657	11.61703996598148	11.637668934220686	10.813597025956177	10.49333236016048	10.753298579169275	-0.0844796	-0.811471	0.093915	-1.02979	0.2723526552163893	-0.612018
Mutant_23HT	GHTIPRR	GGACACACCATCCCACGGCGC	0.050861	-1.41931	131	194	142	187	132	146	43	59	80	10.474173406517394	10.468929758417781	10.23494331795041	10.632580314566782	10.304563911432714	10.393485378570215	8.404121216624016	8.823573187735686	9.692431041991139	0.15840690804938795	-2.07005	-0.164366	-1.64536	0.15854206061980491	-0.542512
Mutant_23HV	GHVIPRR	GGACACGTGATCCCACGGCGC	0.0928887	-1.17403	160	268	207	201	188	256	89	104	90	10.762494659935848	10.93482501248295	10.778307189405684	10.736674247792417	10.81441880489288	11.203199878225922	9.451387061239007	9.639991374892352	9.86216	-0.0258204	-1.31111	-0.120406	-1.29483	0.424893	-0.916145
Mutant_23HW	GHWIPRR	GGACACTGGATCCCACGGCGC	0.1250270857462373	-1.57339	137	188	188	140	191	211	38	100	52	10.538738068658622	10.423638254277114	10.639492100009338	10.215273922895669	10.83724619779674	10.924429559491378	8.226344228176327	9.583480172964844	9.07188	-0.323464	-2.31239	0.4136079435196258	-0.840158	0.2849374594820393	-1.56761
Mutant_23HY	GHYIPRR	GGACACTACATCCCACGGCGC	0.014875203825477357	-1.48322	186	266	198	257	193	183	48	107	94	10.979609279771758	10.92402379882732	10.714214190108079	11.09106286061186	10.852266235331607	10.719143784240122	8.562375274817217	9.680967944888819	9.924832081207544	0.11145358084010226	-2.41723	-0.0717576	-1.24306	0.00492959	-0.789382
Mutant_23IA	GIAIPRR	GGAATCGCCATTCCACGGCGC	0.0637263	-1.22174	185	274	182	180	177	297	98	100	80	10.971835791164262	10.966751766331006	10.59272770413723	10.577574291220673	10.727485290992963	11.417434526506769	9.590174210196512	9.583480172964844	9.692431041991139	-0.394261	-1.38166	-0.239266	-1.38327	0.8247068223695386	-0.900297
Mutant_23IC	GICIPRR	GGAATCTGCATTCCACGGCGC	-0.0803199	-1.06681	173	303	206	217	192	197	118	118	91	10.875132383651154	11.111824671615063	10.771324746702106	10.847111446707979	10.844775763358738	10.825434943272505	9.857790137281397	9.821980157210266	9.87809	-0.0280209	-1.01734	-0.267049	-1.28984	0.0541102	-0.893238
Mutant_23ID	GIDIPRR	GGAATCGACATTCCACGGCGC	0.47944664550256927	-0.883202	112	217	168	201	227	218	96	85	86	10.24827737274696	10.630460254747996	10.477328335674688	10.736674247792417	11.086240792615442	10.971490859269494	9.560465860761528	9.349346723570497	9.796646045906291	0.48839687504545637	-0.687812	0.45578053786744555	-1.28111	0.49416252359480595	-0.680682
Mutant_23IE	GIEIPRR	GGAATCGAGATTCCACGGCGC	0.22859632340295674	-1.21825	173	228	170	197	205	240	97	87	68	10.875132383651154	10.701755127666907	10.494389942994601	10.707691543477438	10.939243614934417	11.110131266109677	9.575396504379906	9.382848437007759	9.458273460434189	-0.167441	-1.29974	0.2374884872675107	-1.31891	0.6157413231150759	-1.03612
Mutant_23IF	GIFIPRR	GGAATCTTCATTCCACGGCGC	0.1912650035511619	-1.15747	149	245	243	243	237	206	96	88	102	10.659796396455164	10.80544294660216	11.009511034184106	11.010288917040306	11.148407555424647	10.889848915429962	9.560465860761528	9.399312002715554	10.042552156293542	0.35049252058514213	-1.09933	0.3429646088224878	-1.40613	-0.119662	-0.966959
Mutant_23IG	GIGIPRR	GGAATCGGGATTCCACGGCGC	-0.0523306	-1.49936	147	268	237	202	196	190	55	93	87	10.640312353793414	10.93482501248295	10.973459496131163	10.743829853716372	10.874507097241766	10.7733	8.758286694663093	9.47892	9.813306141563995	0.10351749992295822	-1.88203	-0.0603179	-1.4559	-0.200191	-1.16015
Mutant_23IH	GIHIPRR	GGAATCCACATTCCACGGCGC	0.11531927091194365	-1.17614	154	263	181	232	186	194	87	82	96	10.707385462611407	10.907668822550628	10.584784112408606	10.943490571043757	10.798997378739418	10.803308260523297	9.418644498713093	9.297588708340179	9.955174808377688	0.23610510843234955	-1.28874	-0.108671	-1.61008	0.21852414811469068	-0.629609
Mutant_23II	GIIIPRR	GGAATCATTATTCCACGGCGC	0.24461651366358042	-0.9566	124	206	184	196	181	198	103	99	68	10.395003968848384	10.555458146019525	10.608484865474006	10.70035396944128	10.7597	10.832735728491075	9.661874029464826	9.568999597490892	9.458273460434189	0.3053500005928971	-0.73313	0.20424867738077523	-0.986459	0.22425086301706898	-1.15021
Mutant_23IK	GIKIPRR	GGAATCAAGATTCCACGGCGC	0.4165851720218641	-1.28433	133	190	206	243	211	217	56	99	70	10.49601758890194	10.438893954248416	10.771324746702106	11.010288917040306	10.980841810885199	10.96486107799255	8.784222407101131	9.568999597490892	9.50004	0.5142713281383653	-1.7118	0.5419478566367832	-0.869894	0.1935363312904439	-1.27129
Mutant_23IL	GILIPRR	GGAATCCTGATTCCACGGCGC	-0.0978513	-1.41452	199	296	220	207	185	248	81	82	111	11.077028414660958	11.078119470279137	10.86613140442755	10.779085006662525	10.791224405182682	11.157415926954517	9.315707148834013	9.297588708340179	10.164431762850377	-0.297943	-1.76132	-0.286895	-1.78053	0.2912845225269667	-0.7017
Mutant_23IM	GIMIPRR	GGAATCATGATTCCACGGCGC	0.11488564085681337	-1.2317	180	273	258	240	247	244	85	97	128	10.93232738039809	10.961479464815175	11.095885098674778	10.99237575195311	11.208005805942916	11.133967308562458	9.385141539225252	9.539594982151664	10.369848925990725	0.0600484	-1.54719	0.24652634112774052	-1.42188	0.0380822	-0.726036
Mutant_23IN	GINIPRR	GGAATCAACATTCCACGGCGC	0.028411992790588887	-1.27054	189	280	196	255	182	213	70	125	91	11.002681552077721	10.997987253148283	10.699576177032327	11.07979693533322	10.767651004482957	10.93803302081392	9.1055	9.905032130768745	9.87809	0.0771154	-1.89719	-0.230336	-1.09296	0.23845684378159326	-0.821489
Mutant_23IP	GIPIPRR	GGAATCCCAATTCCTCGGCGC	0.051936898387555885	-1.3224	176	241	222	225	179	234	74	137	64	10.899922681504775	10.781707723734568	10.879180593856596	10.899313558360463	10.74368601085483	11.073622125043313	9.185524653326956	10.037148120609753	9.370938796520932	-0.000609123	-1.7144	-0.0380217	-0.74456	0.19444153118671714	-1.50824
Mutant_23IQ	GIQIPRR	GGAATCCAGATTCCACGGCGC	-0.0376472	-1.08195	180	294	287	244	206	251	123	118	119	10.93232738039809	11.068342989010013	11.249498164990191	11.016210884457989	10.946260475905492	11.174755621224389	9.917598387241886	9.821980157210266	10.264749145267498	0.0838835	-1.01473	-0.122083	-1.24636	-0.0747425	-0.984749
Mutant_23IR	GIRIPRR	GGAATCCGGATTCCACGCCGG	0.28786139399436966	-1.53083	283	369	302	377	348	393	98	141	102	11.584863802371112	11.396011089215122	11.322966545156623	11.643648499763865	11.702405060382263	11.821372058579838	9.590174210196512	10.078628437253013	10.042552156293542	0.058784697392752605	-1.99469	0.3063939711671413	-1.31738	0.49840551342321504	-1.28041
Mutant_23IT	GITIPRR	GGAATCACCATTCCACGGCGC	0.14070601780614092	-1.46932	150	206	208	207	178	210	58	77	73	10.669440621299252	10.555458146019525	10.785256000766486	10.779085006662525	10.735608391518547	10.917579423322614	8.834735636009926	9.206972104522922	9.560494696669648	0.10964438536327314	-1.8347	0.18015024549902137	-1.34849	0.13232342255612828	-1.22476
Mutant_23IV	GIVIPRR	GGAATCGTGATTCCACGGCGC	0.0610197	-1.50497	153	215	187	195	165	195	60	68	71	10.697992404076162	10.617110337876055	10.63180254466089	10.69297888550865	10.6263	10.810721591891586	8.883539907309807	9.027971466229724	9.52047	-0.00501352	-1.81445	0.0091535	-1.58914	0.1789190472306963	-1.11133
Mutant_23IW	GIWIPRR	GGAATCTGGATTCCACGGCGC	0.0937215	-1.24585	115	225	186	178	164	180	66	95	62	10.286381558541086	10.682657854194053	10.624071784311107	10.561465233424618	10.617499193522507	10.69531130615453	9.02077	9.509578558667211	9.325205392870993	0.2750836748835326	-1.26562	-0.0651587	-1.17308	0.0712395	-1.29887
Mutant_23IY	GIYIPRR	GGAATCTACATTCCACGGCGC	0.16038567664309808	-1.90465	183	231	189	209	223	215	67	37	66	10.956162019491007	10.720602905340844	10.64714088727454	10.792949324700606	11.060604107708322	10.951509409626757	9.042419323506651	8.152275631828552	9.415266886552175	-0.163213	-1.91374	0.34000120236747833	-2.56833	0.3043685223522168	-1.23187
Mutant_23KA	GKAIPRR	GGAAAGGCCATCCCACGGCGC	0.1911348144016157	-0.714981	98	165	142	136	166	136	66	101	84	10.05580173330632	10.235518026128794	10.23494331795041	10.173489440474956	10.634975556246035	10.29120252386938	9.02077	9.597816847601242	9.76274	0.11768770716863663	-1.03504	0.3994575301172407	-0.637701	0.0562592	-0.472206
Mutant_23KC	GKCIPRR	GGAAAGTGCATCCCACGGCGC	0.14796904520030196	-1.50844	188	266	215	261	199	253	90	81	69	10.995031719597536	10.92402379882732	10.832982515616074	11.11333417230663	10.896410288787617	11.18620070854759	9.467483829291973	9.279915009587176	9.479305352054368	0.11830245270909323	-1.52755	-0.0276135	-1.64411	0.35321819293151613	-1.35368
Mutant_23KD	GKDIPRR	GGAAAGGACATCCCACGGCGC	0.3467549428179921	-0.920465	154	158	188	234	178	203	90	86	94	10.707385462611407	10.173029576378406	10.639492100009338	10.955868034110381	10.735608391518547	10.8687	9.467483829291973	9.366194823604113	9.924832081207544	0.24848257149897357	-1.2399	0.5625788151401405	-0.806835	0.22920344181486207	-0.71466
Mutant_23KE	GKEIPRR	GGAAAGGAGATCCCACGGCGC	0.0588182	-1.24291	130	153	126	139	113	162	62	67	49	10.463126019715421	10.12667750846627	10.062628133343848	10.204940709484667	10.080540549806232	10.543404886325291	8.930747081375893	9.006639063477122	8.986315502184054	-0.258185	-1.53238	-0.046137	-1.12004	0.48077675298144307	-1.07631
Mutant_23KF	GKFIPRR	GGAAAGTTCATCCCACGGCGC	-0.0302801	-1.36468	167	211	200	223	136	196	76	78	75	10.824236045630602	10.590034090281463	10.728705172120677	10.886439041580758	10.347599081368692	10.818097024298169	9.223933595929765	9.22556	9.599437876986247	0.062202995950155326	-1.6003	-0.242435	-1.36448	0.0893919	-1.12927
Mutant_23KG	GKGIPRR	GGAAAGGGGATCCCACGGCGC	0.0958793	-1.5392	139	210	182	156	177	211	45	69	75	10.559633103880486	10.583184876179063	10.59272770413723	10.371268649050863	10.727485290992963	10.924429559491378	8.46952	9.048993028184377	9.599437876986247	-0.188364	-2.09011	0.1443	-1.53419	0.3317018553541473	-0.99329
Mutant_23KH	GKHIPRR	GGAAAGCACATCCCACGGCGC	-0.32208	-1.09331	160	203	180	159	131	129	75	103	84	10.762494659935848	10.53430770335453	10.57679654037191	10.39872883419629	10.2936	10.215029413984421	9.20486	9.626069739228605	9.76274	-0.363766	-1.55764	-0.240706	-0.908238	-0.361767	-0.814059
Mutant_23KI	GKIIPRR	GGAAAGATCATTCCACGGCGC	0.0958181	-1.33731	139	254	185	200	207	173	62	105	67	10.559633103880486	10.85746112996638	10.616299374980269	10.729482973881286	10.953243373967142	10.63812164305432	8.930747081375893	9.653779953302255	9.436930420190015	0.16984987000079954	-1.62889	0.0957822	-1.20368	0.021822268074052076	-1.17937
Mutant_23KK	GKKIPRR	GGAAAGAAGATCCCACGGCGC	0.22414044126138144	-1.04344	133	229	174	174	193	226	101	68	95	10.49601758890194	10.70806511899991	10.527919511455648	10.528697244750147	10.852266235331607	11.02346006305989	9.633620251662917	9.027971466229724	9.940083214260302	0.0326797	-0.862397	0.14420111633169697	-1.68009	0.4955405516042415	-0.587836
Mutant_23KL	GKLIPRR	GGAAAGCTGATCCCACGGCGC	0.038264	-1.08203	141	229	211	203	154	212	99	99	79	10.580229824758876	10.70806511899991	10.805903848030612	10.750950143726797	10.526793358816354	10.931247323814404	9.604802079619551	9.568999597490892	9.674305766770807	0.1707203189679216	-0.975428	-0.181272	-1.13907	0.1253434757837919	-1.1316
Mutant_23KM	GKMIPRR	GGAAAGATGATCCCACGGCGC	0.1265358965614555	-1.16777	162	270	212	232	261	179	97	101	90	10.780406314782367	10.945545959847587	10.812721312534844	10.943490571043757	11.287511857877032	10.687278847928376	9.575396504379906	9.597816847601242	9.86216	0.16308425626139034	-1.20501	0.34196589802944466	-1.34773	-0.125442	-0.950559
Mutant_23KN	GKNIPRR	GGAAAGAACATCCCACGGCGC	-0.135837	-1.35421	161	183	193	204	125	151	85	56	77	10.771478284754757	10.3848	10.67733685494096	10.758035464710028	10.226017957503256	10.442	9.385141539225252	8.748455637989748	9.63736	-0.0134428	-1.38634	-0.15876	-1.63632	-0.235307	-1.03998
Mutant_23KP	GKPIPRR	GGAAAGCCAATCCCTCGGCGC	0.13030463732248224	-0.905722	150	188	174	185	186	168	83	101	96	10.669440621299252	10.423638254277114	10.527919511455648	10.617077139588332	10.798997378739418	10.59583778067171	9.350842023199409	9.597816847601242	9.955174808377688	-0.0523635	-1.3186	0.3753591244623049	-0.825821	0.0679183	-0.572745
Mutant_23KQ	GKQIPRR	GGAAAGCAGATCCCACGGCGC	0.0489425	-1.21263	132	244	160	174	143	206	68	80	82	10.485136840797821	10.799545649023509	10.406989607353013	10.528697244750147	10.419953375934973	10.889848915429962	9.063752736684041	9.262022111568648	9.728012422776914	0.0435604	-1.42138	-0.379592	-1.53752	0.4828593080769483	-0.678977
Mutant_23KR	GKRIPRR	GGAAAGCGGATCCCACGCCGG	0.25197057709305604	-1.03528	217	299	282	290	302	317	140	156	105	11.20189963063502	11.092661083404678	11.2242	11.26527214230116	11.497932242585584	11.511421157631023	10.104185753122291	10.224351014239586	10.084333247633527	0.0633725	-1.09771	0.4052711591809057	-0.86831	0.2872680604321225	-1.13982
Mutant_23KT	GKTIPRR	GGAAAGACCATCCCACGGCGC	-0.063652	-1.30024	99	139	145	89	120	147	61	38	62	10.070434818009618	9.988360705925485	10.26508051956881	9.562419595233921	10.167174458496582	10.403325868146567	8.907336572038387	8.190616325662997	9.325205392870993	-0.508015	-1.1631	0.17881375257109688	-1.79774	0.1382453485777564	-0.939875
Mutant_23KV	GKVIPRR	GGAAAGGTGATCCCACGGCGC	0.0439858	-1.32215	173	272	252	236	229	216	88	92	101	10.875132383651154	10.956187825081242	11.061953460570576	10.96814020859836	11.098890298081649	10.958200689417259	9.435108666237747	9.46335	10.028351840910098	0.0930078	-1.44002	0.14270247300040673	-1.49284	-0.103753	-1.0336
Mutant_23KW	GKWIPRR	GGAAAGTGGATCCCACGGCGC	0.2541949848923834	-1.23601	151	244	184	212	250	195	104	84	64	10.679020803659036	10.799545649023509	10.608484865474006	10.813499140234239	11.225415540707877	10.810721591891586	9.675796095450307	9.332299540613334	9.370938796520932	0.13447833657520292	-1.00322	0.42586989168436773	-1.46725	0.2022367264175795	-1.23755
Mutant_23KY	GKYIPRR	GGAAAGTACATCCCACGGCGC	0.010054234602938786	-1.26383	168	194	178	198	151	178	76	108	55	10.832844439558563	10.468929758417781	10.560687488295871	10.714991987240062	10.498430985771673	10.679201417069297	9.223933595929765	9.694372186756707	9.152655016201196	-0.117852	-1.60891	0.029501227353891935	-0.774558	0.11851392877342626	-1.40803
Mutant_23LA	GLAIPRR	GGACTGGCCATCCCACGGCGC	0.00140687	-1.36128	137	201	166	195	165	128	72	64	63	10.538738068658622	10.520033157104459	10.46006253707255	10.69297888550865	10.6263	10.203811641280177	9.14607	8.940681343276703	9.348253305605258	0.15424081685002733	-1.39267	0.10623068052644058	-1.57935	-0.256251	-1.11181
Mutant_23LC	GLCIPRR	GGACTGTGCATCCCACGGCGC	0.0654456	-1.30652	178	274	215	244	202	219	78	126	76	10.916216010195818	10.966751766331006	10.832982515616074	11.016210884457989	10.917985910129675	10.978090313268691	9.261346437269255	9.916515827140618	9.61852	0.0999949	-1.65487	-0.0487659	-1.05024	0.14510779765261717	-1.21446
Mutant_23LD	GLDIPRR	GGACTGGACATCCCACGGCGC	-0.00649338	-1.75197	156	228	169	167	220	145	50	72	47	10.725990078683294	10.701755127666907	10.485884360945912	10.46949897651363	11.041073132128957	10.383577306687185	8.621116303709854	9.110280081685325	8.926315552262146	-0.256491	-2.10487	0.33931800446205074	-1.59148	-0.102307	-1.55957
Mutant_23LE	GLEIPRR	GGACTGGAGATCCCACGGCGC	0.014645307727258583	-1.17808	148	244	190	220	174	166	76	112	75	10.650087267126986	10.799545649023509	10.654749336461908	10.866909247848264	10.7028	10.578571020532815	9.223933595929765	9.74678	9.599437876986247	0.2168219807212779	-1.42615	-0.0967077	-1.05277	-0.0761783	-1.05531
Mutant_23LF	GLFIPRR	GGACTGTTCATCCCACGGCGC	-0.0380136	-1.22035	193	285	246	224	230	218	107	98	110	11.03288159235056	11.023509969335489	11.027204501597776	10.89289066134183	11.105173701046285	10.971490859269494	9.716773908209666	9.554372203127045	10.151387038315768	-0.139991	-1.31611	0.0816637	-1.46914	-0.0557136	-0.875817
Mutant_23LG	GLGIPRR	GGACTGGGGATCCCACGGCGC	0.4494952122483233	-1.05705	121	214	127	194	174	223	77	70	73	10.359697460039108	10.610388767001304	10.074022274292844	10.68556590620473	10.7028	11.004190324460396	9.242761289758237	9.069712678100968	9.560494696669648	0.3258684461656216	-1.11694	0.0924491	-1.54068	0.930168	-0.513528
Mutant_23LH	GLHIPRR	GGACTGCACATCCCACGGCGC	0.21774553898334817	-1.16491	175	255	219	239	233	248	78	107	112	10.891706489216595	10.863126830660482	10.859562279883926	10.986354927391627	11.123861362364904	11.157415926954517	9.261346437269255	9.680967944888819	10.177359594255542	0.0946484	-1.63036	0.26073453170442207	-1.18216	0.2978536470705908	-0.682203
Mutant_23LI	GLIIPRR	GGACTGATCATTCCACGGCGC	0.21257972106995027	-1.30206	167	242	220	220	250	226	116	95	58	10.824236045630602	10.787678238348027	10.86613140442755	10.866909247848264	11.225415540707877	11.02346006305989	9.83315	9.509578558667211	9.229145179345421	0.0426732	-0.991081	0.4377373023598494	-1.2781	0.15732865863233947	-1.63699
Mutant_23LK	GLKIPRR	GGACTGAAGATCCCACGGCGC	-0.0603051	-1.25616	143	247	185	167	195	159	61	121	70	10.600536629486488	10.817165711695688	10.616299374980269	10.46949897651363	10.867131507695365	10.516456078303472	8.907336572038387	9.85816	9.50004	-0.131038	-1.6932	0.0499658	-0.959005	-0.0998433	-1.11626
Mutant_23LL	GLLIPRR	GGACTGCTGATCCCACGGCGC	0.2960355636903304	-0.991102	170	217	193	225	223	236	124	83	95	10.849908647284964	10.630460254747996	10.67733685494096	10.899313558360463	11.060604107708322	11.085894781976126	9.92927	9.315048513552739	9.940083214260302	0.0494049	-0.92064	0.43014385296032565	-1.31541	0.4085579270351669	-0.737254
Mutant_23LM	GLMIPRR	GGACTGATGATCCCACGGCGC	0.34878028608260553	-0.965477	122	190	188	205	218	181	87	93	78	10.371562560454391	10.438893954248416	10.639492100009338	10.765086158466488	11.027904024729853	10.70329928976362	9.418644498713093	9.47892	9.655949874530759	0.3935235980120968	-0.952918	0.5890100704814376	-0.95997	0.0638072	-0.983542
Mutant_23LN	GLNIPRR	GGACTGAACATCCCACGGCGC	0.30536769226536303	-1.29366	158	265	192	213	256	250	96	125	49	10.744357825874111	10.918592714784923	10.669846906928019	10.820284542258376	11.259617133884799	11.168998848239967	9.560465860761528	9.905032130768745	8.986315502184054	0.0759267	-1.18389	0.3410244190998757	-1.01356	0.49915194131194873	-1.68353
Mutant_23LP	GLPIPRR	GGACTGCCAATCCCTCGGCGC	0.0555011	-1.48604	213	249	255	230	242	245	112	74	80	11.175069519675775	10.828793989520944	11.079019034724704	10.931005997115609	11.17851441194607	11.139865289703943	9.782585302248949	9.14974	9.692431041991139	-0.244064	-1.39248	0.3497204224251256	-1.67906	0.060846254979239234	-1.38659
Mutant_23LQ	GLQIPRR	GGACTGCAGATCCCACGGCGC	-0.0607847	-1.53911	221	282	279	258	216	247	71	112	96	11.228239872570988	11.008250585583433	11.208729541239213	11.096663003463465	11.014613599758185	11.15158940532663	9.125923096730494	9.74678	9.955174808377688	-0.131577	-2.10232	0.00636301	-1.26147	-0.0571401	-1.25355
Mutant_23LR	GLRIPRR	GGACTGCGGATCCCACGCCGG	-0.0135594	-1.50869	228	390	303	339	259	268	102	103	120	11.273208864291536	11.47583557037238	11.32773393073151	11.490419792905778	11.27641860580713	11.269261670239391	9.647816304799976	9.626069739228605	10.276812205254972	0.21721092861424118	-1.62539	-0.199417	-1.84977	-0.0584723	-1.05092
Mutant_23LT	GLTIPRR	GGACTGACCATCCCACGGCGC	0.10452583546893084	-0.814342	126	204	195	158	178	199	113	110	80	10.418070574928612	10.541392359413559	10.69220109549752	10.38963339083267	10.735608391518547	10.839999753895267	9.79539	9.720812737470032	9.692431041991139	-0.0284372	-0.622676	0.19421603210498795	-0.82058	0.14779865839774686	-0.99977
Mutant_23LV	GLVIPRR	GGACTGGTGATCCCACGGCGC	0.1536986376085867	-1.40191	187	242	177	253	171	229	74	79	80	10.98734110786161	10.787678238348027	10.55256500396926	11.068442342214757	10.677762111707352	11.042475809082548	9.185524653326956	9.243904508661297	9.692431041991139	0.0811012	-1.80182	-0.109916	-1.54377	0.4899108051132881	-0.860134
Mutant_23LW	GLWIPRR	GGACTGTGGATCCCACGGCGC	-0.101318	-1.35628	181	248	256	198	204	207	76	117	83	10.940316092298055	10.822991566223479	11.084662992804747	10.714991987240062	10.93219245906593	10.896831672639113	9.223933595929765	9.809715450533023	9.745479353180977	-0.225324	-1.71638	0.10920089284245194	-1.01328	-0.187831	-1.33918
Mutant_23LY	GLYIPRR	GGACTGTACATCCCACGGCGC	-0.00907934	-1.45469	171	224	214	173	184	227	48	95	94	10.85836565482326	10.676235503585438	10.826260348219833	10.520387621667526	10.783409325321335	11.029826534723297	8.562375274817217	9.509578558667211	9.924832081207544	-0.337978	-2.29599	0.10717382173589662	-1.16666	0.2035661865034637	-0.901428
Mutant_23MA	GMAIPRR	GGAATGGCCATCCCACGGCGC	0.3554085160154372	-1.02649	103	131	136	153	129	175	84	58	48	10.127526617377852	9.902929367664976	10.172711854295338	10.34327562978017	10.271423576398622	10.654694181205686	9.368093711025992	8.798966034226911	8.956627420457183	0.21574901240231803	-0.759433	0.3684942087336456	-1.10396	0.48198232691034804	-1.21608
Mutant_23MC	GMCIPRR	GGAATGTGCATCCCACGGCGC	0.0425854	-1.32358	163	210	207	194	150	239	56	126	69	10.789279433880937	10.583184876179063	10.778307189405684	10.68556590620473	10.488851585686989	11.104110209304329	8.784222407101131	9.916515827140618	9.479305352054368	-0.103714	-2.00506	-0.0943333	-0.666669	0.325803	-1.299
Mutant_23MD	GMDIPRR	GGAATGGACATCCCACGGCGC	0.0990654	-1.14614	178	238	182	185	215	214	109	105	67	10.916216010195818	10.763646480801393	10.59272770413723	10.617077139588332	11.007922190628944	10.944786950735296	9.743459787770098	9.653779953302255	9.436930420190015	-0.299139	-1.17276	0.24427570982755142	-1.10987	0.3520592465980652	-1.1558
Mutant_23ME	GMEIPRR	GGAATGGAGATCCCACGGCGC	0.0018829	-1.24573	169	269	201	203	204	199	67	151	73	10.841401772721762	10.940195444822908	10.735896443752017	10.750950143726797	10.93219245906593	10.839999753895267	9.042419323506651	10.177393467086906	9.560494696669648	-0.0904516	-1.79898	-0.00800299	-0.762802	0.10410331014325003	-1.1754
Mutant_23MF	GMFIPRR	GGAATGTTCATCCCACGGCGC	-0.0357765	-1.44891	213	296	220	243	200	238	121	88	69	11.175069519675775	11.078119470279137	10.86613140442755	11.010288917040306	10.903638073603556	11.0981	9.893971775076887	9.399312002715554	9.479305352054368	-0.164781	-1.2811	-0.174481	-1.67881	0.23193251396924985	-1.38683
Mutant_23MG	GMGIPRR	GGAATGGGGATCCCACGGCGC	0.0981531	-1.52474	131	224	190	189	165	197	49	97	53	10.474173406517394	10.676235503585438	10.654749336461908	10.647918662366207	10.6263	10.825434943272505	8.592044732392456	9.539594982151664	9.099311408471733	0.17374525584881262	-1.88213	-0.0499717	-1.13664	0.17068560681059708	-1.55544
Mutant_23MH	GMHIPRR	GGAATGCACATCCCACGGCGC	0.13503010938492288	-1.34224	157	297	166	247	156	239	64	123	65	10.735203183322751	11.082982978610826	10.46006253707255	11.033832318093367	10.5454	11.104110209304329	8.976458382958068	9.881786818628385	9.393273087345545	0.29862913477061603	-1.75874	-0.537586	-1.2012	0.6440476722317783	-1.06679
Mutant_23MI	GMIIPRR	GGAATGATCATTCCACGGCGC	0.22073669451264463	-1.71095	131	269	220	272	193	210	66	36	100	10.474173406517394	10.940195444822908	10.86613140442755	11.172864680651566	10.852266235331607	10.917579423322614	9.02077	8.11289	10.014010362515023	0.6986912741341715	-1.45341	-0.0879292	-2.82731	0.051448018895063896	-0.852121
Mutant_23MK	GMKIPRR	GGAATGAAGATCCCACGGCGC	0.10668040173080169	-1.506	152	230	173	207	226	145	87	46	71	10.68853778847513	10.71434763213052	10.519609891417039	10.779085006662525	11.079874203865385	10.383577306687185	9.418644498713093	8.465391725501165	9.52047	0.0905472	-1.26989	0.3655265717348648	-2.24896	-0.136033	-0.999139
Mutant_23ML	GMLIPRR	GGAATGCTGATCCCACGGCGC	0.1339537451881636	-1.02426	159	268	194	206	237	201	101	122	86	10.753454743608033	10.93482501248295	10.68478811861613	10.772102561809643	11.148407555424647	10.854418993037314	9.633620251662917	9.870022185108551	9.796646045906291	0.018647818201609212	-1.11983	0.21358254294169754	-1.0648	0.16963087442118407	-0.888142
Mutant_23MM	GMMIPRR	GGAATGATGATCCCACGGCGC	0.11715144588068564	-1.09657	152	197	216	194	194	197	71	121	83	10.68853778847513	10.491053234319228	10.83967350660897	10.68556590620473	10.85971801756815	10.825434943272505	9.125923096730494	9.85816	9.745479353180977	-0.00297188	-1.56261	0.3686647832489225	-0.632892	-0.0142386	-1.09419
Mutant_23MN	GMNIPRR	GGAATGAACATCCCACGGCGC	0.30915640636984837	-0.696587	116	203	133	178	146	206	82	110	88	10.298862543886628	10.53430770335453	10.140559642014399	10.561465233424618	10.449884959510522	10.889848915429962	9.333381541129912	9.720812737470032	9.829776042391924	0.2626026895379905	-0.965481	-0.0844227	-0.813495	0.7492892734155632	-0.310784
Mutant_23MP	GMPIPRR	GGAATGCCAATCCCTCGGCGC	0.28317480049249255	-1.49559	149	215	210	230	238	199	74	59	74	10.659796396455164	10.617110337876055	10.799054014534523	10.931005997115609	11.154479399332343	10.839999753895267	9.185524653326956	8.823573187735686	9.580097683728301	0.27120960066044475	-1.47427	0.5373690614562889	-1.79354	0.0409457	-1.21896
Mutant_23MQ	GMQIPRR	GGAATGCAGATCCCACGGCGC	0.12584472230013985	-1.23243	167	212	204	224	195	193	76	84	94	10.824236045630602	10.596850941231834	10.757257653964283	10.89289066134183	10.867131507695365	10.795856638689942	9.223933595929765	9.332299540613334	9.924832081207544	0.0686546	-1.6003	0.2702805664635317	-1.26455	0.038599	-0.832426
Mutant_23MR	GMRIPRR	GGAATGCGGATCCCACGCCGG	0.13494887107742848	-1.33513	196	287	255	246	272	255	73	109	121	11.055123859867502	11.033593957302983	11.079019034724704	11.027982389054348	11.347045361410816	11.197555714662311	9.165929787850764	9.707653033900746	10.288775236069222	-0.0271415	-1.88919	0.31345140410783223	-1.32594	0.1185366799376073	-0.790244
Mutant_23MT	GMTIPRR	GGAATGACCATCCCACGGCGC	0.11405502437781401	-1.20781	128	178	163	187	145	156	69	56	84	10.44077417567447	10.344841842514445	10.433770110018221	10.632580314566782	10.439976604035799	10.488994282737996	9.084775279830419	8.748455637989748	9.76274	0.19180613889231246	-1.356	0.0951348	-1.59639	0.0552242	-0.671033
Mutant_23MV	GMVIPRR	GGAATGGTGATCCCACGGCGC	0.17890173260822984	-1.26935	161	191	178	183	171	228	86	68	72	10.771478284754757	10.446461732413681	10.560687488295871	10.601405556420657	10.677762111707352	11.03616503516099	9.401990269517794	9.027971466229724	9.540621675654329	-0.170073	-1.36949	0.2313003792936712	-1.41849	0.47547754686511823	-1.02007
Mutant_23MW	GMWIPRR	GGAATGTGGATCCCACGGCGC	-0.038743	-1.39695	148	209	195	197	145	175	47	78	97	10.650087267126986	10.576302990168648	10.69220109549752	10.707691543477438	10.439976604035799	10.654694181205686	8.532082821405957	9.22556	9.970110166841902	0.0576043	-2.118	-0.136326	-1.35075	-0.0375069	-0.722091
Mutant_23MY	GMYIPRR	GGAATGTACATCCCACGGCGC	0.1321875930777221	-1.40974	191	295	198	239	206	268	111	75	77	11.017860593226464	11.0732	10.714214190108079	10.986354927391627	10.946260475905492	11.269261670239391	9.769661003529578	9.169069350983039	9.63736	-0.0315057	-1.2482	-0.126979	-1.90417	0.5550474801313126	-1.07686
Mutant_23NA	GNAIPRR	GGAAACGCCATCCCACGGCGC	0.15104909843854367	-1.44221	99	152	176	151	116	186	49	69	42	10.070434818009618	10.117225668988414	10.544396530384324	10.324307235616063	10.118308123896066	10.742588953185859	8.592044732392456	9.048993028184377	8.764397106038793	0.25387241760644486	-1.47839	0.00108245	-1.06823	0.19819242280153482	-1.78
Mutant_23NC	GNCIPRR	GGAAACTGCATCCCACGGCGC	-0.0330403	-1.00134	178	241	216	224	196	177	103	112	108	10.916216010195818	10.781707723734568	10.83967350660897	10.89289066134183	10.874507097241766	10.671078507149327	9.661874029464826	9.74678	10.124938318157003	-0.0233253	-1.25434	0.0927994	-1.03493	-0.168595	-0.714735
Mutant_23ND	GNDIPRR	GGAAACGACATCCCACGGCGC	0.17184651761271455	-0.942418	101	223	171	202	156	157	81	86	84	10.099263111131107	10.669784435132124	10.502845673126235	10.743829853716372	10.5454	10.498206418748037	9.315707148834013	9.366194823604113	9.76274	0.6445667425852655	-0.783556	-0.124388	-1.30359	-0.00463925	-0.740108
Mutant_23NE	GNEIPRR	GGAAACGAGATCCCACGGCGC	0.2377870906969252	-1.53876	120	255	192	248	195	179	57	87	52	10.34773396818637	10.863126830660482	10.669846906928019	11.039658622241905	10.867131507695365	10.687278847928376	8.809700088369581	9.382848437007759	9.07188	0.6919246540555353	-1.53803	0.00400468	-1.48028	0.017431941000356943	-1.59797
Mutant_23NF	GNFIPRR	GGAAACTTCATCCCACGGCGC	0.0400631	-1.30713	179	211	192	214	176	188	59	92	95	10.924294185748295	10.590034090281463	10.669846906928019	10.827038179959693	10.719316194211219	10.758010035848912	8.859344133994451	9.46335	9.940083214260302	-0.097256	-2.06495	0.12928210392975537	-1.12668	0.0881631	-0.729764
Mutant_23NG	GNGIPRR	GGAAACGGGATCCCACGGCGC	0.0717518	-1.25596	121	202	156	148	159	169	53	79	72	10.359697460039108	10.52718808484756	10.370490976515004	10.295378670827374	10.572859021538756	10.604394278182678	8.704973155228085	9.243904508661297	9.540621675654329	-0.0643188	-1.65472	0.0456709	-1.28328	0.2339033016676737	-0.829869
Mutant_23NH	GNHIPRR	GGAAACCACATCCCACGGCGC	0.3740433213093984	-1.02624	117	188	181	208	158	237	82	105	59	10.311236479674353	10.423638254277114	10.584784112408606	10.78603382015198	10.563762809150694	11.091992180985594	9.333381541129912	9.653779953302255	9.253766488128921	0.4747973404776271	-0.977855	0.1401245548735801	-0.769858	0.507208	-1.33102
Mutant_23NI	GNIIPRR	GGAAACATCATTCCACGGCGC	0.3497947276063484	-1.21282	166	242	206	265	226	257	82	112	78	10.81557597792917	10.787678238348027	10.771324746702106	11.135266895420884	11.079874203865385	11.20882204651208	9.333381541129912	9.74678	9.655949874530759	0.3196909174917142	-1.48219	0.29219596551735805	-1.0409	0.4374972998099729	-1.11537
Mutant_23NK	GNKIPRR	GGAAACAAGATCCCACGGCGC	0.3299229118553863	-1.5187	137	224	182	186	233	230	57	76	59	10.538738068658622	10.676235503585438	10.59272770413723	10.624849551582319	11.123861362364904	11.048759098000227	8.809700088369581	9.188145197700775	9.253766488128921	0.0861115	-1.72904	0.4476258587794657	-1.48809	0.45603139386299674	-1.33896
Mutant_23NL	GNLIPRR	GGAAACCTGATCCCACGGCGC	-0.00207989	-1.39647	140	226	189	174	145	212	53	90	74	10.56996822029515	10.689051741508324	10.64714088727454	10.528697244750147	10.439976604035799	10.931247323814404	8.704973155228085	9.431686002199804	9.580097683728301	-0.041271	-1.865	-0.249075	-1.25737	0.28410643653986334	-1.06704
Mutant_23NM	GNMIPRR	GGAAACATGATCCCACGGCGC	0.14568599618681807	-1.03087	149	214	188	202	191	189	109	88	79	10.659796396455164	10.610388767001304	10.639492100009338	10.743829853716372	10.83724619779674	10.765659200513149	9.743459787770098	9.399312002715554	9.674305766770807	0.0840335	-0.916337	0.22685743079543563	-1.21108	0.1261671005038103	-0.965186
Mutant_23NN	GNNIPRR	GGAAACAACATCCCACGGCGC	0.013010430671238638	-1.03999	154	221	197	191	180	180	105	80	99	10.707385462611407	10.65679510927781	10.706913748694989	10.663095650978153	10.75171865546524	10.69531130615453	9.689585095995389	9.262022111568648	9.99952	-0.0442898	-1.0178	0.0949235	-1.39477	-0.0116024	-0.707389
Mutant_23NP	GNPIPRR	GGAAACCCAATCCCTCGGCGC	0.2739963234010088	-1.48402	170	188	250	276	210	219	78	71	71	10.849908647284964	10.423638254277114	11.050463220367066	11.193917239699967	10.973991539163512	10.978090313268691	9.261346437269255	9.090138965468334	9.52047	0.3440085924150029	-1.58856	0.5503532848863983	-1.3335	-0.0723729	-1.52999
Mutant_23NQ	GNQIPRR	GGAAACCAGATCCCACGGCGC	0.023315527177796724	-1.30353	145	238	207	167	193	209	134	46	83	10.620561566532189	10.763646480801393	10.778307189405684	10.46949897651363	10.852266235331607	10.910696606427418	10.041050614615424	8.465391725501165	9.745479353180977	-0.151063	-0.579511	0.0886198	-2.29825	0.13238941702173435	-1.03283
Mutant_23NR	GNRIPRR	GGAAACCGGATCCCACGCCGG	-0.0625986	-1.37808	222	381	285	274	236	294	109	97	140	11.234750470679568	11.442164409304452	11.239413505732164	11.1834	11.142310049016585	11.40279313271207	9.743459787770098	9.539594982151664	10.499038487140204	-0.0513211	-1.49129	-0.299854	-1.90257	0.16337962697990527	-0.740375
Mutant_23NT	GNTIPRR	GGAAACACCATCCCACGGCGC	0.2896436823114499	-1.31988	95	202	132	177	139	169	50	48	73	10.010990299889784	10.52718808484756	10.129681008349806	10.553342746189557	10.379053415649265	10.604394278182678	8.621116303709854	8.526622190629416	9.560494696669648	0.5423524462997733	-1.38987	-0.148135	-2.00057	0.474713	-0.569186
Mutant_23NV	GNVIPRR	GGAAACGTGATCCCACGGCGC	0.0837037	-1.60067	171	225	201	214	210	184	47	69	92	10.85836565482326	10.682657854194053	10.735896443752017	10.827038179959693	10.973991539163512	10.727001250721043	8.532082821405957	9.048993028184377	9.893837451182977	-0.0313275	-2.32628	0.2913336849694588	-1.63366	-0.00889519	-0.842059
Mutant_23NW	GNWIPRR	GGAAACTGGATCCCACGGCGC	-0.0687192	-1.39926	143	181	165	176	134	141	68	67	55	10.600536629486488	10.368935911571334	10.451351527190614	10.545174269663143	10.326241956263864	10.343250205812723	9.063752736684041	9.006639063477122	9.152655016201196	-0.0553624	-1.53678	-0.042694	-1.3623	-0.108101	-1.2987
Mutant_23NY	GNYIPRR	GGAAACTACATCCCACGGCGC	0.3030372784046194	-1.12848	145	235	193	249	179	249	125	67	81	10.620561566532189	10.745356257714867	10.67733685494096	11.045461491550554	10.74368601085483	11.163219011996489	9.940844299252507	9.006639063477122	9.710331423148265	0.4248999250183658	-0.679717	-0.00167025	-1.73872	0.4858821570555296	-0.967005
Mutant_23PA	GPAIPRR	GGACCAGCCATCCCTCGGCGC	0.14909170619392617	-1.05123	116	205	152	165	142	189	74	87	68	10.298862543886628	10.548442394728855	10.333044949684817	10.452129231761663	10.409836574607267	10.765659200513149	9.185524653326956	9.382848437007759	9.458273460434189	0.1532666878750355	-1.11334	-0.138606	-1.16559	0.4326142508283315	-0.874771
Mutant_23PC	GPCIPRR	GGACCATGCATCCCTCGGCGC	0.1115729602991209	-1.18364	175	223	213	200	193	244	94	83	98	10.891706489216595	10.669784435132124	10.819506712529268	10.729482973881286	10.852266235331607	11.133967308562458	9.530132863872339	9.315048513552739	9.984892491392896	-0.162224	-1.36157	0.1824818001994828	-1.35474	0.31446059603318943	-0.834614
Mutant_23PD	GPDIPRR	GGACCAGACATCCCTCGGCGC	0.14535862513424647	-1.29072	178	203	253	222	206	243	87	91	85	10.916216010195818	10.53430770335453	11.067664444448068	10.879958441030691	10.946260475905492	11.128045116464973	9.418644498713093	9.447604589012188	9.779791311298665	-0.0362576	-1.49757	0.4119527725509613	-1.0867	0.0603807	-1.28787
Mutant_23PE	GPEIPRR	GGACCAGAGATCCCTCGGCGC	0.2154337951830835	-1.0376	126	199	145	188	160	170	65	67	104	10.418070574928612	10.5056	10.26508051956881	10.640269872521902	10.58189824133212	10.612900326919052	8.998782131918754	9.006639063477122	10.070540225802473	0.22219929759329027	-1.41929	0.0762823	-1.49898	0.3478198073502412	-0.19454
Mutant_23PF	GPFIPRR	GGACCATTCATCCCTCGGCGC	0.14678049712076793	-1.13933	192	244	206	275	199	215	115	83	102	11.025390642085934	10.799545649023509	10.771324746702106	11.188682830759479	10.896410288787617	10.951509409626757	9.820677699179576	9.315048513552739	10.042552156293542	0.16329218867354456	-1.20471	0.0968646	-1.4845	0.18018466292465085	-0.728773
Mutant_23PG	GPGIPRR	GGACCAGGGATCCCTCGGCGC	0.35467819334739364	-0.868401	163	239	175	231	238	233	100	153	79	10.789279433880937	10.769692053338362	10.53618154379467	10.937261788674851	11.154479399332343	11.067446423048956	9.61928	10.19636028443898	9.674305766770807	0.14798235479391408	-1.17	0.38478734599398123	-0.573332	0.5312648792542856	-0.861876
Mutant_23PH	GPHIPRR	GGACCACACATCCCTCGGCGC	0.016326548693237797	-1.45113	128	201	154	167	150	147	60	44	79	10.44077417567447	10.520033157104459	10.351889451488544	10.46949897651363	10.488851585686989	10.403325868146567	8.883539907309807	8.401446906528449	9.674305766770807	0.028724800839160736	-1.55723	-0.0311816	-2.11859	0.051436416658022566	-0.677584
Mutant_23PI	GPIIPRR	GGACCAATCATTCCTCGGCGC	-0.116698	-1.52572	235	278	226	229	233	195	68	121	81	11.31681843334999	10.987650383913655	10.904930132770321	10.924722961111529	11.123861362364904	10.810721591891586	9.063752736684041	9.85816	9.710331423148265	-0.392095	-2.25307	0.13621097845124908	-1.12949	-0.0942085	-1.1946
Mutant_23PK	GPKIPRR	GGACCAAAGATCCCTCGGCGC	0.0567366	-0.816128	156	243	235	234	179	215	76	117	198	10.725990078683294	10.793624146112052	10.961239300339063	10.955868034110381	10.74368601085483	10.951509409626757	9.223933595929765	9.809715450533023	10.9988	0.2298779554270869	-1.50206	-0.0499381	-0.983909	-0.00972989	0.0375807
Mutant_23PL	GPLIPRR	GGACCACTGATCCCTCGGCGC	0.17517156148069132	-1.08047	182	292	237	257	228	278	107	137	98	10.948260811371204	11.058499804747798	10.973459496131163	11.09106286061186	11.092579409113188	11.322092526967191	9.716773908209666	10.037148120609753	9.984892491392896	0.14280204924065565	-1.23149	0.034079604365389926	-1.02135	0.34863303083602837	-0.988567
Mutant_23PM	GPMIPRR	GGACCAATGATCCCTCGGCGC	0.10447981015648722	-1.52192	164	278	194	217	231	197	84	114	42	10.798098313371703	10.987650383913655	10.68478811861613	10.847111446707979	11.111429856390465	10.825434943272505	9.368093711025992	9.77228	8.764397106038793	0.0490131	-1.43	0.12377947247681043	-1.21537	0.14064682465637546	-1.92039
Mutant_23PN	GPNIPRR	GGACCAAACATCCCTCGGCGC	0.34865102508304463	-1.09845	127	190	173	205	188	201	86	73	73	10.429467035482093	10.438893954248416	10.519609891417039	10.765086158466488	10.81441880489288	10.854418993037314	9.401990269517794	9.130143879783596	9.560494696669648	0.33561912298439545	-1.02748	0.3755248506444637	-1.30875	0.3348091016202748	-0.959115
Mutant_23PP	GPPIPRR	GGACCACCTATCCCTCGGCGC	0.0957213	-1.23048	165	262	191	205	166	266	87	74	107	10.806863612339667	10.902175701199225	10.662317870809247	10.765086158466488	10.634975556246035	11.258459310055779	9.418644498713093	9.14974	10.111529877162978	-0.0417775	-1.38822	-0.2672	-1.75244	0.5961414392465318	-0.550788
Mutant_23PQ	GPQIPRR	GGACCACAGATCCCTCGGCGC	0.27307716689014266	-0.638642	149	192	136	223	159	174	102	101	108	10.659796396455164	10.45399002022205	10.172711854295338	10.886439041580758	10.572859021538756	10.646431708523467	9.647816304799976	9.597816847601242	10.124938318157003	0.22664264512559384	-1.01198	0.11886900131670508	-0.856173	0.4737198542281291	-0.0477735
Mutant_23PR	GPRIPRR	GGACCACGGATCCCTCGCCGG	0.21159143432712804	-1.18572	195	313	226	298	229	282	78	120	135	11.047747806588578	11.158648707399186	10.904930132770321	11.304515837782487	11.098890298081649	11.342694813875333	9.261346437269255	9.846201138039609	10.446607988777574	0.2567680311939089	-1.7864	-0.0597584	-1.31245	0.437765	-0.458322
Mutant_23PT	GPTIPRR	GGACCAACCATCCCTCGGCGC	0.0615311	-0.827739	85	101	91	102	79	99	56	64	42	9.850690111253554	9.52817	9.593661614488397	9.75887	9.564715652794336	9.833526547525688	8.784222407101131	8.940681343276703	8.764397106038793	-0.0918218	-1.06647	0.0365503	-0.587484	0.23986493303729084	-0.829265
Mutant_23PV	GPVIPRR	GGACCAGTGATCCCTCGGCGC	0.19447568088312947	-1.22401	169	246	204	243	185	254	71	91	111	10.841401772721762	10.811316235930978	10.757257653964283	11.010288917040306	10.791224405182682	11.191889383043423	9.125923096730494	9.447604589012188	10.164431762850377	0.16888714431854446	-1.71548	-0.0200918	-1.36371	0.4346317290791397	-0.592826
Mutant_23PW	GPWIPRR	GGACCATGGATCCCTCGGCGC	-0.117744	-1.42665	191	224	209	219	165	174	84	82	72	11.017860593226464	10.676235503585438	10.792171503206818	10.860340121402254	10.6263	10.646431708523467	9.368093711025992	9.297588708340179	9.540621675654329	-0.15752	-1.64977	-0.0499717	-1.37865	-0.14574	-1.25155
Mutant_23PY	GPYIPRR	GGACCATACATCCCTCGGCGC	0.0562428	-1.2168	154	198	208	157	199	205	81	70	96	10.707385462611407	10.498352972170094	10.785256000766486	10.380480241420846	10.896410288787617	10.882832196684847	9.315707148834013	9.069712678100968	9.955174808377688	-0.326905	-1.39168	0.39805731661752297	-1.42864	0.0975762	-0.830081
Mutant_23QA	GQAIPRR	GGACAGGCCATCCCACGGCGC	-0.00486492	-0.9674	107	142	132	141	91	139	55	72	73	10.182444863089561	10.01913674617598	10.129681008349806	10.225533651328606	9.768478306487186	10.322655905474754	8.758286694663093	9.110280081685325	9.560494696669648	0.0430888	-1.42416	-0.250658	-0.908857	0.19297489712494809	-0.569186
Mutant_23QC	GQCIPRR	GGACAGTGCATCCCACGGCGC	0.0775513	-1.26735	189	218	196	237	218	165	107	81	72	11.002681552077721	10.637089172322792	10.699576177032327	10.974237369437402	11.027904024729853	10.569859521147253	9.716773908209666	9.279915009587176	9.540621675654329	-0.0284442	-1.28591	0.39081485240706115	-1.35717	-0.129717	-1.15895
Mutant_23QD	GQDIPRR	GGACAGGACATCCCACGGCGC	0.16858755473568068	-0.97046	165	257	209	229	234	211	106	108	111	10.806863612339667	10.874391915383406	10.792171503206818	10.924722961111529	11.130037174534026	10.924429559491378	9.703243550684292	9.694372186756707	10.164431762850377	0.11785934877186222	-1.10362	0.2556452591506204	-1.18002	0.13225805628455944	-0.62774
Mutant_23QE	GQEIPRR	GGACAGGAGATCCCACGGCGC	0.2041116569928653	-1.15766	140	251	224	227	229	208	122	72	87	10.56996822029515	10.840329291070692	10.892112810481342	10.912074199261086	11.098890298081649	10.903780795483044	9.905833446419255	9.110280081685325	9.813306141563995	0.342106	-0.664135	0.2585610070109574	-1.73005	0.011667985001702519	-1.07881
Mutant_23QF	GQFIPRR	GGACAGTTCATCCCACGGCGC	-0.0896277	-1.30696	153	232	221	192	143	213	72	114	68	10.697992404076162	10.7268	10.872670752846032	10.670624689595904	10.419953375934973	10.93803302081392	9.14607	9.77228	9.458273460434189	-0.0273677	-1.55193	-0.306878	-0.954548	0.0653623	-1.4144
Mutant_23QG	GQGIPRR	GGACAGGGGATCCCACGGCGC	0.1563579180725642	-1.45073	147	186	204	164	235	180	70	50	84	10.640312353793414	10.408219508080133	10.757257653964283	10.443365301637744	11.136186662263249	10.69531130615453	9.1055	8.585359388799208	9.76274	-0.196947	-1.53482	0.7279671541831156	-1.82286	-0.0619463	-0.99452
Mutant_23QH	GQHIPRR	GGACAGCACATCCCACGGCGC	0.013289108974615734	-1.32	114	210	165	208	111	158	52	72	73	10.273791655244992	10.583184876179063	10.451351527190614	10.78603382015198	10.054801460463212	10.507360104923324	8.677558900665387	9.110280081685325	9.560494696669648	0.5122421649069882	-1.59623	-0.528383	-1.4729	0.0560086	-0.890857
Mutant_23QI	GQIIPRR	GGACAGATCATTCCACGGCGC	0.34038733530631227	-1.20641	187	235	214	256	268	250	117	86	82	10.98734110786161	10.745356257714867	10.826260348219833	11.085440894817534	11.325679976657746	11.168998848239967	9.845525096620866	9.366194823604113	9.728012422776914	0.0980998	-1.14182	0.5803237189428785	-1.37916	0.3427385000201344	-1.09825
Mutant_23QK	GQKIPRR	GGACAGAAGATCCCACGGCGC	0.14723663633651243	-1.42718	189	259	181	227	229	208	49	71	141	11.002681552077721	10.885569719329915	10.584784112408606	10.912074199261086	11.098890298081649	10.903780795483044	8.592044732392456	9.090138965468334	10.509299752405735	-0.0906074	-2.41064	0.21332057875173405	-1.79543	0.3189966830744382	-0.0754844
Mutant_23QL	GQLIPRR	GGACAGCTGATCCCACGGCGC	0.14615981632728156	-1.6022	196	234	169	219	169	255	75	71	56	11.055123859867502	10.739207622297137	10.485884360945912	10.860340121402254	10.66079945602783	11.197555714662311	9.20486	9.090138965468334	9.178604958994068	-0.194784	-1.85027	-0.0784082	-1.64907	0.7116713537163992	-1.30728
Mutant_23QM	GQMIPRR	GGACAGATGATCCCACGGCGC	0.15228809421904424	-1.00152	188	253	193	236	205	234	96	108	119	10.995031719597536	10.851773091380462	10.67733685494096	10.96814020859836	10.939243614934417	11.073622125043313	9.560465860761528	9.694372186756707	10.264749145267498	-0.0268915	-1.43457	0.0874705	-1.1574	0.3962852701023536	-0.412588
Mutant_23QN	GQNIPRR	GGACAGAACATCCCACGGCGC	0.2439707635505055	-1.23136	122	197	186	198	216	156	117	60	53	10.371562560454391	10.491053234319228	10.624071784311107	10.714991987240062	11.014613599758185	10.488994282737996	9.845525096620866	8.847767661295071	9.099311408471733	0.34342942678567034	-0.526037	0.5235603654389571	-1.64329	-0.135078	-1.52476
Mutant_23QP	GQPIPRR	GGACAGCCAATCCCTCGGCGC	0.17839612685942838	-1.27409	150	218	237	191	208	254	81	90	81	10.669440621299252	10.637089172322792	10.973459496131163	10.663095650978153	10.960192636309916	11.191889383043423	9.315707148834013	9.431686002199804	9.710331423148265	-0.00634497	-1.35373	0.323103	-1.2054	0.21842988691225962	-1.26313
Mutant_23QQ	GQQIPRR	GGACAGCAGATCCCACGGCGC	0.13838133354234827	-1.0999	185	227	215	230	183	257	103	96	100	10.971835791164262	10.695417416709095	10.832982515616074	10.931005997115609	10.775551680488787	11.20882204651208	9.661874029464826	9.524664833461825	10.014010362515023	-0.0408298	-1.30996	0.0801343	-1.17075	0.3758395308960054	-0.818972
Mutant_23QR	GQRIPRR	GGACAGCGGATCCCACGCCGG	0.12276661225822079	-1.1166	232	382	299	286	307	350	142	158	125	11.298289795069682	11.445944692544288	11.308569130325457	11.245242586583752	11.52161422435041	11.654246643779928	10.124631394649992	10.242714277971125	10.335659377190721	-0.0530472	-1.17366	0.0756695	-1.20323	0.3456775134544703	-0.97291
Mutant_23QT	GQTIPRR	GGACAGACCATCCCACGGCGC	0.40279435387999624	-0.996441	126	148	133	172	192	156	75	68	66	10.418070574928612	10.078786626994583	10.140559642014399	10.512029859480847	10.844775763358738	10.488994282737996	9.20486	9.027971466229724	9.415266886552175	0.0939593	-1.21321	0.7659891363641549	-1.05082	0.34843464072359787	-0.725293
Mutant_23QV	GQVIPRR	GGACAGGTGATCCCACGGCGC	0.13344427897680156	-1.0906	170	268	264	236	237	255	156	105	82	10.849908647284964	10.93482501248295	11.129	10.96814020859836	11.148407555424647	11.197555714662311	10.260170515454064	9.653779953302255	9.728012422776914	0.11823156131339552	-0.589738	0.21358254294169754	-1.28105	0.0685187	-1.40102
Mutant_23QW	GQWIPRR	GGACAGTGGATCCCACGGCGC	-0.044147	-1.20177	194	216	222	209	189	193	97	118	72	11.040333847950514	10.623800737867551	10.879180593856596	10.792949324700606	10.822068138577741	10.795856638689942	9.575396504379906	9.821980157210266	9.540621675654329	-0.247385	-1.46494	0.1982674007101899	-0.801821	-0.083324	-1.33856
Mutant_23QY	GQYIPRR	GGACAGTACATCCCACGGCGC	0.16641632335829057	-1.26337	175	224	161	196	192	213	95	69	75	10.891706489216595	10.676235503585438	10.415971790737034	10.70035396944128	10.844775763358738	10.93803302081392	9.545379080632948	9.048993028184377	9.599437876986247	-0.191353	-1.34633	0.1685402597732999	-1.62724	0.5220612300768863	-0.816534
Mutant_23RA	GRAIPRR	GGACGGGCCATCCCACGCCGG	0.16389832757890943	-1.43915	166	275	220	244	200	260	67	90	90	10.81557597792917	10.972004870456695	10.86613140442755	11.016210884457989	10.903638073603556	11.225558277488599	9.042419323506651	9.431686002199804	9.86216	0.2006349065288191	-1.77316	-0.0683668	-1.54032	0.35942687306104837	-1.00397
Mutant_23RC	GRCIPRR	GGACGGTGCATCCCACGCCGG	0.16931530878444376	-1.57138	249	348	313	345	279	360	85	117	112	11.400271620384126	11.311509883915175	11.374560861510941	11.515722160822518	11.383689936640918	11.694876194700138	9.385141539225252	9.809715450533023	10.177359594255542	0.11545054043839187	-2.01513	0.0721801	-1.50179	0.32031533318919614	-1.1972
Mutant_23RD	GRDIPRR	GGACGGGACATCCCACGCCGG	0.1503404189748855	-1.69641	177	322	231	221	272	269	70	85	70	10.908092347172602	11.199529099504039	10.936483925414423	10.873448598151924	11.347045361410816	11.27463266945298	9.1055	9.349346723570497	9.50004	-0.0346437	-1.8026	0.1475162619067767	-1.85018	0.3381487440385573	-1.43645
Mutant_23RE	GREIPRR	GGACGGGAGATCCCACGCCGG	0.15804130516814455	-1.02933	210	324	256	263	288	287	161	132	104	11.154614330529027	11.208458437530464	11.084662992804747	11.12434221277867	11.429476753150638	11.368040710439363	10.305648640045556	9.983562166202304	10.070540225802473	-0.0302721	-0.848966	0.22101831562017438	-1.2249	0.2833777176346164	-1.01412
Mutant_23RF	GRFIPRR	GGACGGTTCATCCCACGCCGG	0.29823723333064756	-1.19227	280	355	341	394	343	419	187	149	110	11.569493608540649	11.340230409570975	11.498125326547576	11.707260150437557	11.681532641362665	11.91376825285092	10.521467724919114	10.158173971256646	10.151387038315768	0.13776654189690873	-1.04803	0.3413022317916905	-1.18206	0.41564292630334343	-1.34674
Mutant_23RG	GRGIPRR	GGACGGGGGATCCCACGCCGG	0.0364954	-1.0254	268	295	223	276	218	284	83	190	143	11.506321036665437	11.0732	10.885661192555204	11.193917239699967	11.027904024729853	11.352886669012149	9.350842023199409	10.508588581566734	10.529605892959655	-0.312404	-2.15548	-0.0453355	-0.564651	0.4672254764569441	-0.356055
Mutant_23RH	GRHIPRR	GGACGGCACATCCCACGCCGG	-0.0824265	-1.3326	242	351	262	305	220	251	134	101	111	11.359148365017436	11.32388875676376	11.118070781486873	11.337999658664064	11.041073132128957	11.174755621224389	10.041050614615424	9.597816847601242	10.164431762850377	-0.0211487	-1.3181	-0.282816	-1.72607	0.0566848	-0.953639
Mutant_23RI	GRIIPRR	GGACGGATCATTCCACGCCGG	0.0823072	-1.08085	367	520	460	487	449	428	208	226	213	11.959734311398087	11.890746431991431	11.929858414969193	12.012903897380975	12.069935814898894	11.944420942831863	10.674913884455792	10.758754177440872	11.104123391415275	0.0531696	-1.28482	0.1791893829074631	-1.13199	0.014562527862670649	-0.825735
Mutant_23RK	GRKIPRR	GGACGGAAGATCCCACGCCGG	0.16847954115223374	-1.23644	275	359	334	360	354	330	133	143	143	11.543507030706088	11.356389029004632	11.468212143068971	11.577102175503406	11.727059777106854	11.569384873626133	10.030254155549583	10.098929762054038	10.529605892959655	0.0335951	-1.51325	0.37067074810222245	-1.25746	0.10117273055716147	-0.938606
Mutant_23RL	GRLIPRR	GGACGGCTGATCCCACGCCGG	0.22885653940535988	-1.5485	192	338	316	346	347	247	112	73	108	11.025390642085934	11.269462618247735	11.388317604231126	11.51989641275806	11.698254664696185	11.15158940532663	9.782585302248949	9.130143879783596	10.124938318157003	0.4945057706721254	-1.24281	0.42879204644845004	-2.13932	-0.236728	-1.26338
Mutant_23RM	GRMIPRR	GGACGGATGATCCCACGCCGG	0.10389515958201952	-1.58329	295	417	370	409	311	399	103	161	110	11.64475759887191	11.572376032891267	11.615839765302548	11.761149540209857	11.540283837741267	11.84322549786066	9.661874029464826	10.269828220375324	10.151387038315768	0.11639194133794639	-1.98288	-0.0320922	-1.30255	0.2273857325581119	-1.46445
Mutant_23RN	GRNIPRR	GGACGGAACATCCCACGCCGG	0.10791438283044445	-1.28653	236	347	298	253	309	351	117	123	126	11.322942139736998	11.307359876485549	11.303737885297416	11.068442342214757	11.53097923077813	11.65836147701841	9.845525096620866	9.881786818628385	10.3471	-0.2545	-1.47742	0.2236193542925804	-1.42557	0.3546235917209941	-0.956592
Mutant_23RP	GRPIPRR	GGACGGCCAATCCCTCGCCGG	0.1568909624653987	-1.25933	296	391	337	398	302	404	157	167	117	11.649638298086671	11.479528758460468	11.481108098724544	11.721828615261593	11.497932242585584	11.861187184820702	10.269381552462807	10.322573650205046	10.240316147106265	0.0721903	-1.38026	0.018403484125116165	-1.15696	0.38007908609615804	-1.24079
Mutant_23RQ	GRQIPRR	GGACGGCAGATCCCACGCCGG	0.10306658062873986	-1.01064	290	441	350	364	374	366	198	195	153	11.620103312902899	11.653081522875853	11.535695683973499	11.593038530429308	11.806325928622705	11.718715802586457	10.603875355442558	10.54603789402246	10.627058606980393	-0.0270648	-1.01623	0.15324440574685205	-1.10704	0.18302011861295853	-0.908637
Mutant_23RR	GRRIPRR	GGACGGCGCATCCCACGGCGG	0.4098619577581868	-1.17989	156	172	119	209	166	194	49	71	85	10.725990078683294	10.295411863831582	9.980245325680501	10.792949324700606	10.634975556246035	10.803308260523297	8.592044732392456	9.090138965468334	9.779791311298665	0.0669592	-2.13395	0.33956369241445294	-1.20527	0.8230629348427954	-0.200454
Mutant_23RT	GRTIPRR	GGACGGACCATCCCACGCCGG	-0.0168683	-1.33415	198	349	312	331	214	264	135	79	136	11.069763787000307	11.315647987807866	11.369945974989482	11.455977855769257	11.00119960119057	11.247575455259788	10.0518	9.243904508661297	10.457247631562545	0.38621406876895037	-1.018	-0.314448	-2.07174	-0.122371	-0.912698
Mutant_23RV	GRVIPRR	GGACGGGTGATCCCACGCCGG	0.0691437	-1.24348	217	369	267	317	265	264	110	149	106	11.20189963063502	11.396011089215122	11.145331556431287	11.393652159304292	11.309445698909055	11.247575455259788	9.756619875846049	10.158173971256646	10.097995647815207	0.19175252866927117	-1.44528	-0.0865654	-1.23784	0.10224389882850105	-1.04734
Mutant_23RW	GRWIPRR	GGACGGTGGATCCCACGCCGG	0.20446219612878913	-1.05779	183	286	288	332	269	232	157	164	70	10.956162019491007	11.028560773792297	11.25451418222776	11.460328333474912	11.331051059204619	11.0612	10.269381552462807	10.296441970761764	9.50004	0.5041663139839052	-0.68678	0.3024902854123219	-0.732119	-0.19327	-1.75448
Mutant_23RY	GRYIPRR	GGACGGTACATCCCACGCCGG	0.1554807504592013	-1.54764	303	457	337	444	338	386	90	161	139	11.683348542057228	11.704481348493111	11.481108098724544	11.879575608951875	11.66035380880532	11.795450822895292	9.467483829291973	10.269828220375324	10.488703714800968	0.19622706689464664	-2.21586	-0.0441275	-1.43465	0.31434272417074816	-0.992404
Mutant_23SA	GSAIPRR	GGATCCGCCATCCCACGGCGC	-0.10795	-1.20406	135	225	161	158	167	133	49	149	59	10.517535950616894	10.682657854194053	10.415971790737034	10.38963339083267	10.643634984716739	10.259048088577272	8.592044732392456	10.158173971256646	9.253766488128921	-0.127903	-1.92549	-0.0390229	-0.524484	-0.156924	-1.16221
Mutant_23SC	GSCIPRR	GGATCCTGCATCCCACGGCGC	0.0562828	-1.08018	206	290	281	269	202	312	147	98	133	11.126881628350404	11.04858900103351	11.219030211176298	11.156871171031566	10.917985910129675	11.488492265998525	10.174512664192703	9.554372203127045	10.425090372853257	0.029989542681162717	-0.952369	-0.130603	-1.49422	0.2694620548222275	-0.79394
Mutant_23SD	GSDIPRR	GGATCCGACATCCCACGGCGC	0.029539590355496397	-1.31785	158	235	194	185	215	173	103	76	64	10.744357825874111	10.745356257714867	10.68478811861613	10.617077139588332	11.007922190628944	10.63812164305432	9.661874029464826	9.188145197700775	9.370938796520932	-0.127281	-1.08248	0.26256593291407704	-1.55721	-0.0466665	-1.31385
Mutant_23SE	GSEIPRR	GGATCCGAGATCCCACGGCGC	0.42233277218729803	-1.38586	112	172	116	177	143	191	46	48	61	10.24827737274696	10.295411863831582	9.94345	10.553342746189557	10.419953375934973	10.780836926997486	8.501140646790677	8.526622190629416	9.301783290002676	0.30506537344259677	-1.74714	0.12454151210339148	-1.76879	0.8373914310159059	-0.641662
Mutant_23SF	GSFIPRR	GGATCCTTCATCCCACGGCGC	0.0508547	-1.34216	55	121	121	92	94	93	26	34	60	9.223510912298776	9.788494138463603	10.004267191086475	9.610185898577296	9.815219725627163	9.743430748151324	7.681078062397577	8.030732480728622	9.277974646012634	0.3866749862785195	-1.54243	0.0267256	-1.75776	-0.260836	-0.726293
Mutant_23SG	GSGIPRR	GGATCCGGGATCCCACGGCGC	0.29697868014820844	-0.867593	123	169	147	199	157	163	105	82	63	10.383330874642354	10.270046924194114	10.28482782322344	10.722255674618077	10.55460888092487	10.552277106961585	9.689585095995389	9.297588708340179	9.348253305605258	0.33892479997572345	-0.693746	0.2845619567307569	-0.972458	0.267449	-0.936575
Mutant_23SH	GSHIPRR	GGATCCCACATCCCACGGCGC	-0.0281249	-1.37214	146	202	170	193	142	155	47	86	77	10.630470758933512	10.52718808484756	10.494389942994601	10.678114640081944	10.409836574607267	10.47972294564391	8.532082821405957	9.366194823604113	9.63736	0.0476439	-2.09839	-0.117352	-1.16099	-0.014667	-0.857033
Mutant_23SI	GSIIPRR	GGATCCATCATTCCACGGCGC	-0.0247745	-1.68281	200	272	238	285	204	190	72	77	76	11.084256644808912	10.956187825081242	10.979530995747341	11.24019144418385	10.93219245906593	10.7733	9.14607	9.206972104522922	9.61852	0.15593479937493804	-1.93819	-0.0239954	-1.74922	-0.206263	-1.36101
Mutant_23SK	GSKIPRR	GGATCCAAGATCCCACGGCGC	-0.064711	-0.838329	133	275	162	201	142	163	109	135	76	10.49601758890194	10.972004870456695	10.424898397113719	10.736674247792417	10.409836574607267	10.552277106961585	9.743459787770098	10.015951976297208	9.61852	0.24065665889047594	-0.752558	-0.562168	-0.956053	0.12737870984786603	-0.806376
Mutant_23SL	GSLIPRR	GGATCCCTGATCCCACGGCGC	0.0345145	-1.41342	147	207	163	164	164	178	74	67	57	10.640312353793414	10.562439945116074	10.433770110018221	10.443365301637744	10.617499193522507	10.679201417069297	9.185524653326956	9.006639063477122	9.204096372286301	-0.196947	-1.45479	0.0550592	-1.5558	0.24543130705107608	-1.22967
Mutant_23SM	GSMIPRR	GGATCCATGATCCCACGGCGC	0.11384842263932053	-1.49156	212	174	223	220	215	198	51	84	93	11.168283297127282	10.312077409367836	10.885661192555204	10.866909247848264	11.007922190628944	10.832735728491075	8.649613610240932	9.332299540613334	9.909418000055211	-0.301374	-2.51867	0.6958447812611084	-0.979778	-0.0529255	-0.976243
Mutant_23SN	GSNIPRR	GGATCCAACATCCCACGGCGC	0.21512031861907843	-1.01762	164	256	192	229	207	239	70	129	116	10.798098313371703	10.868770368226043	10.669846906928019	10.924722961111529	10.953243373967142	11.104110209304329	9.1055	9.950428442031747	10.227942704533886	0.12662464773982585	-1.6926	0.084473	-0.918342	0.4342633023763103	-0.441904
Mutant_23SP	GSPIPRR	GGATCCCCAATCCCTCGGCGC	0.0949899	-1.52619	181	233	194	214	225	186	67	86	64	10.940316092298055	10.733032669751694	10.68478811861613	10.827038179959693	11.073479394885744	10.742588953185859	9.042419323506651	9.366194823604113	9.370938796520932	-0.113278	-1.8979	0.3404467251340506	-1.36684	0.057800834569729176	-1.31385
Mutant_23SQ	GSQIPRR	GGATCCCAGATCCCACGGCGC	0.23656397327527698	-1.79527	118	178	143	195	154	147	36	34	63	10.323505186629575	10.344841842514445	10.24505916350172	10.69297888550865	10.526793358816354	10.403325868146567	8.148609315730823	8.030732480728622	9.348253305605258	0.3694736988790748	-2.1749	0.18195151630190942	-2.31411	0.1582667046448467	-0.896806
Mutant_23SR	GSRIPRR	GGATCCCGGATCCCACGCCGG	0.23283719614912948	-1.25548	226	268	222	295	268	248	73	114	128	11.260502971016667	10.93482501248295	10.879180593856596	11.289924262191338	11.325679976657746	11.157415926954517	9.165929787850764	9.77228	10.369848925990725	0.029421291174671182	-2.09457	0.39085496417479604	-1.16254	0.27823533309792126	-0.509332
Mutant_23ST	GSTIPRR	GGATCCACCATCCCACGGCGC	0.29134820006544143	-0.8651	124	135	162	172	151	172	63	96	80	10.395003968848384	9.946277312434564	10.424898397113719	10.512029859480847	10.498430985771673	10.62976343334047	8.95378	9.524664833461825	9.692431041991139	0.11702589063246371	-1.44122	0.5521536733371093	-0.421612	0.20486503622675123	-0.732467
Mutant_23SV	GSVIPRR	GGATCCGTGATCCCACGGCGC	-0.0253183	-1.24473	147	212	169	205	145	151	102	55	76	10.640312353793414	10.596850941231834	10.485884360945912	10.765086158466488	10.439976604035799	10.442	9.647816304799976	8.722521418961557	9.61852	0.1247738046730742	-0.992496	-0.156874	-1.87433	-0.0438543	-0.867362
Mutant_23SW	GSWIPRR	GGATCCTGGATCCCACGGCGC	-0.0553803	-1.28307	134	198	173	177	120	173	55	81	77	10.506816888736893	10.498352972170094	10.519609891417039	10.553342746189557	10.167174458496582	10.63812164305432	8.758286694663093	9.279915009587176	9.63736	0.046525857452664354	-1.74853	-0.331179	-1.21844	0.118512	-0.882252
Mutant_23SY	GSYIPRR	GGATCCTACATCCCACGGCGC	0.1283413496168162	-1.09859	155	216	255	227	197	224	102	91	101	10.716717760469436	10.623800737867551	11.079019034724704	10.912074199261086	10.881845171761451	11.010642210889602	9.647816304799976	9.447604589012188	10.028351840910098	0.19535643879165043	-1.0689	0.2580444338939003	-1.1762	-0.0683768	-1.05067
Mutant_23TA	GTAIPRR	GGAACCGCCATCCCACGGCGC	0.0876755	-0.994768	134	270	162	243	132	197	113	76	93	10.506816888736893	10.945545959847587	10.424898397113719	11.010288917040306	10.304563911432714	10.825434943272505	9.79539	9.188145197700775	9.909418000055211	0.5034720283034133	-0.711422	-0.640982	-1.7574	0.4005365461587864	-0.51548
Mutant_23TC	GTCIPRR	GGAACCTGCATCCCACGGCGC	0.18441890144259906	-1.78259	158	200	217	206	210	209	51	53	67	10.744357825874111	10.51284256815167	10.846333609046994	10.772102561809643	10.973991539163512	10.910696606427418	8.649613610240932	8.669211035001293	9.436930420190015	0.027744735935531395	-2.09474	0.46114897101184127	-1.84363	0.064363	-1.4094
Mutant_23TD	GTDIPRR	GGAACCGACATCCCACGGCGC	0.24010331914162938	-1.69237	161	208	180	248	208	173	56	49	70	10.771478284754757	10.569388119054587	10.57679654037191	11.039658622241905	10.960192636309916	10.63812164305432	8.784222407101131	8.55629	9.50004	0.26818033748714853	-1.98726	0.3908045172553294	-2.0131	0.061325102682410204	-1.07676
Mutant_23TE	GTEIPRR	GGAACCGAGATCCCACGGCGC	0.20146135412606192	-1.27775	115	178	160	193	138	168	49	99	51	10.286381558541086	10.344841842514445	10.406989607353013	10.678114640081944	10.368644650033076	10.59583778067171	8.592044732392456	9.568999597490892	9.04392	0.39173308154085795	-1.69434	0.023802807518631397	-0.775842	0.1888481733186964	-1.36307
Mutant_23TF	GTFIPRR	GGAACCTTCATCCCACGGCGC	0.020970489374741774	-1.42562	128	203	207	175	138	209	75	83	48	10.44077417567447	10.53430770335453	10.778307189405684	10.536959280098415	10.368644650033076	10.910696606427418	9.20486	9.315048513552739	8.956627420457183	0.0961851	-1.23592	-0.165663	-1.21926	0.13238941702173435	-1.82168
Mutant_23TG	GTGIPRR	GGAACCGGGATCCCACGGCGC	-0.00413771	-1.17953	155	194	182	175	161	173	103	77	64	10.716717760469436	10.468929758417781	10.59272770413723	10.536959280098415	10.590881178263897	10.63812164305432	9.661874029464826	9.206972104522922	9.370938796520932	-0.179758	-1.05484	0.12195141984611624	-1.26196	0.0453939	-1.22179
Mutant_23TH	GTHIPRR	GGAACCCACATCCCACGGCGC	-0.0613318	-1.40827	129	204	164	150	130	175	41	83	73	10.451993384730766	10.541392359413559	10.442587600452653	10.314728688422885	10.282555155045753	10.654694181205686	8.335616195400037	9.315048513552739	9.560494696669648	-0.137265	-2.11638	-0.258837	-1.22634	0.21210658075303357	-0.882093
Mutant_23TI	GTIIPRR	GGAACCATCATTCCACGGCGC	0.0546155	-1.26864	182	258	213	236	193	221	86	108	83	10.948260811371204	10.879991642841691	10.819506712529268	10.96814020859836	10.852266235331607	10.991199340459145	9.401990269517794	9.694372186756707	9.745479353180977	0.019879397227155593	-1.54627	-0.0277254	-1.18562	0.17169262792987716	-1.07403
Mutant_23TK	GTKIPRR	GGAACCAAGATCCCACGGCGC	0.2760114308294875	-1.04485	138	174	157	160	210	179	82	62	91	10.549223414662645	10.312077409367836	10.379702565144285	10.407767294571341	10.973991539163512	10.687278847928376	9.333381541129912	8.894972361371064	9.87809	-0.141456	-1.21584	0.6619141297956759	-1.41711	0.30757628278409044	-0.501616
Mutant_23TL	GTLIPRR	GGAACCCTGATCCCACGGCGC	0.0891794	-1.1838	138	190	216	199	171	180	116	88	51	10.549223414662645	10.438893954248416	10.83967350660897	10.722255674618077	10.677762111707352	10.69531130615453	9.83315	9.399312002715554	9.04392	0.17303225995543237	-0.716069	0.23886815745893664	-1.03958	-0.144362	-1.79575
Mutant_23TM	GTMIPRR	GGAACCATGATCCCACGGCGC	0.24874413258568318	-0.832614	133	208	212	185	181	264	90	127	98	10.49601758890194	10.569388119054587	10.812721312534844	10.617077139588332	10.7597	11.247575455259788	9.467483829291973	9.927908835920704	9.984892491392896	0.1210595506863914	-1.02853	0.19031870434571374	-0.641479	0.4348541427249444	-0.827829
Mutant_23TN	GTNIPRR	GGAACCAACATCCCACGGCGC	0.17517051289661367	-1.1613	126	199	147	190	164	153	52	91	75	10.418070574928612	10.5056	10.28482782322344	10.65552711410555	10.617499193522507	10.460999589940236	8.677558900665387	9.447604589012188	9.599437876986247	0.23745653917693765	-1.74051	0.11188323279610657	-1.05801	0.1761717667167968	-0.68539
Mutant_23TP	GTPIPRR	GGAACCCCAATCCCTCGGCGC	0.36724435471134953	-1.62198	140	222	149	220	202	201	42	83	49	10.56996822029515	10.663304390853702	10.304308475732352	10.866909247848264	10.917985910129675	10.854418993037314	8.370275279904735	9.315048513552739	8.986315502184054	0.2969410275531139	-2.19969	0.25468151927597305	-1.34826	0.5501105173049616	-1.31799
Mutant_23TQ	GTQIPRR	GGAACCCAGATCCCACGGCGC	0.19697521188466283	-1.15167	128	247	192	191	201	214	90	85	78	10.44077417567447	10.817165711695688	10.669846906928019	10.663095650978153	10.910829828238716	10.944786950735296	9.467483829291973	9.349346723570497	9.655949874530759	0.2223214753036835	-0.97329	0.0936641	-1.46782	0.2749400438072769	-1.0139
Mutant_23TR	GTRIPRR	GGAACCCGGATCCCACGCCGG	0.3052719484346523	-1.28477	180	286	283	322	272	282	69	129	122	10.93232738039809	11.028560773792297	11.229257856640743	11.416221680848938	11.347045361410816	11.342694813875333	9.084775279830419	9.950428442031747	10.300639882998176	0.4838943004508476	-1.84755	0.31848458761851894	-1.07813	0.11343695723459035	-0.928618
Mutant_23TT	GTTIPRR	GGAACCACCATCCCACGGCGC	-0.00375067	-1.33774	131	195	181	192	159	135	107	43	67	10.474173406517394	10.476342009880135	10.584784112408606	10.670624689595904	10.572859021538756	10.28056380829127	9.716773908209666	8.368379263598602	9.436930420190015	0.19645128307850968	-0.757399	0.096517	-2.10796	-0.30422	-1.14785
Mutant_23TV	GTVIPRR	GGAACCGTGATCCCACGGCGC	0.11083706615665534	-1.29664	172	293	221	217	245	237	91	100	89	10.866773376568933	11.063429791592077	10.872670752846032	10.847111446707979	11.196281491783434	11.091992180985594	9.483402978736754	9.583480172964844	9.846060042020188	-0.0196619	-1.38337	0.13285170019135784	-1.47995	0.2193214281395619	-1.02661
Mutant_23TW	GTWIPRR	GGAACCTGGATCCCACGGCGC	0.0811795	-1.30289	177	215	173	194	188	192	64	90	82	10.908092347172602	10.617110337876055	10.519609891417039	10.68556590620473	10.81441880489288	10.788366328790202	8.976458382958068	9.431686002199804	9.728012422776914	-0.222526	-1.93163	0.1973084670168248	-1.18542	0.26875643737316324	-0.791597
Mutant_23TY	GTYIPRR	GGAACCTACATCCCACGGCGC	0.0788282	-1.30746	194	205	165	203	188	182	80	67	87	11.040333847950514	10.548442394728855	10.451351527190614	10.750950143726797	10.81441880489288	10.71124328854468	9.297813539961908	9.006639063477122	9.813306141563995	-0.289384	-1.74252	0.26597641016402385	-1.5418	0.25989176135406566	-0.638045
Mutant_23VA	GVAIPRR	GGAGTGGCCATCCCACGGCGC	-0.0113135	-1.13546	126	223	146	164	118	186	91	79	58	10.418070574928612	10.669784435132124	10.274987958245255	10.443365301637744	10.14294817869226	10.742588953185859	9.483402978736754	9.243904508661297	9.229145179345421	0.025294726709132576	-0.934668	-0.526836	-1.42588	0.4676009949406037	-1.04584
Mutant_23VC	GVCIPRR	GGAGTGTGCATCCCACGGCGC	0.025462163428581874	-1.1397	158	196	158	189	183	134	99	83	60	10.744357825874111	10.483716373393332	10.38885571086272	10.647918662366207	10.775551680488787	10.269846057560914	9.604802079619551	9.315048513552739	9.277974646012634	-0.0964392	-1.13956	0.2918353070954556	-1.16867	-0.11901	-1.11088
Mutant_23VD	GVDIPRR	GGAGTGGACATCCCACGGCGC	-0.181344	-1.19644	128	208	152	134	131	142	69	75	70	10.44077417567447	10.569388119054587	10.333044949684817	10.152134435071353	10.2936	10.353438151981258	9.084775279830419	9.169069350983039	9.50004	-0.28864	-1.356	-0.275787	-1.40032	0.0203932	-0.83301
Mutant_23VE	GVEIPRR	GGAGTGGAGATCCCACGGCGC	0.0461713	-1.4383	140	178	119	138	138	154	55	53	55	10.56996822029515	10.344841842514445	9.980245325680501	10.194532950829277	10.368644650033076	10.470391641639168	8.758286694663093	8.669211035001293	9.152655016201196	-0.375435	-1.81168	0.023802807518631397	-1.67563	0.49014631595866653	-0.82759
Mutant_23VF	GVFIPRR	GGAGTGTTCATCCCACGGCGC	0.0430573	-1.13437	158	239	195	174	198	210	97	65	119	10.744357825874111	10.769692053338362	10.69220109549752	10.528697244750147	10.889146110955053	10.917579423322614	9.575396504379906	8.963003985824164	10.264749145267498	-0.215661	-1.16896	0.11945405761669114	-1.80669	0.22537832782509426	-0.427452
Mutant_23VG	GVGIPRR	GGAGTGGGGATCCCACGGCGC	-0.095475	-1.19919	139	227	196	170	136	197	85	79	82	10.559633103880486	10.695417416709095	10.699576177032327	10.495167663898332	10.347599081368692	10.825434943272505	9.385141539225252	9.243904508661297	9.728012422776914	-0.0644654	-1.17449	-0.347818	-1.45151	0.125859	-0.971564
Mutant_23VH	GVHIPRR	GGAGTGCACATCCCACGGCGC	0.2219749241080251	-1.27502	157	227	156	227	158	221	76	67	83	10.735203183322751	10.695417416709095	10.370490976515004	10.912074199261086	10.563762809150694	10.991199340459145	9.223933595929765	9.006639063477122	9.745479353180977	0.17687101593833532	-1.51127	-0.131655	-1.68878	0.6207083639441411	-0.625012
Mutant_23VI	GVIIPRR	GGAGTGATCATTCCACGGCGC	0.21309705722784975	-1.16093	182	279	256	288	224	282	86	108	135	10.948260811371204	10.992828076433192	11.084662992804747	11.255292124030321	11.067056114387038	11.342694813875333	9.401990269517794	9.694372186756707	10.446607988777574	0.30703131265911665	-1.54627	0.074228	-1.29846	0.25803182107058653	-0.638055
Mutant_23VK	GVKIPRR	GGAGTGAAGATCCCACGGCGC	0.20073455085291356	-1.27217	127	170	214	221	147	194	79	86	52	10.429467035482093	10.278551551237525	10.826260348219833	10.873448598151924	10.45972572882297	10.803308260523297	9.279695208234006	9.366194823604113	9.07188	0.4439815626698316	-1.14977	0.1811741775854454	-0.912357	-0.0229521	-1.75438
Mutant_23VL	GVLIPRR	GGAGTGCTGATCCCACGGCGC	0.0268906	-1.07037	180	236	216	252	188	184	92	115	101	10.93232738039809	10.7515	10.83967350660897	11.062731356899443	10.81441880489288	10.727001250721043	9.499148386669768	9.784868738464008	10.028351840910098	0.13040397650135205	-1.43318	0.06294	-0.96661	-0.112672	-0.811322
Mutant_23VM	GVMIPRR	GGAGTGATGATCCCACGGCGC	0.21877576380546948	-1.30501	182	237	194	254	192	243	86	88	79	10.948260811371204	10.757575467819807	10.68478811861613	11.074130809399838	10.844775763358738	11.128045116464973	9.401990269517794	9.399312002715554	9.674305766770807	0.12586999802863374	-1.54627	0.0872003	-1.35826	0.4432569978488434	-1.01048
Mutant_23VN	GVNIPRR	GGAGTGAACATCCCACGGCGC	0.2741447752053663	-1.12038	147	213	158	207	211	180	115	96	47	10.640312353793414	10.603635733430021	10.38885571086272	10.779085006662525	10.980841810885199	10.69531130615453	9.820677699179576	9.524664833461825	8.926315552262146	0.1387726528691111	-0.819635	0.37720607745517754	-1.07897	0.3064555952918102	-1.46254
Mutant_23VP	GVPIPRR	GGAGTGCCAATCCCTCGGCGC	0.15410277460620433	-1.2954	179	208	177	189	198	218	97	49	101	10.924294185748295	10.569388119054587	10.55256500396926	10.647918662366207	10.889146110955053	10.971490859269494	9.575396504379906	8.55629	10.028351840910098	-0.276376	-1.3489	0.3197579919004667	-2.0131	0.41892585530023396	-0.524213
Mutant_23VQ	GVQIPRR	GGAGTGCAGATCCCACGGCGC	0.24294138577024604	-1.23471	110	208	174	183	180	180	93	58	61	10.222303730219453	10.569388119054587	10.527919511455648	10.601405556420657	10.75171865546524	10.69531130615453	9.514723804611629	8.798966034226911	9.301783290002676	0.3791018262012038	-0.70758	0.1823305364106531	-1.77042	0.1673917946988812	-1.22614
Mutant_23VR	GVRIPRR	GGAGTGCGGATCCCACGCCGG	0.21958119164521803	-1.45274	252	309	291	343	274	342	132	94	96	11.417543257446056	11.140101057708645	11.269458435935935	11.507337248307069	11.35761056058809	11.62089851713113	10.01937629122078	9.494332857977632	9.955174808377688	0.089794	-1.39817	0.21750950287944626	-1.64577	0.35144008119519476	-1.31428
Mutant_23VT	GVTIPRR	GGAGTGACCATCCCACGGCGC	0.0857505	-1.36059	162	201	181	227	170	164	96	55	71	10.780406314782367	10.520033157104459	10.584784112408606	10.912074199261086	10.669305713775005	10.56109509894023	9.560465860761528	8.722521418961557	9.52047	0.1316678844787198	-1.21994	0.14927255667054595	-1.79751	-0.023689	-1.06431
Mutant_23VV	GVVIPRR	GGAGTGGTGATCCCACGGCGC	0.1349047873134944	-1.57205	159	222	169	207	174	197	61	52	77	10.753454743608033	10.663304390853702	10.485884360945912	10.779085006662525	10.7028	10.825434943272505	8.907336572038387	8.641798448974185	9.63736	0.025630263054491564	-1.84612	0.0395335	-2.02151	0.3395505823265932	-0.848527
Mutant_23VW	GVWIPRR	GGAGTGTGGATCCCACGGCGC	0.10325702700300947	-1.55641	141	184	164	173	166	165	47	66	58	10.580229824758876	10.392634192840257	10.442587600452653	10.520387621667526	10.634975556246035	10.569859521147253	8.532082821405957	8.98499	9.229145179345421	-0.0598422	-2.04815	0.24234136340577805	-1.40765	0.12727192069460003	-1.21344
Mutant_23VY	GVYIPRR	GGAGTGTACATCCCACGGCGC	-0.0933614	-1.20383	167	231	182	197	156	169	84	117	63	10.824236045630602	10.720602905340844	10.59272770413723	10.707691543477438	10.5454	10.604394278182678	9.368093711025992	9.809715450533023	9.348253305605258	-0.116545	-1.45614	-0.175206	-0.910887	0.011666574045447575	-1.24447
Mutant_23WA	GWAIPRR	GGATGGGCCATCCCACGGCGC	0.4079692808571244	-0.975886	128	173	148	183	188	200	67	110	63	10.44077417567447	10.303768700838503	10.294601030035498	10.601405556420657	10.81441880489288	10.847227387806308	9.042419323506651	9.720812737470032	9.348253305605258	0.160631	-1.39835	0.5106501040543758	-0.582956	0.5526263577708104	-0.946348
Mutant_23WC	GWCIPRR	GGATGGTGCATCCCACGGCGC	0.17819285601799648	-1.40961	195	260	238	241	203	321	93	113	66	11.047747806588578	10.891126311627485	10.979530995747341	10.998371554092019	10.92510667142034	11.529505456505035	9.514723804611629	9.759586595547095	9.415266886552175	-0.0493763	-1.53302	0.0339804	-1.13154	0.549974	-1.56426
Mutant_23WD	GWDIPRR	GGATGGGACATCCCACGGCGC	-0.0051741	-1.55042	170	211	166	181	169	173	84	46	66	10.849908647284964	10.590034090281463	10.46006253707255	10.585561866070003	10.66079945602783	10.63812164305432	9.368093711025992	8.465391725501165	9.415266886552175	-0.264347	-1.48181	0.0707654	-2.12464	0.17805910598177022	-1.0448
Mutant_23WE	GWEIPRR	GGATGGGAGATCCCACGGCGC	0.21153710699341785	-1.03417	123	163	170	163	187	156	74	85	68	10.383330874642354	10.217938649180809	10.494389942994601	10.43454780777584	10.806728697284182	10.488994282737996	9.185524653326956	9.349346723570497	9.458273460434189	0.0512169	-1.19781	0.5887900481033732	-0.868592	-0.00539566	-1.03612
Mutant_23WF	GWFIPRR	GGATGGTTCATCCCACGGCGC	0.094079	-1.11778	123	167	146	180	123	148	73	71	61	10.383330874642354	10.25288577283639	10.274987958245255	10.577574291220673	10.202767764747914	10.41309969112273	9.165929787850764	9.090138965468334	9.301783290002676	0.19424341657831867	-1.2174	-0.050118	-1.16275	0.13811173287747458	-0.973205
Mutant_23WG	GWGIPRR	GGATGGGGGATCCCACGGCGC	0.2162696857529459	-1.11207	96	117	122	122	133	119	53	53	52	10.026082627727956	9.740051391964318	10.01612977722346	10.016907286123432	10.315443650457956	10.098721917593183	8.704973155228085	8.669211035001293	9.07188	-0.00917534	-1.32111	0.575392	-1.07084	0.0825921	-0.944249
Mutant_23WH	GWHIPRR	GGATGGCACATCCCACGGCGC	0.23260142154966643	-1.18953	146	219	187	202	197	219	92	82	72	10.630470758933512	10.643687770503114	10.63180254466089	10.743829853716372	10.881845171761451	10.978090313268691	9.499148386669768	9.297588708340179	9.540621675654329	0.11335909478285977	-1.13132	0.23815740125833784	-1.3461	0.34628776860780164	-1.09118
Mutant_23WI	GWIIPRR	GGATGGATCATTCCACGGCGC	0.17367430669834563	-1.46804	168	215	219	241	184	230	72	69	81	10.832844439558563	10.617110337876055	10.859562279883926	10.998371554092019	10.783409325321335	11.048759098000227	9.14607	9.048993028184377	9.710331423148265	0.1655271145334556	-1.68678	0.1662989874452805	-1.56812	0.18919681811630085	-1.14923
Mutant_23WK	GWKIPRR	GGATGGAAGATCCCACGGCGC	0.22263850180347453	-1.52797	152	193	170	200	200	178	63	48	74	10.68853778847513	10.461479227673983	10.494389942994601	10.729482973881286	10.903638073603556	10.679201417069297	8.95378	8.526622190629416	9.580097683728301	0.040945185406155105	-1.73475	0.44215884592957266	-1.93486	0.18481147407469578	-0.914292
Mutant_23WL	GWLIPRR	GGATGGCTGATCCCACGGCGC	-0.0404659	-1.30609	134	268	209	174	137	260	57	102	92	10.506816888736893	10.93482501248295	10.792171503206818	10.528697244750147	10.35816024110427	11.225558277488599	8.809700088369581	9.612012453312518	9.893837451182977	0.021880356013253888	-1.69712	-0.576665	-1.32281	0.4333867742817805	-0.898334
Mutant_23WM	GWMIPRR	GGATGGATGATCCCACGGCGC	0.0245436	-1.14826	140	206	183	176	150	189	65	82	98	10.56996822029515	10.555458146019525	10.600627797226146	10.545174269663143	10.488851585686989	10.765659200513149	8.998782131918754	9.297588708340179	9.984892491392896	-0.024794	-1.57119	-0.0666066	-1.25787	0.16503140328700283	-0.615735
Mutant_23WN	GWNIPRR	GGATGGAACATCCCACGGCGC	0.0938407	-1.63187	158	208	175	176	195	183	50	77	54	10.744357825874111	10.569388119054587	10.53618154379467	10.545174269663143	10.867131507695365	10.719143784240122	8.621116303709854	9.206972104522922	9.12623	-0.199184	-2.12324	0.29774338864077876	-1.36242	0.18296224044545184	-1.40995
Mutant_23WP	GWPIPRR	GGATGGCCAATCCCTCGGCGC	0.11098834538259972	-0.884126	141	192	169	184	140	201	102	95	81	10.580229824758876	10.45399002022205	10.485884360945912	10.609262627389995	10.389387621647328	10.854418993037314	9.647816304799976	9.509578558667211	9.710331423148265	0.029032802631119736	-0.932414	-0.0646024	-0.944411	0.3685346320914018	-0.775553
Mutant_23WQ	GWQIPRR	GGATGGCAGATCCCACGGCGC	0.3001767539363988	-0.903765	162	261	151	186	244	236	76	87	159	10.780406314782367	10.896661584594126	10.323529582526328	10.624849551582319	11.190383410153572	11.085894781976126	9.223933595929765	9.382848437007759	10.68251929485023	-0.155557	-1.55647	0.29372182555944626	-1.51381	0.762365	0.3589897123239023
Mutant_23WR	GWRIPRR	GGATGGCGGATCCCACGCCGG	-0.0997795	-1.58628	246	309	297	263	241	260	108	114	73	11.382790702980806	11.140101057708645	11.298890407194623	11.12434221277867	11.172543093690642	11.225558277488599	9.73018	9.77228	9.560494696669648	-0.258448	-1.65261	0.032442035981997464	-1.36782	-0.0733321	-1.7384
Mutant_23WT	GWTIPRR	GGATGGACCATCCCACGGCGC	0.26195094427430793	-1.53415	139	205	176	212	187	196	82	43	63	10.559633103880486	10.548442394728855	10.544396530384324	10.813499140234239	10.806728697284182	10.818097024298169	9.333381541129912	8.368379263598602	9.348253305605258	0.2538660363537524	-1.22625	0.2582863025553266	-2.18006	0.27370049391384477	-1.19614
Mutant_23WV	GWVIPRR	GGATGGGTGATCCCACGGCGC	-0.0669784	-1.38087	145	269	156	209	158	144	77	61	79	10.620561566532189	10.940195444822908	10.370490976515004	10.792949324700606	10.563762809150694	10.373600717793757	9.242761289758237	8.871563068792762	9.674305766770807	0.17238775816841745	-1.3778	-0.376433	-2.06863	0.00310974	-0.696185
Mutant_23WW	GWWIPRR	GGATGGTGGATCCCACGGCGC	0.3963768585544507	-1.52848	141	237	152	217	234	205	50	66	69	10.580229824758876	10.757575467819807	10.333044949684817	10.847111446707979	11.130037174534026	10.882832196684847	8.621116303709854	8.98499	9.479305352054368	0.2668816219491035	-1.95911	0.3724617067142191	-1.77259	0.5497872470000296	-0.85374
Mutant_23WY	GWYIPRR	GGATGGTACATCCCACGGCGC	0.0939442	-0.722373	134	196	168	176	168	163	110	146	66	10.506816888736893	10.483716373393332	10.477328335674688	10.545174269663143	10.652242747019411	10.552277106961585	9.756619875846049	10.12885595289976	9.415266886552175	0.0383574	-0.750197	0.16852637362607936	-0.35486	0.0749488	-1.06206
Mutant_23YA	GYAIPRR	GGATACGCCATCCCACGGCGC	-0.0805034	-1.37899	114	164	140	110	138	131	39	72	57	10.273791655244992	10.22675511328767	10.214496317472607	9.867681559604016	10.368644650033076	10.237206628803689	8.263695409364605	9.110280081685325	9.204096372286301	-0.40611	-2.0101	0.14188953674540628	-1.11648	0.0227103	-1.0104
Mutant_23YC	GYCIPRR	GGATACTGCATCCCACGGCGC	0.17860745805564213	-1.18325	165	195	193	202	141	284	98	72	81	10.806863612339667	10.476342009880135	10.67733685494096	10.743829853716372	10.399648328599167	11.352886669012149	9.590174210196512	9.110280081685325	9.710331423148265	-0.0630338	-1.21669	-0.0766937	-1.36606	0.6755498140711893	-0.967005
Mutant_23YD	GYDIPRR	GGATACGACATCCCACGGCGC	0.1631444167450097	-1.28032	147	259	239	252	193	236	78	117	75	10.640312353793414	10.885569719329915	10.985577050848818	11.062731356899443	10.852266235331607	11.085894781976126	9.261346437269255	9.809715450533023	9.599437876986247	0.42241900310602887	-1.37897	-0.0333035	-1.07585	0.10031773112730846	-1.38614
Mutant_23YE	GYEIPRR	GGATACGAGATCCCACGGCGC	0.1414477808930504	-0.995798	125	221	209	199	207	169	94	87	96	10.406583371604118	10.65679510927781	10.792171503206818	10.722255674618077	10.953243373967142	10.604394278182678	9.530132863872339	9.382848437007759	9.955174808377688	0.3156723030139599	-0.876451	0.2964482646893316	-1.27395	-0.187777	-0.836997
Mutant_23YF	GYFIPRR	GGATACTTCATCCCACGGCGC	0.00884221	-1.36284	140	211	167	162	172	162	56	68	82	10.56996822029515	10.590034090281463	10.468721265292231	10.425676091401579	10.686169230931467	10.543404886325291	8.784222407101131	9.027971466229724	9.728012422776914	-0.144292	-1.78575	0.0961351	-1.56206	0.0746836	-0.740709
Mutant_23YG	GYGIPRR	GGATACGGGATCCCACGGCGC	0.1391917121159505	-1.36936	152	245	221	229	190	227	51	105	96	10.68853778847513	10.80544294660216	10.872670752846032	10.924722961111529	10.829677128436348	11.029826534723297	8.649613610240932	9.653779953302255	9.955174808377688	0.23618517263639838	-2.03892	0.024234181834188462	-1.15166	0.15715578187726464	-0.917496
Mutant_23YH	GYHIPRR	GGATACCACATCCCACGGCGC	0.11457029131249108	-1.29646	143	271	186	205	211	190	72	91	80	10.600536629486488	10.950876704745918	10.624071784311107	10.765086158466488	10.980841810885199	10.7733	9.14607	9.447604589012188	9.692431041991139	0.1645495289800003	-1.45447	0.0299651	-1.50327	0.14919623881819177	-0.931641
Mutant_23YI	GYIIPRR	GGATACATCATTCCACGGCGC	0.21778499002599064	-1.26799	170	274	245	256	252	250	88	110	91	10.849908647284964	10.966751766331006	11.021330756817319	11.085440894817534	11.23690639745376	11.168998848239967	9.435108666237747	9.720812737470032	9.87809	0.23553224753256963	-1.4148	0.27015463112275384	-1.24594	0.14766809142264847	-1.14324
Mutant_23YK	GYKIPRR	GGATACAAGATCCCACGGCGC	0.0643343	-0.913091	154	236	119	188	132	179	76	101	91	10.707385462611407	10.7515	9.980245325680501	10.640269872521902	10.304563911432714	10.687278847928376	9.223933595929765	9.597816847601242	9.87809	-0.0671156	-1.48345	-0.446915	-1.15366	0.7070335222478743	-0.102159
Mutant_23YL	GYLIPRR	GGATACCTGATCCCACGGCGC	0.2866261638810794	-1.14327	137	230	193	220	204	221	70	110	79	10.538738068658622	10.71434763213052	10.67733685494096	10.866909247848264	10.93219245906593	10.991199340459145	9.1055	9.720812737470032	9.674305766770807	0.328171	-1.43324	0.2178448269354103	-0.993535	0.31386248551818596	-1.00303
Mutant_23YM	GYMIPRR	GGATACATGATCCCACGGCGC	-0.0539369	-1.22171	194	272	231	236	178	233	143	115	63	11.040333847950514	10.956187825081242	10.936483925414423	10.96814020859836	10.735608391518547	11.067446423048956	10.134746574968757	9.784868738464008	9.348253305605258	-0.0721936	-0.905587	-0.220579	-1.17132	0.13096249763453294	-1.58823
Mutant_23YN	GYNIPRR	GGATACAACATCCCACGGCGC	0.0207476	-1.77739	138	228	187	173	145	220	33	71	67	10.549223414662645	10.701755127666907	10.63180254466089	10.520387621667526	10.439976604035799	10.984659716185451	8.02354	9.090138965468334	9.436930420190015	-0.0288358	-2.52568	-0.261779	-1.61162	0.35285717152456186	-1.19487
Mutant_23YP	GYPIPRR	GGATACCCAATCCCTCGGCGC	0.2569897958589209	-1.09912	182	307	241	249	293	283	135	114	96	10.948260811371204	11.130737039656161	10.99759367436633	11.045461491550554	11.454299680006299	11.347799741413604	10.0518	9.77228	9.955174808377688	0.0972007	-0.896494	0.32356264035013815	-1.35845	0.3502060670472744	-1.04242
Mutant_23YQ	GYQIPRR	GGATACCAGATCCCACGGCGC	0.3462916160054477	-1.07321	151	233	231	234	265	242	113	75	111	10.679020803659036	10.733032669751694	10.936483925414423	10.955868034110381	11.309445698909055	11.12209851382206	9.79539	9.169069350983039	10.164431762850377	0.2768472304513452	-0.883626	0.5764130291573615	-1.56396	0.18561458840763656	-0.772052
Mutant_23YR	GYRIPRR	GGATACCGGATCCCACGCCGG	-0.0433556	-1.1716	238	324	286	291	233	267	141	121	122	11.335112121265439	11.208458437530464	11.2445	11.27023638102031	11.123861362364904	11.263870600627419	10.114444792624985	9.85816	10.300639882998176	-0.0648757	-1.22067	-0.0845971	-1.3503	0.019405953620118765	-0.943825
Mutant_23YT	GYTIPRR	GGATACACCATCCCACGGCGC	0.2582781770000289	-1.50634	115	168	153	163	165	169	32	61	71	10.286381558541086	10.261491865288658	10.342497968759586	10.43454780777584	10.6263	10.604394278182678	7.979319664372626	8.871563068792762	9.52047	0.14816624923475352	-2.30706	0.36477197234224157	-1.38993	0.2618963094230917	-0.822027
Mutant_23YV	GYVIPRR	GGATACGTGATCCCACGGCGC	0.20520313872522897	-1.06201	147	291	173	228	196	228	88	94	106	10.640312353793414	11.053552913337626	10.519609891417039	10.91841244232101	10.874507097241766	11.03616503516099	9.435108666237747	9.494332857977632	10.097995647815207	0.27810008852759616	-1.2052	-0.179046	-1.55922	0.5165551437439504	-0.421614
Mutant_23YW	GYWIPRR	GGATACTGGATCCCACGGCGC	0.3307363246573824	-1.30207	107	168	132	173	137	179	59	39	74	10.182444863089561	10.261491865288658	10.129681008349806	10.520387621667526	10.35816024110427	10.687278847928376	8.859344133994451	8.227964409482755	9.580097683728301	0.33794275857796485	-1.3231	0.0966684	-2.03353	0.5575978395785697	-0.549583
Mutant_23YY	GYYIPRR	GGATACTACATCCCACGGCGC	0.0528578	-1.30445	168	294	262	260	217	230	64	113	128	10.832844439558563	11.068342989010013	11.118070781486873	11.107798493454592	11.021274116480738	11.048759098000227	8.976458382958068	9.759586595547095	10.369848925990725	0.2749540538960282	-1.85639	-0.0470689	-1.30876	-0.0693117	-0.748222
Mutant_34AA	GGAAPRR	GGAGGGGCCGCCCCACGGCGC	-0.0951248	-1.2401	105	129	147	145	92	110	53	52	59	10.155247042132729	9.880756984761348	10.28482782322344	10.265858147554367	9.784227642562929	9.985371511839261	8.704973155228085	8.641798448974185	9.253766488128921	0.1106111054216381	-1.45027	-0.0965293	-1.23896	-0.299456	-1.03106
Mutant_34AC	GGACPRR	GGAGGGGCCTGCCCACGGCGC	0.031805620698157476	-1.32897	121	158	141	196	120	110	66	42	66	10.359697460039108	10.173029576378406	10.224756041265138	10.70035396944128	10.167174458496582	9.985371511839261	9.02077	8.334535870171857	9.415266886552175	0.34065650940217296	-1.33893	-0.00585512	-1.83849	-0.239385	-0.809489
Mutant_34AD	GGADPRR	GGAGGGGCCGACCCACGGCGC	-0.270874	-1.63822	85	156	129	139	74	85	26	36	65	9.850690111253554	10.1547	10.096544092133351	10.204940709484667	9.470516984646746	9.613821273788353	7.681078062397577	8.11289	9.393273087345545	0.35425059823111305	-2.16961	-0.68415	-2.04178	-0.482723	-0.703271
Mutant_34AE	GGAEPRR	GGAGGGGCCGAGCCACGGCGC	0.35158969699762643	-1.42697	114	113	125	156	122	158	42	40	53	10.273791655244992	9.689925352000731	10.051143286706345	10.371268649050863	10.19100063097076	10.507360104923324	8.370275279904735	8.26437	9.099311408471733	0.097477	-1.90352	0.5010752789700295	-1.42556	0.4562168182169781	-0.951832
Mutant_34AF	GGAFPRR	GGAGGGGCCTTCCCACGGCGC	-0.0433691	-0.138452	104	167	126	130	157	88	131	89	152	10.141453407419531	10.25288577283639	10.062628133343848	10.108452068753255	10.55460888092487	9.663799183127681	10.008415784705926	9.41559	10.617604279325722	-0.0330013	-0.133038	0.30172310808848124	-0.837296	-0.398829	0.5549761459818736
Mutant_34AG	GGAGPRR	GGAGGGGCCGGACCACGGCGC	0.5016867081105953	-1.36088	74	126	108	149	125	138	43	33	45	9.650984786265212	9.84685	9.84046	10.305086120678494	10.226017957503256	10.31224745281822	8.404121216624016	7.9878309233446485	8.863711587215912	0.6541013344132818	-1.24686	0.37917186993719554	-1.85902	0.47178691998130873	-0.976749
Mutant_34AH	GGAHPRR	GGAGGGGCCCACCCACGGCGC	-1.33562	2.0964698755908127	101	125	115	69	39	30	589	480	435	10.099263111131107	9.835362982061975	9.930967292678414	9.195763585331493	8.548289707296085	8.11469	12.176027036468756	11.845025128318985	12.133950847856191	-0.9035	2.0767639253376498	-1.28707	2.0096621462570106	-1.81627	2.202983555177777
Mutant_34AK	GGAKPRR	GGAGGGGCCAAGCCACGGCGC	-0.221127	-0.955281	124	155	120	101	121	107	68	85	59	10.395003968848384	10.145397419996655	9.992306255380024	9.74467	10.179136730461368	9.94552	9.063752736684041	9.349346723570497	9.253766488128921	-0.650333	-1.33125	0.033739310464712347	-0.796051	-0.0467876	-0.73854
Mutant_34AL	GGALPRR	GGAGGGGCCCTGCCACGGCGC	-0.158317	-1.5373	92	195	140	115	96	147	49	49	46	9.964742240045577	10.476342009880135	10.214496317472607	9.93174	9.845560011849193	10.403325868146567	8.592044732392456	8.55629	8.895353120793278	-0.0329975	-1.3727	-0.630782	-1.92005	0.1888295506739599	-1.31914
Mutant_34AM	GGAMPRR	GGAGGGGCCATGCCACGGCGC	0.35018406180917455	-0.750749	121	151	145	167	165	179	59	121	84	10.359697460039108	10.107711497037464	10.26508051956881	10.46949897651363	10.6263	10.687278847928376	8.859344133994451	9.85816	9.76274	0.10980151647452274	-1.50035	0.5185523405934358	-0.249551	0.42219832835956517	-0.502343
Mutant_34AN	GGANPRR	GGAGGGGCCAACCCACGGCGC	0.40412977319770665	-0.878099	98	124	73	121	114	134	65	64	37	10.05580173330632	9.823787743159523	9.276151869212887	10.005044693782843	10.093239913928093	10.269846057560914	8.998782131918754	8.940681343276703	8.581981307793006	-0.050757	-1.05702	0.2694521707685702	-0.883106	0.9936941883480266	-0.694171
Mutant_34AP	GGAPPRR	GGAGGGGCCCCACCTCGGCGC	-0.29356	0.1659501875700317	106	152	117	103	97	92	137	168	125	10.168910043643034	10.117225668988414	9.955816697240552	9.772927315766356	9.860494187546852	9.727852187537023	10.072963520857167	10.331180074534208	10.335659377190721	-0.395983	-0.0959465	-0.256731	0.2139544055457936	-0.227965	0.37984267995016907
Mutant_34AQ	GGAQPRR	GGAGGGGCCCAGCCACGGCGC	0.27786730608520865	-1.06932	96	166	91	148	109	144	50	65	52	10.026082627727956	10.244228034320146	9.593661614488397	10.295378670827374	10.028594806170995	10.373600717793757	8.621116303709854	8.963003985824164	9.07188	0.269296	-1.40497	-0.215633	-1.28122	0.7799391033053595	-0.52178
Mutant_34AR	GGARPRR	GGAGGGGCCCGGCCACGCCGG	-1.7331	2.4093861361843985	124	177	125	63	46	23	992	847	530	10.395003968848384	10.33672022910639	10.051143286706345	9.064753339653148	8.785862885877432	7.732947295324776	12.927972863571343	12.664182760145152	12.41887026949782	-1.33025	2.532968894722959	-1.55086	2.327462531038762	-2.3182	2.367726982791474
Mutant_34AS	GGASPRR	GGAGGGGCCTCCCCACGGCGC	0.0215235	-1.42536	116	141	148	171	93	143	48	50	56	10.298862543886628	10.008950839440981	10.294601030035498	10.503623397181965	9.799806904276462	10.363554657659838	8.562375274817217	8.585359388799208	9.178604958994068	0.2047608532953369	-1.73649	-0.209144	-1.42359	0.0689536	-1.116
Mutant_34AT	GGATPRR	GGAGGGGCCACCCCACGGCGC	-0.0106515	-1.15168	77	83	99	86	101	64	34	38	48	9.708248044830508	9.245417017322854	9.715072700314588	9.513017478798211	9.918731364526904	9.205034389698879	8.066446178668324	8.190616325662997	8.956627420457183	-0.195231	-1.6418	0.6733143472040499	-1.0548	-0.510038	-0.758445
Mutant_34AV	GGAVPRR	GGAGGGGCCGTGCCACGGCGC	0.18698644504647177	-1.50666	129	188	138	158	180	156	47	63	53	10.451993384730766	10.423638254277114	10.19375535488861	10.38963339083267	10.75171865546524	10.488994282737996	8.532082821405957	8.918007869758847	9.099311408471733	-0.06236	-1.91991	0.3280804011881262	-1.50563	0.2952389278493861	-1.09444
Mutant_34AW	GGAWPRR	GGAGGGGCCTGGCCACGGCGC	0.046974	-1.07392	134	203	185	195	166	154	102	60	95	10.506816888736893	10.53430770335453	10.616299374980269	10.69297888550865	10.634975556246035	10.470391641639168	9.647816304799976	8.847767661295071	9.940083214260302	0.18616199677175693	-0.859001	0.1006678528915046	-1.68654	-0.145908	-0.676216
Mutant_34AY	GGAYPRR	GGAGGGGCCTACCCACGGCGC	-0.745895	1.779759348678266	93	111	125	77	65	49	470	354	340	9.980323570954342	9.664193727521837	10.051143286706345	9.353770039375311	9.283712979514968	8.820492344139431	11.850499092891466	11.40587965950129	11.778559878824566	-0.626554	1.8701755219371243	-0.380481	1.7416859319794522	-1.23065	1.727416592118221
Mutant_34CA	GGCAPRR	GGAGGGTGCGCCCCACGGCGC	0.16456854083421094	-1.14402	139	247	203	199	210	211	85	91	90	10.559633103880486	10.817165711695688	10.75017233519416	10.722255674618077	10.973991539163512	10.924429559491378	9.385141539225252	9.447604589012188	9.86216	0.16262257073759123	-1.17449	0.1568258274678236	-1.36956	0.17425722429721802	-0.88801
Mutant_34CC	GGCCPRR	GGAGGGTGCTGCCCACGGCGC	0.1326309704033104	-1.3018	116	161	182	151	189	141	69	59	60	10.298862543886628	10.200142420772737	10.59272770413723	10.324307235616063	10.822068138577741	10.343250205812723	9.084775279830419	8.823573187735686	9.277974646012634	0.025444691729434865	-1.21409	0.6219257178050039	-1.37657	-0.249477	-1.31475
Mutant_34CD	GGCDPRR	GGAGGGTGCGACCCACGGCGC	0.0653268	-0.960478	95	135	113	126	133	89	51	62	67	10.010990299889784	9.946277312434564	9.905682362063546	10.063405666074452	10.315443650457956	9.68008	8.649613610240932	8.894972361371064	9.436930420190015	0.052415366184668244	-1.36138	0.36916633802339227	-1.0513	-0.225601	-0.468752
Mutant_34CE	GGCEPRR	GGAGGGTGCGAGCCACGGCGC	0.0432045	-1.32262	106	135	89	101	153	81	49	38	47	10.168910043643034	9.946277312434564	9.561642364562275	9.74467	10.517401052296352	9.544371266360072	8.592044732392456	8.190616325662997	8.926315552262146	-0.424239	-1.57687	0.5711237398617879	-1.75566	-0.0172711	-0.635327
Mutant_34CF	GGCFPRR	GGAGGGTGCTTCCCACGGCGC	-1.36436	1.8215437043108416	112	172	129	63	47	44	595	553	361	10.24827737274696	10.295411863831582	10.096544092133351	9.064753339653148	8.816820234420943	8.665576699225149	12.190645926997252	12.049218433656607	11.865000080990558	-1.18352	1.942368554250292	-1.47859	1.7538065698250254	-1.43097	1.7684559888572071
Mutant_34CG	GGCGPRR	GGAGGGTGCGGACCACGGCGC	0.23021045060542691	-1.20949	101	158	127	119	138	179	45	70	56	10.099263111131107	10.173029576378406	10.074022274292844	9.981022815657186	10.368644650033076	10.687278847928376	8.46952	9.069712678100968	9.178604958994068	-0.11824	-1.62974	0.195615	-1.10332	0.6132565736355318	-0.895417
Mutant_34CH	GGCHPRR	GGAGGGTGCCACCCACGGCGC	-1.99884	2.45073	115	152	134	43	40	19	944	885	496	10.286381558541086	10.117225668988414	10.151356858943902	8.514990691473681	8.584719236489962	7.458739829928717	12.856429015691342	12.727488702069232	12.323236090386388	-1.77139	2.570047457150256	-1.53251	2.610263033080818	-2.69262	2.1718792314424853
Mutant_34CK	GGCKPRR	GGAGGGTGCAAGCCACGGCGC	0.16451248219739098	-0.56742	107	170	147	185	115	159	98	87	104	10.182444863089561	10.278551551237525	10.28482782322344	10.617077139588332	10.105828466250895	10.516456078303472	9.590174210196512	9.382848437007759	10.070540225802473	0.4346322764987711	-0.592271	-0.172723	-0.895703	0.23162825508003237	-0.214288
Mutant_34CL	GGCLPRR	GGAGGGTGCCTGCCACGGCGC	-0.129859	-0.887317	143	186	181	163	150	135	86	106	90	10.600536629486488	10.408219508080133	10.584784112408606	10.43454780777584	10.488851585686989	10.28056380829127	9.401990269517794	9.667437993811118	9.86216	-0.165989	-1.19855	0.0806321	-0.740782	-0.30422	-0.722622
Mutant_34CM	GGCMPRR	GGAGGGTGCATGCCACGGCGC	-0.0422712	-0.992021	111	157	118	143	130	91	55	80	64	10.235349002938305	10.163877536608549	9.968082715973743	10.245836782651457	10.282555155045753	9.712103567951267	8.758286694663093	9.262022111568648	9.370938796520932	0.010487779713152179	-1.47706	0.11867761843720359	-0.901855	-0.255979	-0.597144
Mutant_34CN	GGCNPRR	GGAGGGTGCAACCCACGGCGC	0.13396360093071102	-1.01006	109	140	166	114	121	218	63	68	78	10.209139421128972	9.998692505151642	10.46006253707255	9.919157676414436	10.179136730461368	10.971490859269494	8.95378	9.027971466229724	9.655949874530759	-0.289982	-1.25536	0.18044422530972604	-0.970721	0.5114283221969433	-0.804113
Mutant_34CP	GGCPPRR	GGAGGGTGCCCACCTCGGCGC	0.0470904	0.5078793711077907	113	137	155	148	119	135	139	258	208	10.261090916259592	9.967472450237578	10.361220193859499	10.295378670827374	10.155112170101567	10.28056380829127	10.09385323854546	10.949699191304191	11.06986924383039	0.0342878	-0.167238	0.18763971986398964	0.9822267410666132	-0.0806564	0.7086490499708908
Mutant_34CQ	GGCQPRR	GGAGGGTGCCAGCCACGGCGC	-0.256054	-0.917011	84	150	98	87	86	87	42	84	56	9.833635199021344	10.098134165019069	9.700443439648325	9.52967	9.68704	9.647331504005397	8.370275279904735	9.332299540613334	9.178604958994068	-0.303962	-1.46336	-0.41109	-0.765835	-0.0531119	-0.521838
Mutant_34CR	GGCRPRR	GGAGGGTGCCGGCCACGCCGG	-2.04837	2.2264991278333306	208	241	231	53	60	46	1186	1417	764	11.140814616090834	10.781707723734568	10.936483925414423	8.815902099798144	9.16843	8.72955	13.185634565453823	13.406499232078643	12.946369851207352	-2.32491	2.0448199493629886	-1.61328	2.6247915083440745	-2.20693	2.009885925792929
Mutant_34CS	GGCSPRR	GGAGGGTGCTCCCCACGGCGC	-0.082809	-0.974929	113	177	124	127	107	138	71	74	67	10.261090916259592	10.33672022910639	10.039566278616512	10.074799812746772	10.001903284988133	10.31224745281822	9.125923096730494	9.14974	9.436930420190015	-0.186291	-1.13517	-0.334817	-1.18698	0.2726811742017077	-0.602636
Mutant_34CT	GGCTPRR	GGAGGGTGCACCCCACGGCGC	-0.0617379	-0.978827	82	135	129	95	95	125	47	75	57	9.798908343408197	9.946277312434564	10.096544092133351	9.65642	9.830469625372361	10.16962528404512	8.532082821405957	9.169069350983039	9.204096372286301	-0.142487	-1.26683	-0.115808	-0.777208	0.0730812	-0.892448
Mutant_34CV	GGCVPRR	GGAGGGTGCGTGCCACGGCGC	0.2875734059713177	-1.03157	109	207	180	181	193	190	62	87	95	10.209139421128972	10.562439945116074	10.57679654037191	10.585561866070003	10.852266235331607	10.7733	8.930747081375893	9.382848437007759	9.940083214260302	0.3764224449410314	-1.27839	0.2898262902155331	-1.17959	0.19647148275738857	-0.636713
Mutant_34CW	GGCWPRR	GGAGGGTGCTGGCCACGGCGC	-0.547297	1.2275682387788585	90	174	130	123	78	61	288	306	321	9.933065463016217	10.312077409367836	10.107674513657189	10.028673132983613	9.546361547094666	9.135891941636542	11.144154013377102	11.19574535284868	11.695622736152034	0.0956077	1.211088550360886	-0.765716	0.8836679434808445	-0.971783	1.5879482224948447
Mutant_34CY	GGCYPRR	GGAGGGTGCTACCCACGGCGC	-1.68877	2.5645302099798872	107	165	154	34	52	41	1140	1001	534	10.182444863089561	10.235518026128794	10.351889451488544	8.177232328450946	8.962363448597172	8.563957025912563	13.12857062816194	12.905156664267878	12.429715678216743	-2.00521	2.946125765072379	-1.27315	2.6696386381390838	-1.78793	2.077826226728199
Mutant_34DA	GGDAPRR	GGAGGGGACGCCCCACGGCGC	0.368115	-1.44054	110	172	154	165	175	195	53	51	58	10.222303730219453	10.295411863831582	10.351889451488544	10.452129231761663	10.711100577307027	10.810721591891586	8.704973155228085	8.613854892353112	9.229145179345421	0.22982550154221038	-1.51733	0.4156887134754452	-1.68156	0.4588321404030413	-1.12274
Mutant_34DC	GGDCPRR	GGAGGGGACTGCCCACGGCGC	0.286633	-1.14424	100	132	162	157	161	138	49	64	68	10.08492097014279	9.913889069234118	10.424898397113719	10.380480241420846	10.590881178263897	10.31224745281822	8.592044732392456	8.940681343276703	9.458273460434189	0.2955592712780568	-1.49288	0.6769921090297792	-0.973208	-0.112651	-0.966625
Mutant_34DD	GGDDPRR	GGAGGGGACGACCCACGGCGC	-0.0251059	-1.32623	125	171	148	156	133	130	90	48	50	10.406583371604118	10.287006337525215	10.294601030035498	10.371268649050863	10.315443650457956	10.226160634697697	9.467483829291973	8.526622190629416	9.0154	-0.0353147	-0.9391	0.0284373	-1.76038	-0.0684404	-1.2792
Mutant_34DE	GGDEPRR	GGAGGGGACGAGCCACGGCGC	0.0322157	-1.21592	140	182	154	185	163	125	68	80	62	10.56996822029515	10.376878670319934	10.351889451488544	10.617077139588332	10.608680976921555	10.16962528404512	9.063752736684041	9.262022111568648	9.325205392870993	0.0471089	-1.50622	0.2318023066016206	-1.11486	-0.182264	-1.02668
Mutant_34DF	GGDFPRR	GGAGGGGACTTCCCACGGCGC	-0.0361311	-1.34346	102	142	93	115	80	122	32	71	39	10.11346407612779	10.01913674617598	9.624985629650125	9.93174	9.582839186081689	10.134609138247695	7.979319664372626	9.090138965468334	8.657737081958796	-0.181719	-2.13414	-0.436298	-0.928998	0.5096235085975707	-0.967249
Mutant_34DG	GGDGPRR	GGAGGGGACGGACCACGGCGC	-0.147272	-1.11961	120	129	140	124	107	108	83	33	83	10.34773396818637	9.880756984761348	10.214496317472607	10.0403	10.001903284988133	9.958925656536959	9.350842023199409	7.9878309233446485	9.745479353180977	-0.30739	-0.996892	0.12114630022678519	-1.89293	-0.255571	-0.469017
Mutant_34DH	GGDHPRR	GGAGGGGACCACCCACGGCGC	0.016718800139371954	-1.16402	111	119	136	119	119	118	72	77	31	10.235349002938305	9.764476081696849	10.172711854295338	9.981022815657186	10.155112170101567	10.086558353589854	9.14607	9.206972104522922	8.327452737606805	-0.254326	-1.08928	0.39063608840471886	-0.557504	-0.0861535	-1.84526
Mutant_34DK	GGDKPRR	GGAGGGGACAAGCCACGGCGC	0.22530516576828793	-1.09572	100	149	115	135	136	134	45	70	60	10.08492097014279	10.088492828746592	9.930967292678414	10.162851449943053	10.347599081368692	10.269846057560914	8.46952	9.069712678100968	9.277974646012634	0.0779305	-1.6154	0.2591062526221002	-1.01878	0.3388787648824998	-0.652993
Mutant_34DL	GGDLPRR	GGAGGGGACCTGCCACGGCGC	-0.0238211	-1.59748	95	134	119	133	91	107	35	39	43	10.010990299889784	9.935561818744175	9.980245325680501	10.141337213002497	9.768478306487186	9.94552	8.108112578780117	8.227964409482755	8.798267281683339	0.13034691311271374	-1.90288	-0.167084	-1.7076	-0.0347266	-1.18198
Mutant_34DM	GGDMPRR	GGAGGGGACATGCCACGGCGC	0.1205619236349591	-1.39666	122	214	141	165	159	162	45	72	67	10.371562560454391	10.610388767001304	10.224756041265138	10.452129231761663	10.572859021538756	10.543404886325291	8.46952	9.110280081685325	9.436930420190015	0.0805667	-1.90204	-0.0375297	-1.50011	0.318649	-0.787826
Mutant_34DN	GGDNPRR	GGAGGGGACAACCCACGGCGC	0.1978504288376269	-1.87387	97	152	114	161	117	121	13	61	46	10.041018704799413	10.117225668988414	9.918380220187526	10.416749481512067	10.130680754660098	10.122745644316069	6.688090737247488	8.871563068792762	8.895353120793278	0.3757307767126541	-3.35293	0.0134551	-1.24566	0.20436542412854308	-1.02303
Mutant_34DP	GGDPPRR	GGAGGGGACCCACCTCGGCGC	0.0568541	-1.3144	93	160	125	134	121	116	59	45	49	9.980323570954342	10.19116130241161	10.051143286706345	10.152134435071353	10.179136730461368	10.061919175692534	8.859344133994451	8.433773566661793	8.986315502184054	0.17181086411701152	-1.12098	-0.0120246	-1.75739	0.0107759	-1.06483
Mutant_34DQ	GGDQPRR	GGAGGGGACCAGCCACGGCGC	0.12739268395891715	-1.46825	85	135	128	139	99	125	38	53	37	9.850690111253554	9.946277312434564	10.08532713109484	10.204940709484667	9.889906613129922	10.16962528404512	8.226344228176327	8.669211035001293	8.581981307793006	0.35425059823111305	-1.62435	-0.0563707	-1.27707	0.0842982	-1.50335
Mutant_34DR	GGDRPRR	GGAGGGGACCGGCCACGCCGG	-1.54522	2.488207657997434	182	246	229	92	55	73	1727	1301	872	10.948260811371204	10.811316235930978	10.923945101316626	9.610185898577296	9.043125676816219	9.39456	13.727750130226454	13.283292282514374	13.137102709870282	-1.33807	2.7794893188552496	-1.76819	2.4719760465833964	-1.52939	2.213157608553656
Mutant_34DS	GGDSPRR	GGAGGGGACTCCCCACGGCGC	0.2016490319918205	-0.853255	58	108	102	92	101	94	43	59	46	9.300007359829024	9.62471	9.758090935745543	9.610185898577296	9.918731364526904	9.75884	8.404121216624016	8.823573187735686	8.895353120793278	0.3101785387482714	-0.895886	0.2940166096698231	-0.801142	0.000751948	-0.862738
Mutant_34DT	GGDTPRR	GGAGGGGACACCCCACGGCGC	0.1620049743400281	-1.15785	82	141	106	117	103	128	38	71	44	9.798908343408197	10.008950839440981	9.813523175934733	9.956594174063131	9.946991466460688	10.203811641280177	8.226344228176327	9.090138965468334	8.83136	0.15768583065493402	-1.57256	-0.0619594	-0.918812	0.3902884653454439	-0.982163
Mutant_34DV	GGDVPRR	GGAGGGGACGTGCCACGGCGC	0.12283505703823394	-1.20105	93	172	133	186	107	124	58	65	50	9.980323570954342	10.295411863831582	10.140559642014399	10.624849551582319	10.001903284988133	10.158047411344572	8.834735636009926	8.963003985824164	9.0154	0.6445259806279768	-1.14559	-0.293509	-1.33241	0.0174878	-1.12515
Mutant_34DW	GGDWPRR	GGAGGGGACTGGCCACGGCGC	0.030173057187611835	-1.10422	109	135	148	138	111	136	55	58	74	10.209139421128972	9.946277312434564	10.294601030035498	10.194532950829277	10.054801460463212	10.29120252386938	8.758286694663093	8.798966034226911	9.580097683728301	-0.0146065	-1.45085	0.10852414802864807	-1.14731	-0.00339851	-0.714503
Mutant_34DY	GGDYPRR	GGAGGGGACTACCCACGGCGC	0.10761085790136467	-1.26167	105	123	118	139	101	122	61	50	39	10.155247042132729	9.81212	9.968082715973743	10.204940709484667	9.918731364526904	10.134609138247695	8.907336572038387	8.585359388799208	8.657737081958796	0.049693667351938586	-1.24791	0.10661248407820345	-1.22676	0.16652642227395198	-1.31035
Mutant_34EA	GGEAPRR	GGAGGGGAGGCCCCACGGCGC	-0.00474323	-1.1694	84	138	157	166	106	92	28	96	64	9.833635199021344	9.977954381931468	10.379702565144285	10.460840244988793	9.988370026904448	9.727852187537023	7.787491054186813	9.524664833461825	9.370938796520932	0.6272050459674485	-2.04614	0.010415644972979976	-0.45329	-0.65185	-1.00876
Mutant_34EC	GGECPRR	GGAGGGGAGTGCCCACGGCGC	0.16077730771640653	-1.10537	84	128	145	123	104	153	53	53	60	9.833635199021344	9.869541684584663	10.26508051956881	10.028673132983613	9.960916603400188	10.460999589940236	8.704973155228085	8.669211035001293	9.277974646012634	0.19503793396226854	-1.12866	0.0913749	-1.20033	0.19591907037142597	-0.987106
Mutant_34ED	GGEDPRR	GGAGGGGAGGACCCACGGCGC	0.24026246029969123	-1.41246	98	159	107	140	126	140	54	40	44	10.05580173330632	10.182123924046646	9.827054723758428	10.215273922895669	10.237504036134183	10.332989802980615	8.731876180364404	8.26437	8.83136	0.1594721895893496	-1.32393	0.055380112087537015	-1.91775	0.5059350792221871	-0.995694
Mutant_34EE	GGEEPRR	GGAGGGGAGGAGCCACGGCGC	0.12294531469678205	-1.1903	108	134	117	132	122	122	71	45	48	10.195853883264137	9.935561818744175	9.955816697240552	10.130458574120754	10.19100063097076	10.134609138247695	9.125923096730494	8.433773566661793	8.956627420457183	-0.0653953	-1.06993	0.25543881222658626	-1.50179	0.1787924410071433	-0.999189
Mutant_34EF	GGEFPRR	GGAGGGGAGTTCCCACGGCGC	-0.0323676	-1.27774	110	180	129	138	134	116	53	70	52	10.222303730219453	10.360949181763445	10.096544092133351	10.194532950829277	10.326241956263864	10.061919175692534	8.704973155228085	9.069712678100968	9.07188	-0.0277708	-1.51733	-0.0347072	-1.29124	-0.0346249	-1.02466
Mutant_34EG	GGEGPRR	GGAGGGGAGGGACCACGGCGC	0.28040574841498395	-1.83265	87	129	126	167	135	101	21	57	28	9.884206750868719	9.880756984761348	10.062628133343848	10.46949897651363	10.336960038830464	9.862350098874773	7.374628545967321	8.773931878130453	8.18109	0.5852922256449116	-2.50958	0.45620305406911577	-1.10683	-0.200278	-1.88154
Mutant_34EH	GGEHPRR	GGAGGGGAGCACCCACGGCGC	0.19083000395249883	-1.1183	74	121	75	100	88	102	28	60	42	9.650984786265212	9.788494138463603	9.31508	9.73033	9.720171674608604	9.876548762648637	7.787491054186813	8.847767661295071	8.764397106038793	0.0793477	-1.86349	-0.0683225	-0.940726	0.5614648133726874	-0.550687
Mutant_34EK	GGEKPRR	GGAGGGGAGAAGCCACGGCGC	0.17674425170150462	-1.18435	116	200	125	173	149	146	72	56	66	10.298862543886628	10.51284256815167	10.051143286706345	10.520387621667526	10.479208153611417	10.393485378570215	9.14607	8.748455637989748	9.415266886552175	0.22152507778089792	-1.1528	-0.0336344	-1.76439	0.34234209186386977	-0.635876
Mutant_34EL	GGELPRR	GGAGGGGAGCTGCCACGGCGC	0.043112	-1.00132	96	122	146	114	110	134	49	71	66	10.026082627727956	9.80035	10.274987958245255	9.919157676414436	10.041757638207903	10.269846057560914	8.592044732392456	9.090138965468334	9.415266886552175	-0.106925	-1.43404	0.24140277114826247	-0.710216	-0.0051419	-0.859721
Mutant_34EM	GGEMPRR	GGAGGGGAGATGCCACGGCGC	0.33730783181824125	-0.566234	96	151	119	115	171	159	73	119	66	10.026082627727956	10.107711497037464	9.980245325680501	9.93174	10.677762111707352	10.516456078303472	9.165929787850764	9.834141476889442	9.415266886552175	-0.0943379	-0.860153	0.5700506146698885	-0.27357	0.5362107526229707	-0.564978
Mutant_34EN	GGENPRR	GGAGGGGAGAACCCACGGCGC	0.1952981867979601	-1.15061	91	174	122	136	161	119	66	48	60	9.94899	10.312077409367836	10.01612977722346	10.173489440474956	10.590881178263897	10.098721917593183	9.02077	8.526622190629416	9.277974646012634	0.22449865112809597	-0.928225	0.2788037688960614	-1.78546	0.0825921	-0.738155
Mutant_34EP	GGEPPRR	GGAGGGGAGCCACCTCGGCGC	0.3462601216033849	-0.991333	79	115	93	128	96	127	43	39	69	9.745198589656908	9.715206062956453	9.624985629650125	10.086104675182746	9.845560011849193	10.192505960041702	8.404121216624016	8.227964409482755	9.479305352054368	0.34090608552583745	-1.34108	0.13035394889273988	-1.48724	0.5675203303915772	-0.14568
Mutant_34EQ	GGEQPRR	GGAGGGGAGCAGCCACGGCGC	-0.00177154	-1.35443	79	155	73	127	84	75	42	38	36	9.745198589656908	10.145397419996655	9.276151869212887	10.074799812746772	9.653138926623203	9.433494514722975	8.370275279904735	8.190616325662997	8.542557517313092	0.3296012230898633	-1.37492	-0.492258	-1.95478	0.15734264551008792	-0.733594
Mutant_34ER	GGERPRR	GGAGGGGAGCGGCCACGCCGG	-1.84256	2.5921760575033748	185	235	221	58	73	44	1950	1516	771	10.971835791164262	10.745356257714867	10.872670752846032	8.945686641609344	9.450916035119421	8.665576699225149	13.902944009976903	13.503920550654678	12.959526413603704	-2.02615	2.931108218812641	-1.29444	2.758564292939811	-2.20709	2.0868556607576725
Mutant_34ES	GGESPRR	GGAGGGGAGTCCCCACGGCGC	0.23684203649123306	-1.26203	105	186	146	147	163	175	27	98	84	10.155247042132729	10.408219508080133	10.274987958245255	10.285605459804575	10.608680976921555	10.654694181205686	7.735265461954794	9.554372203127045	9.76274	0.13035841767184664	-2.41998	0.20046146884142146	-0.853847	0.3797062229604311	-0.512251
Mutant_34ET	GGETPRR	GGAGGGGAGACCCCACGGCGC	0.1562951661694504	-1.31235	109	142	119	154	125	119	59	51	43	10.209139421128972	10.01913674617598	9.980245325680501	10.352667116397365	10.226017957503256	10.098721917593183	8.859344133994451	8.613854892353112	8.798267281683339	0.14352769526839282	-1.3498	0.20688121132727666	-1.40528	0.11847659191268178	-1.18198
Mutant_34EV	GGEVPRR	GGAGGGGAGGTGCCACGGCGC	0.0422965	-1.48535	93	119	96	99	112	94	22	40	59	9.980323570954342	9.764476081696849	9.670732220885112	9.715850034862097	10.067728405686744	9.75884	7.441347532719985	8.26437	9.253766488128921	-0.264474	-2.53898	0.303252	-1.50011	0.0881107	-0.416966
Mutant_34EW	GGEWPRR	GGAGGGGAGTGGCCACGGCGC	-0.0742411	-1.66111	127	167	147	148	115	141	26	69	59	10.429467035482093	10.25288577283639	10.28482782322344	10.295378670827374	10.105828466250895	10.343250205812723	7.681078062397577	9.048993028184377	9.253766488128921	-0.134088	-2.74839	-0.147057	-1.20389	0.0584224	-1.03106
Mutant_34EY	GGEYPRR	GGAGGGGAGTACCCACGGCGC	0.16647143720164279	-1.63357	109	173	139	150	151	147	23	65	63	10.209139421128972	10.303768700838503	10.204163108768721	10.314728688422885	10.498430985771673	10.403325868146567	7.505116932467731	8.963003985824164	9.348253305605258	0.10558926729391338	-2.70402	0.19466228493316962	-1.34076	0.19916275937784533	-0.85591
Mutant_34FA	GGFAPRR	GGAGGGTTCGCCCCACGGCGC	0.19456786288222241	-1.09722	88	170	134	166	107	152	80	52	53	9.900677525563452	10.278551551237525	10.151356858943902	10.460840244988793	10.001903284988133	10.451545994414621	9.297813539961908	8.641798448974185	9.099311408471733	0.5601627194253407	-0.602864	-0.276648	-1.63675	0.3001891354707187	-1.05205
Mutant_34FC	GGFCPRR	GGAGGGTTCTGCCCACGGCGC	0.0817489	-0.653147	143	218	144	163	141	208	142	102	86	10.600536629486488	10.637089172322792	10.255104572669595	10.43454780777584	10.399648328599167	10.903780795483044	10.124631394649992	9.612012453312518	9.796646045906291	-0.165989	-0.475905	-0.237441	-1.02508	0.6486762228134495	-0.458459
Mutant_34FD	GGFDPRR	GGAGGGTTCGACCCACGGCGC	0.18515144379153745	-0.9753	121	139	151	172	150	130	67	96	56	10.359697460039108	9.988360705925485	10.323529582526328	10.512029859480847	10.488851585686989	10.226160634697697	9.042419323506651	9.524664833461825	9.178604958994068	0.1523323994417396	-1.31728	0.5004908797615037	-0.463696	-0.0973689	-1.14492
Mutant_34FE	GGFEPRR	GGAGGGTTCGAGCCACGGCGC	0.22774601909145886	-1.11141	114	156	138	136	155	168	52	63	80	10.273791655244992	10.1547	10.19375535488861	10.173489440474956	10.536124914356412	10.59583778067171	8.677558900665387	8.918007869758847	9.692431041991139	-0.100302	-1.59623	0.38145784626131274	-1.23666	0.4020824257830995	-0.501324
Mutant_34FF	GGFFPRR	GGAGGGTTCTTCCCACGGCGC	-1.2189	2.105959322316844	119	185	136	52	73	56	765	713	474	10.335670439418008	10.400447896216843	10.172711854295338	8.788482925126255	9.450916035119421	9.012738478184977	12.553147422469326	12.415764639196194	12.2578	-1.54719	2.217476983051318	-0.949532	2.0153167429793513	-1.15997	2.085084240919862
Mutant_34FG	GGFGPRR	GGAGGGTTCGGACCACGGCGC	-0.661288	1.0210430574343856	128	157	131	106	88	64	224	385	276	10.44077417567447	10.163877536608549	10.118719720764563	9.814300571546765	9.720171674608604	9.205034389698879	10.781766052653326	11.52694593255439	11.477788620143022	-0.626474	0.34099187697885647	-0.443706	1.3630683959458416	-0.913685	1.3590688993784585
Mutant_34FH	GGFHPRR	GGAGGGTTCCACCCACGGCGC	-1.65655	2.634555657978788	90	142	123	41	42	26	931	814	538	9.933065463016217	10.01913674617598	10.027895617980814	8.446470305528651	8.65493	7.909042364937231	12.836426040308991	12.606858595889284	12.440480164911099	-1.4866	2.9033605772927746	-1.36421	2.5877218497133043	-2.11885	2.412584546930285
Mutant_34FK	GGFKPRR	GGAGGGTTCAAGCCACGGCGC	-0.146531	-0.0113274	111	173	128	114	121	118	136	117	163	10.235349002938305	10.303768700838503	10.08532713109484	9.919157676414436	10.179136730461368	10.086558353589854	10.062404127644577	9.809715450533023	10.718342951528614	-0.316191	-0.172945	-0.124632	-0.494053	0.00123122	0.6330158204337746
Mutant_34FL	GGFLPRR	GGAGGGTTCCTGCCACGGCGC	0.014935963775278912	-1.04116	135	154	125	127	147	129	54	85	70	10.517535950616894	10.136067826905087	10.051143286706345	10.074799812746772	10.45972572882297	10.215029413984421	8.731876180364404	9.349346723570497	9.50004	-0.442736	-1.78566	0.32365790191788335	-0.786721	0.16388612727807583	-0.551108
Mutant_34FM	GGFMPRR	GGAGGGTTCATGCCACGGCGC	-0.102588	0.5526672595961006	127	175	169	222	124	99	199	280	230	10.429467035482093	10.32033854060725	10.485884360945912	10.879958441030691	10.21443969756694	9.833526547525688	10.611138697497648	11.067697638932064	11.214855379393844	0.4504914055485987	0.18167166201555496	-0.105899	0.7473590983248144	-0.652358	0.7289710184479326
Mutant_34FN	GGFNPRR	GGAGGGTTCAACCCACGGCGC	0.28825643250022637	-1.48208	91	157	161	161	148	158	62	61	30	9.94899	10.163877536608549	10.415971790737034	10.416749481512067	10.469499827757732	10.507360104923324	8.930747081375893	8.871563068792762	8.280296721411862	0.4677586921652068	-1.01824	0.3056222911491826	-1.29231	0.0913883	-2.13568
Mutant_34FP	GGFPPRR	GGAGGGTTCCCACCTCGGCGC	-1.78169	2.420405029403426	107	196	163	56	67	20	1061	913	586	10.182444863089561	10.483716373393332	10.433770110018221	8.895165059992562	9.32737	7.532330299963614	13.024973454765792	12.772419583188945	12.563753396756654	-1.28728	2.8425285916762313	-1.15635	2.2887032097956137	-2.90144	2.129983286738433
Mutant_34FQ	GGFQPRR	GGAGGGTTCCAGCCACGGCGC	-0.0952576	-0.381939	97	123	108	116	88	93	85	87	85	10.041018704799413	9.81212	9.84046	9.94422	9.720171674608604	9.743430748151324	9.385141539225252	9.382848437007759	9.779791311298665	-0.0967957	-0.655877	-0.0919472	-0.42927	-0.0970298	-0.0606692
Mutant_34FR	GGFRPRR	GGAGGGTTCCGGCCACGCCGG	-1.83395	2.3984033779206744	226	252	228	69	63	59	1504	1514	904	11.260502971016667	10.846062538064174	10.917634584281657	9.195763585331493	9.238698571289147	9.087884581883777	13.528302381940177	13.502016166525836	13.189091678658508	-2.06474	2.2677994109235105	-1.60736	2.6559536284616616	-1.82975	2.271457094376851
Mutant_34FS	GGFSPRR	GGAGGGTTCTCCCCACGGCGC	0.3349361384557312	-1.2019	81	139	123	146	118	145	46	38	70	9.781226336663963	9.988360705925485	10.027895617980814	10.275765590558011	10.14294817869226	10.383577306687185	8.501140646790677	8.190616325662997	9.50004	0.4945392538940485	-1.28009	0.15458747276677443	-1.79774	0.35568168870637074	-0.527861
Mutant_34FT	GGFTPRR	GGAGGGTTCACCCCACGGCGC	0.022638132627230096	-1.14441	117	165	153	159	119	147	51	77	75	10.311236479674353	10.235518026128794	10.342497968759586	10.39872883419629	10.155112170101567	10.403325868146567	8.649613610240932	9.206972104522922	9.599437876986247	0.0874924	-1.66162	-0.0804059	-1.02855	0.0608279	-0.74306
Mutant_34FV	GGFVPRR	GGAGGGTTCGTGCCACGGCGC	0.12818646501352346	-1.34486	131	145	174	146	142	187	42	68	76	10.474173406517394	10.049269951219182	10.527919511455648	10.275765590558011	10.409836574607267	10.750320099067517	8.370275279904735	9.027971466229724	9.61852	-0.198408	-2.1039	0.36056662338808465	-1.0213	0.22240058761186887	-0.909397
Mutant_34FW	GGFWPRR	GGAGGGTTCTGGCCACGGCGC	-0.181891	0.024871196301500476	135	183	143	131	122	136	129	205	152	10.517535950616894	10.3848	10.24505916350172	10.119497281238777	10.19100063097076	10.29120252386938	9.98624	10.618140608713643	10.617604279325722	-0.398039	-0.531294	-0.193777	0.23336266918754411	0.0461434	0.3725451158240016
Mutant_34FY	GGFYPRR	GGAGGGTTCTACCCACGGCGC	-1.84562	2.667512272601181	137	180	140	45	59	25	1346	1074	663	10.538738068658622	10.360949181763445	10.214496317472607	8.5804	9.144223591899019	7.852698907407904	13.368190558615455	13.006695899740349	12.741833927342414	-1.95833	2.8294524899568323	-1.21673	2.6457467179769036	-2.3618	2.5273376098698073
Mutant_34GA	GGGAPRR	GGAGGGGGAGCCCCACGGCGC	-0.0310062	-1.31657	97	186	116	122	112	129	53	50	55	10.041018704799413	10.408219508080133	9.94345	10.016907286123432	10.067728405686744	10.215029413984421	8.704973155228085	8.585359388799208	9.152655016201196	-0.0241114	-1.33605	-0.340491	-1.82286	0.27158391800284143	-0.79079
Mutant_34GC	GGGCPRR	GGAGGGGGATGCCCACGGCGC	-0.00379924	-0.888977	108	185	141	156	145	111	83	67	86	10.195853883264137	10.400447896216843	10.224756041265138	10.371268649050863	10.439976604035799	9.998414842624124	9.350842023199409	9.006639063477122	9.796646045906291	0.17541476578672643	-0.845012	0.0395287	-1.39381	-0.226341	-0.42811
Mutant_34GD	GGGDPRR	GGAGGGGGAGACCCACGGCGC	0.25642376189652855	-1.19708	107	156	134	157	139	157	45	74	60	10.182444863089561	10.1547	10.151356858943902	10.380480241420846	10.379053415649265	10.498206418748037	8.46952	9.14974	9.277974646012634	0.19803537833128537	-1.71292	0.22438634755416587	-1.00493	0.34684955980413434	-0.873382
Mutant_34GE	GGGEPRR	GGAGGGGGAGAGCCACGGCGC	0.3728505513842926	-1.31558	76	116	127	147	126	118	30	51	51	9.689411710148173	9.727682210934718	10.074022274292844	10.285605459804575	10.237504036134183	10.086558353589854	7.886591335769756	8.613854892353112	9.04392	0.5961937496564023	-1.80282	0.5098218251994648	-1.11383	0.012536079297010616	-1.0301
Mutant_34GF	GGGFPRR	GGAGGGGGATTCCCACGGCGC	0.14582298008218153	-0.668077	92	95	110	100	90	130	55	81	58	9.964742240045577	9.439932912146825	9.866904132583636	9.73033	9.752555141719865	10.226160634697697	8.758286694663093	9.279915009587176	9.229145179345421	-0.23441	-1.20646	0.31262222957304076	-0.160018	0.3592565021140608	-0.637759
Mutant_34GG	GGGGPRR	GGAGGGGGAGGACCACGGCGC	-0.00856873	-1.56597	91	91	107	107	84	87	13	72	39	9.94899	9.377963245203313	9.827054723758428	9.827832127442456	9.653138926623203	9.647331504005397	6.688090737247488	9.110280081685325	8.657737081958796	-0.121159	-3.2609	0.27517568141989024	-0.267683	-0.179723	-1.16932
Mutant_34GH	GGGHPRR	GGAGGGGGACACCCACGGCGC	0.6006434446455149	-0.317439	64	115	79	161	118	96	151	37	58	9.44181	9.715206062956453	9.389931322379462	10.416749481512067	10.14294817869226	9.789181839966613	10.213211989072628	8.152275631828552	9.229145179345421	0.9749377006135873	0.7714	0.427742	-1.56293	0.39925051758715036	-0.160786
Mutant_34GK	GGGKPRR	GGAGGGGGAAAGCCACGGCGC	0.0447911	-0.343048	92	142	105	129	98	107	94	83	93	9.964742240045577	10.01913674617598	9.799863508301607	10.097321641767966	9.875275353444623	9.94552	9.530132863872339	9.315048513552739	9.909418000055211	0.13257940172238847	-0.434609	-0.143861	-0.704088	0.14565517979258225	0.10955449175360421
Mutant_34GL	GGGLPRR	GGAGGGGGACTGCCACGGCGC	0.0450605	-1.06084	84	150	93	122	81	117	32	70	62	9.833635199021344	10.098134165019069	9.624985629650125	10.016907286123432	9.600737868263158	10.074291364263107	7.979319664372626	9.069712678100968	9.325205392870993	0.18327208710208787	-1.85432	-0.497396	-1.02842	0.44930573461298273	-0.29978
Mutant_34GM	GGGMPRR	GGAGGGGGAATGCCACGGCGC	0.19380099046625845	-1.3183	80	132	94	108	103	120	49	54	26	9.76332	9.913889069234118	9.640396232727685	9.841237944443616	9.946991466460688	10.110783785699335	8.592044732392456	8.696112453252464	8.074559577416075	0.077913	-1.17128	0.0331024	-1.21778	0.47038755297164947	-1.56584
Mutant_34GN	GGGNPRR	GGAGGGGGAAACCCACGGCGC	0.025159	-1.45323	135	170	145	173	131	139	51	60	57	10.517535950616894	10.278551551237525	10.26508051956881	10.520387621667526	10.2936	10.322655905474754	8.649613610240932	8.847767661295071	9.204096372286301	0.00285167	-1.86792	0.015049950387874489	-1.43078	0.0575754	-1.06098
Mutant_34GP	GGGPPRR	GGAGGGGGACCACCTCGGCGC	-0.568012	0.887015	102	141	130	99	80	65	274	197	237	10.11346407612779	10.008950839440981	10.107674513657189	9.715850034862097	9.582839186081689	9.227364595147995	11.07229366524904	10.560749603339785	11.258090649875223	-0.397614	0.9588295891212493	-0.426112	0.5517987638988036	-0.88031	1.150416136218034
Mutant_34GQ	GGGQPRR	GGAGGGGGACAGCCACGGCGC	0.13295476278894588	-1.61313	77	113	92	115	62	133	26	64	18	9.708248044830508	9.689925352000731	9.609408634374846	9.93174	9.215653475105832	10.259048088577272	7.681078062397577	8.940681343276703	7.546421425343107	0.2234967110593118	-2.02717	-0.474272	-0.749244	0.6496394542024255	-2.06299
Mutant_34GR	GGGRPRR	GGAGGGGGACGGCCACGCCGG	-2.58928	2.40184	164	206	203	40	35	20	1475	1190	624	10.798098313371703	10.555458146019525	10.75017233519416	8.410949780925284	8.392610866115733	7.532330299963614	13.500215170195599	13.154646392292827	12.654384249803801	-2.38715	2.7021168568238956	-2.16285	2.599188246273302	-3.21784	1.9042119146096415
Mutant_34GS	GGGSPRR	GGAGGGGGATCCCCACGGCGC	-0.25437	-1.04358	110	197	135	142	100	109	68	67	79	10.222303730219453	10.491053234319228	10.162073868752321	10.23572093258898	9.90439	9.972209180281801	9.063752736684041	9.006639063477122	9.674305766770807	0.013417202369527814	-1.15855	-0.586662	-1.48441	-0.189865	-0.487768
Mutant_34GT	GGGTPRR	GGAGGGGGAACCCCACGGCGC	0.2647766881794353	-1.33159	91	115	134	157	119	117	25	84	45	9.94899	9.715206062956453	10.151356858943902	10.380480241420846	10.155112170101567	10.074291364263107	7.624775696478352	9.332299540613334	8.863711587215912	0.43148945207398626	-2.32422	0.4399061071451147	-0.382907	-0.0770655	-1.28765
Mutant_34GV	GGGVPRR	GGAGGGGGAGTGCCACGGCGC	0.252807	-1.04284	108	132	104	138	135	121	53	65	53	10.195853883264137	9.913889069234118	9.78607	10.194532950829277	10.336960038830464	10.122745644316069	8.704973155228085	8.963003985824164	9.099311408471733	-0.00132093	-1.49088	0.4230709695963455	-0.950885	0.33667237280214835	-0.686762
Mutant_34GW	GGGWPRR	GGAGGGGGATGGCCACGGCGC	0.28690244691391936	-1.35091	105	106	109	165	75	160	38	47	44	10.155247042132729	9.597782187128317	9.85374	10.452129231761663	9.489855194634728	10.525495062074532	8.226344228176327	8.496331774502284	8.83136	0.29688218962893487	-1.9289	-0.107927	-1.10145	0.6717521436064118	-1.02238
Mutant_34GY	GGGYPRR	GGAGGGGGATACCCACGGCGC	0.22042845972599778	-1.42281	114	158	166	165	158	163	63	50	53	10.273791655244992	10.173029576378406	10.46006253707255	10.452129231761663	10.563762809150694	10.552277106961585	8.95378	8.585359388799208	9.099311408471733	0.1783375765166717	-1.32001	0.39073323277228766	-1.58767	0.0922146	-1.36075
Mutant_34HA	GGHAPRR	GGAGGGCACGCCCCACGGCGC	-0.198238	-1.19134	100	151	118	109	90	108	55	48	61	10.08492097014279	10.107711497037464	9.968082715973743	9.854520337852291	9.752555141719865	9.958925656536959	8.758286694663093	8.526622190629416	9.301783290002676	-0.230401	-1.32663	-0.355156	-1.58109	-0.00915706	-0.666299
Mutant_34HC	GGHCPRR	GGAGGGCACTGCCCACGGCGC	0.42990310138353394	-0.925081	111	118	121	154	156	145	51	73	67	10.235349002938305	9.752315424672368	10.004267191086475	10.352667116397365	10.5454	10.383577306687185	8.649613610240932	9.130143879783596	9.436930420190015	0.11731811345905996	-1.58574	0.7930810750908321	-0.622172	0.3793101156007097	-0.567337
Mutant_34HD	GGHDPRR	GGAGGGCACGACCCACGGCGC	0.4044322364831559	-0.85107	82	189	110	150	159	149	71	70	63	9.798908343408197	10.431286269239655	9.866904132583636	10.314728688422885	10.572859021538756	10.422807744719314	9.125923096730494	9.069712678100968	9.348253305605258	0.5158203450146885	-0.672985	0.14157275229910127	-1.36157	0.555904	-0.518651
Mutant_34HE	GGHEPRR	GGAGGGCACGAGCCACGGCGC	-0.0373734	-0.965399	123	139	101	104	120	115	49	75	68	10.383330874642354	9.988360705925485	9.743893572296509	9.786850650516794	10.167174458496582	10.049439967924025	8.592044732392456	9.169069350983039	9.458273460434189	-0.59648	-1.79129	0.17881375257109688	-0.819291	0.3055463956275162	-0.28562
Mutant_34HF	GGHFPRR	GGAGGGCACTTCCCACGGCGC	-1.57992	1.8345343970182573	95	166	121	49	42	31	467	592	339	10.010990299889784	10.244228034320146	10.004267191086475	8.70295	8.65493	8.161830524102099	11.841263395742104	12.147513703421401	11.774311617187672	-1.30804	1.83027	-1.5893	1.9032856691012547	-1.84244	1.7700444261011974
Mutant_34HG	GGHGPRR	GGAGGGCACGGACCACGGCGC	0.0482356	-1.12635	112	166	126	153	111	137	61	71	56	10.24827737274696	10.244228034320146	10.062628133343848	10.34327562978017	10.054801460463212	10.301763361414272	8.907336572038387	9.090138965468334	9.178604958994068	0.0949983	-1.34094	-0.189427	-1.15409	0.23913522807042398	-0.884023
Mutant_34HH	GGHHPRR	GGAGGGCACCACCCACGGCGC	-2.23011	2.366662413263175	91	105	130	16	23	29	715	683	378	9.94899	9.584124982415712	10.107674513657189	7.095365674823049	7.789127822519062	8.065962583749588	12.455647703128731	12.353759738312414	11.931370083768142	-2.85363	2.506656913781871	-1.795	2.7696347558967016	-2.04171	1.823695570110953
Mutant_34HK	GGHKPRR	GGAGGGCACAAGCCACGGCGC	-0.104408	0.6553887806732425	144	146	139	139	149	102	239	237	218	10.610583841568557	10.059176094170464	10.204163108768721	10.204940709484667	10.479208153611417	9.876548762648637	10.875226505719338	10.827279816818535	11.137583063989597	-0.405643	0.26464266415078086	0.42003205944095257	0.7681037226480711	-0.327614	0.9334199552208755
Mutant_34HL	GGHLPRR	GGAGGGCACCTGCCACGGCGC	-0.058159	0.9956721561364029	121	159	150	157	133	110	261	314	302	10.359697460039108	10.182123924046646	10.313951039377823	10.380480241420846	10.315443650457956	9.985371511839261	11.0022	11.232962588576243	11.607625352621643	0.020782781381738502	0.6425034906357929	0.13331972641130996	1.0508386645295964	-0.32858	1.2936743132438195
Mutant_34HM	GGHMPRR	GGAGGGCACATGCCACGGCGC	-0.16414	-0.433144	97	158	119	127	103	89	80	84	119	10.041018704799413	10.173029576378406	9.980245325680501	10.074799812746772	9.946991466460688	9.68008	9.297813539961908	9.332299540613334	10.264749145267498	0.0337811	-0.743205	-0.226038	-0.84073	-0.300164	0.28450381958699644
Mutant_34HN	GGHNPRR	GGAGGGCACAACCCACGGCGC	0.0321837	-1.30218	83	119	114	111	112	87	42	62	31	9.816376256687597	9.764476081696849	9.918380220187526	9.880723800559261	10.067728405686744	9.647331504005397	8.370275279904735	8.894972361371064	8.327452737606805	0.0643475	-1.4461	0.303252	-0.869504	-0.271049	-1.59093
Mutant_34HP	GGHPPRR	GGAGGGCACCCACCTCGGCGC	-0.828412	1.7634737940118168	106	121	137	93	72	42	500	461	323	10.168910043643034	9.788494138463603	10.183271972453777	9.62576	9.431045108154528	8.598631676449905	11.939742990123916	11.786773635951707	11.704580910520242	-0.543147	1.7708329464808816	-0.357449	1.9982794974881042	-1.58464	1.5213089380664648
Mutant_34HQ	GGHQPRR	GGAGGGCACCAGCCACGGCGC	0.1098889884738045	-0.948018	110	154	113	154	116	121	84	57	60	10.222303730219453	10.136067826905087	9.905682362063546	10.352667116397365	10.118308123896066	10.122745644316069	9.368093711025992	8.773931878130453	9.277974646012634	0.13036338617791188	-0.85421	-0.0177597	-1.36214	0.21706328225252314	-0.627708
Mutant_34HR	GGHRPRR	GGAGGGCACCGGCCACGCCGG	-2.39961	2.1623024525308785	165	360	147	29	63	29	1066	1152	690	10.806863612339667	11.360400563035592	10.28482782322344	7.94861	9.238698571289147	8.065962583749588	13.031755424752795	13.107830754232534	12.799413177206004	-2.85825	2.2248918124131283	-2.1217	1.7474301911969423	-2.21887	2.5145853539825644
Mutant_34HS	GGHSPRR	GGAGGGCACTCCCCACGGCGC	0.0927226	-0.943004	96	144	108	122	113	118	60	77	49	10.026082627727956	10.039295318025397	9.84046	10.016907286123432	10.080540549806232	10.086558353589854	8.883539907309807	9.206972104522922	8.986315502184054	-0.00917534	-1.14254	0.0412452	-0.832323	0.24609782075294362	-0.854145
Mutant_34HT	GGHTPRR	GGAGGGCACACCCCACGGCGC	-0.150124	-0.700771	60	93	80	51	71	81	42	43	62	9.34884	9.409280784506985	9.408051788573017	8.760532522109813	9.410896662589504	9.544371266360072	8.370275279904735	8.368379263598602	9.325205392870993	-0.588308	-0.978565	0.00161588	-1.0409	0.13631947778705467	-0.0828464
Mutant_34HV	GGHVPRR	GGAGGGCACGTGCCACGGCGC	0.00948954	-0.93097	117	188	154	190	135	121	67	121	65	10.311236479674353	10.423638254277114	10.351889451488544	10.65552711410555	10.336960038830464	10.122745644316069	9.042419323506651	9.85816	9.393273087345545	0.34429063443119645	-1.26882	-0.0866782	-0.565477	-0.229144	-0.958616
Mutant_34HW	GGHWPRR	GGAGGGCACTGGCCACGGCGC	-0.0742013	-0.858121	106	116	124	110	110	97	55	66	76	10.168910043643034	9.727682210934718	10.039566278616512	9.867681559604016	10.041757638207903	9.804115371422732	8.758286694663093	8.98499	9.61852	-0.301228	-1.41062	0.3140754272731847	-0.742696	-0.235451	-0.421044
Mutant_34HY	GGHYPRR	GGAGGGCACTACCCACGGCGC	-1.50636	2.76727	78	122	93	30	41	28	832	774	470	9.726841611946288	9.80035	9.624985629650125	7.997324469706773	8.620251493263344	8.015528771542684	12.67425187199969	12.534175320004062	12.245572299983861	-1.72952	2.9474102600534025	-1.1801	2.733820452944421	-1.60946	2.6205866703337364
Mutant_34IA	GGIAPRR	GGAGGGATCGCCCCACGGCGC	-0.240733	0.1748298839478816	88	171	136	110	122	83	138	159	145	9.900677525563452	10.287006337525215	10.172711854295338	9.867681559604016	10.19100063097076	9.579514137134018	10.083446188843286	10.251808996242598	10.549630184141765	-0.032996	0.182769	-0.0960057	-0.0351973	-0.593198	0.37691832984642737
Mutant_34IC	GGICPRR	GGAGGGATCTGCCCACGGCGC	-0.394394	1.2471940121607747	113	143	99	92	79	87	254	307	297	10.261090916259592	10.029251240920095	9.715072700314588	9.610185898577296	9.564715652794336	9.647331504005397	10.962999024878929	11.200450352063376	11.583547517034294	-0.650905	0.7019081086193371	-0.464536	1.171199111143281	-0.0677412	1.868474816719706
Mutant_34ID	GGIDPRR	GGAGGGATCGACCCACGGCGC	0.0775445	-1.23359	97	154	144	131	162	107	44	71	57	10.041018704799413	10.136067826905087	10.255104572669595	10.119497281238777	10.59980852889166	9.94552	8.437191287579898	9.090138965468334	9.204096372286301	0.0784786	-1.60383	0.46374070198657336	-1.04593	-0.309586	-1.05101
Mutant_34IE	GGIEPRR	GGAGGGATCGAGCCACGGCGC	0.3403677295670627	-1.04712	116	161	144	179	203	135	70	69	68	10.298862543886628	10.200142420772737	10.255104572669595	10.56954224631854	10.92510667142034	10.28056380829127	9.1055	9.048993028184377	9.458273460434189	0.2706797024319112	-1.19337	0.7249642506476022	-1.15115	0.025459235621674736	-0.796831
Mutant_34IF	GGIFPRR	GGAGGGATCTTCCCACGGCGC	-2.44809	2.3421804218626576	123	171	160	31	27	22	980	941	515	10.383330874642354	10.287006337525215	10.406989607353013	8.044448044327027	8.019486750056167	7.66913	12.91041675903166	12.815993310256689	12.377458015820206	-2.33888	2.5270858843893063	-2.26752	2.5289869727314738	-2.73786	1.9704684084671928
Mutant_34IG	GGIGPRR	GGAGGGATCGGACCACGGCGC	0.14604395120911265	-1.10802	110	135	137	129	150	128	42	93	56	10.222303730219453	9.946277312434564	10.183271972453777	10.097321641767966	10.488851585686989	10.203811641280177	8.370275279904735	9.47892	9.178604958994068	-0.124982	-1.85203	0.5425742732524252	-0.467353	0.020539668826399904	-1.00467
Mutant_34IH	GGIHPRR	GGAGGGATCCACCCACGGCGC	-1.99718	2.59612	96	121	105	21	28	29	884	751	440	10.026082627727956	9.788494138463603	9.799863508301607	7.4851689793102265	8.071755587742283	8.065962583749588	12.761701729576531	12.49066211038422	12.150435323027645	-2.54091	2.7356191018485756	-1.71674	2.702167971920616	-1.7339	2.350571814726038
Mutant_34IK	GGIKPRR	GGAGGGATCAAGCCACGGCGC	-1.81663	2.5818211310255506	117	147	120	27	39	40	1168	759	541	10.311236479674353	10.06901468103713	9.992306255380024	7.845948571963305	8.548289707296085	8.52843	13.163573216127864	12.505946446124968	12.448501146915326	-2.46529	2.852336736453511	-1.52072	2.436931765087838	-1.46388	2.4561948915353025
Mutant_34IL	GGILPRR	GGAGGGATCCTGCCACGGCGC	-1.35982	2.17027	169	201	158	79	59	61	1048	858	589	10.841401772721762	10.520033157104459	10.38885571086272	9.39071	9.144223591899019	9.135891941636542	13.007189662470239	12.682795588728368	12.571119152457323	-1.45069	2.1657878897484775	-1.37581	2.162762431623909	-1.25296	2.1822634415946034
Mutant_34IM	GGIMPRR	GGAGGGATCATGCCACGGCGC	-1.41954	2.206809413485093	162	200	192	74	69	57	1133	952	614	10.780406314782367	10.51284256815167	10.669846906928019	9.296526253553516	9.36974	9.038224569575258	13.119685660218792	12.832757849132157	12.631080520966385	-1.48388	2.3392793454364256	-1.14311	2.319915280980487	-1.63162	1.9612336140383668
Mutant_34IN	GGINPRR	GGAGGGATCAACCCACGGCGC	0.18500797992904103	-1.2762	136	224	157	211	171	175	54	85	79	10.52817595807726	10.676235503585438	10.379702565144285	10.806681673681068	10.677762111707352	10.654694181205686	8.731876180364404	9.349346723570497	9.674305766770807	0.2785057156038082	-1.7963	0.00152661	-1.32689	0.274992	-0.705397
Mutant_34IP	GGIPPRR	GGAGGGATCCCACCTCGGCGC	-1.20113	2.207243818187095	110	122	118	52	59	38	657	602	427	10.222303730219453	9.80035	9.968082715973743	8.788482925126255	9.144223591899019	8.454633460214021	12.333620504847342	12.171674732376424	12.107177530590356	-1.43382	2.1113167746278894	-0.656131	2.3713198653167833	-1.51345	2.1390948146166124
Mutant_34IQ	GGIQPRR	GGAGGGATCCAGCCACGGCGC	-1.76234	2.307457184718395	107	180	118	37	52	27	839	770	462	10.182444863089561	10.360949181763445	9.968082715973743	8.298818684118567	8.962363448597172	7.963267825522211	12.686337312759472	12.526701462958284	12.22080953926418	-1.88363	2.5038924496699106	-1.39859	2.1657522811948393	-2.00481	2.252726823290436
Mutant_34IR	GGIRPRR	GGAGGGATCCGGCCACGCCGG	-1.74816	2.371571463106618	144	151	144	53	29	48	927	824	615	10.610583841568557	10.107711497037464	10.255104572669595	8.815902099798144	8.1222	8.790811480670744	12.830215062524335	12.624471332047014	12.63342790602412	-1.79468	2.219631220955778	-1.98551	2.51676	-1.46429	2.378323333354526
Mutant_34IS	GGISPRR	GGAGGGATCTCCCCACGGCGC	0.24582031138753693	-0.922887	102	139	153	151	175	123	68	52	97	10.11346407612779	9.988360705925485	10.342497968759586	10.324307235616063	10.711100577307027	10.146375872052383	9.063752736684041	8.641798448974185	9.970110166841902	0.21084315948827204	-1.04971	0.7227398713815418	-1.34656	-0.196122	-0.372388
Mutant_34IT	GGITPRR	GGAGGGATCACCCCACGGCGC	-0.0120273	-1.27181	126	132	137	140	115	124	32	64	85	10.418070574928612	9.913889069234118	10.183271972453777	10.215273922895669	10.105828466250895	10.158047411344572	7.979319664372626	8.940681343276703	9.779791311298665	-0.202797	-2.43875	0.19193939701677643	-0.973208	-0.0252246	-0.403481
Mutant_34IV	GGIVPRR	GGAGGGATCGTGCCACGGCGC	-0.0479982	-0.443526	120	182	154	155	147	120	95	131	116	10.34773396818637	10.376878670319934	10.351889451488544	10.361997862606422	10.45972572882297	10.110783785699335	9.545379080632948	9.972601926403241	10.227942704533886	0.014263894420052381	-0.802355	0.0828471	-0.404277	-0.241106	-0.123947
Mutant_34IW	GGIWPRR	GGAGGGATCTGGCCACGGCGC	-1.87599	2.4947225878661605	99	158	148	45	32	29	1031	892	488	10.070434818009618	10.173029576378406	10.294601030035498	8.5804	8.263730248857659	8.065962583749588	12.983598167717158	12.73885328765109	12.299781732653756	-1.49003	2.91316	-1.9093	2.5658237112726834	-2.22864	2.005180702618258
Mutant_34IY	GGIYPRR	GGAGGGATCTACCCACGGCGC	-2.3163	2.468901568875323	105	136	157	28	18	32	815	879	575	10.155247042132729	9.95691	10.379702565144285	7.898192024692283	7.437301533971049	8.207476781919576	12.64447300697553	12.717675864289788	12.536419246772196	-2.25706	2.4892259648428006	-2.51961	2.7607620601552583	-2.17223	2.156716681627911
Mutant_34KA	GGKAPRR	GGAGGGAAGGCCCCACGGCGC	0.0544306	-1.03477	141	159	167	172	150	146	66	90	79	10.580229824758876	10.182123924046646	10.468721265292231	10.512029859480847	10.488851585686989	10.393485378570215	9.02077	9.431686002199804	9.674305766770807	-0.0682	-1.55946	0.30672766164034293	-0.750438	-0.0752359	-0.794415
Mutant_34KC	GGKCPRR	GGAGGGAAGTGCCCACGGCGC	0.00512479	-0.891821	112	142	141	113	154	117	97	50	78	10.24827737274696	10.01913674617598	10.224756041265138	9.90646	10.526793358816354	10.074291364263107	9.575396504379906	8.585359388799208	9.655949874530759	-0.341818	-0.672881	0.5076566126403748	-1.43378	-0.150465	-0.568806
Mutant_34KD	GGKDPRR	GGAGGGAAGGACCCACGGCGC	0.1529381020268712	-0.703499	90	179	128	167	122	125	87	74	80	9.933065463016217	10.352917991337842	10.08532713109484	10.46949897651363	10.19100063097076	10.16962528404512	9.418644498713093	9.14974	9.692431041991139	0.5364335134974141	-0.514421	-0.161917	-1.20318	0.0842982	-0.392896
Mutant_34KE	GGKEPRR	GGAGGGAAGGAGCCACGGCGC	0.24008835042026058	-1.30726	61	86	55	105	55	74	27	28	27	9.37265	9.296559420165359	8.86845	9.800640895688062	9.043125676816219	9.41416	7.735265461954794	7.7518062378269175	8.128809137557148	0.4279897579961425	-1.63739	-0.253434	-1.54475	0.5457090366137791	-0.739639
Mutant_34KF	GGKFPRR	GGAGGGAAGTTCCCACGGCGC	-1.52812	2.377185690340056	120	168	144	43	68	37	909	945	513	10.34773396818637	10.261491865288658	10.255104572669595	8.514990691473681	9.348705884123177	8.416270449180274	12.801929940954507	12.822112069790592	12.371845466419693	-1.83274	2.4541959727681366	-0.912786	2.5606202045019337	-1.83883	2.116740893750098
Mutant_34KG	GGKGPRR	GGAGGGAAGGGACCACGGCGC	-0.00673259	-1.37198	99	173	138	142	97	152	35	71	59	10.070434818009618	10.303768700838503	10.19375535488861	10.23572093258898	9.860494187546852	10.451545994414621	8.108112578780117	9.090138965468334	9.253766488128921	0.16528611457936293	-1.96232	-0.443275	-1.21363	0.2577906395260108	-0.939989
Mutant_34KH	GGKHPRR	GGAGGGAAGCACCCACGGCGC	-2.09364	2.537983933771352	90	125	136	25	20	35	936	801	433	9.933065463016217	9.835362982061975	10.172711854295338	7.735418819889966	7.5884720032593505	8.336341396602773	12.844152348627299	12.58363579758189	12.127303954478396	-2.19765	2.9110868856110823	-2.24689	2.7482728155199148	-1.83637	1.9545921001830582
Mutant_34KK	GGKKPRR	GGAGGGAAGAAGCCACGGCGC	0.0789835	-0.471347	108	190	129	175	112	143	95	99	114	10.195853883264137	10.438893954248416	10.096544092133351	10.536959280098415	10.067728405686744	10.363554657659838	9.545379080632948	9.568999597490892	10.202872828260151	0.3411053968342781	-0.650475	-0.371166	-0.869894	0.26701056552648694	0.10632873612679994
Mutant_34KL	GGKLPRR	GGAGGGAAGCTGCCACGGCGC	-0.0611752	-0.750111	69	129	110	88	88	100	84	44	60	9.550185906339628	9.880756984761348	9.866904132583636	9.54614	9.720171674608604	9.848010305087573	9.368093711025992	8.401446906528449	9.277974646012634	-0.00404644	-0.182092	-0.160585	-1.47931	-0.0188938	-0.588929
Mutant_34KM	GGKMPRR	GGAGGGAAGATGCCACGGCGC	0.18683324753362443	-0.752217	114	166	163	149	155	177	104	103	65	10.273791655244992	10.244228034320146	10.433770110018221	10.305086120678494	10.536124914356412	10.671078507149327	9.675796095450307	9.626069739228605	9.393273087345545	0.0312945	-0.597996	0.29189688003626557	-0.618158	0.2373083971311054	-1.0405
Mutant_34KN	GGKNPRR	GGAGGGAAGAACCCACGGCGC	0.0631511	-0.963113	102	122	140	122	95	154	69	68	54	10.11346407612779	9.80035	10.214496317472607	10.016907286123432	9.830469625372361	10.470391641639168	9.084775279830419	9.027971466229724	9.12623	-0.0965568	-1.02869	0.0301148	-0.772383	0.2558953241665609	-1.08827
Mutant_34KP	GGKPPRR	GGAGGGAAGCCACCTCGGCGC	-1.07329	1.5094749296862335	132	182	181	134	78	40	555	494	396	10.485136840797821	10.376878670319934	10.584784112408606	10.152134435071353	9.546361547094666	8.52843	12.090266272770371	11.886490650319635	11.998467489495056	-0.333002	1.60513	-0.830517	1.5096119799997005	-2.05636	1.4136833770864499
Mutant_34KQ	GGKQPRR	GGAGGGAAGCAGCCACGGCGC	0.13533937972490762	-0.760876	91	159	126	151	115	125	74	78	70	9.94899	10.182123924046646	10.062628133343848	10.324307235616063	10.105828466250895	10.16962528404512	9.185524653326956	9.22556	9.50004	0.3753164462692027	-0.763466	-0.0762955	-0.956567	0.10699715070127169	-0.562593
Mutant_34KR	GGKRPRR	GGAGGGAAGCGGCCACGCCGG	-1.66499	2.727433794617814	178	261	207	74	48	76	2014	1583	948	10.916216010195818	10.896661584594126	10.778307189405684	9.296526253553516	8.847127231036099	9.452575884009724	13.949530576445914	13.566306796273217	13.257648795329938	-1.61969	3.0333145662500964	-2.04953	2.669645211679091	-1.32573	2.4793416059242546
Mutant_34KS	GGKSPRR	GGAGGGAAGTCCCCACGGCGC	0.29186122547708077	-1.01873	93	126	115	122	138	132	64	47	58	9.980323570954342	9.84685	9.930967292678414	10.016907286123432	10.368644650033076	10.24816869147355	8.976458382958068	8.496331774502284	9.229145179345421	0.036583715169090425	-1.00387	0.5217985624670156	-1.35051	0.3172013987951363	-0.701822
Mutant_34KT	GGKTPRR	GGAGGGAAGACCCCACGGCGC	0.19592839273722973	-0.880311	109	145	114	171	107	133	88	58	61	10.209139421128972	10.049269951219182	9.918380220187526	10.503623397181965	10.001903284988133	10.259048088577272	9.435108666237747	8.798966034226911	9.301783290002676	0.2944839760529927	-0.774031	-0.0473667	-1.2503	0.3406678683897457	-0.616597
Mutant_34KV	GGKVPRR	GGAGGGAAGGTGCCACGGCGC	0.0797021	-1.15187	94	164	138	143	136	116	46	89	51	9.995738417520837	10.22675511328767	10.19375535488861	10.245836782651457	10.347599081368692	10.061919175692534	8.501140646790677	9.41559	9.04392	0.25009836513062034	-1.4946	0.12084396808102227	-0.811165	-0.131836	-1.14984
Mutant_34KW	GGKWPRR	GGAGGGAAGTGGCCACGGCGC	-1.54426	2.1557880624477135	132	197	143	63	56	38	935	720	529	10.485136840797821	10.491053234319228	10.24505916350172	9.064753339653148	9.069072049158656	8.454633460214021	12.842610393658648	12.429856902099566	12.416146130203696	-1.42038	2.357473552860826	-1.42198	1.9388036677803377	-1.79043	2.171086966701976
Mutant_34KY	GGKYPRR	GGAGGGAAGTACCCACGGCGC	-1.76833	2.604608265354465	116	187	121	52	38	30	1062	1115	540	10.298862543886628	10.41594947948562	10.004267191086475	8.788482925126255	8.51092	8.11469	13.026332401672168	13.060739170731999	12.445832438117952	-1.51038	2.7274698577855396	-1.90503	2.6447896912463786	-1.88957	2.441565247031477
Mutant_34LA	GGLAPRR	GGAGGGCTGGCCCCACGGCGC	0.31997883741963307	-0.749243	75	124	98	141	89	127	94	55	40	9.670326184533284	9.823787743159523	9.700443439648325	10.225533651328606	9.736454268229723	10.192505960041702	9.530132863872339	8.722521418961557	8.69417	0.5552074667953217	-0.140193	-0.0873335	-1.10127	0.49206252039337706	-1.00627
Mutant_34LC	GGLCPRR	GGAGGGCTGTGCCCACGGCGC	0.20374695503845017	-0.925607	126	173	158	178	166	160	57	99	96	10.418070574928612	10.303768700838503	10.38885571086272	10.561465233424618	10.634975556246035	10.525495062074532	8.809700088369581	9.568999597490892	9.955174808377688	0.14339465849600685	-1.60837	0.33120685540753136	-0.734769	0.13663935121181225	-0.433681
Mutant_34LD	GGLDPRR	GGAGGGCTGGACCCACGGCGC	0.0415535	-1.32489	77	174	149	130	109	138	61	56	40	9.708248044830508	10.312077409367836	10.304308475732352	10.108452068753255	10.028594806170995	10.31224745281822	8.907336572038387	8.748455637989748	8.69417	0.4002040239227469	-0.800911	-0.283483	-1.56362	0.00793898	-1.61013
Mutant_34LE	GGLEPRR	GGAGGGCTGGAGCCACGGCGC	0.3170257598087183	-1.14419	113	101	100	150	116	114	81	39	36	10.261090916259592	9.52817	9.729555104811215	10.314728688422885	10.118308123896066	10.03685187336309	9.315707148834013	8.227964409482755	8.542557517313092	0.0536378	-0.945384	0.5901427387109859	-1.3002	0.3072967685518755	-1.187
Mutant_34LF	GGLFPRR	GGAGGGCTGTTCCCACGGCGC	-1.08405	2.430602325324107	87	158	139	53	77	44	846	768	499	9.884206750868719	10.173029576378406	10.204163108768721	8.815902099798144	9.527770926492405	8.665576699225149	12.698322354372994	12.522949964790554	12.33193409282462	-1.0683	2.814115603504275	-0.645259	2.349920388412148	-1.53859	2.127770984055898
Mutant_34LG	GGLGPRR	GGAGGGCTGGGACCACGGCGC	0.30344732715615547	-1.03889	72	117	122	118	135	109	47	59	46	9.611506267885078	9.740051391964318	10.01612977722346	9.968860199429058	10.336960038830464	9.972209180281801	8.532082821405957	8.823573187735686	8.895353120793278	0.35735393154397954	-1.07942	0.5969086468661455	-0.916478	-0.0439206	-1.12078
Mutant_34LH	GGLHPRR	GGAGGGCTGCACCCACGGCGC	-1.74644	2.5411138546444234	101	150	143	40	40	32	1074	888	485	10.099263111131107	10.098134165019069	10.24505916350172	8.410949780925284	8.584719236489962	8.207476781919576	13.042540696729368	12.73237020478303	12.290887102072768	-1.68831	2.9432775855982616	-1.51341	2.6342360397639606	-2.03758	2.0458279385710476
Mutant_34LK	GGLKPRR	GGAGGGCTGAAGCCACGGCGC	-0.290683	0.434008	95	132	110	93	75	97	129	221	129	10.010990299889784	9.913889069234118	9.866904132583636	9.62576	9.489855194634728	9.804115371422732	9.98624	10.726496612717204	10.381067729588446	-0.385227	-0.0247485	-0.424034	0.812608	-0.0627888	0.514164
Mutant_34LL	GGLLPRR	GGAGGGCTGCTGCCACGGCGC	0.0408236	-0.528382	133	183	185	143	173	178	65	144	173	10.49601758890194	10.3848	10.616299374980269	10.245836782651457	10.694527642453744	10.679201417069297	8.998782131918754	10.108974291211283	10.804193526307115	-0.250181	-1.49724	0.30974970292764503	-0.275804	0.062902	0.18789415132684617
Mutant_34LM	GGLMPRR	GGAGGGCTGATGCCACGGCGC	-0.0874392	-0.624899	97	174	141	117	136	112	55	126	101	10.041018704799413	10.312077409367836	10.224756041265138	9.956594174063131	10.347599081368692	10.011341305145125	8.758286694663093	9.916515827140618	10.028351840910098	-0.0844245	-1.28273	0.035521672000855986	-0.395562	-0.213415	-0.196404
Mutant_34LN	GGLNPRR	GGAGGGCTGAACCCACGGCGC	-0.0272371	-1.41001	119	147	132	140	100	140	43	54	57	10.335670439418008	10.06901468103713	10.129681008349806	10.215273922895669	9.90439	10.332989802980615	8.404121216624016	8.696112453252464	9.204096372286301	-0.120397	-1.93155	-0.164624	-1.3729	0.20330879463080898	-0.925585
Mutant_34LP	GGLPPRR	GGAGGGCTGCCACCTCGGCGC	-0.782116	1.034782744480065	158	202	194	101	103	105	370	466	334	10.744357825874111	10.52718808484756	10.68478811861613	9.74467	9.946991466460688	9.91833	11.505469191601579	11.80233245903929	11.752880612137128	-0.999687	0.7611113657274675	-0.580197	1.2751443741917292	-0.766463	1.0680924935209983
Mutant_34LQ	GGLQPRR	GGAGGGCTGCAGCCACGGCGC	-0.194187	-0.133625	141	185	147	130	133	133	139	124	182	10.580229824758876	10.400447896216843	10.28482782322344	10.108452068753255	10.315443650457956	10.259048088577272	10.09385323854546	9.893456291478648	10.877320039563662	-0.471778	-0.486377	-0.0850042	-0.506992	-0.0257797	0.5924922163402222
Mutant_34LR	GGLRPRR	GGAGGGCTGCGGCCACGCCGG	-1.93704	2.2351986483597224	170	222	229	80	43	40	1146	1191	715	10.849908647284964	10.663304390853702	10.923945101316626	9.408828903585597	8.688793710722484	8.52843	13.136143004439276	13.155858099124453	12.85075298097073	-1.44108	2.286234357154312	-1.97451	2.4925537082707514	-2.39552	1.9268078796541044
Mutant_34LS	GGLSPRR	GGAGGGCTGTCCCCACGGCGC	-0.111285	-1.8347	102	147	134	100	103	139	52	19	48	10.11346407612779	10.06901468103713	10.151356858943902	9.73033	9.946991466460688	10.322655905474754	8.677558900665387	7.195545919668372	8.956627420457183	-0.383132	-1.43591	-0.122023	-2.87347	0.17129904653085148	-1.19473
Mutant_34LT	GGLTPRR	GGAGGGCTGACCCCACGGCGC	0.19170812539010326	-1.20535	91	114	96	134	107	93	40	56	39	9.94899	9.702621081808529	9.670732220885112	10.152134435071353	10.001903284988133	9.743430748151324	8.300103927573835	8.748455637989748	8.657737081958796	0.20314364572449328	-1.64889	0.2992822031796045	-0.954165	0.0726985	-1.013
Mutant_34LV	GGLVPRR	GGAGGGCTGGTGCCACGGCGC	0.0561512	-1.11283	100	151	108	101	119	137	56	62	50	10.08492097014279	10.107711497037464	9.84046	9.74467	10.155112170101567	10.301763361414272	8.784222407101131	8.894972361371064	9.0154	-0.34025	-1.3007	0.0474007	-1.21274	0.46130282857736127	-0.825056
Mutant_34LW	GGLWPRR	GGAGGGCTGTGGCCACGGCGC	-1.89206	2.4566837328638393	122	210	166	62	57	21	1225	982	633	10.371562560454391	10.583184876179063	10.46006253707255	9.04171	9.094560017058631	7.602348474193193	13.232307374963893	12.877513258702956	12.675040538630673	-1.32985	2.860744814509502	-1.48862	2.2943283825238936	-2.85771	2.214978001558123
Mutant_34LY	GGLYPRR	GGAGGGCTGTACCCACGGCGC	-2.10701	2.7303641125752116	93	186	88	19	33	27	1026	893	526	9.980323570954342	10.408219508080133	9.54536	7.341626420305397	8.30798	7.963267825522211	12.976585434005724	12.740469516507146	12.407942712870351	-2.6387	2.996261863051382	-2.10024	2.332250008427012	-1.58209	2.862580466247241
Mutant_34MA	GGMAPRR	GGAGGGATGGCCCCACGGCGC	0.0673001	-1.58626	94	137	123	103	137	116	44	34	42	9.995738417520837	9.967472450237578	10.027895617980814	9.772927315766356	10.35816024110427	10.061919175692534	8.437191287579898	8.030732480728622	8.764397106038793	-0.222811	-1.55855	0.3906877908666928	-1.93674	0.0340236	-1.2635
Mutant_34MC	GGMCPRR	GGAGGGATGTGCCCACGGCGC	-0.0500638	-1.18643	145	205	184	156	172	165	84	64	93	10.620561566532189	10.548442394728855	10.608484865474006	10.371268649050863	10.686169230931467	10.569859521147253	9.368093711025992	8.940681343276703	9.909418000055211	-0.249293	-1.25247	0.13772683620261184	-1.60776	-0.0386253	-0.699067
Mutant_34MD	GGMDPRR	GGAGGGATGGACCCACGGCGC	0.21455612694472434	-1.18139	123	179	100	171	131	138	61	68	49	10.383330874642354	10.352917991337842	9.729555104811215	10.503623397181965	10.2936	10.31224745281822	8.907336572038387	9.027971466229724	8.986315502184054	0.12029252253961076	-1.47599	-0.0593165	-1.32495	0.5826923480070043	-0.74324
Mutant_34ME	GGMEPRR	GGAGGGATGGAGCCACGGCGC	0.32670673801491584	-1.14953	87	158	158	146	157	168	51	56	75	9.884206750868719	10.173029576378406	10.38885571086272	10.275765590558011	10.55460888092487	10.59583778067171	8.649613610240932	8.748455637989748	9.599437876986247	0.39155883968929217	-1.23459	0.3815793045464648	-1.42457	0.2069820698089906	-0.789418
Mutant_34MF	GGMFPRR	GGAGGGATGTTCCCACGGCGC	-1.71707	2.20663	115	175	118	71	35	24	838	710	425	10.286381558541086	10.32033854060725	9.968082715973743	9.236916944434054	8.392610866115733	7.794065250021212	12.684617007212529	12.40968270277311	12.10040584082893	-1.04946	2.398235448671443	-1.92773	2.08934	-2.17402	2.132323124855187
Mutant_34MG	GGMGPRR	GGAGGGATGGGACCACGGCGC	0.3192869637030344	-1.67962	112	159	129	167	152	158	46	48	34	10.24827737274696	10.182123924046646	10.096544092133351	10.46949897651363	10.507947198599107	10.507360104923324	8.501140646790677	8.526622190629416	8.46032	0.22122160376667033	-1.74714	0.3258232745524605	-1.6555	0.41081601278997226	-1.63622
Mutant_34MH	GGMHPRR	GGAGGGATGCACCCACGGCGC	-1.98739	2.611629539850719	98	125	87	25	32	19	732	828	435	10.05580173330632	9.835362982061975	9.528896316608527	7.735418819889966	8.263730248857659	7.458739829928717	12.489542145031946	12.631456658640841	12.133950847856191	-2.32038	2.4337404117256263	-1.57163	2.7960936765788666	-2.07016	2.6050545312476636
Mutant_34MK	GGMKPRR	GGAGGGATGAAGCCACGGCGC	0.012975607478104223	0.0203123	98	177	159	186	115	119	116	154	174	10.05580173330632	10.33672022910639	10.397951150579374	10.624849551582319	10.105828466250895	10.098721917593183	9.83315	10.205750997996338	10.81250415749176	0.5690478182759993	-0.222647	-0.230892	-0.130969	-0.299229	0.41455300691238683
Mutant_34ML	GGMLPRR	GGAGGGATGCTGCCACGGCGC	0.2998824548091677	-0.734754	115	148	119	189	119	151	79	100	60	10.286381558541086	10.078786626994583	9.980245325680501	10.647918662366207	10.155112170101567	10.442	9.279695208234006	9.583480172964844	9.277974646012634	0.36153710382512116	-1.00669	0.0763255	-0.495306	0.46178471749539796	-0.702271
Mutant_34MM	GGMMPRR	GGAGGGATGATGCCACGGCGC	0.10348837525735988	-1.10619	129	203	115	145	133	174	77	66	64	10.451993384730766	10.53430770335453	9.930967292678414	10.265858147554367	10.315443650457956	10.646431708523467	9.242761289758237	8.98499	9.370938796520932	-0.186135	-1.20923	-0.218864	-1.54932	0.7154644158450534	-0.560028
Mutant_34MN	GGMNPRR	GGAGGGATGAACCCACGGCGC	0.0767803	-0.951213	117	183	172	152	152	168	87	77	82	10.311236479674353	10.3848	10.511252132309743	10.333822606766043	10.507947198599107	10.59583778067171	9.418644498713093	9.206972104522922	9.728012422776914	0.0225861	-0.892592	0.12316925907300735	-1.17781	0.0845856	-0.78324
Mutant_34MP	GGMPPRR	GGAGGGATGCCACCTCGGCGC	-0.334498	0.6936555222509474	147	196	169	165	118	112	250	298	299	10.640312353793414	10.483716373393332	10.485884360945912	10.452129231761663	10.14294817869226	10.011341305145125	10.940110186586434	11.157542542273031	11.593226926026034	-0.188183	0.2997978327930202	-0.340768	0.6738261688796996	-0.474543	1.1073425650801223
Mutant_34MQ	GGMQPRR	GGAGGGATGCAGCCACGGCGC	-0.615249	-0.160599	94	152	175	100	79	79	111	133	131	9.995738417520837	10.117225668988414	10.53618154379467	9.73033	9.564715652794336	9.508350925073751	9.769661003529578	9.994439767822199	10.403246959015163	-0.265406	-0.226077	-0.55251	-0.122786	-1.02783	-0.132935
Mutant_34MR	GGMRPRR	GGAGGGATGCGGCCACGCCGG	-1.73697	2.694306662053014	153	223	174	65	63	35	1460	1448	824	10.697992404076162	10.669784435132124	10.527919511455648	9.109758331765049	9.238698571289147	8.336341396602773	13.485469864039917	13.437718231719234	13.055428241063824	-1.58823	2.787477459963755	-1.43109	2.7679337965871103	-2.19158	2.5275087296081757
Mutant_34MS	GGMSPRR	GGAGGGATGTCCCCACGGCGC	0.19684732219849366	-1.07704	146	175	140	160	179	169	76	73	74	10.630470758933512	10.32033854060725	10.214496317472607	10.407767294571341	10.74368601085483	10.604394278182678	9.223933595929765	9.130143879783596	9.580097683728301	-0.222703	-1.40654	0.423347	-1.19019	0.389898	-0.634399
Mutant_34MT	GGMTPRR	GGAGGGATGACCCCACGGCGC	-0.199815	-1.47624	83	140	95	70	89	105	40	32	43	9.816376256687597	9.998692505151642	9.655643960845635	9.21649	9.736454268229723	9.91833	8.300103927573835	7.943614395055426	8.798267281683339	-0.599889	-1.51627	-0.262238	-2.05508	0.2626811268851643	-0.857377
Mutant_34MV	GGMVPRR	GGAGGGATGGTGCCACGGCGC	-0.066846	-1.07627	122	227	132	166	151	114	61	83	83	10.371562560454391	10.695417416709095	10.129681008349806	10.460840244988793	10.498430985771673	10.03685187336309	8.907336572038387	9.315048513552739	9.745479353180977	0.0892777	-1.46423	-0.196986	-1.38037	-0.0928291	-0.384202
Mutant_34MW	GGMWPRR	GGAGGGATGTGGCCACGGCGC	-1.53168	2.2200037736228673	96	197	139	46	88	24	860	712	470	10.026082627727956	10.491053234319228	10.204163108768721	8.612030670262602	9.720171674608604	7.794065250021212	12.72199781715019	12.413740174550457	12.245572299983861	-1.41405	2.6959151894222337	-0.770882	1.9226869402312285	-2.4101	2.0414091912151395
Mutant_34MY	GGMYPRR	GGAGGGATGTACCCACGGCGC	-1.49951	2.342461608834384	123	191	148	56	63	39	984	1046	477	10.383330874642354	10.446461732413681	10.294601030035498	8.895165059992562	9.238698571289147	8.492002720259281	12.916292563610643	12.96858945039694	12.266896449587101	-1.48817	2.532961688968289	-1.20776	2.5221277179832597	-1.8026	1.9722954195516031
Mutant_34NA	GGNAPRR	GGAGGGAACGCCCCACGGCGC	-0.0943291	-1.45123	134	151	124	147	100	126	60	44	50	10.506816888736893	10.107711497037464	10.039566278616512	10.285605459804575	9.90439	10.181110981581686	8.883539907309807	8.401446906528449	9.0154	-0.221211	-1.62328	-0.203321	-1.70626	0.14154470296517374	-1.02416
Mutant_34NC	GGNCPRR	GGAGGGAACTGCCCACGGCGC	0.29830342270264093	-1.21781	108	179	129	189	148	149	72	57	52	10.195853883264137	10.352917991337842	10.096544092133351	10.647918662366207	10.469499827757732	10.422807744719314	9.14607	8.773931878130453	9.07188	0.452065	-1.04979	0.11658183641988984	-1.57899	0.326264	-1.02466
Mutant_34ND	GGNDPRR	GGAGGGAACGACCCACGGCGC	0.20683642084952858	-0.4205	70	102	114	105	104	103	89	98	42	9.570916975653478	9.542360088014966	9.918380220187526	9.800640895688062	9.960916603400188	9.890609047316307	9.451387061239007	9.554372203127045	8.764397106038793	0.22972392003458353	-0.11953	0.4185565153852213	0.012012115112078448	-0.0277712	-1.15398
Mutant_34NE	GGNEPRR	GGAGGGAACGAGCCACGGCGC	0.33821324101996925	-1.1614	96	169	160	186	144	176	62	51	79	10.026082627727956	10.270046924194114	10.406989607353013	10.624849551582319	10.429999727614817	10.662909603137855	8.930747081375893	8.613854892353112	9.674305766770807	0.5987669238543631	-1.09534	0.15995280342070295	-1.65619	0.2559199957848417	-0.732684
Mutant_34NF	GGNFPRR	GGAGGGAACTTCCCACGGCGC	0.10415278440026417	-0.0522775	105	146	109	132	113	125	73	154	144	10.155247042132729	10.059176094170464	9.85374	10.130458574120754	10.080540549806232	10.16962528404512	9.165929787850764	10.205750997996338	10.539652779868817	-0.0247885	-0.989317	0.0213645	0.1465749038258739	0.315882	0.6859098614006971
Mutant_34NG	GGNGPRR	GGAGGGAACGGACCACGGCGC	0.49737226354235037	-1.23101	93	110	130	136	149	166	46	65	37	9.980323570954342	9.651153739380606	10.107674513657189	10.173489440474956	10.479208153611417	10.578571020532815	8.501140646790677	8.963003985824164	8.581981307793006	0.1931658695206142	-1.47918	0.8280544142308113	-0.68815	0.4708965068756257	-1.52569
Mutant_34NH	GGNHPRR	GGAGGGAACCACCCACGGCGC	-1.48804	2.337698682355281	89	164	108	59	47	23	648	828	411	9.916962379441891	10.22675511328767	9.84046	8.9703	8.816820234420943	7.732947295324776	12.313724829375671	12.631456658640841	12.052092584615803	-0.946663	2.39676	-1.40993	2.4047015453531717	-2.10751	2.211632051778892
Mutant_34NK	GGNKPRR	GGAGGGAACAAGCCACGGCGC	-0.0116427	-0.827774	113	165	128	159	107	123	117	69	57	10.261090916259592	10.235518026128794	10.08532713109484	10.39872883419629	10.001903284988133	10.146375872052383	9.845525096620866	9.048993028184377	9.204096372286301	0.1376379179366971	-0.415566	-0.233615	-1.18652	0.0610487	-0.881231
Mutant_34NL	GGNLPRR	GGAGGGAACCTGCCACGGCGC	0.097392	-1.07471	130	156	169	159	155	153	72	90	61	10.463126019715421	10.1547	10.485884360945912	10.39872883419629	10.536124914356412	10.460999589940236	9.14607	9.431686002199804	9.301783290002676	-0.0643972	-1.31706	0.38145784626131274	-0.722981	-0.0248848	-1.1841
Mutant_34NM	GGNMPRR	GGAGGGAACATGCCACGGCGC	0.31124629684266897	-1.04621	167	196	206	246	223	211	91	84	108	10.824236045630602	10.483716373393332	10.771324746702106	11.027982389054348	11.060604107708322	10.924429559491378	9.483402978736754	9.332299540613334	10.124938318157003	0.2037463434237452	-1.34083	0.5768877343149903	-1.15142	0.15310481278927135	-0.646386
Mutant_34NN	GGNNPRR	GGAGGGAACAACCCACGGCGC	0.14271035495070747	-1.06531	116	143	119	162	116	127	70	65	51	10.298862543886628	10.029251240920095	9.980245325680501	10.425676091401579	10.118308123896066	10.192505960041702	9.1055	8.963003985824164	9.04392	0.126814	-1.19337	0.0890569	-1.06625	0.21226063436120057	-0.936326
Mutant_34NP	GGNPPRR	GGAGGGAACCCACCTCGGCGC	0.16906688024312957	-1.1176	96	167	128	158	116	143	52	65	64	10.026082627727956	10.25288577283639	10.08532713109484	10.38963339083267	10.118308123896066	10.363554657659838	8.677558900665387	8.963003985824164	9.370938796520932	0.3635507631047137	-1.34852	-0.134578	-1.28988	0.27822752656499894	-0.714388
Mutant_34NQ	GGNQPRR	GGAGGGAACCAGCCACGGCGC	-0.0230695	-1.03445	115	159	116	138	94	140	79	66	51	10.286381558541086	10.182123924046646	9.94345	10.194532950829277	9.815219725627163	10.332989802980615	9.279695208234006	8.98499	9.04392	-0.0918486	-1.00669	-0.366904	-1.19714	0.389544	-0.899526
Mutant_34NR	GGNRPRR	GGAGGGAACCGGCCACGCCGG	-2.20689	2.5219	137	269	208	43	49	33	1464	1416	758	10.538738068658622	10.940195444822908	10.785256000766486	8.514990691473681	8.876810639615565	8.25172	13.489416704870003	13.40548083307603	12.934996508150043	-2.02375	2.9506786362113804	-2.06338	2.465285388253122	-2.53353	2.149740507383557
Mutant_34NS	GGNSPRR	GGAGGGAACTCCCCACGGCGC	0.0716114	-1.0221	114	170	156	148	150	142	65	68	88	10.273791655244992	10.278551551237525	10.370490976515004	10.295378670827374	10.488851585686989	10.353438151981258	8.998782131918754	9.027971466229724	9.829776042391924	0.021587015582381852	-1.27501	0.21030003444946388	-1.25058	-0.0170528	-0.540715
Mutant_34NT	GGNTPRR	GGAGGGAACACCCCACGGCGC	-0.174416	-0.956275	139	151	149	108	109	166	74	77	81	10.559633103880486	10.107711497037464	10.304308475732352	9.841237944443616	10.028594806170995	10.578571020532815	9.185524653326956	9.206972104522922	9.710331423148265	-0.718395	-1.37411	-0.0791167	-0.900739	0.27426254480046275	-0.593977
Mutant_34NV	GGNVPRR	GGAGGGAACGTGCCACGGCGC	0.0233702	-1.26324	131	158	155	157	146	132	86	44	66	10.474173406517394	10.173029576378406	10.361220193859499	10.380480241420846	10.449884959510522	10.24816869147355	9.401990269517794	8.401446906528449	9.415266886552175	-0.0936932	-1.07218	0.27685538313211566	-1.77158	-0.113052	-0.945953
Mutant_34NW	GGNWPRR	GGAGGGAACTGGCCACGGCGC	-0.0413545	-1.3613	114	182	179	153	122	164	76	47	66	10.273791655244992	10.376878670319934	10.568764498313817	10.34327562978017	10.19100063097076	10.56109509894023	9.223933595929765	8.496331774502284	9.415266886552175	0.069484	-1.04986	-0.185878	-1.88055	-0.0076694	-1.1535
Mutant_34NY	GGNYPRR	GGAGGGAACTACCCACGGCGC	-1.24647	2.080304168442295	98	158	127	48	61	45	619	681	382	10.05580173330632	10.173029576378406	10.074022274292844	8.673277574018094	9.192234280982305	8.697919222689292	12.247683702075625	12.349529767512415	11.946552619716416	-1.38252	2.191881968769305	-0.980795	2.176500191134009	-1.3761	1.8725303454235718
Mutant_34PA	GGPAPRR	GGAGGGCCAGCCCCTCGGCGC	0.0910803	-1.66693	135	171	151	151	166	151	50	36	65	10.517535950616894	10.287006337525215	10.323529582526328	10.324307235616063	10.634975556246035	10.442	8.621116303709854	8.11289	9.393273087345545	-0.193229	-1.89642	0.3479692187208201	-2.17412	0.11850046064957098	-0.930256
Mutant_34PC	GGPCPRR	GGAGGGCCATGCCCTCGGCGC	-0.0493261	-1.27923	165	282	226	194	187	235	122	97	67	10.806863612339667	11.008250585583433	10.904930132770321	10.68556590620473	10.806728697284182	11.0798	9.905833446419255	9.539594982151664	9.436930420190015	-0.121298	-0.90103	-0.201522	-1.46866	0.17484137076467832	-1.468
Mutant_34PD	GGPDPRR	GGAGGGCCAGACCCTCGGCGC	0.0771281	-1.56401	110	151	196	138	167	149	37	60	61	10.222303730219453	10.107711497037464	10.699576177032327	10.194532950829277	10.643634984716739	10.422807744719314	8.188000270129333	8.847767661295071	9.301783290002676	-0.0277708	-2.0343	0.5359234876792751	-1.25994	-0.276768	-1.39779
Mutant_34PE	GGPEPRR	GGAGGGCCAGAGCCTCGGCGC	0.2510294196511816	-1.25885	108	203	189	211	169	176	72	78	58	10.195853883264137	10.53430770335453	10.64714088727454	10.806681673681068	10.66079945602783	10.662909603137855	9.14607	9.22556	9.229145179345421	0.6108277904169306	-1.04979	0.12649175267329937	-1.30875	0.015768715863314853	-1.418
Mutant_34PF	GGPFPRR	GGAGGGCCATTCCCTCGGCGC	-0.244036	-0.22025	77	114	107	94	90	60	91	94	75	9.708248044830508	9.702621081808529	9.827054723758428	9.641173518096458	9.752555141719865	9.112087940157123	9.483402978736754	9.494332857977632	9.599437876986247	-0.0670745	-0.224845	0.0499341	-0.208288	-0.714967	-0.227617
Mutant_34PG	GGPGPRR	GGAGGGCCAGGACCTCGGCGC	-0.021369	-1.02013	88	161	133	131	103	120	78	60	52	9.900677525563452	10.200142420772737	10.140559642014399	10.119497281238777	9.946991466460688	10.110783785699335	9.261346437269255	8.847767661295071	9.07188	0.21881975567532486	-0.639331	-0.253151	-1.35237	-0.0297759	-1.06868
Mutant_34PH	GGPHPRR	GGAGGGCCACACCCTCGGCGC	-2.07217	2.279125340902599	106	161	125	28	70	13	744	796	446	10.168910043643034	10.200142420772737	10.051143286706345	7.898192024692283	9.390462836815027	6.915032183682739	12.512997071569336	12.574603462033158	12.16997124022742	-2.27072	2.3440870279263013	-0.80968	2.374461041260421	-3.13611	2.118827953521075
Mutant_34PK	GGPKPRR	GGAGGGCCAAAGCCTCGGCGC	0.11163935916217464	-0.460195	111	164	143	172	128	134	123	107	82	10.235349002938305	10.22675511328767	10.24505916350172	10.512029859480847	10.260205440172458	10.269846057560914	9.917598387241886	9.680967944888819	9.728012422776914	0.2766808565425425	-0.317751	0.033450326884787884	-0.545787	0.024786894059193543	-0.517047
Mutant_34PL	GGPLPRR	GGAGGGCCACTGCCTCGGCGC	0.39506620018614375	-1.24134	121	194	149	216	197	168	73	55	71	10.359697460039108	10.468929758417781	10.304308475732352	10.84045134231451	10.881845171761451	10.59583778067171	9.165929787850764	8.722521418961557	9.52047	0.48075388227540294	-1.19377	0.4129154133436703	-1.74641	0.2915293049393579	-0.783837
Mutant_34PM	GGPMPRR	GGAGGGCCAATGCCTCGGCGC	0.28235063600108923	-1.26671	106	146	156	185	137	154	52	69	52	10.168910043643034	10.059176094170464	10.370490976515004	10.617077139588332	10.35816024110427	10.470391641639168	8.677558900665387	9.048993028184377	9.07188	0.4481670959452977	-1.49135	0.29898414693380637	-1.01018	0.0999007	-1.29861
Mutant_34PN	GGPNPRR	GGAGGGCCAAACCCTCGGCGC	-0.0339967	-0.847053	132	189	147	135	143	159	88	117	66	10.485136840797821	10.431286269239655	10.28482782322344	10.162851449943053	10.419953375934973	10.516456078303472	9.435108666237747	9.809715450533023	9.415266886552175	-0.322285	-1.05003	-0.0113329	-0.621571	0.23162825508003237	-0.869561
Mutant_34PP	GGPPPRR	GGAGGGCCACCTCCTCGGCGC	-1.76467	2.3127141659403847	105	214	144	31	54	44	876	898	546	10.155247042132729	10.610388767001304	10.255104572669595	8.044448044327027	9.0167	8.665576699225149	12.748588126951335	12.748523612297893	12.461771140375554	-2.1108	2.593341084818606	-1.59368	2.138134845296589	-1.58953	2.206666567705959
Mutant_34PQ	GGPQPRR	GGAGGGCCACAGCCTCGGCGC	0.26729	-0.623616	118	158	130	155	140	175	96	98	76	10.323505186629575	10.173029576378406	10.107674513657189	10.361997862606422	10.389387621647328	10.654694181205686	9.560465860761528	9.554372203127045	9.61852	0.0384927	-0.763039	0.21635804526892244	-0.618657	0.5470196675484971	-0.489152
Mutant_34PR	GGPRPRR	GGAGGGCCACGGCCTCGCCGG	-1.80699	2.391259585491096	160	246	240	66	49	61	1304	1462	774	10.762494659935848	10.811316235930978	10.991597873812234	9.131745071739651	8.876810639615565	9.135891941636542	13.322460412834992	13.451598695503101	12.965128417814254	-1.63075	2.559965752899144	-1.93451	2.6402824595721235	-1.85571	1.9735305440020205
Mutant_34PS	GGPSPRR	GGAGGGCCATCCCCTCGGCGC	0.11761482976034128	-1.32892	92	148	96	125	120	100	23	77	50	9.964742240045577	10.078786626994583	9.670732220885112	10.051920813622141	10.167174458496582	9.848010305087573	7.505116932467731	9.206972104522922	9.0154	0.0871786	-2.45963	0.0883878	-0.871815	0.17727808420246127	-0.655327
Mutant_34PT	GGPTPRR	GGAGGGCCAACCCCTCGGCGC	0.045807	-1.22325	93	123	124	107	100	131	41	43	68	9.980323570954342	9.81212	10.039566278616512	9.827832127442456	9.90439	10.237206628803689	8.335616195400037	8.368379263598602	9.458273460434189	-0.152491	-1.64471	0.0922721	-1.44374	0.19764035018717685	-0.581293
Mutant_34PV	GGPVPRR	GGAGGGCCAGTGCCTCGGCGC	0.1333863934292907	-1.20127	114	220	165	188	174	150	74	84	59	10.273791655244992	10.650256325376827	10.451351527190614	10.640269872521902	10.7028	10.432450908165302	9.185524653326956	9.332299540613334	9.253766488128921	0.3664782172769101	-1.08827	0.0525816	-1.31796	-0.0189006	-1.19759
Mutant_34PW	GGPWPRR	GGAGGGCCATGGCCTCGGCGC	0.0742002	-0.898761	129	178	128	154	122	164	62	83	95	10.451993384730766	10.344841842514445	10.08532713109484	10.352667116397365	10.19100063097076	10.56109509894023	8.930747081375893	9.315048513552739	9.940083214260302	-0.0993263	-1.52125	-0.153841	-1.02979	0.47576796784539077	-0.145244
Mutant_34PY	GGPYPRR	GGAGGGCCATACCCTCGGCGC	-0.828593	1.7815315130864882	112	114	145	92	70	46	399	504	405	10.24827737274696	9.702621081808529	10.26508051956881	9.610185898577296	9.390462836815027	8.72955	11.614296599999578	11.91539578165838	12.030881131725804	-0.638091	1.3660192272526182	-0.312158	2.2127746998498523	-1.53553	1.765800612156994
Mutant_34QA	GGQAPRR	GGAGGGCAGGCCCCACGGCGC	0.15916470589679577	-1.26667	79	155	136	117	106	168	38	47	72	9.745198589656908	10.145397419996655	10.172711854295338	9.956594174063131	9.988370026904448	10.59583778067171	8.226344228176327	8.496331774502284	9.540621675654329	0.21139558440622253	-1.51885	-0.157027	-1.64907	0.4231259263763718	-0.63209
Mutant_34QC	GGQCPRR	GGAGGGCAGTGCCCACGGCGC	0.21478134319350062	-0.752125	72	95	128	156	73	108	55	63	57	9.611506267885078	9.439932912146825	10.08532713109484	10.371268649050863	9.450916035119421	9.958925656536959	8.758286694663093	8.918007869758847	9.204096372286301	0.7597623811657854	-0.85322	0.0109831	-0.521925	-0.126401	-0.881231
Mutant_34QD	GGQDPRR	GGAGGGCAGGACCCACGGCGC	0.2388533738402785	-1.19496	52	92	91	85	97	78	27	39	37	9.142730142177404	9.393706992014543	9.593661614488397	9.49617	9.860494187546852	9.489997792458139	7.735265461954794	8.227964409482755	8.581981307793006	0.353437	-1.40746	0.46678719553230863	-1.16574	-0.103664	-1.01168
Mutant_34QE	GGQEPRR	GGAGGGCAGGAGCCACGGCGC	0.37620565049092275	-2.00055	71	154	108	124	130	144	15	23	57	9.591354361248543	10.136067826905087	9.84046	10.0403	10.282555155045753	10.373600717793757	6.89267	7.469467630709431	9.204096372286301	0.44898943837525707	-2.69868	0.14648732814066534	-2.6666	0.5331401849568458	-0.636364
Mutant_34QF	GGQFPRR	GGAGGGCAGTTCCCACGGCGC	-0.398935	1.0269982457698603	86	157	150	94	114	74	210	312	283	9.86755	10.163877536608549	10.313951039377823	9.641173518096458	10.093239913928093	9.41416	10.688711279377424	11.223747900841664	11.513909894120895	-0.226372	0.8211655183333946	-0.0706376	1.0598703642331149	-0.899794	1.1999588547430715
Mutant_34QG	GGQGPRR	GGAGGGCAGGGACCACGGCGC	0.44822167824804876	-0.854971	73	101	119	144	115	121	64	64	39	9.631380561225132	9.52817	9.980245325680501	10.255882196267896	10.105828466250895	10.122745644316069	8.976458382958068	8.940681343276703	8.657737081958796	0.6245016350427637	-0.654922	0.5776630810658148	-0.587484	0.14250031863556778	-1.32251
Mutant_34QH	GGQHPRR	GGAGGGCAGCACCCACGGCGC	-2.48474	2.5019974169604193	102	133	145	36	23	12	978	830	477	10.11346407612779	9.924766140709643	10.26508051956881	8.259417570442176	7.789127822519062	6.800550856052157	12.907469858196695	12.634936679503706	12.266896449587101	-1.85405	2.794005782068904	-2.13564	2.7101705387940633	-3.46453	2.0018159300182905
Mutant_34QK	GGQKPRR	GGAGGGCAGAAGCCACGGCGC	0.059540247503462616	-0.634096	142	191	176	158	160	192	90	132	116	10.590418955646598	10.446461732413681	10.544396530384324	10.38963339083267	10.58189824133212	10.788366328790202	9.467483829291973	9.983562166202304	10.227942704533886	-0.200786	-1.12294	0.1354365089184384	-0.4629	0.24396979840587818	-0.316454
Mutant_34QL	GGQLPRR	GGAGGGCAGCTGCCACGGCGC	0.435072	-1.08316	101	175	106	158	178	148	74	47	61	10.099263111131107	10.32033854060725	9.813523175934733	10.38963339083267	10.735608391518547	10.41309969112273	9.185524653326956	8.496331774502284	9.301783290002676	0.2903702797015626	-0.913738	0.4152698509112973	-1.82401	0.5995765151879962	-0.51174
Mutant_34QM	GGQMPRR	GGAGGGCAGATGCCACGGCGC	0.0850339	-1.18902	141	222	178	202	169	175	98	94	55	10.580229824758876	10.663304390853702	10.560687488295871	10.743829853716372	10.66079945602783	10.654694181205686	9.590174210196512	9.494332857977632	9.152655016201196	0.1636000289574966	-0.990056	-0.00250493	-1.16897	0.0940067	-1.40803
Mutant_34QN	GGQNPRR	GGAGGGCAGAACCCACGGCGC	0.1187039802222607	-1.04243	111	163	116	174	136	102	84	88	35	10.235349002938305	10.217938649180809	9.94345	10.528697244750147	10.347599081368692	9.876548762648637	9.368093711025992	9.399312002715554	8.502026073921359	0.2933482418118416	-0.867255	0.12966043218788315	-0.818627	-0.0668967	-1.44142
Mutant_34QP	GGQPPRR	GGAGGGCAGCCACCTCGGCGC	-0.415642	-0.141791	132	132	151	148	81	83	117	152	119	10.485136840797821	9.913889069234118	10.323529582526328	10.295378670827374	9.600737868263158	9.579514137134018	9.845525096620866	10.186908044648224	10.264749145267498	-0.189758	-0.639612	-0.313151	0.27301897541410547	-0.744015	-0.0587804
Mutant_34QQ	GGQQPRR	GGAGGGCAGCAGCCACGGCGC	0.29410285049325857	-0.922176	96	123	131	135	113	168	81	56	54	10.026082627727956	9.81212	10.118719720764563	10.162851449943053	10.080540549806232	10.59583778067171	9.315707148834013	8.748455637989748	9.12623	0.13676882221509779	-0.710375	0.2684216693575312	-1.06366	0.47711805990714673	-0.99249
Mutant_34QR	GGQRPRR	GGAGGGCAGCGGCCACGCCGG	-1.81561	2.6456234484470937	134	203	194	59	39	47	1410	1284	773	10.506816888736893	10.53430770335453	10.68478811861613	8.9703	8.548289707296085	8.760507137224009	13.435201118164285	13.264318438888994	12.963263498995556	-1.53652	2.928384229427392	-1.98602	2.7300107355344636	-1.92428	2.278475380379426
Mutant_34QS	GGQSPRR	GGAGGGCAGTCCCCACGGCGC	-0.0944855	-1.02757	132	155	122	164	104	108	55	78	74	10.485136840797821	10.145397419996655	10.01612977722346	10.443365301637744	9.960916603400188	9.958925656536959	8.758286694663093	9.22556	9.580097683728301	-0.0417715	-1.72685	-0.184481	-0.919841	-0.0572041	-0.436032
Mutant_34QT	GGQTPRR	GGAGGGCAGACCCCACGGCGC	0.3236109408742571	-1.14818	63	128	97	93	114	130	32	71	34	9.419124632028462	9.869541684584663	9.685664313939284	9.62576	10.093239913928093	10.226160634697697	7.979319664372626	9.090138965468334	8.46032	0.20663827252092837	-1.4398	0.2236982293434302	-0.779403	0.5404963207584128	-1.22534
Mutant_34QV	GGQVPRR	GGAGGGCAGGTGCCACGGCGC	0.13241471770322732	-1.24839	143	195	187	187	146	226	78	79	68	10.600536629486488	10.476342009880135	10.63180254466089	10.632580314566782	10.449884959510522	11.02346006305989	9.261346437269255	9.243904508661297	9.458273460434189	0.0320437	-1.33919	-0.0264571	-1.23244	0.39165751839900054	-1.17353
Mutant_34QW	GGQWPRR	GGAGGGCAGTGGCCACGGCGC	0.23527782345314327	-0.405711	76	130	111	121	129	103	57	95	94	9.689411710148173	9.891885770950053	9.879946366040116	10.005044693782843	10.271423576398622	9.890609047316307	8.809700088369581	9.509578558667211	9.924832081207544	0.31563298363466963	-0.879712	0.3795378054485692	-0.382307	0.010662681276190966	0.0448857
Mutant_34QY	GGQYPRR	GGAGGGCAGTACCCACGGCGC	-1.68059	2.3500653557716884	97	163	134	69	32	26	924	720	457	10.041018704799413	10.217938649180809	10.151356858943902	9.195763585331493	8.263730248857659	7.909042364937231	12.825539218512056	12.429856902099566	12.205114159627568	-0.845255	2.7845205137126428	-1.95421	2.211918252918757	-2.24231	2.0537573006836656
Mutant_34RA	GGRAPRR	GGAGGGCGGGCCCCACGCCGG	-0.0590637	-0.983	163	244	203	209	186	165	117	119	81	10.789279433880937	10.799545649023509	10.75017233519416	10.792949324700606	10.798997378739418	10.569859521147253	9.845525096620866	9.834141476889442	9.710331423148265	0.00366989	-0.943754	-0.00054827	-0.965404	-0.180313	-1.03984
Mutant_34RC	GGRCPRR	GGAGGGCGGTGCCCACGCCGG	0.040918809600758145	-1.24863	159	249	199	227	175	194	65	107	91	10.753454743608033	10.828793989520944	10.721477875160158	10.912074199261086	10.711100577307027	10.803308260523297	8.998782131918754	9.680967944888819	9.87809	0.1586194556530529	-1.75467	-0.117693	-1.14783	0.0818304	-0.843391
Mutant_34RD	GGRDPRR	GGAGGGCGGGACCCACGCCGG	0.12854781000011073	-1.06328	126	240	186	188	203	173	80	117	71	10.418070574928612	10.77571239775651	10.624071784311107	10.640269872521902	10.92510667142034	10.63812164305432	9.297813539961908	9.809715450533023	9.52047	0.22219929759329027	-1.12026	0.14939427366382851	-0.965997	0.014049858743213406	-1.1036
Mutant_34RE	GGREPRR	GGAGGGCGGGAGCCACGCCGG	0.20397612399312712	-1.04334	62	136	79	105	83	105	43	56	34	9.396075007938835	9.95691	9.389931322379462	9.800640895688062	9.635882523013347	9.91833	8.404121216624016	8.748455637989748	8.46032	0.40456588774922686	-0.991954	-0.321031	-1.20846	0.5283937653513373	-0.929608
Mutant_34RF	GGRFPRR	GGAGGGCGGTTCCCACGCCGG	-2.02884	2.416769885114943	215	308	207	74	87	28	1748	1500	861	11.18854694492693	11.135426645981008	10.778307189405684	9.296526253553516	9.703703212072483	8.015528771542684	13.74518595461833	13.488614622567994	13.118789858472127	-1.89202	2.5566390096914002	-1.43172	2.3531879765869856	-2.76278	2.340482669066443
Mutant_34RG	GGRGPRR	GGAGGGCGGGGACCACGCCGG	0.0909733	-1.25241	144	245	197	191	189	209	49	100	113	10.610583841568557	10.80544294660216	10.706913748694989	10.663095650978153	10.822068138577741	10.910696606427418	8.592044732392456	9.583480172964844	10.190172608885987	0.0525118	-2.01854	0.016625191975581544	-1.22196	0.20378285773242943	-0.516741
Mutant_34RH	GGRHPRR	GGAGGGCGGCACCCACGCCGG	-2.03916	2.574007740192236	161	190	203	31	56	46	1508	1327	709	10.771478284754757	10.438893954248416	10.75017233519416	8.044448044327027	9.069072049158656	8.72955	13.532133919633083	13.311836855808309	12.838597019332648	-2.72703	2.7606556348783258	-1.36982	2.8729429015598935	-2.02062	2.088424684138488
Mutant_34RK	GGRKPRR	GGAGGGCGGAAGCCACGCCGG	0.1379179866784425	-0.280149	166	219	193	258	186	175	184	200	115	10.81557597792917	10.643687770503114	10.67733685494096	11.096663003463465	10.798997378739418	10.654694181205686	10.498151223969588	10.582539646318795	10.215462220974308	0.2810870255342959	-0.317425	0.1553096082363048	-0.0611481	-0.0226427	-0.461875
Mutant_34RL	GGRLPRR	GGAGGGCGGCTGCCACGCCGG	-0.225398	-0.889284	210	317	257	222	196	221	149	150	130	11.154614330529027	11.177	11.090284957205725	10.879958441030691	10.874507097241766	10.991199340459145	10.193992083165158	10.167815724054826	10.392199965347821	-0.274656	-0.960622	-0.302454	-1.00915	-0.0990856	-0.698085
Mutant_34RM	GGRMPRR	GGAGGGCGGATGCCACGCCGG	0.12708866478067135	-1.10168	143	259	171	179	245	169	76	101	90	10.600536629486488	10.885569719329915	10.502845673126235	10.56954224631854	11.196281491783434	10.604394278182678	9.223933595929765	9.597816847601242	9.86216	-0.0309944	-1.3766	0.31071177245351933	-1.28775	0.10154860505644336	-0.640683
Mutant_34RN	GGRNPRR	GGAGGGCGGAACCCACGCCGG	0.14931096426240842	-0.803934	172	195	158	213	158	193	98	87	126	10.866773376568933	10.476342009880135	10.38885571086272	10.820284542258376	10.563762809150694	10.795856638689942	9.590174210196512	9.382848437007759	10.3471	-0.0464888	-1.2766	0.0874208	-1.09349	0.4070009278272231	-0.0417096
Mutant_34RP	GGRPPRR	GGAGGGCGGCCACCTCGCCGG	-1.98557	2.427294293066067	199	245	217	49	74	42	1588	1418	791	11.077028414660958	10.80544294660216	10.846333609046994	8.70295	9.470516984646746	8.598631676449905	13.6067	13.40751691270007	12.996468668614042	-2.37408	2.5296738535332413	-1.33493	2.60207	-2.2477	2.1501350595670488
Mutant_34RQ	GGRQPRR	GGAGGGCGGCAGCCACGCCGG	-0.265815	0.8326968292143503	214	285	231	178	242	169	372	474	488	11.181823970236758	11.023509969335489	10.936483925414423	10.561465233424618	11.17851441194607	10.604394278182678	11.51324387428649	11.826882745689476	12.299781732653756	-0.620359	0.33141990404973143	0.155004	0.8033727763539869	-0.33209	1.3632978072393325
Mutant_34RR	GGRRPRR	GGAGGGCGGCGCCCACGGCGG	-1.71774	2.5404556684614157	96	183	131	50	33	35	1071	850	539	10.026082627727956	10.3848	10.118719720764563	8.732029898983235	8.30798	8.336341396602773	13.038505662466383	12.669282847364832	12.44315878357165	-1.29405	3.0124230347384273	-2.0768	2.2845049078387323	-1.78238	2.3244390628070875
Mutant_34RS	GGRSPRR	GGAGGGCGGTCCCCACGCCGG	-0.0250497	-0.822561	133	236	169	157	134	215	99	110	95	10.49601758890194	10.7515	10.485884360945912	10.380480241420846	10.326241956263864	10.951509409626757	9.604802079619551	9.720812737470032	9.940083214260302	-0.115537	-0.891216	-0.425237	-1.03067	0.4656250486808453	-0.545801
Mutant_34RT	GGRTPRR	GGAGGGCGGACCCCACGCCGG	0.12026626584550588	-1.32376	195	222	188	208	209	216	91	64	96	11.047747806588578	10.663304390853702	10.639492100009338	10.78603382015198	10.967108585418897	10.958200689417259	9.483402978736754	8.940681343276703	9.955174808377688	-0.261714	-1.56434	0.3038041945651955	-1.72262	0.3187085894079207	-0.684317
Mutant_34RV	GGRVPRR	GGAGGGCGGGTGCCACGCCGG	0.15313373760394575	-1.11919	144	212	176	182	188	194	90	73	86	10.610583841568557	10.596850941231834	10.544396530384324	10.593505460580376	10.81441880489288	10.803308260523297	9.467483829291973	9.130143879783596	9.796646045906291	-0.0170784	-1.1431	0.21756786366104564	-1.46671	0.25891173013897273	-0.74775
Mutant_34RW	GGRWPRR	GGAGGGCGGTGGCCACGCCGG	-1.5019	2.275353851666497	169	272	183	89	69	54	1265	1032	791	10.841401772721762	10.956187825081242	10.600627797226146	9.562419595233921	9.36974	8.96037	13.278658270165067	12.94915201124953	12.996468668614042	-1.27898	2.4372564974433057	-1.58645	1.9929641861682885	-1.64025	2.3958408713878967
Mutant_34RY	GGRYPRR	GGAGGGCGGTACCCACGCCGG	-2.33255	2.25535	182	278	261	59	46	34	1396	1452	767	10.948260811371204	10.987650383913655	11.112556263433827	8.9703	8.785862885877432	8.294652497425936	13.420806203314086	13.441697724443223	12.952023075758767	-1.97796	2.472545391942882	-2.20179	2.454047340529568	-2.8179	1.8394668123249396
[truncated: 4,082 more rows]
